# Supplementary material for: Marine phytoplankton downregulate core photosynthesis and carbon storage genes upon rapid mixed layer shallowing
Source: ISME J. 2023 May 8;17(7):1074–88. doi: 10.1038/s41396-023-01416-x (PMC10284824; doi:10.1038/s41396-023-01416-x)
Supplement: Supplementary file 2 — Supplementary Table 2 [file 41396_2023_1416_MOESM2_ESM.xlsx]

## Sheet: Supplementary Table 2
Supplementary Table 2	Time_Stamp	depth	Salinity	Temperature	Density	NO3	PO4	SiO4	Chlorophyll a, [Chlide_a + DVChla + Chl a]	Alloxanthin	Diadinoxanthin	Diatoxanthin	Fucoxanthin	Peridinin	Zeaxanthin	Monovinyl Chlorphyll a	Divinyl Chlorophyll a	Chlorophyllide	Monovinyl Chlorophyll b	Divinyl Chlorophyll b	Chlorophyll C2	Chlorophyll C3	Lutein	Neoxanthin	Violaxanthin	Phaeophytin a	Phaeophorbide a	Prasino- xanthin	Gyroxanthin	Total pigments	Photosynthetic pigments
"Time_Stamp" column is the time and date CTD samples were taken	2016-05-24T02:30	5	36.1399	15.4248	1026.79	-	-	-	-	-	-	-	-	-	-	-	-	-	-	-	-	-	-	-	-	-	-	-	-	-	-
"depth" is the target depth (m) of the CTD	2016-05-24T02:30	5	36.1401	15.4238	1026.79	-	-	-	-	-	-	-	-	-	-	-	-	-	-	-	-	-	-	-	-	-	-	-	-	-	-
"Salinity" is the salinity (psu) as measured by the CTD	2016-05-24T02:30	5	36.14	15.4231	1026.79	-	-	-	-	-	-	-	-	-	-	-	-	-	-	-	-	-	-	-	-	-	-	-	-	-	-
"Temperature" is the temperature (degrees C) as measured by CTD	2016-05-24T02:30	5	36.1401	15.4232	1026.79	-	-	-	-	-	-	-	-	-	-	-	-	-	-	-	-	-	-	-	-	-	-	-	-	-	-
"Density" is the density (kg/m^3) as measured by CTD	2016-05-24T02:30	5	36.14	15.4231	1026.79	-	-	-	-	-	-	-	-	-	-	-	-	-	-	-	-	-	-	-	-	-	-	-	-	-	-
Nutrients (µM NO3, PO4, SiO4) were measured by nutrient analysis after the cruise.	2016-05-24T02:30	5	36.14	15.4231	1026.79	-	-	-	-	-	-	-	-	-	-	-	-	-	-	-	-	-	-	-	-	-	-	-	-	-	-
Pigments are all measured by HPLC as described in Kramer et, al. 2020 and presented in mg/m^3	2016-05-24T02:30	5	36.1395	15.4222	1026.78	-	-	-	-	-	-	-	-	-	-	-	-	-	-	-	-	-	-	-	-	-	-	-	-	-	-
	2016-05-24T02:30	5	36.1399	15.4253	1026.78	-	-	-	-	-	-	-	-	-	-	-	-	-	-	-	-	-	-	-	-	-	-	-	-	-	-
	2016-05-24T02:30	5	36.1398	15.4247	1026.79	-	-	-	-	-	-	-	-	-	-	-	-	-	-	-	-	-	-	-	-	-	-	-	-	-	-
	2016-05-24T02:30	5	36.1398	15.4242	1026.79	-	-	-	-	-	-	-	-	-	-	-	-	-	-	-	-	-	-	-	-	-	-	-	-	-	-
	2016-05-24T02:30	5	36.1399	15.4233	1026.79	-	-	-	-	-	-	-	-	-	-	-	-	-	-	-	-	-	-	-	-	-	-	-	-	-	-
	2016-05-24T02:30	5	36.1397	15.4256	1026.78	-	-	-	-	-	-	-	-	-	-	-	-	-	-	-	-	-	-	-	-	-	-	-	-	-	-
	2016-05-24T02:30	20	36.1402	15.4325	1026.84	-	-	-	-	-	-	-	-	-	-	-	-	-	-	-	-	-	-	-	-	-	-	-	-	-	-
	2016-05-24T02:30	20	36.1402	15.4325	1026.84	-	-	-	-	-	-	-	-	-	-	-	-	-	-	-	-	-	-	-	-	-	-	-	-	-	-
	2016-05-24T02:30	20	36.1401	15.4312	1026.84	-	-	-	-	-	-	-	-	-	-	-	-	-	-	-	-	-	-	-	-	-	-	-	-	-	-
	2016-05-24T02:30	20	36.1401	15.4316	1026.84	-	-	-	-	-	-	-	-	-	-	-	-	-	-	-	-	-	-	-	-	-	-	-	-	-	-
	2016-05-24T02:30	20	36.14	15.4327	1026.85	-	-	-	-	-	-	-	-	-	-	-	-	-	-	-	-	-	-	-	-	-	-	-	-	-	-
	2016-05-24T02:30	51	36.1404	15.4426	1026.98	-	-	-	-	-	-	-	-	-	-	-	-	-	-	-	-	-	-	-	-	-	-	-	-	-	-
	2016-05-24T02:30	51	36.1404	15.4424	1026.99	-	-	-	-	-	-	-	-	-	-	-	-	-	-	-	-	-	-	-	-	-	-	-	-	-	-
	2016-05-24T02:30	51	36.1405	15.4431	1026.99	-	-	-	-	-	-	-	-	-	-	-	-	-	-	-	-	-	-	-	-	-	-	-	-	-	-
	2016-05-24T02:30	51	36.1406	15.4429	1026.99	-	-	-	-	-	-	-	-	-	-	-	-	-	-	-	-	-	-	-	-	-	-	-	-	-	-
	2016-05-24T02:30	51	36.1405	15.443	1026.99	-	-	-	-	-	-	-	-	-	-	-	-	-	-	-	-	-	-	-	-	-	-	-	-	-	-
	2016-05-24T02:30	51	36.1405	15.4429	1026.99	-	-	-	-	-	-	-	-	-	-	-	-	-	-	-	-	-	-	-	-	-	-	-	-	-	-
	2016-05-24T02:30	200	36.1398	15.4582	1027.42	-	-	-	-	-	-	-	-	-	-	-	-	-	-	-	-	-	-	-	-	-	-	-	-	-	-
	2016-05-24T04:11	5	36.139	15.4199	1026.78	-	-	-	-	-	-	-	-	-	-	-	-	-	-	-	-	-	-	-	-	-	-	-	-	-	-
	2016-05-24T04:11	5	36.1389	15.4204	1026.78	-	-	-	-	-	-	-	-	-	-	-	-	-	-	-	-	-	-	-	-	-	-	-	-	-	-
	2016-05-24T04:11	5	36.1394	15.4185	1026.78	-	-	-	-	-	-	-	-	-	-	-	-	-	-	-	-	-	-	-	-	-	-	-	-	-	-
	2016-05-24T04:11	5	36.1391	15.4203	1026.78	-	-	-	-	-	-	-	-	-	-	-	-	-	-	-	-	-	-	-	-	-	-	-	-	-	-
	2016-05-24T04:11	5	36.1392	15.4199	1026.78	-	-	-	-	-	-	-	-	-	-	-	-	-	-	-	-	-	-	-	-	-	-	-	-	-	-
	2016-05-24T04:11	5	36.139	15.4187	1026.78	-	-	-	-	-	-	-	-	-	-	-	-	-	-	-	-	-	-	-	-	-	-	-	-	-	-
	2016-05-24T04:11	5	36.1391	15.4175	1026.78	-	-	-	-	-	-	-	-	-	-	-	-	-	-	-	-	-	-	-	-	-	-	-	-	-	-
	2016-05-24T04:11	5	36.1389	15.4178	1026.78	-	-	-	-	-	-	-	-	-	-	-	-	-	-	-	-	-	-	-	-	-	-	-	-	-	-
	2016-05-24T04:11	5	36.139	15.4193	1026.78	-	-	-	-	-	-	-	-	-	-	-	-	-	-	-	-	-	-	-	-	-	-	-	-	-	-
	2016-05-24T04:11	5	36.1388	15.419	1026.78	-	-	-	-	-	-	-	-	-	-	-	-	-	-	-	-	-	-	-	-	-	-	-	-	-	-
	2016-05-24T04:11	5	36.139	15.4208	1026.78	-	-	-	-	-	-	-	-	-	-	-	-	-	-	-	-	-	-	-	-	-	-	-	-	-	-
	2016-05-24T04:11	18	36.1405	15.4327	1026.84	-	-	-	-	-	-	-	-	-	-	-	-	-	-	-	-	-	-	-	-	-	-	-	-	-	-
	2016-05-24T04:11	18	36.1404	15.433	1026.84	-	-	-	-	-	-	-	-	-	-	-	-	-	-	-	-	-	-	-	-	-	-	-	-	-	-
	2016-05-24T04:11	18	36.1404	15.4336	1026.84	-	-	-	-	-	-	-	-	-	-	-	-	-	-	-	-	-	-	-	-	-	-	-	-	-	-
	2016-05-24T04:11	18	36.1403	15.4301	1026.84	-	-	-	-	-	-	-	-	-	-	-	-	-	-	-	-	-	-	-	-	-	-	-	-	-	-
	2016-05-24T04:11	18	36.1408	15.4368	1026.84	-	-	-	-	-	-	-	-	-	-	-	-	-	-	-	-	-	-	-	-	-	-	-	-	-	-
	2016-05-24T04:11	18	36.1408	15.4383	1026.84	-	-	-	-	-	-	-	-	-	-	-	-	-	-	-	-	-	-	-	-	-	-	-	-	-	-
	2016-05-24T04:11	51	36.1411	15.4419	1026.98	-	-	-	-	-	-	-	-	-	-	-	-	-	-	-	-	-	-	-	-	-	-	-	-	-	-
	2016-05-24T04:11	51	36.1412	15.441	1026.99	-	-	-	-	-	-	-	-	-	-	-	-	-	-	-	-	-	-	-	-	-	-	-	-	-	-
	2016-05-24T04:11	51	36.1409	15.4405	1026.98	-	-	-	-	-	-	-	-	-	-	-	-	-	-	-	-	-	-	-	-	-	-	-	-	-	-
	2016-05-24T04:11	51	36.1411	15.4398	1026.98	-	-	-	-	-	-	-	-	-	-	-	-	-	-	-	-	-	-	-	-	-	-	-	-	-	-
	2016-05-24T04:11	51	36.1411	15.4382	1026.99	-	-	-	-	-	-	-	-	-	-	-	-	-	-	-	-	-	-	-	-	-	-	-	-	-	-
	2016-05-24T04:11	51	36.141	15.4375	1026.98	-	-	-	-	-	-	-	-	-	-	-	-	-	-	-	-	-	-	-	-	-	-	-	-	-	-
	2016-05-24T04:11	200	36.1401	15.4648	1027.64	-	-	-	-	-	-	-	-	-	-	-	-	-	-	-	-	-	-	-	-	-	-	-	-	-	-
	2016-05-24T06:10	5	36.1407	15.4171	1026.79	-	-	-	0.392	0.015	0.016	0.002	0.101	0.004	0.003	0.388	-	0.004	0.061	-	0.048	0.043	-	0.007	0.007	0.005	0.028	0.018	-	0.781	0.731
	2016-05-24T06:10	5	36.1408	15.417	1026.79	4.87	0.28	1.2	0.392	0.015	0.016	0.002	0.101	0.004	0.003	0.388	-	0.004	0.061	-	0.048	0.043	-	0.007	0.007	0.005	0.028	0.018	-	0.781	0.731
	2016-05-24T06:10	5	36.1408	15.4152	1026.79	-	-	-	0.392	0.015	0.016	0.002	0.101	0.004	0.003	0.388	-	0.004	0.061	-	0.048	0.043	-	0.007	0.007	0.005	0.028	0.018	-	0.781	0.731
	2016-05-24T06:10	10	36.1404	15.4275	1026.81	5	0.29	1.13	-	-	-	-	-	-	-	-	-	-	-	-	-	-	-	-	-	-	-	-	-	-	-
	2016-05-24T06:10	10	36.1404	15.4271	1026.8	-	-	-	-	-	-	-	-	-	-	-	-	-	-	-	-	-	-	-	-	-	-	-	-	-	-
	2016-05-24T06:10	25	36.1405	15.4351	1026.87	5	0.29	1.12	0.388	0.014	0.015	-	0.102	0.004	0.002	0.386	-	0.002	0.062	-	0.046	0.043	-	0.006	0.007	0.006	0.028	0.018	-	0.767	0.722
	2016-05-24T06:10	25	36.1405	15.4352	1026.87	-	-	-	0.388	0.014	0.015	-	0.102	0.004	0.002	0.386	-	0.002	0.062	-	0.046	0.043	-	0.006	0.007	0.006	0.028	0.018	-	0.767	0.722
	2016-05-24T06:10	50	36.1391	15.4286	1026.98	5.09	0.29	1.12	0.395	0.016	0.016	-	0.102	0.004	0.002	0.388	-	0.007	0.061	-	0.048	0.045	-	0.007	0.007	0.005	0.029	0.018	-	0.786	0.738
	2016-05-24T06:10	50	36.1391	15.4285	1026.98	-	-	-	0.395	0.016	0.016	-	0.102	0.004	0.002	0.388	-	0.007	0.061	-	0.048	0.045	-	0.007	0.007	0.005	0.029	0.018	-	0.786	0.738
	2016-05-24T06:10	75	36.139	15.4367	1027.1	5.06	0.29	1.15	0.406	0.016	0.016	0.001	0.105	0.004	0.002	0.399	-	0.007	0.063	-	0.05	0.046	-	0.007	0.007	0.005	0.027	0.019	-	0.809	0.76
	2016-05-24T06:10	75	36.1388	15.4366	1027.1	-	-	-	0.406	0.016	0.016	0.001	0.105	0.004	0.002	0.399	-	0.007	0.063	-	0.05	0.046	-	0.007	0.007	0.005	0.027	0.019	-	0.809	0.76
	2016-05-24T06:10	100	36.1387	15.4393	1027.2	4.92	0.3	1.13	0.389	0.015	0.015	0.001	0.103	0.004	0.002	0.381	-	0.008	0.061	-	0.046	0.044	-	0.006	0.007	0.005	0.03	0.018	-	0.774	0.727
	2016-05-24T06:10	100	36.1388	15.439	1027.2	-	-	-	0.389	0.015	0.015	0.001	0.103	0.004	0.002	0.381	-	0.008	0.061	-	0.046	0.044	-	0.006	0.007	0.005	0.03	0.018	-	0.774	0.727
	2016-05-24T06:10	150	36.1389	15.448	1027.43	4.96	0.29	1.12	-	-	-	-	-	-	-	-	-	-	-	-	-	-	-	-	-	-	-	-	-	-	-
	2016-05-24T06:10	150	36.1387	15.4474	1027.42	-	-	-	-	-	-	-	-	-	-	-	-	-	-	-	-	-	-	-	-	-	-	-	-	-	-
	2016-05-24T06:10	200	36.1348	15.4367	1027.65	5.03	0.3	1.14	-	-	-	-	-	-	-	-	-	-	-	-	-	-	-	-	-	-	-	-	-	-	-
	2016-05-24T06:10	200	36.1349	15.4374	1027.65	-	-	-	-	-	-	-	-	-	-	-	-	-	-	-	-	-	-	-	-	-	-	-	-	-	-
	2016-05-24T15:30	5	36.1415	15.4909	1026.78	-	-	-	0.456	0.025	0.048	0.009	0.115	0.004	0.004	0.449	-	0.007	0.073	-	0.052	0.044	0.001	0.007	0.015	0.004	0.012	0.021	-	0.93	0.829
	2016-05-24T15:30	5	36.1415	15.4907	1026.78	-	-	-	0.456	0.025	0.048	0.009	0.115	0.004	0.004	0.449	-	0.007	0.073	-	0.052	0.044	0.001	0.007	0.015	0.004	0.012	0.021	-	0.93	0.829
	2016-05-24T15:30	10	36.1411	15.4818	1026.8	-	-	-	-	-	-	-	-	-	-	-	-	-	-	-	-	-	-	-	-	-	-	-	-	-	-
	2016-05-24T15:30	10	36.1411	15.4833	1026.79	-	-	-	-	-	-	-	-	-	-	-	-	-	-	-	-	-	-	-	-	-	-	-	-	-	-
	2016-05-24T15:30	10	36.1411	15.4817	1026.8	-	-	-	-	-	-	-	-	-	-	-	-	-	-	-	-	-	-	-	-	-	-	-	-	-	-
	2016-05-24T15:30	10	36.141	15.4755	1026.8	-	-	-	-	-	-	-	-	-	-	-	-	-	-	-	-	-	-	-	-	-	-	-	-	-	-
	2016-05-24T15:30	10	36.1413	15.4799	1026.79	-	-	-	-	-	-	-	-	-	-	-	-	-	-	-	-	-	-	-	-	-	-	-	-	-	-
	2016-05-24T15:30	27	36.1408	15.46	1026.87	-	-	-	0.486	0.026	0.043	0.004	0.123	0.005	0.004	0.473	-	0.013	0.078	-	0.059	0.046	-	0.009	0.017	0.004	0.014	0.024	-	0.979	0.886
	2016-05-24T15:30	50	36.1419	15.4396	1026.98	-	-	-	0.485	0.018	0.018	0.001	0.138	0.004	0.003	0.476	-	0.009	0.086	-	0.063	0.051	-	0.009	0.009	0.005	0.026	0.023	-	0.973	0.917
	2016-05-24T15:30	75	36.1402	15.4366	1027.1	-	-	-	0.482	0.018	0.015	-	0.136	0.004	0.003	0.472	-	0.01	0.082	-	0.061	0.052	-	0.008	0.007	0.006	0.029	0.022	-	0.96	0.908
	2016-05-24T15:30	100	36.1412	15.4416	1027.2	-	-	-	0.397	0.016	0.013	-	0.107	0.003	0.002	0.392	-	0.005	0.067	-	0.048	0.043	-	0.007	0.006	0.005	0.025	0.018	-	0.786	0.741
	2016-05-24T15:30	150	36.1413	15.4489	1027.43	-	-	-	-	-	-	-	-	-	-	-	-	-	-	-	-	-	-	-	-	-	-	-	-	-	-
	2016-05-24T15:30	200	36.1407	15.4539	1027.64	-	-	-	-	-	-	-	-	-	-	-	-	-	-	-	-	-	-	-	-	-	-	-	-	-	-
	2016-05-24T15:30	200	36.1408	15.4541	1027.65	-	-	-	-	-	-	-	-	-	-	-	-	-	-	-	-	-	-	-	-	-	-	-	-	-	-
	2016-05-24T15:30	200	36.1408	15.4539	1027.65	-	-	-	-	-	-	-	-	-	-	-	-	-	-	-	-	-	-	-	-	-	-	-	-	-	-
	2016-05-24T15:30	200	36.1408	15.4543	1027.65	-	-	-	-	-	-	-	-	-	-	-	-	-	-	-	-	-	-	-	-	-	-	-	-	-	-
	2016-05-24T15:30	200	36.1408	15.4551	1027.65	-	-	-	-	-	-	-	-	-	-	-	-	-	-	-	-	-	-	-	-	-	-	-	-	-	-
	2016-05-25T02:40	5	36.1427	15.4517	1026.78	-	-	-	-	-	-	-	-	-	-	-	-	-	-	-	-	-	-	-	-	-	-	-	-	-	-
	2016-05-25T02:40	5	36.1429	15.4515	1026.78	-	-	-	-	-	-	-	-	-	-	-	-	-	-	-	-	-	-	-	-	-	-	-	-	-	-
	2016-05-25T02:40	5	36.1418	15.4521	1026.78	-	-	-	-	-	-	-	-	-	-	-	-	-	-	-	-	-	-	-	-	-	-	-	-	-	-
	2016-05-25T02:40	5	36.1428	15.4533	1026.78	-	-	-	-	-	-	-	-	-	-	-	-	-	-	-	-	-	-	-	-	-	-	-	-	-	-
	2016-05-25T02:40	5	36.1428	15.4538	1026.78	-	-	-	-	-	-	-	-	-	-	-	-	-	-	-	-	-	-	-	-	-	-	-	-	-	-
	2016-05-25T02:40	5	36.1429	15.4531	1026.78	-	-	-	-	-	-	-	-	-	-	-	-	-	-	-	-	-	-	-	-	-	-	-	-	-	-
	2016-05-25T02:40	5	36.1426	15.4566	1026.78	-	-	-	-	-	-	-	-	-	-	-	-	-	-	-	-	-	-	-	-	-	-	-	-	-	-
	2016-05-25T02:40	5	36.1425	15.4569	1026.78	-	-	-	-	-	-	-	-	-	-	-	-	-	-	-	-	-	-	-	-	-	-	-	-	-	-
	2016-05-25T02:40	5	36.1426	15.4571	1026.78	-	-	-	-	-	-	-	-	-	-	-	-	-	-	-	-	-	-	-	-	-	-	-	-	-	-
	2016-05-25T02:40	5	36.1426	15.457	1026.78	-	-	-	-	-	-	-	-	-	-	-	-	-	-	-	-	-	-	-	-	-	-	-	-	-	-
	2016-05-25T02:40	32	36.1428	15.4615	1026.89	-	-	-	-	-	-	-	-	-	-	-	-	-	-	-	-	-	-	-	-	-	-	-	-	-	-
	2016-05-25T02:40	32	36.1427	15.4614	1026.89	-	-	-	-	-	-	-	-	-	-	-	-	-	-	-	-	-	-	-	-	-	-	-	-	-	-
	2016-05-25T02:40	32	36.1428	15.4619	1026.89	-	-	-	-	-	-	-	-	-	-	-	-	-	-	-	-	-	-	-	-	-	-	-	-	-	-
	2016-05-25T02:40	32	36.1427	15.4617	1026.89	-	-	-	-	-	-	-	-	-	-	-	-	-	-	-	-	-	-	-	-	-	-	-	-	-	-
	2016-05-25T02:40	32	36.1426	15.4605	1026.89	-	-	-	-	-	-	-	-	-	-	-	-	-	-	-	-	-	-	-	-	-	-	-	-	-	-
	2016-05-25T02:40	32	36.1427	15.4611	1026.89	-	-	-	-	-	-	-	-	-	-	-	-	-	-	-	-	-	-	-	-	-	-	-	-	-	-
	2016-05-25T02:40	32	36.1428	15.4611	1026.89	-	-	-	-	-	-	-	-	-	-	-	-	-	-	-	-	-	-	-	-	-	-	-	-	-	-
	2016-05-25T02:40	100	36.1453	15.4628	1027.21	-	-	-	-	-	-	-	-	-	-	-	-	-	-	-	-	-	-	-	-	-	-	-	-	-	-
	2016-05-25T02:40	100	36.1453	15.4627	1027.2	-	-	-	-	-	-	-	-	-	-	-	-	-	-	-	-	-	-	-	-	-	-	-	-	-	-
	2016-05-25T02:40	100	36.1452	15.4627	1027.2	-	-	-	-	-	-	-	-	-	-	-	-	-	-	-	-	-	-	-	-	-	-	-	-	-	-
	2016-05-25T02:40	100	36.145	15.4624	1027.2	-	-	-	-	-	-	-	-	-	-	-	-	-	-	-	-	-	-	-	-	-	-	-	-	-	-
	2016-05-25T02:40	100	36.1451	15.4624	1027.21	-	-	-	-	-	-	-	-	-	-	-	-	-	-	-	-	-	-	-	-	-	-	-	-	-	-
	2016-05-25T02:40	100	36.1447	15.4626	1027.2	-	-	-	-	-	-	-	-	-	-	-	-	-	-	-	-	-	-	-	-	-	-	-	-	-	-
	2016-05-25T04:12	5	36.1407	15.4412	1026.77	-	-	-	-	-	-	-	-	-	-	-	-	-	-	-	-	-	-	-	-	-	-	-	-	-	-
	2016-05-25T04:12	5	36.1408	15.441	1026.77	-	-	-	-	-	-	-	-	-	-	-	-	-	-	-	-	-	-	-	-	-	-	-	-	-	-
	2016-05-25T04:12	5	36.1407	15.4411	1026.78	-	-	-	-	-	-	-	-	-	-	-	-	-	-	-	-	-	-	-	-	-	-	-	-	-	-
	2016-05-25T04:12	5	36.1408	15.4403	1026.78	-	-	-	-	-	-	-	-	-	-	-	-	-	-	-	-	-	-	-	-	-	-	-	-	-	-
	2016-05-25T04:12	5	36.1409	15.4401	1026.77	-	-	-	-	-	-	-	-	-	-	-	-	-	-	-	-	-	-	-	-	-	-	-	-	-	-
	2016-05-25T04:12	5	36.1409	15.4401	1026.78	-	-	-	-	-	-	-	-	-	-	-	-	-	-	-	-	-	-	-	-	-	-	-	-	-	-
	2016-05-25T04:12	5	36.1408	15.4405	1026.78	-	-	-	-	-	-	-	-	-	-	-	-	-	-	-	-	-	-	-	-	-	-	-	-	-	-
	2016-05-25T04:12	5	36.1408	15.4401	1026.78	-	-	-	-	-	-	-	-	-	-	-	-	-	-	-	-	-	-	-	-	-	-	-	-	-	-
	2016-05-25T04:12	5	36.1408	15.4397	1026.78	-	-	-	-	-	-	-	-	-	-	-	-	-	-	-	-	-	-	-	-	-	-	-	-	-	-
	2016-05-25T04:12	31	36.141	15.4484	1026.9	-	-	-	-	-	-	-	-	-	-	-	-	-	-	-	-	-	-	-	-	-	-	-	-	-	-
	2016-05-25T04:12	31	36.1411	15.4484	1026.89	-	-	-	-	-	-	-	-	-	-	-	-	-	-	-	-	-	-	-	-	-	-	-	-	-	-
	2016-05-25T04:12	31	36.1411	15.4483	1026.89	-	-	-	-	-	-	-	-	-	-	-	-	-	-	-	-	-	-	-	-	-	-	-	-	-	-
	2016-05-25T04:12	31	36.1412	15.4483	1026.89	-	-	-	-	-	-	-	-	-	-	-	-	-	-	-	-	-	-	-	-	-	-	-	-	-	-
	2016-05-25T04:12	31	36.141	15.4483	1026.89	-	-	-	-	-	-	-	-	-	-	-	-	-	-	-	-	-	-	-	-	-	-	-	-	-	-
	2016-05-25T04:12	31	36.141	15.4483	1026.89	-	-	-	-	-	-	-	-	-	-	-	-	-	-	-	-	-	-	-	-	-	-	-	-	-	-
	2016-05-25T04:12	31	36.1411	15.4484	1026.89	-	-	-	-	-	-	-	-	-	-	-	-	-	-	-	-	-	-	-	-	-	-	-	-	-	-
	2016-05-25T04:12	100	36.1423	15.4497	1027.2	-	-	-	-	-	-	-	-	-	-	-	-	-	-	-	-	-	-	-	-	-	-	-	-	-	-
	2016-05-25T04:12	100	36.1423	15.4498	1027.2	-	-	-	-	-	-	-	-	-	-	-	-	-	-	-	-	-	-	-	-	-	-	-	-	-	-
	2016-05-25T04:12	100	36.1423	15.4499	1027.2	-	-	-	-	-	-	-	-	-	-	-	-	-	-	-	-	-	-	-	-	-	-	-	-	-	-
	2016-05-25T04:12	100	36.1423	15.4501	1027.2	-	-	-	-	-	-	-	-	-	-	-	-	-	-	-	-	-	-	-	-	-	-	-	-	-	-
	2016-05-25T04:12	100	36.1422	15.4499	1027.2	-	-	-	-	-	-	-	-	-	-	-	-	-	-	-	-	-	-	-	-	-	-	-	-	-	-
	2016-05-25T04:12	100	36.1423	15.4499	1027.2	-	-	-	-	-	-	-	-	-	-	-	-	-	-	-	-	-	-	-	-	-	-	-	-	-	-
	2016-05-25T04:12	100	36.1424	15.4499	1027.2	-	-	-	-	-	-	-	-	-	-	-	-	-	-	-	-	-	-	-	-	-	-	-	-	-	-
	2016-05-25T04:12	100	36.1423	15.4495	1027.21	-	-	-	-	-	-	-	-	-	-	-	-	-	-	-	-	-	-	-	-	-	-	-	-	-	-
	2016-05-25T06:05	5	36.1421	15.4462	1026.78	-	-	-	0.516	0.022	0.021	0.003	0.13	0.005	0.003	0.514	-	0.002	0.085	-	0.063	0.05	-	0.009	0.011	0.005	0.024	0.025	-	1.013	0.945
	2016-05-25T06:05	5	36.1422	15.4459	1026.78	4.81	0.3	1.09	0.516	0.022	0.021	0.003	0.13	0.005	0.003	0.514	-	0.002	0.085	-	0.063	0.05	-	0.009	0.011	0.005	0.024	0.025	-	1.013	0.945
	2016-05-25T06:05	5	36.1421	15.4463	1026.78	-	-	-	0.516	0.022	0.021	0.003	0.13	0.005	0.003	0.514	-	0.002	0.085	-	0.063	0.05	-	0.009	0.011	0.005	0.024	0.025	-	1.013	0.945
	2016-05-25T06:05	10	36.1421	15.4468	1026.8	4.94	0.3	1.1	-	-	-	-	-	-	-	-	-	-	-	-	-	-	-	-	-	-	-	-	-	-	-
	2016-05-25T06:05	10	36.1422	15.4469	1026.81	-	-	-	-	-	-	-	-	-	-	-	-	-	-	-	-	-	-	-	-	-	-	-	-	-	-
	2016-05-25T06:05	25	36.1422	15.4478	1026.87	4.85	0.3	1.12	0.518	0.022	0.022	0.002	0.129	0.004	0.003	0.51	-	0.008	0.086	-	0.063	0.05	-	0.009	0.011	0.006	0.023	0.025	-	1.016	0.948
	2016-05-25T06:05	25	36.1422	15.4474	1026.87	-	-	-	0.518	0.022	0.022	0.002	0.129	0.004	0.003	0.51	-	0.008	0.086	-	0.063	0.05	-	0.009	0.011	0.006	0.023	0.025	-	1.016	0.948
	2016-05-25T06:05	50	36.1424	15.4522	1026.98	5.06	0.3	1.08	0.525	0.023	0.023	0.002	0.131	0.005	0.003	0.518	-	0.007	0.087	-	0.063	0.051	-	0.009	0.011	0.005	0.026	0.025	-	1.031	0.961
	2016-05-25T06:05	50	36.1424	15.4523	1026.98	-	-	-	0.525	0.023	0.023	0.002	0.131	0.005	0.003	0.518	-	0.007	0.087	-	0.063	0.051	-	0.009	0.011	0.005	0.026	0.025	-	1.031	0.961
	2016-05-25T06:05	75	36.1425	15.4549	1027.09	4.84	0.3	1.1	0.523	0.021	0.021	0.002	0.131	0.005	0.003	0.519	-	0.004	0.089	-	0.066	0.053	-	0.009	0.01	0.006	0.024	0.024	-	1.034	0.968
	2016-05-25T06:05	75	36.1423	15.456	1027.09	-	-	-	0.523	0.021	0.021	0.002	0.131	0.005	0.003	0.519	-	0.004	0.089	-	0.066	0.053	-	0.009	0.01	0.006	0.024	0.024	-	1.034	0.968
	2016-05-25T06:05	100	36.142	15.4453	1027.2	4.98	0.3	1.12	0.381	0.016	0.013	-	0.095	0.004	0.002	0.377	-	0.004	0.063	-	0.046	0.043	-	0.006	0.006	0.006	0.031	0.019	-	0.754	0.709
	2016-05-25T06:05	100	36.142	15.4453	1027.2	-	-	-	0.381	0.016	0.013	-	0.095	0.004	0.002	0.377	-	0.004	0.063	-	0.046	0.043	-	0.006	0.006	0.006	0.031	0.019	-	0.754	0.709
	2016-05-25T06:05	150	36.1423	15.453	1027.43	4.93	0.31	1.1	-	-	-	-	-	-	-	-	-	-	-	-	-	-	-	-	-	-	-	-	-	-	-
	2016-05-25T06:05	150	36.1424	15.453	1027.43	-	-	-	-	-	-	-	-	-	-	-	-	-	-	-	-	-	-	-	-	-	-	-	-	-	-
	2016-05-25T06:05	200	36.1407	15.454	1027.64	4.93	0.3	1.11	-	-	-	-	-	-	-	-	-	-	-	-	-	-	-	-	-	-	-	-	-	-	-
	2016-05-25T06:05	200	36.1406	15.4538	1027.64	-	-	-	-	-	-	-	-	-	-	-	-	-	-	-	-	-	-	-	-	-	-	-	-	-	-
	2016-05-25T15:12	5	36.1464	15.5784	1026.75	-	-	-	-	-	-	-	-	-	-	-	-	-	-	-	-	-	-	-	-	-	-	-	-	-	-
	2016-05-25T15:12	5	36.1481	15.5672	1026.76	-	-	-	-	-	-	-	-	-	-	-	-	-	-	-	-	-	-	-	-	-	-	-	-	-	-
	2016-05-25T15:12	5	36.1468	15.5747	1026.75	-	-	-	-	-	-	-	-	-	-	-	-	-	-	-	-	-	-	-	-	-	-	-	-	-	-
	2016-05-25T15:12	10	36.1519	15.524	1026.79	-	-	-	-	-	-	-	-	-	-	-	-	-	-	-	-	-	-	-	-	-	-	-	-	-	-
	2016-05-25T15:12	10	36.1535	15.5143	1026.79	-	-	-	-	-	-	-	-	-	-	-	-	-	-	-	-	-	-	-	-	-	-	-	-	-	-
	2016-05-25T15:12	10	36.1536	15.5139	1026.8	-	-	-	-	-	-	-	-	-	-	-	-	-	-	-	-	-	-	-	-	-	-	-	-	-	-
	2016-05-25T15:12	25	36.1541	15.5017	1026.86	-	-	-	-	-	-	-	-	-	-	-	-	-	-	-	-	-	-	-	-	-	-	-	-	-	-
	2016-05-25T15:12	25	36.1541	15.502	1026.87	-	-	-	-	-	-	-	-	-	-	-	-	-	-	-	-	-	-	-	-	-	-	-	-	-	-
	2016-05-25T15:12	50	36.1538	15.4975	1026.97	-	-	-	-	-	-	-	-	-	-	-	-	-	-	-	-	-	-	-	-	-	-	-	-	-	-
	2016-05-25T15:12	50	36.1538	15.4972	1026.97	-	-	-	-	-	-	-	-	-	-	-	-	-	-	-	-	-	-	-	-	-	-	-	-	-	-
	2016-05-25T15:12	50	36.1537	15.497	1026.97	-	-	-	-	-	-	-	-	-	-	-	-	-	-	-	-	-	-	-	-	-	-	-	-	-	-
	2016-05-25T15:12	75	36.1505	15.476	1027.09	-	-	-	-	-	-	-	-	-	-	-	-	-	-	-	-	-	-	-	-	-	-	-	-	-	-
	2016-05-25T15:12	75	36.1504	15.4751	1027.09	-	-	-	-	-	-	-	-	-	-	-	-	-	-	-	-	-	-	-	-	-	-	-	-	-	-
	2016-05-25T15:12	75	36.1505	15.4755	1027.09	-	-	-	-	-	-	-	-	-	-	-	-	-	-	-	-	-	-	-	-	-	-	-	-	-	-
	2016-05-25T15:12	100	36.1495	15.4691	1027.2	-	-	-	-	-	-	-	-	-	-	-	-	-	-	-	-	-	-	-	-	-	-	-	-	-	-
	2016-05-25T15:12	100	36.1494	15.4692	1027.21	-	-	-	-	-	-	-	-	-	-	-	-	-	-	-	-	-	-	-	-	-	-	-	-	-	-
	2016-05-25T15:12	150	36.1498	15.4767	1027.42	-	-	-	-	-	-	-	-	-	-	-	-	-	-	-	-	-	-	-	-	-	-	-	-	-	-
	2016-05-25T15:12	150	36.1498	15.4766	1027.42	-	-	-	-	-	-	-	-	-	-	-	-	-	-	-	-	-	-	-	-	-	-	-	-	-	-
	2016-05-25T15:12	200	36.149	15.4809	1027.65	-	-	-	-	-	-	-	-	-	-	-	-	-	-	-	-	-	-	-	-	-	-	-	-	-	-
	2016-05-25T15:12	200	36.1489	15.4805	1027.65	-	-	-	-	-	-	-	-	-	-	-	-	-	-	-	-	-	-	-	-	-	-	-	-	-	-
	2016-05-25T15:12	200	36.149	15.481	1027.64	-	-	-	-	-	-	-	-	-	-	-	-	-	-	-	-	-	-	-	-	-	-	-	-	-	-
	2016-05-25T15:12	200	36.1492	15.4815	1027.64	-	-	-	-	-	-	-	-	-	-	-	-	-	-	-	-	-	-	-	-	-	-	-	-	-	-
	2016-05-25T20:05	5	36.1482	15.6506	1026.73	-	-	-	0.686	0.039	0.07	0.014	0.171	0.005	0.008	0.667	-	0.019	0.114	-	0.083	0.049	0.002	0.013	0.027	0.004	0.01	0.037	-	1.371	1.214
	2016-05-25T20:05	5	36.1471	15.6537	1026.74	-	-	-	0.686	0.039	0.07	0.014	0.171	0.005	0.008	0.667	-	0.019	0.114	-	0.083	0.049	0.002	0.013	0.027	0.004	0.01	0.037	-	1.371	1.214
	2016-05-25T20:05	5	36.1482	15.6409	1026.74	-	-	-	0.686	0.039	0.07	0.014	0.171	0.005	0.008	0.667	-	0.019	0.114	-	0.083	0.049	0.002	0.013	0.027	0.004	0.01	0.037	-	1.371	1.214
	2016-05-25T20:05	10	36.1517	15.5122	1026.8	-	-	-	-	-	-	-	-	-	-	-	-	-	-	-	-	-	-	-	-	-	-	-	-	-	-
	2016-05-25T20:05	10	36.1517	15.5136	1026.8	-	-	-	-	-	-	-	-	-	-	-	-	-	-	-	-	-	-	-	-	-	-	-	-	-	-
	2016-05-25T20:05	10	36.1517	15.5124	1026.8	-	-	-	-	-	-	-	-	-	-	-	-	-	-	-	-	-	-	-	-	-	-	-	-	-	-
	2016-05-25T20:05	25	36.1531	15.4929	1026.87	-	-	-	0.749	0.033	0.032	0.003	0.202	0.006	0.005	0.729	-	0.02	0.14	-	0.101	0.066	-	0.016	0.019	0.006	0.019	0.042	-	1.49	1.391
	2016-05-25T20:05	25	36.1531	15.4933	1026.87	-	-	-	0.749	0.033	0.032	0.003	0.202	0.006	0.005	0.729	-	0.02	0.14	-	0.101	0.066	-	0.016	0.019	0.006	0.019	0.042	-	1.49	1.391
	2016-05-25T20:05	50	36.1527	15.4902	1026.98	-	-	-	0.593	0.02	0.017	-	0.168	0.004	0.003	0.585	-	0.008	0.113	-	0.073	0.062	-	0.011	0.01	0.006	0.027	0.031	-	1.174	1.113
	2016-05-25T20:05	50	36.1496	15.4903	1026.98	-	-	-	0.593	0.02	0.017	-	0.168	0.004	0.003	0.585	-	0.008	0.113	-	0.073	0.062	-	0.011	0.01	0.006	0.027	0.031	-	1.174	1.113
	2016-05-25T20:05	50	36.1525	15.4884	1026.98	-	-	-	0.593	0.02	0.017	-	0.168	0.004	0.003	0.585	-	0.008	0.113	-	0.073	0.062	-	0.011	0.01	0.006	0.027	0.031	-	1.174	1.113
	2016-05-25T20:05	75	36.1488	15.4656	1027.09	-	-	-	0.444	0.015	0.013	-	0.122	0.004	0.003	0.442	-	0.002	0.087	-	0.051	0.049	-	0.009	0.007	0.006	0.033	0.023	-	0.88	0.833
	2016-05-25T20:05	75	36.1488	15.465	1027.09	-	-	-	0.444	0.015	0.013	-	0.122	0.004	0.003	0.442	-	0.002	0.087	-	0.051	0.049	-	0.009	0.007	0.006	0.033	0.023	-	0.88	0.833
	2016-05-25T20:05	75	36.1489	15.4664	1027.09	-	-	-	0.444	0.015	0.013	-	0.122	0.004	0.003	0.442	-	0.002	0.087	-	0.051	0.049	-	0.009	0.007	0.006	0.033	0.023	-	0.88	0.833
	2016-05-25T20:05	100	36.1474	15.4584	1027.2	-	-	-	0.343	0.012	0.01	-	0.094	0.003	0.003	0.339	-	0.004	0.068	-	0.039	0.037	-	0.007	0.006	0.006	0.025	0.019	-	0.678	0.641
	2016-05-25T20:05	100	36.1473	15.4583	1027.21	-	-	-	0.343	0.012	0.01	-	0.094	0.003	0.003	0.339	-	0.004	0.068	-	0.039	0.037	-	0.007	0.006	0.006	0.025	0.019	-	0.678	0.641
	2016-05-25T20:05	150	36.1465	15.4624	1027.42	-	-	-	-	-	-	-	-	-	-	-	-	-	-	-	-	-	-	-	-	-	-	-	-	-	-
	2016-05-25T20:05	150	36.1465	15.4625	1027.43	-	-	-	-	-	-	-	-	-	-	-	-	-	-	-	-	-	-	-	-	-	-	-	-	-	-
	2016-05-25T20:05	150	36.1465	15.4624	1027.42	-	-	-	-	-	-	-	-	-	-	-	-	-	-	-	-	-	-	-	-	-	-	-	-	-	-
	2016-05-25T20:05	200	36.1462	15.4677	1027.64	-	-	-	-	-	-	-	-	-	-	-	-	-	-	-	-	-	-	-	-	-	-	-	-	-	-
	2016-05-25T20:05	200	36.1462	15.4679	1027.64	-	-	-	-	-	-	-	-	-	-	-	-	-	-	-	-	-	-	-	-	-	-	-	-	-	-
	2016-05-25T20:05	200	36.1462	15.4681	1027.64	-	-	-	-	-	-	-	-	-	-	-	-	-	-	-	-	-	-	-	-	-	-	-	-	-	-
	2016-05-26T02:24	5	36.1476	15.5912	1026.75	-	-	-	-	-	-	-	-	-	-	-	-	-	-	-	-	-	-	-	-	-	-	-	-	-	-
	2016-05-26T02:24	5	36.1476	15.5905	1026.75	-	-	-	-	-	-	-	-	-	-	-	-	-	-	-	-	-	-	-	-	-	-	-	-	-	-
	2016-05-26T02:24	5	36.1474	15.5864	1026.76	-	-	-	-	-	-	-	-	-	-	-	-	-	-	-	-	-	-	-	-	-	-	-	-	-	-
	2016-05-26T02:24	5	36.1477	15.5805	1026.76	-	-	-	-	-	-	-	-	-	-	-	-	-	-	-	-	-	-	-	-	-	-	-	-	-	-
	2016-05-26T02:24	5	36.1478	15.5801	1026.76	-	-	-	-	-	-	-	-	-	-	-	-	-	-	-	-	-	-	-	-	-	-	-	-	-	-
	2016-05-26T02:24	5	36.1478	15.5796	1026.76	-	-	-	-	-	-	-	-	-	-	-	-	-	-	-	-	-	-	-	-	-	-	-	-	-	-
	2016-05-26T02:24	5	36.1478	15.5731	1026.76	-	-	-	-	-	-	-	-	-	-	-	-	-	-	-	-	-	-	-	-	-	-	-	-	-	-
	2016-05-26T02:24	5	36.148	15.5687	1026.76	-	-	-	-	-	-	-	-	-	-	-	-	-	-	-	-	-	-	-	-	-	-	-	-	-	-
	2016-05-26T02:24	5	36.148	15.5651	1026.76	-	-	-	-	-	-	-	-	-	-	-	-	-	-	-	-	-	-	-	-	-	-	-	-	-	-
	2016-05-26T02:24	5	36.1479	15.571	1026.76	-	-	-	-	-	-	-	-	-	-	-	-	-	-	-	-	-	-	-	-	-	-	-	-	-	-
	2016-05-26T02:24	5	36.148	15.5704	1026.76	-	-	-	-	-	-	-	-	-	-	-	-	-	-	-	-	-	-	-	-	-	-	-	-	-	-
	2016-05-26T02:24	5	36.1478	15.5717	1026.76	-	-	-	-	-	-	-	-	-	-	-	-	-	-	-	-	-	-	-	-	-	-	-	-	-	-
	2016-05-26T02:24	17	36.1497	15.5196	1026.82	-	-	-	-	-	-	-	-	-	-	-	-	-	-	-	-	-	-	-	-	-	-	-	-	-	-
	2016-05-26T02:24	17	36.1497	15.496	1026.83	-	-	-	-	-	-	-	-	-	-	-	-	-	-	-	-	-	-	-	-	-	-	-	-	-	-
	2016-05-26T02:24	17	36.1502	15.491	1026.83	-	-	-	-	-	-	-	-	-	-	-	-	-	-	-	-	-	-	-	-	-	-	-	-	-	-
	2016-05-26T02:24	17	36.1505	15.4898	1026.83	-	-	-	-	-	-	-	-	-	-	-	-	-	-	-	-	-	-	-	-	-	-	-	-	-	-
	2016-05-26T02:24	17	36.1478	15.5261	1026.82	-	-	-	-	-	-	-	-	-	-	-	-	-	-	-	-	-	-	-	-	-	-	-	-	-	-
	2016-05-26T02:24	42	36.1507	15.4869	1026.94	-	-	-	-	-	-	-	-	-	-	-	-	-	-	-	-	-	-	-	-	-	-	-	-	-	-
	2016-05-26T02:24	42	36.1507	15.4867	1026.94	-	-	-	-	-	-	-	-	-	-	-	-	-	-	-	-	-	-	-	-	-	-	-	-	-	-
	2016-05-26T02:24	42	36.1507	15.4866	1026.94	-	-	-	-	-	-	-	-	-	-	-	-	-	-	-	-	-	-	-	-	-	-	-	-	-	-
	2016-05-26T02:24	42	36.1507	15.4865	1026.94	-	-	-	-	-	-	-	-	-	-	-	-	-	-	-	-	-	-	-	-	-	-	-	-	-	-
	2016-05-26T02:24	42	36.1508	15.4866	1026.94	-	-	-	-	-	-	-	-	-	-	-	-	-	-	-	-	-	-	-	-	-	-	-	-	-	-
	2016-05-26T02:24	62	36.151	15.4876	1027.03	-	-	-	-	-	-	-	-	-	-	-	-	-	-	-	-	-	-	-	-	-	-	-	-	-	-
	2016-05-26T02:24	200	36.1526	15.502	1027.63	-	-	-	-	-	-	-	-	-	-	-	-	-	-	-	-	-	-	-	-	-	-	-	-	-	-
	2016-05-26T04:12	5	36.1445	15.6666	1026.73	-	-	-	-	-	-	-	-	-	-	-	-	-	-	-	-	-	-	-	-	-	-	-	-	-	-
	2016-05-26T04:12	5	36.1444	15.6706	1026.73	-	-	-	-	-	-	-	-	-	-	-	-	-	-	-	-	-	-	-	-	-	-	-	-	-	-
	2016-05-26T04:12	5	36.1432	15.6742	1026.73	-	-	-	-	-	-	-	-	-	-	-	-	-	-	-	-	-	-	-	-	-	-	-	-	-	-
	2016-05-26T04:12	5	36.1423	15.6753	1026.73	-	-	-	-	-	-	-	-	-	-	-	-	-	-	-	-	-	-	-	-	-	-	-	-	-	-
	2016-05-26T04:12	5	36.1448	15.6588	1026.73	-	-	-	-	-	-	-	-	-	-	-	-	-	-	-	-	-	-	-	-	-	-	-	-	-	-
	2016-05-26T04:12	5	36.1441	15.6387	1026.74	-	-	-	-	-	-	-	-	-	-	-	-	-	-	-	-	-	-	-	-	-	-	-	-	-	-
	2016-05-26T04:12	5	36.1444	15.6394	1026.74	-	-	-	-	-	-	-	-	-	-	-	-	-	-	-	-	-	-	-	-	-	-	-	-	-	-
	2016-05-26T04:12	5	36.1447	15.599	1026.75	-	-	-	-	-	-	-	-	-	-	-	-	-	-	-	-	-	-	-	-	-	-	-	-	-	-
	2016-05-26T04:12	5	36.1465	15.5794	1026.75	-	-	-	-	-	-	-	-	-	-	-	-	-	-	-	-	-	-	-	-	-	-	-	-	-	-
	2016-05-26T04:12	5	36.1467	15.5773	1026.75	-	-	-	-	-	-	-	-	-	-	-	-	-	-	-	-	-	-	-	-	-	-	-	-	-	-
	2016-05-26T04:12	5	36.1463	15.5814	1026.75	-	-	-	-	-	-	-	-	-	-	-	-	-	-	-	-	-	-	-	-	-	-	-	-	-	-
	2016-05-26T04:12	15	36.1499	15.5112	1026.81	-	-	-	-	-	-	-	-	-	-	-	-	-	-	-	-	-	-	-	-	-	-	-	-	-	-
	2016-05-26T04:12	15	36.1499	15.5133	1026.81	-	-	-	-	-	-	-	-	-	-	-	-	-	-	-	-	-	-	-	-	-	-	-	-	-	-
	2016-05-26T04:12	15	36.1498	15.51	1026.81	-	-	-	-	-	-	-	-	-	-	-	-	-	-	-	-	-	-	-	-	-	-	-	-	-	-
	2016-05-26T04:12	15	36.1496	15.5116	1026.81	-	-	-	-	-	-	-	-	-	-	-	-	-	-	-	-	-	-	-	-	-	-	-	-	-	-
	2016-05-26T04:12	15	36.1501	15.4995	1026.82	-	-	-	-	-	-	-	-	-	-	-	-	-	-	-	-	-	-	-	-	-	-	-	-	-	-
	2016-05-26T04:12	15	36.1501	15.4985	1026.82	-	-	-	-	-	-	-	-	-	-	-	-	-	-	-	-	-	-	-	-	-	-	-	-	-	-
	2016-05-26T04:12	41	36.1504	15.4909	1026.93	-	-	-	-	-	-	-	-	-	-	-	-	-	-	-	-	-	-	-	-	-	-	-	-	-	-
	2016-05-26T04:12	41	36.1502	15.4909	1026.93	-	-	-	-	-	-	-	-	-	-	-	-	-	-	-	-	-	-	-	-	-	-	-	-	-	-
	2016-05-26T04:12	41	36.1507	15.4906	1026.93	-	-	-	-	-	-	-	-	-	-	-	-	-	-	-	-	-	-	-	-	-	-	-	-	-	-
	2016-05-26T04:12	41	36.1507	15.4905	1026.93	-	-	-	-	-	-	-	-	-	-	-	-	-	-	-	-	-	-	-	-	-	-	-	-	-	-
	2016-05-26T04:12	41	36.1508	15.4904	1026.93	-	-	-	-	-	-	-	-	-	-	-	-	-	-	-	-	-	-	-	-	-	-	-	-	-	-
	2016-05-26T04:12	41	36.1511	15.4904	1027.03	-	-	-	-	-	-	-	-	-	-	-	-	-	-	-	-	-	-	-	-	-	-	-	-	-	-
	2016-05-26T04:12	200	36.1528	15.5026	1027.64	-	-	-	-	-	-	-	-	-	-	-	-	-	-	-	-	-	-	-	-	-	-	-	-	-	-
	2016-05-26T06:09	5	36.1405	15.6176	1026.74	-	-	-	0.726	0.041	0.037	0.003	0.171	0.004	0.006	0.717	-	0.009	0.11	-	0.09	0.056	0.001	0.013	0.022	0.007	0.018	0.033	-	1.403	1.285
	2016-05-26T06:09	5	36.1404	15.6167	1026.74	4.83	0.24	1.09	0.726	0.041	0.037	0.003	0.171	0.004	0.006	0.717	-	0.009	0.11	-	0.09	0.056	0.001	0.013	0.022	0.007	0.018	0.033	-	1.403	1.285
	2016-05-26T06:09	5	36.1404	15.6151	1026.74	-	-	-	0.726	0.041	0.037	0.003	0.171	0.004	0.006	0.717	-	0.009	0.11	-	0.09	0.056	0.001	0.013	0.022	0.007	0.018	0.033	-	1.403	1.285
	2016-05-26T06:09	10	36.1409	15.5889	1026.77	4.69	0.24	1.1	-	-	-	-	-	-	-	-	-	-	-	-	-	-	-	-	-	-	-	-	-	-	-
	2016-05-26T06:09	10	36.1407	15.5808	1026.77	-	-	-	-	-	-	-	-	-	-	-	-	-	-	-	-	-	-	-	-	-	-	-	-	-	-
	2016-05-26T06:09	25	36.1406	15.4653	1026.86	4.82	0.24	1.1	0.868	0.045	0.037	0.003	0.195	0.009	0.006	0.863	-	0.005	0.138	-	0.111	0.077	-	0.016	0.021	0.01	0.028	0.045	-	1.698	1.572
	2016-05-26T06:09	25	36.1406	15.4644	1026.86	-	-	-	0.868	0.045	0.037	0.003	0.195	0.009	0.006	0.863	-	0.005	0.138	-	0.111	0.077	-	0.016	0.021	0.01	0.028	0.045	-	1.698	1.572
	2016-05-26T06:09	50	36.1413	15.4526	1026.98	4.79	0.24	1.11	0.737	0.025	0.024	-	0.201	0.004	0.004	0.732	-	0.005	0.137	-	0.196	0.084	-	0.015	0.012	0.008	0.041	0.044	-	1.577	1.497
	2016-05-26T06:09	50	36.1413	15.4522	1026.98	-	-	-	0.737	0.025	0.024	-	0.201	0.004	0.004	0.732	-	0.005	0.137	-	0.196	0.084	-	0.015	0.012	0.008	0.041	0.044	-	1.577	1.497
	2016-05-26T06:09	75	36.1411	15.4528	1027.09	5.1	0.25	1.14	0.654	0.019	0.019	-	0.19	0.002	0.004	0.65	-	0.004	0.137	-	0.075	0.071	-	0.015	0.01	0.008	0.035	0.042	-	1.301	1.235
	2016-05-26T06:09	75	36.1412	15.4524	1027.09	-	-	-	0.654	0.019	0.019	-	0.19	0.002	0.004	0.65	-	0.004	0.137	-	0.075	0.071	-	0.015	0.01	0.008	0.035	0.042	-	1.301	1.235
	2016-05-26T06:09	100	36.1417	15.4542	1027.2	5.03	0.26	1.16	0.517	0.014	0.015	-	0.158	-	0.003	0.515	-	0.002	0.109	-	0.059	0.055	-	0.011	0.007	0.007	0.037	0.032	-	1.029	0.978
	2016-05-26T06:09	100	36.1418	15.4544	1027.2	-	-	-	0.517	0.014	0.015	-	0.158	-	0.003	0.515	-	0.002	0.109	-	0.059	0.055	-	0.011	0.007	0.007	0.037	0.032	-	1.029	0.978
	2016-05-26T06:09	150	36.145	15.4595	1027.43	5.19	0.26	1.22	-	-	-	-	-	-	-	-	-	-	-	-	-	-	-	-	-	-	-	-	-	-	-
	2016-05-26T06:09	150	36.1448	15.4576	1027.43	-	-	-	-	-	-	-	-	-	-	-	-	-	-	-	-	-	-	-	-	-	-	-	-	-	-
	2016-05-26T06:09	200	36.1446	15.4637	1027.64	5.26	0.27	1.2	-	-	-	-	-	-	-	-	-	-	-	-	-	-	-	-	-	-	-	-	-	-	-
	2016-05-26T06:09	200	36.1447	15.4637	1027.64	-	-	-	-	-	-	-	-	-	-	-	-	-	-	-	-	-	-	-	-	-	-	-	-	-	-
	2016-05-26T16:35	5	36.1437	15.63	1026.74	-	-	-	0.987	0.053	0.076	0.009	0.232	0.008	0.011	0.965	-	0.022	0.177	-	0.126	0.071	0.002	0.021	0.046	0.008	0.022	0.056	-	1.964	1.776
	2016-05-26T16:35	5	36.1435	15.6273	1026.74	-	-	-	0.987	0.053	0.076	0.009	0.232	0.008	0.011	0.965	-	0.022	0.177	-	0.126	0.071	0.002	0.021	0.046	0.008	0.022	0.056	-	1.964	1.776
	2016-05-26T16:35	5	36.1447	15.6222	1026.74	-	-	-	0.987	0.053	0.076	0.009	0.232	0.008	0.011	0.965	-	0.022	0.177	-	0.126	0.071	0.002	0.021	0.046	0.008	0.022	0.056	-	1.964	1.776
	2016-05-26T16:35	10	36.1452	15.5998	1026.77	-	-	-	-	-	-	-	-	-	-	-	-	-	-	-	-	-	-	-	-	-	-	-	-	-	-
	2016-05-26T16:35	10	36.1446	15.5961	1026.77	-	-	-	-	-	-	-	-	-	-	-	-	-	-	-	-	-	-	-	-	-	-	-	-	-	-
	2016-05-26T16:35	10	36.1454	15.5879	1026.77	-	-	-	-	-	-	-	-	-	-	-	-	-	-	-	-	-	-	-	-	-	-	-	-	-	-
	2016-05-26T16:35	25	36.1496	15.4833	1026.86	-	-	-	0.769	0.023	0.02	-	0.216	0.005	0.004	0.762	-	0.007	0.176	-	0.097	0.079	-	0.019	0.013	0.008	0.033	0.049	-	1.548	1.476
	2016-05-26T16:35	25	36.1497	15.4831	1026.87	-	-	-	0.769	0.023	0.02	-	0.216	0.005	0.004	0.762	-	0.007	0.176	-	0.097	0.079	-	0.019	0.013	0.008	0.033	0.049	-	1.548	1.476
	2016-05-26T16:35	50	36.1503	15.4825	1026.98	-	-	-	0.492	0.014	0.012	-	0.141	0.005	0.003	0.488	-	0.004	0.112	-	0.059	0.053	-	0.011	0.007	0.007	0.031	0.03	-	0.991	0.945
	2016-05-26T16:35	50	36.1503	15.4825	1026.98	-	-	-	0.492	0.014	0.012	-	0.141	0.005	0.003	0.488	-	0.004	0.112	-	0.059	0.053	-	0.011	0.007	0.007	0.031	0.03	-	0.991	0.945
	2016-05-26T16:35	50	36.1503	15.4824	1026.98	-	-	-	0.492	0.014	0.012	-	0.141	0.005	0.003	0.488	-	0.004	0.112	-	0.059	0.053	-	0.011	0.007	0.007	0.031	0.03	-	0.991	0.945
	2016-05-26T16:35	75	36.1512	15.487	1027.09	-	-	-	0.374	0.013	0.011	-	0.099	0.004	0.002	0.37	-	0.004	0.079	-	0.045	0.04	-	0.008	0.006	0.007	0.033	0.021	-	0.748	0.708
	2016-05-26T16:35	75	36.1513	15.4868	1027.09	-	-	-	0.374	0.013	0.011	-	0.099	0.004	0.002	0.37	-	0.004	0.079	-	0.045	0.04	-	0.008	0.006	0.007	0.033	0.021	-	0.748	0.708
	2016-05-26T16:35	75	36.1513	15.4868	1027.09	-	-	-	0.374	0.013	0.011	-	0.099	0.004	0.002	0.37	-	0.004	0.079	-	0.045	0.04	-	0.008	0.006	0.007	0.033	0.021	-	0.748	0.708
	2016-05-26T16:35	100	36.1516	15.4902	1027.2	-	-	-	0.307	0.011	0.009	-	0.081	0.003	0.002	0.305	-	0.002	0.066	-	0.037	0.033	-	0.006	0.005	0.006	0.032	0.018	-	0.613	0.58
	2016-05-26T16:35	100	36.1517	15.4901	1027.2	-	-	-	0.307	0.011	0.009	-	0.081	0.003	0.002	0.305	-	0.002	0.066	-	0.037	0.033	-	0.006	0.005	0.006	0.032	0.018	-	0.613	0.58
	2016-05-26T16:35	150	36.1521	15.4972	1027.42	-	-	-	-	-	-	-	-	-	-	-	-	-	-	-	-	-	-	-	-	-	-	-	-	-	-
	2016-05-26T16:35	150	36.1522	15.4969	1027.42	-	-	-	-	-	-	-	-	-	-	-	-	-	-	-	-	-	-	-	-	-	-	-	-	-	-
	2016-05-26T16:35	150	36.1522	15.4967	1027.42	-	-	-	-	-	-	-	-	-	-	-	-	-	-	-	-	-	-	-	-	-	-	-	-	-	-
	2016-05-26T16:35	200	36.1531	15.5042	1027.64	-	-	-	-	-	-	-	-	-	-	-	-	-	-	-	-	-	-	-	-	-	-	-	-	-	-
	2016-05-26T16:35	200	36.1531	15.5041	1027.64	-	-	-	-	-	-	-	-	-	-	-	-	-	-	-	-	-	-	-	-	-	-	-	-	-	-
	2016-05-26T22:02	5	36.1285	15.6663	1026.71	-	-	-	-	-	-	-	-	-	-	-	-	-	-	-	-	-	-	-	-	-	-	-	-	-	-
	2016-05-26T22:02	5	36.1287	15.6662	1026.71	-	-	-	-	-	-	-	-	-	-	-	-	-	-	-	-	-	-	-	-	-	-	-	-	-	-
	2016-05-26T22:02	5	36.1286	15.6662	1026.71	-	-	-	-	-	-	-	-	-	-	-	-	-	-	-	-	-	-	-	-	-	-	-	-	-	-
	2016-05-26T22:02	10	36.1287	15.6666	1026.73	-	-	-	-	-	-	-	-	-	-	-	-	-	-	-	-	-	-	-	-	-	-	-	-	-	-
	2016-05-26T22:02	10	36.1286	15.6666	1026.73	-	-	-	-	-	-	-	-	-	-	-	-	-	-	-	-	-	-	-	-	-	-	-	-	-	-
	2016-05-26T22:02	10	36.1286	15.6667	1026.74	-	-	-	-	-	-	-	-	-	-	-	-	-	-	-	-	-	-	-	-	-	-	-	-	-	-
	2016-05-26T22:02	25	36.1326	15.6226	1026.81	-	-	-	-	-	-	-	-	-	-	-	-	-	-	-	-	-	-	-	-	-	-	-	-	-	-
	2016-05-26T22:02	25	36.1395	15.581	1026.83	-	-	-	-	-	-	-	-	-	-	-	-	-	-	-	-	-	-	-	-	-	-	-	-	-	-
	2016-05-26T22:02	50	36.1474	15.4711	1026.97	-	-	-	-	-	-	-	-	-	-	-	-	-	-	-	-	-	-	-	-	-	-	-	-	-	-
	2016-05-26T22:02	50	36.1475	15.4712	1026.97	-	-	-	-	-	-	-	-	-	-	-	-	-	-	-	-	-	-	-	-	-	-	-	-	-	-
	2016-05-26T22:02	50	36.1474	15.4711	1026.97	-	-	-	-	-	-	-	-	-	-	-	-	-	-	-	-	-	-	-	-	-	-	-	-	-	-
	2016-05-26T22:02	75	36.1471	15.4706	1027.09	-	-	-	-	-	-	-	-	-	-	-	-	-	-	-	-	-	-	-	-	-	-	-	-	-	-
	2016-05-26T22:02	75	36.1473	15.4706	1027.09	-	-	-	-	-	-	-	-	-	-	-	-	-	-	-	-	-	-	-	-	-	-	-	-	-	-
	2016-05-26T22:02	75	36.147	15.4708	1027.09	-	-	-	-	-	-	-	-	-	-	-	-	-	-	-	-	-	-	-	-	-	-	-	-	-	-
	2016-05-26T22:02	100	36.148	15.4757	1027.2	-	-	-	-	-	-	-	-	-	-	-	-	-	-	-	-	-	-	-	-	-	-	-	-	-	-
	2016-05-26T22:02	100	36.1481	15.4757	1027.2	-	-	-	-	-	-	-	-	-	-	-	-	-	-	-	-	-	-	-	-	-	-	-	-	-	-
	2016-05-26T22:02	150	36.1502	15.4884	1027.42	-	-	-	-	-	-	-	-	-	-	-	-	-	-	-	-	-	-	-	-	-	-	-	-	-	-
	2016-05-26T22:02	150	36.1503	15.4886	1027.42	-	-	-	-	-	-	-	-	-	-	-	-	-	-	-	-	-	-	-	-	-	-	-	-	-	-
	2016-05-26T22:02	150	36.1503	15.4886	1027.42	-	-	-	-	-	-	-	-	-	-	-	-	-	-	-	-	-	-	-	-	-	-	-	-	-	-
	2016-05-26T22:02	200	36.1522	15.4996	1027.64	-	-	-	-	-	-	-	-	-	-	-	-	-	-	-	-	-	-	-	-	-	-	-	-	-	-
	2016-05-26T22:02	200	36.1522	15.4993	1027.64	-	-	-	-	-	-	-	-	-	-	-	-	-	-	-	-	-	-	-	-	-	-	-	-	-	-
	2016-05-26T22:02	200	36.1522	15.4995	1027.64	-	-	-	-	-	-	-	-	-	-	-	-	-	-	-	-	-	-	-	-	-	-	-	-	-	-
	2016-05-27T02:30	5	36.0863	15.6511	1026.69	-	-	-	-	-	-	-	-	-	-	-	-	-	-	-	-	-	-	-	-	-	-	-	-	-	-
	2016-05-27T02:30	5	36.0868	15.6513	1026.69	-	-	-	-	-	-	-	-	-	-	-	-	-	-	-	-	-	-	-	-	-	-	-	-	-	-
	2016-05-27T02:30	5	36.0888	15.6522	1026.69	-	-	-	-	-	-	-	-	-	-	-	-	-	-	-	-	-	-	-	-	-	-	-	-	-	-
	2016-05-27T02:30	5	36.087	15.6514	1026.69	-	-	-	-	-	-	-	-	-	-	-	-	-	-	-	-	-	-	-	-	-	-	-	-	-	-
	2016-05-27T02:30	5	36.0866	15.6513	1026.69	-	-	-	-	-	-	-	-	-	-	-	-	-	-	-	-	-	-	-	-	-	-	-	-	-	-
	2016-05-27T02:30	5	36.0858	15.6507	1026.69	-	-	-	-	-	-	-	-	-	-	-	-	-	-	-	-	-	-	-	-	-	-	-	-	-	-
	2016-05-27T02:30	5	36.0859	15.6506	1026.69	-	-	-	-	-	-	-	-	-	-	-	-	-	-	-	-	-	-	-	-	-	-	-	-	-	-
	2016-05-27T02:30	5	36.0854	15.6502	1026.69	-	-	-	-	-	-	-	-	-	-	-	-	-	-	-	-	-	-	-	-	-	-	-	-	-	-
	2016-05-27T02:30	5	36.09	15.6523	1026.69	-	-	-	-	-	-	-	-	-	-	-	-	-	-	-	-	-	-	-	-	-	-	-	-	-	-
	2016-05-27T02:30	5	36.0896	15.6523	1026.69	-	-	-	-	-	-	-	-	-	-	-	-	-	-	-	-	-	-	-	-	-	-	-	-	-	-
	2016-05-27T02:30	5	36.0917	15.653	1026.69	-	-	-	-	-	-	-	-	-	-	-	-	-	-	-	-	-	-	-	-	-	-	-	-	-	-
	2016-05-27T02:30	23	36.125	15.6034	1026.81	-	-	-	-	-	-	-	-	-	-	-	-	-	-	-	-	-	-	-	-	-	-	-	-	-	-
	2016-05-27T02:30	23	36.1243	15.6063	1026.81	-	-	-	-	-	-	-	-	-	-	-	-	-	-	-	-	-	-	-	-	-	-	-	-	-	-
	2016-05-27T02:30	23	36.1256	15.5925	1026.81	-	-	-	-	-	-	-	-	-	-	-	-	-	-	-	-	-	-	-	-	-	-	-	-	-	-
	2016-05-27T02:30	23	36.1259	15.593	1026.81	-	-	-	-	-	-	-	-	-	-	-	-	-	-	-	-	-	-	-	-	-	-	-	-	-	-
	2016-05-27T02:30	23	36.1284	15.5739	1026.82	-	-	-	-	-	-	-	-	-	-	-	-	-	-	-	-	-	-	-	-	-	-	-	-	-	-
	2016-05-27T02:30	23	36.1289	15.5566	1026.82	-	-	-	-	-	-	-	-	-	-	-	-	-	-	-	-	-	-	-	-	-	-	-	-	-	-
	2016-05-27T02:30	23	36.129	15.5628	1026.82	-	-	-	-	-	-	-	-	-	-	-	-	-	-	-	-	-	-	-	-	-	-	-	-	-	-
	2016-05-27T02:30	23	36.1288	15.5661	1026.82	-	-	-	-	-	-	-	-	-	-	-	-	-	-	-	-	-	-	-	-	-	-	-	-	-	-
	2016-05-27T02:30	23	36.1335	15.5377	1026.83	-	-	-	-	-	-	-	-	-	-	-	-	-	-	-	-	-	-	-	-	-	-	-	-	-	-
	2016-05-27T02:30	23	36.127	15.5761	1026.81	-	-	-	-	-	-	-	-	-	-	-	-	-	-	-	-	-	-	-	-	-	-	-	-	-	-
	2016-05-27T02:30	23	36.1284	15.5628	1026.82	-	-	-	-	-	-	-	-	-	-	-	-	-	-	-	-	-	-	-	-	-	-	-	-	-	-
	2016-05-27T02:30	23	36.1369	15.4809	1026.84	-	-	-	-	-	-	-	-	-	-	-	-	-	-	-	-	-	-	-	-	-	-	-	-	-	-
	2016-05-27T02:30	200	36.1334	15.4154	1027.65	-	-	-	-	-	-	-	-	-	-	-	-	-	-	-	-	-	-	-	-	-	-	-	-	-	-
	2016-05-27T04:12	5	36.1064	15.6501	1026.71	-	-	-	-	-	-	-	-	-	-	-	-	-	-	-	-	-	-	-	-	-	-	-	-	-	-
	2016-05-27T04:12	5	36.1057	15.6508	1026.7	-	-	-	-	-	-	-	-	-	-	-	-	-	-	-	-	-	-	-	-	-	-	-	-	-	-
	2016-05-27T04:12	5	36.1053	15.6522	1026.7	-	-	-	-	-	-	-	-	-	-	-	-	-	-	-	-	-	-	-	-	-	-	-	-	-	-
	2016-05-27T04:12	5	36.105	15.6531	1026.7	-	-	-	-	-	-	-	-	-	-	-	-	-	-	-	-	-	-	-	-	-	-	-	-	-	-
	2016-05-27T04:12	5	36.1079	15.6442	1026.71	-	-	-	-	-	-	-	-	-	-	-	-	-	-	-	-	-	-	-	-	-	-	-	-	-	-
	2016-05-27T04:12	5	36.105	15.653	1026.7	-	-	-	-	-	-	-	-	-	-	-	-	-	-	-	-	-	-	-	-	-	-	-	-	-	-
	2016-05-27T04:12	5	36.1075	15.6478	1026.71	-	-	-	-	-	-	-	-	-	-	-	-	-	-	-	-	-	-	-	-	-	-	-	-	-	-
	2016-05-27T04:12	5	36.107	15.6449	1026.71	-	-	-	-	-	-	-	-	-	-	-	-	-	-	-	-	-	-	-	-	-	-	-	-	-	-
	2016-05-27T04:12	5	36.1053	15.6522	1026.7	-	-	-	-	-	-	-	-	-	-	-	-	-	-	-	-	-	-	-	-	-	-	-	-	-	-
	2016-05-27T04:12	5	36.1056	15.6504	1026.71	-	-	-	-	-	-	-	-	-	-	-	-	-	-	-	-	-	-	-	-	-	-	-	-	-	-
	2016-05-27T04:12	5	36.1067	15.6431	1026.71	-	-	-	-	-	-	-	-	-	-	-	-	-	-	-	-	-	-	-	-	-	-	-	-	-	-
	2016-05-27T04:12	20	36.1384	15.4895	1026.83	-	-	-	-	-	-	-	-	-	-	-	-	-	-	-	-	-	-	-	-	-	-	-	-	-	-
	2016-05-27T04:12	20	36.1388	15.485	1026.83	-	-	-	-	-	-	-	-	-	-	-	-	-	-	-	-	-	-	-	-	-	-	-	-	-	-
	2016-05-27T04:12	20	36.1382	15.4909	1026.83	-	-	-	-	-	-	-	-	-	-	-	-	-	-	-	-	-	-	-	-	-	-	-	-	-	-
	2016-05-27T04:12	20	36.1379	15.493	1026.83	-	-	-	-	-	-	-	-	-	-	-	-	-	-	-	-	-	-	-	-	-	-	-	-	-	-
	2016-05-27T04:12	20	36.1384	15.4824	1026.83	-	-	-	-	-	-	-	-	-	-	-	-	-	-	-	-	-	-	-	-	-	-	-	-	-	-
	2016-05-27T04:12	20	36.1383	15.4818	1026.83	-	-	-	-	-	-	-	-	-	-	-	-	-	-	-	-	-	-	-	-	-	-	-	-	-	-
	2016-05-27T04:12	20	36.1383	15.4808	1026.83	-	-	-	-	-	-	-	-	-	-	-	-	-	-	-	-	-	-	-	-	-	-	-	-	-	-
	2016-05-27T04:12	20	36.1383	15.4801	1026.84	-	-	-	-	-	-	-	-	-	-	-	-	-	-	-	-	-	-	-	-	-	-	-	-	-	-
	2016-05-27T04:12	20	36.1391	15.4633	1026.84	-	-	-	-	-	-	-	-	-	-	-	-	-	-	-	-	-	-	-	-	-	-	-	-	-	-
	2016-05-27T04:12	20	36.1393	15.4607	1026.84	-	-	-	-	-	-	-	-	-	-	-	-	-	-	-	-	-	-	-	-	-	-	-	-	-	-
	2016-05-27T04:12	20	36.1376	15.4759	1026.84	-	-	-	-	-	-	-	-	-	-	-	-	-	-	-	-	-	-	-	-	-	-	-	-	-	-
	2016-05-27T04:12	20	36.1392	15.4595	1026.84	-	-	-	-	-	-	-	-	-	-	-	-	-	-	-	-	-	-	-	-	-	-	-	-	-	-
	2016-05-27T04:12	200	36.0964	15.2474	1027.66	-	-	-	-	-	-	-	-	-	-	-	-	-	-	-	-	-	-	-	-	-	-	-	-	-	-
	2016-05-27T06:07	5	36.0997	15.661	1026.7	-	-	-	1.276	0.075	0.062	0.009	0.263	0.014	0.01	1.238	-	0.038	0.207	-	0.171	0.108	0.001	0.025	0.04	0.012	0.044	0.066	-	2.538	2.328
	2016-05-27T06:07	5	36.0994	15.6609	1026.7	3.94	0.17	0.99	1.276	0.075	0.062	0.009	0.263	0.014	0.01	1.238	-	0.038	0.207	-	0.171	0.108	0.001	0.025	0.04	0.012	0.044	0.066	-	2.538	2.328
	2016-05-27T06:07	5	36.1013	15.6604	1026.7	-	-	-	1.276	0.075	0.062	0.009	0.263	0.014	0.01	1.238	-	0.038	0.207	-	0.171	0.108	0.001	0.025	0.04	0.012	0.044	0.066	-	2.538	2.328
	2016-05-27T06:07	10	36.1015	15.6606	1026.72	4.18	0.19	0.95	-	-	-	-	-	-	-	-	-	-	-	-	-	-	-	-	-	-	-	-	-	-	-
	2016-05-27T06:07	10	36.1037	15.6546	1026.73	-	-	-	-	-	-	-	-	-	-	-	-	-	-	-	-	-	-	-	-	-	-	-	-	-	-
	2016-05-27T06:07	25	36.1347	15.5157	1026.85	4.38	0.19	1	1.216	0.06	0.045	0.005	0.268	0.007	0.009	1.19	-	0.026	0.245	-	0.161	0.116	-	0.029	0.03	0.016	0.054	0.084	-	2.448	2.281
	2016-05-27T06:07	25	36.1324	15.5273	1026.84	-	-	-	1.216	0.06	0.045	0.005	0.268	0.007	0.009	1.19	-	0.026	0.245	-	0.161	0.116	-	0.029	0.03	0.016	0.054	0.084	-	2.448	2.281
	2016-05-27T06:07	50	36.138	15.4365	1026.97	5.01	0.27	1.17	0.601	0.022	0.016	-	0.158	0.006	0.003	0.598	-	0.003	0.145	-	0.071	0.06	-	0.015	0.008	0.012	0.043	0.043	-	1.199	1.136
	2016-05-27T06:07	50	36.1384	15.4369	1026.97	-	-	-	0.601	0.022	0.016	-	0.158	0.006	0.003	0.598	-	0.003	0.145	-	0.071	0.06	-	0.015	0.008	0.012	0.043	0.043	-	1.199	1.136
	2016-05-27T06:07	75	36.1382	15.4215	1027.09	5.26	0.26	1.24	0.381	0.012	0.011	-	0.105	0.004	0.002	0.376	-	0.005	0.09	-	0.046	0.041	-	0.009	0.005	0.008	0.038	0.026	-	0.769	0.731
	2016-05-27T06:07	75	36.1381	15.4207	1027.09	-	-	-	0.381	0.012	0.011	-	0.105	0.004	0.002	0.376	-	0.005	0.09	-	0.046	0.041	-	0.009	0.005	0.008	0.038	0.026	-	0.769	0.731
	2016-05-27T06:07	100	36.1383	15.4187	1027.21	5.52	0.26	1.27	0.266	0.011	0.008	-	0.068	0.003	0.002	0.263	-	0.003	0.055	-	0.031	0.028	-	0.006	0.005	0.006	0.032	0.016	-	0.531	0.5
	2016-05-27T06:07	100	36.1383	15.4183	1027.21	-	-	-	0.266	0.011	0.008	-	0.068	0.003	0.002	0.263	-	0.003	0.055	-	0.031	0.028	-	0.006	0.005	0.006	0.032	0.016	-	0.531	0.5
	2016-05-27T06:07	150	36.1306	15.391	1027.43	5.28	0.26	1.26	-	-	-	-	-	-	-	-	-	-	-	-	-	-	-	-	-	-	-	-	-	-	-
	2016-05-27T06:07	150	36.1301	15.388	1027.43	-	-	-	-	-	-	-	-	-	-	-	-	-	-	-	-	-	-	-	-	-	-	-	-	-	-
	2016-05-27T06:07	200	36.0957	15.2455	1027.66	5.26	0.25	1.17	-	-	-	-	-	-	-	-	-	-	-	-	-	-	-	-	-	-	-	-	-	-	-
	2016-05-27T06:07	200	36.0955	15.2435	1027.65	-	-	-	-	-	-	-	-	-	-	-	-	-	-	-	-	-	-	-	-	-	-	-	-	-	-
	2016-05-27T14:56	5	36.0809	15.7013	1026.67	-	-	-	-	-	-	-	-	-	-	-	-	-	-	-	-	-	-	-	-	-	-	-	-	-	-
	2016-05-27T14:56	5	36.0864	15.6991	1026.68	-	-	-	-	-	-	-	-	-	-	-	-	-	-	-	-	-	-	-	-	-	-	-	-	-	-
	2016-05-27T14:56	5	36.0855	15.699	1026.67	-	-	-	-	-	-	-	-	-	-	-	-	-	-	-	-	-	-	-	-	-	-	-	-	-	-
	2016-05-27T14:56	10	36.1248	15.6101	1026.76	-	-	-	-	-	-	-	-	-	-	-	-	-	-	-	-	-	-	-	-	-	-	-	-	-	-
	2016-05-27T14:56	10	36.1265	15.6059	1026.77	-	-	-	-	-	-	-	-	-	-	-	-	-	-	-	-	-	-	-	-	-	-	-	-	-	-
	2016-05-27T14:56	10	36.128	15.6013	1026.77	-	-	-	-	-	-	-	-	-	-	-	-	-	-	-	-	-	-	-	-	-	-	-	-	-	-
	2016-05-27T14:56	25	36.1485	15.4868	1026.87	-	-	-	-	-	-	-	-	-	-	-	-	-	-	-	-	-	-	-	-	-	-	-	-	-	-
	2016-05-27T14:56	25	36.1488	15.4906	1026.87	-	-	-	-	-	-	-	-	-	-	-	-	-	-	-	-	-	-	-	-	-	-	-	-	-	-
	2016-05-27T14:56	50	36.1497	15.4817	1026.98	-	-	-	-	-	-	-	-	-	-	-	-	-	-	-	-	-	-	-	-	-	-	-	-	-	-
	2016-05-27T14:56	50	36.1497	15.4817	1026.98	-	-	-	-	-	-	-	-	-	-	-	-	-	-	-	-	-	-	-	-	-	-	-	-	-	-
	2016-05-27T14:56	50	36.1497	15.4818	1026.98	-	-	-	-	-	-	-	-	-	-	-	-	-	-	-	-	-	-	-	-	-	-	-	-	-	-
	2016-05-27T14:56	75	36.1495	15.4787	1027.08	-	-	-	-	-	-	-	-	-	-	-	-	-	-	-	-	-	-	-	-	-	-	-	-	-	-
	2016-05-27T14:56	75	36.1496	15.4789	1027.08	-	-	-	-	-	-	-	-	-	-	-	-	-	-	-	-	-	-	-	-	-	-	-	-	-	-
	2016-05-27T14:56	75	36.1495	15.4791	1027.08	-	-	-	-	-	-	-	-	-	-	-	-	-	-	-	-	-	-	-	-	-	-	-	-	-	-
	2016-05-27T14:56	100	36.1494	15.4667	1027.21	-	-	-	-	-	-	-	-	-	-	-	-	-	-	-	-	-	-	-	-	-	-	-	-	-	-
	2016-05-27T14:56	100	36.1495	15.4666	1027.2	-	-	-	-	-	-	-	-	-	-	-	-	-	-	-	-	-	-	-	-	-	-	-	-	-	-
	2016-05-27T14:56	150	36.1459	15.4561	1027.43	-	-	-	-	-	-	-	-	-	-	-	-	-	-	-	-	-	-	-	-	-	-	-	-	-	-
	2016-05-27T14:56	150	36.1458	15.4558	1027.43	-	-	-	-	-	-	-	-	-	-	-	-	-	-	-	-	-	-	-	-	-	-	-	-	-	-
	2016-05-27T14:56	200	36.1358	15.4216	1027.65	-	-	-	-	-	-	-	-	-	-	-	-	-	-	-	-	-	-	-	-	-	-	-	-	-	-
	2016-05-27T14:56	200	36.136	15.423	1027.65	-	-	-	-	-	-	-	-	-	-	-	-	-	-	-	-	-	-	-	-	-	-	-	-	-	-
	2016-05-27T14:56	200	36.1346	15.4177	1027.65	-	-	-	-	-	-	-	-	-	-	-	-	-	-	-	-	-	-	-	-	-	-	-	-	-	-
	2016-05-27T14:56	200	36.1344	15.4166	1027.65	-	-	-	-	-	-	-	-	-	-	-	-	-	-	-	-	-	-	-	-	-	-	-	-	-	-
	2016-05-27T20:16	5	36.0898	15.6071	1026.7	-	-	-	1.369	0.093	0.104	0.011	0.259	0.022	0.018	1.283	-	0.086	0.23	-	0.189	0.108	0.004	0.028	0.062	0.01	0.029	0.07	-	2.776	2.498
	2016-05-27T20:16	5	36.0897	15.6064	1026.7	-	-	-	1.369	0.093	0.104	0.011	0.259	0.022	0.018	1.283	-	0.086	0.23	-	0.189	0.108	0.004	0.028	0.062	0.01	0.029	0.07	-	2.776	2.498
	2016-05-27T20:16	5	36.0897	15.6069	1026.7	-	-	-	1.369	0.093	0.104	0.011	0.259	0.022	0.018	1.283	-	0.086	0.23	-	0.189	0.108	0.004	0.028	0.062	0.01	0.029	0.07	-	2.776	2.498
	2016-05-27T20:16	10	36.09	15.6102	1026.72	-	-	-	-	-	-	-	-	-	-	-	-	-	-	-	-	-	-	-	-	-	-	-	-	-	-
	2016-05-27T20:16	10	36.09	15.6094	1026.72	-	-	-	-	-	-	-	-	-	-	-	-	-	-	-	-	-	-	-	-	-	-	-	-	-	-
	2016-05-27T20:16	10	36.09	15.6097	1026.72	-	-	-	-	-	-	-	-	-	-	-	-	-	-	-	-	-	-	-	-	-	-	-	-	-	-
	2016-05-27T20:16	25	36.0989	15.5945	1026.79	-	-	-	0.944	0.055	0.02	-	0.221	0.005	0.005	0.938	-	0.006	0.232	-	0.127	0.083	-	0.024	0.015	0.013	0.058	0.068	-	1.858	1.746
	2016-05-27T20:16	25	36.0971	15.5995	1026.8	-	-	-	0.944	0.055	0.02	-	0.221	0.005	0.005	0.938	-	0.006	0.232	-	0.127	0.083	-	0.024	0.015	0.013	0.058	0.068	-	1.858	1.746
	2016-05-27T20:16	50	36.1376	15.4362	1026.98	-	-	-	0.389	0.011	0.009	-	0.113	0.003	0.002	0.386	-	0.003	0.099	-	0.046	0.041	-	0.01	0.005	0.008	0.042	0.028	-	0.787	0.752
	2016-05-27T20:16	50	36.1374	15.4361	1026.97	-	-	-	0.389	0.011	0.009	-	0.113	0.003	0.002	0.386	-	0.003	0.099	-	0.046	0.041	-	0.01	0.005	0.008	0.042	0.028	-	0.787	0.752
	2016-05-27T20:16	50	36.1378	15.4365	1026.98	-	-	-	0.389	0.011	0.009	-	0.113	0.003	0.002	0.386	-	0.003	0.099	-	0.046	0.041	-	0.01	0.005	0.008	0.042	0.028	-	0.787	0.752
	2016-05-27T20:16	75	36.1401	15.4367	1027.09	-	-	-	0.347	0.01	0.009	-	0.097	0.003	0.002	0.345	-	0.002	0.085	-	0.04	0.036	-	0.009	0.004	0.008	0.034	0.024	-	0.697	0.664
	2016-05-27T20:16	75	36.1401	15.4367	1027.09	-	-	-	0.347	0.01	0.009	-	0.097	0.003	0.002	0.345	-	0.002	0.085	-	0.04	0.036	-	0.009	0.004	0.008	0.034	0.024	-	0.697	0.664
	2016-05-27T20:16	75	36.1402	15.4366	1027.09	-	-	-	0.347	0.01	0.009	-	0.097	0.003	0.002	0.345	-	0.002	0.085	-	0.04	0.036	-	0.009	0.004	0.008	0.034	0.024	-	0.697	0.664
	2016-05-27T20:16	100	36.1384	15.4301	1027.2	-	-	-	0.247	0.011	0.008	-	0.061	0.003	0.002	0.245	-	0.002	0.049	-	0.029	0.025	-	0.005	0.004	0.006	0.027	0.014	-	0.489	0.459
	2016-05-27T20:16	100	36.1383	15.4294	1027.2	-	-	-	0.247	0.011	0.008	-	0.061	0.003	0.002	0.245	-	0.002	0.049	-	0.029	0.025	-	0.005	0.004	0.006	0.027	0.014	-	0.489	0.459
	2016-05-27T20:16	150	36.1359	15.4252	1027.42	-	-	-	-	-	-	-	-	-	-	-	-	-	-	-	-	-	-	-	-	-	-	-	-	-	-
	2016-05-27T20:16	150	36.1358	15.4249	1027.42	-	-	-	-	-	-	-	-	-	-	-	-	-	-	-	-	-	-	-	-	-	-	-	-	-	-
	2016-05-27T20:16	200	36.1341	15.4139	1027.65	-	-	-	-	-	-	-	-	-	-	-	-	-	-	-	-	-	-	-	-	-	-	-	-	-	-
	2016-05-27T20:16	200	36.1342	15.4139	1027.65	-	-	-	-	-	-	-	-	-	-	-	-	-	-	-	-	-	-	-	-	-	-	-	-	-	-
	2016-05-27T20:16	200	36.1341	15.4138	1027.65	-	-	-	-	-	-	-	-	-	-	-	-	-	-	-	-	-	-	-	-	-	-	-	-	-	-
	2016-05-27T20:16	200	36.1341	15.4137	1027.65	-	-	-	-	-	-	-	-	-	-	-	-	-	-	-	-	-	-	-	-	-	-	-	-	-	-
