# Supplementary material for: Marine phytoplankton downregulate core photosynthesis and carbon storage genes upon rapid mixed layer shallowing
Source: ISME J. 2023 May 8;17(7):1074–88. doi: 10.1038/s41396-023-01416-x (PMC10284824; doi:10.1038/s41396-023-01416-x)
Supplement: Supplementary file 3 — Supplementary Table 3 [file 41396_2023_1416_MOESM3_ESM.xlsx]

## Sheet: Supplementary Table 3
Gene	PFAMmatch	Virus Type	Description	Accesion	bitscoreHMMSCAN	bitscoreNCBI		Key
TRINITY_DN105372_c0_g1_i2.p1	(NCBIbitscore)	Micromonas virus	Uncharacterized protein	QDY51938.1	(NCBIbitscore)	47.71		"Gene" column is the TRINITY ID used throughout this study.
TRINITY_DN1178391_c0_g1_i1.p1	(NCBIbitscore)	Micromonas virus	Uncharacterized protein	YP_007676153.1	(NCBIbitscore)	51.61		"PFAMmatch" column is the closest PFAM family match. If no signifcnat match was found, NCBI BlastP was used.
TRINITY_DN1256655_c0_g1_i1.p1	(NCBIbitscore)	Ostreococcus virus	Uncharacterized protein	YP_001648236.1	(NCBIbitscore)	60.58		"Virus Type" column is one of the 3 prasionvirus types identified in this study.
TRINITY_DN1258407_c0_g1_i1.p1	(NCBIbitscore)	Micromonas virus	Uncharacterized protein	QDY51938.1	(NCBIbitscore)	43.32		"Description" column is the text description of the closest PFAM or NCBI match.
TRINITY_DN129724_c0_g1_i1.p2	(NCBIbitscore)	Ostreococcus virus	Uncharacterized protein	AFC35062.1	(NCBIbitscore)	57.14		"Accesion" column is the best NCBI Accesion if no PFAM match was found.
TRINITY_DN1469901_c0_g1_i1.p1	(NCBIbitscore)	Micromonas virus	Uncharacterized protein	QDY51938.1	(NCBIbitscore)	44.27		"bitscore NCBI" column is the NCBI bitscore to each sequence is no PFAM match was found.
TRINITY_DN164862_c0_g1_i1.p1	(NCBIbitscore)	Ostreococcus virus	Putative echinonectin	WP_162033766.1	(NCBIbitscore)	50.41
TRINITY_DN1702691_c0_g1_i1.p1	PF13489.6	Micromonas virus	Methyltransferase	(PFAMMatch)	80.47	(PFAMMatch)
TRINITY_DN1702691_c0_g1_i1.p1	(NCBIbitscore)	Micromonas virus	Methyltransferase	YP_007676318.1	(NCBIbitscore)	79.77
TRINITY_DN179967_c0_g1_i1.p2	PF01384.20	Bathycoccus virus	Phosphate transporter	(PFAMMatch)	135.18	(PFAMMatch)
TRINITY_DN1841658_c0_g1_i1.p1	(NCBIbitscore)	Bathycoccus virus	Uncharacterized protein	ADQ91338.1	(NCBIbitscore)	57.89
TRINITY_DN196957_c0_g1_i4.p1	(NCBIbitscore)	Micromonas virus	Ubiquitin	YP_007676278.1	(NCBIbitscore)	77.17
TRINITY_DN225880_c0_g1_i1.p1	(NCBIbitscore)	Ostreococcus virus	Uncharacterized protein	XP_026693114.1	(NCBIbitscore)	56.52
TRINITY_DN2472808_c0_g1_i1.p1	PF00268.21	Bathycoccus virus	RNR	(PFAMMatch)	132.49	(PFAMMatch)
TRINITY_DN2644375_c0_g1_i1.p1	PF00008.27	Micromonas virus	Epidermal growth factor	(PFAMMatch)	26.99	(PFAMMatch)
TRINITY_DN3053573_c0_g1_i1.p1	(NCBIbitscore)	Micromonas virus	tail fiber domain-containing protein<U+00A0>	MBP8258646.1	(NCBIbitscore)	64.66
TRINITY_DN3192649_c0_g1_i1.p1	PF00754.25	Ostreococcus virus	Coagulation factor precursor	(PFAMMatch)	47.81	(PFAMMatch)
TRINITY_DN3192649_c0_g1_i1.p1	PF00754.25	Micromonas virus	Coagulation factor precursor	(PFAMMatch)	47.81	(PFAMMatch)
TRINITY_DN362257_c0_g1_i4.p1	(NCBIbitscore)	Ostreococcus virus	Uncharacterized protein	QOR60550.1	(NCBIbitscore)	63.16
TRINITY_DN437591_c0_g1_i1.p1	(NCBIbitscore)	Micromonas virus	Uncharacterized protein	AET43657.1	(NCBIbitscore)	87.77
TRINITY_DN4376609_c0_g1_i1.p1	(NCBIbitscore)	Bathycoccus virus	Uncharacterized protein	QOR60669.1	(NCBIbitscore)	45.4
TRINITY_DN470275_c1_g1_i1.p1	(NCBIbitscore)	Ostreococcus virus	Uncharacterized protein	YP_003212832.1	(NCBIbitscore)	66.1
TRINITY_DN560284_c0_g1_i1.p1	(NCBIbitscore)	Micromonas virus	Ubiquitin	AAR85354.2	(NCBIbitscore)	100
TRINITY_DN6418216_c0_g1_i1.p1	PF01384.20	Ostreococcus virus	Phosphate transporter	(PFAMMatch)	59.86	(PFAMMatch)
TRINITY_DN6687975_c0_g1_i1.p1	(NCBIbitscore)	Ostreococcus virus	Uncharacterized protein	YP_001648236.1	(NCBIbitscore)	43.64
TRINITY_DN8223379_c0_g1_i1.p1	PF08242.12	Micromonas virus	Methyltransferase	(PFAMMatch)	72.23	(PFAMMatch)
TRINITY_DN8223379_c0_g1_i1.p1	(NCBIbitscore)	Micromonas virus	Methyltransferase	WP_082734034.1	(NCBIbitscore)	71.26
TRINITY_DN8223379_c0_g1_i1.p1	PF13489.6	Micromonas virus	Methyltransferase	(PFAMMatch)	75.81	(PFAMMatch)
TRINITY_DN823714_c0_g1_i1.p2	(NCBIbitscore)	Ostreococcus virus	Uncharacterized protein	OAD19459.1	(NCBIbitscore)	58.12
TRINITY_DN826826_c0_g1_i3.p1	(NCBIbitscore)	Micromonas virus	Uncharacterized protein	QDY51938.1	(NCBIbitscore)	43.67
TRINITY_DN9278193_c0_g1_i1.p1	PF08241.12	Micromonas virus	Methyltransferase	(PFAMMatch)	78.16	(PFAMMatch)
TRINITY_DN9278193_c0_g1_i1.p1	(NCBIbitscore)	Micromonas virus	Methyltransferase	YP_007676318.1	(NCBIbitscore)	85.26
TRINITY_DN9278193_c0_g1_i1.p1	PF13489.6	Micromonas virus	Methyltransferase	(PFAMMatch)	77.84	(PFAMMatch)
