# Supplementary material for: Marine phytoplankton downregulate core photosynthesis and carbon storage genes upon rapid mixed layer shallowing
Source: ISME J. 2023 May 8;17(7):1074–88. doi: 10.1038/s41396-023-01416-x (PMC10284824; doi:10.1038/s41396-023-01416-x)
Supplement: Supplementary file 4 — Supplementary Table 4 [file 41396_2023_1416_MOESM4_ESM.xlsx]

## Sheet: Supplementary Table 4
Gene	Virus Type	Description	seq	Key
TRINITY_DN105372_c0_g1_i2.p1	Micromonas virus	ATP P2X receptor	KKLHREKMSDFSGLLNPFKSEWHFAQSAVIRNKWLPKIEFVLKWGLIIGRMVDLFVREKHMAITIPGAEVSFWADRNGAIVASKDQVLAGDIPDYCTNQLHNYNYGGGWTYFNYTCVVPAFSEMHQKMETSIFFLTSFQEEIAHVEPQATFNQTTDCKKGENNFAEYTCSNTTGVEICECSWTNSYFAMPVMGLKLDFQHSYRVDFGGANSANMKTFVYNEDNELKYEFDSEAPGMGIADWLELVGITDLDVENPENFVSKAHEQVIPNDDGTYRSPTYRVTGLKIKLRLKYSNLKTVTGLGNEDETVCQIFVSKSAEWNSRGSMVTYLEYPVLPTDDAEGIPYSSGFRLVDRYRYGITFLFSTDGEIGKTDAGIIIQELINMVVLIQLTSLVVKFIAL…	"Gene" column is the TRINITY gene ID used throughout this manuscript.
TRINITY_DN1074665_c0_g1_i1.p1	Group 3 Marnavirus	RDRP	PATVAEAEKKGQILLDPRVVSATTNVDNLDAPNWVNEPEAIYRRFDIHIEQDVKEEYREDDSGRLDTSKIRHMADQMFPDYAKFRPYVWVPENKGGSSKMDAKLRQSFKKKYFFGEDEWIDIKTLLEF	"Virus Type" is the type of Prasinovirus or Marnavirus identified in this study.
TRINITY_DN1178391_c0_g1_i1.p1	Micromonas virus	Uncharacterized protein	LPSEESEQDMLNRLVNEAKVQPESRDMFVFVELLDELVIHYRKAGDAGRAKSFETALLKLNNLRSSDDETPLTESDADEFLKVKGVGKTTVELMKEFIKTGTMERLENFRKVQKLPSEAFLSDLKKLGRIDKKFKTMKLKMYPDEDEKPDEWWDVEVQCAYSEYTSMEVFEEEEEYWEDIEKVKAKIKNDVYQQDQVWEGVVSKGDTRGTFKFIHHRDHDGDVELEGDLP*	"Description" is the description of the closest functional match.
TRINITY_DN1256655_c0_g1_i1.p1	Ostreococcus virus	Uncharacterized protein	SGGGSKWPSIYLDRHNVKCKPGTAMSGWRLGRGGSKNDIQIKYKCCKLSPALGKCTTKNTGANNWGGGQPIYLDRHNAQCDSDQIMTRWQLKRPQEKEIQIEY
TRINITY_DN1258407_c0_g1_i1.p1	Micromonas virus	ATP P2X receptor	MSKLELLNMQGTSLLNKAYWYLKYSDLSDLGRKSTYPVKTVIENPTLAWFNLLGKLSLAFYLIYMFFHESLYYKFLVPKVHVDYWALRSTEISTDENDYVYCNNKTYDFIWSSDWIYSNNKCGLLEYGEMYEAGHWDFFFFLTYFEETTLARQVNCTPDDYIFDDVGLSYENCTITRSGWDTLCDCRDSQNYFVMGAEESSFAFSLSYFVSESQVGGVTSDSDVKIVLIGPGGTEYTRVMNDELYVIYSVQEYLSAAGISLDELNIYAANANGSAPHYRLTGATVILDVEFYNVPLYHNIDEWSSKTVGVIQVRPEKGWSSIGSSVTYHKYPNLKDSPPEYYYTDRYKYGVKFIFQHGGYIGHYDRATIQEYFITSLVLFAVIPAVLARIGMVLFGFNS…
TRINITY_DN129724_c0_g1_i1.p2	Ostreococcus virus	Uncharacterized protein	MNFGMGGAKVGFSTADKDNFSMNFGMGGAKVGFSTADNSLVCDSQGNCMIKTDTPTCPVPAAFDSRRTYPGTSRDNYYNYCNYMVTPTCTSMCSVPSTRGRCRNECDRVERTS*
TRINITY_DN131318_c0_g1_i1.p1	Group 2 Marnavirus	RDRP	FFLSEMEIVSDYTAINGQPNIAYMSGSKMSSSPGYPLSGKKEKFFEGERPQAKMGFELSQLVEDTIDAYERDEAYGHITKGNLKLEVLSKEKVDNKGTRVFSVVPYACIHIQKRLWMTFKRMLFSNRLAFESAIGYNADSGDVGDLVDYIQQKDNKLKRVPRYIAGDFKKFDKRLDPTILCYVFWVIDQICLSKYSGILDKKMPDGRNQQEVYKLWSKGTKTESLF
TRINITY_DN1469901_c0_g1_i1.p1	Micromonas virus	ATP P2X receptor	MLGRFKSACETQCDELYITSWKDLFPETFKYPEKTIIRNKVVASANKILQLTAIICLVFFFFVDEEYMEVYVPNVHGKFWASKSDFELWADEMLTGTPPEYCNNSDYNWVYPGDDYYQYVEAKCVVPMFYEMFLTSESTMFFLTYFHESTVTQRPCESTSESSCAGDYSQWYFHRDILNETCKCETISNHFTVGVEDIKLVLEHSYTVTGLPFSGKDETMLTVVRDYNGKEVAVPDGSIGFSIGQWLEWGGVDLDDYNMNVENHSEIHPTVDPTEKPPRIRQTGVTVNVELKYFNMQRFQENWRGPSTVAYVDISAVGEWQTRESNVRYLEYPSIPLWNPSESTDVVYSESMKLVNRYSYGALFSISDSGYIGSVDFDMIKAYFVDVVCIVGYIPMMMA…
TRINITY_DN1480704_c0_g1_i1.p1	Group 2 Marnavirus	RDRP	GVSVLITMYVSCKVIEKVSCFINSGNGKPEFVLSQRPEGESMNTWQQRYEQPERPKIPEIVRTTGSQDFERIVEATSSRVGCITQFGKTTYGTLGTCTLISKNMFLTAKHVVAEMDLSRPININMSPDKEGMTLSLVDVYARVYNFEEKDLSIMMVPGGIASRDLSLTNKTNELFKKRFLEKPDCLKNWQILGISRNIYGELKYVPGYISDGLSMVNMSHNGVYNRTPMIPARVDDVIEKGQSGGIVLCHDNNAQVGCLGVISARQKGPKPMMYITTVSTDDLDKANAHFKEEYYAETVSAMVAPKVVTPFLSINGNSHLSKLEIPASGIPVCYMTNAATHSKSNNEKPIIPPYLQDSEEFFGCKYKFGLPYFGKEPWIANITSEVEKRGFVPPDLVKI…
TRINITY_DN164862_c0_g1_i1.p1	Ostreococcus virus	Putative echinonectin	PQPSPSSSYEGKGGGYYTIDMGAEKYVEGVTTKGRPDYAQWVKTYKVEHSTDNSEWTDLKSRKMDGWDVTDSGNEMALADGSTTFNGNTNQGTAISNLFENAVKTRWIRITPLTWHHTGGGKNGRPAMRVGLICGVQDKRSALQHFRSGNYDWMKPSIPTGYEKAHANSVWHAQSGKGDCPSQFVHYPGAAVCNGLSNSNGNCKAMAGYGKFKCASPCQCLDGEYARKYETSLVKGLASGTCRNWYVDYHTSFAKSVANERRADPNKGSNNQAGEIQTEMKALSCCGGEDGLTFLKTATDTSCFDLVDNNEVPQGFTCPA*
TRINITY_DN1702691_c0_g1_i1.p1	Micromonas virus	Methyltransferase	MNQTMNQKVQAFWDDRPCNIRHSDKEIGTKQYFEEVTARKYFVESHIAEFAAFDSFADKAVLEIGCGIGTAAQSFMEAGAKYTGIDVSARSIELARKRAKLFNLTGDLRVADVQDILSLNVSEGSVDLVYSFGVLHHIENLSAALKNIYKVLKPGGQFKLMMYATHSWKKACIEAGLDQFEAQSGVPIAHTYTKDEITKLLQEHNFMKITIKQDHIFQWSVEEYKQYRYKKEPWFEVMPAQMIKALEKQLGWHLLITCSKP*
TRINITY_DN179967_c0_g1_i1.p2	Bathycoccus virus	Phosphate transporter	MAIYSSGYAEQKSDIPIWILFLGGCGLVIGLATWGYKIIDRMGRQMTKITPSRGACIELGSTAAVIIASRLGLPVSTTHCQVGSVFAVGLLDGVKNVNKKVLLYTVFSWIATLPAAGLCCAAFYAFGVKSPAE*
TRINITY_DN1841658_c0_g1_i1.p1	Bathycoccus virus	Uncharacterized protein	WNDQFNRHYQLTTSTDTFIQYELYDANGLVGAEYGSTFTSTPSGILFNVEDVGDSSTPFSYSNGSTFIGTSGIVQAGNSLTLWTNTNGTGTAEAVFTVPDFFYEAIESQTITPTSVNPAWGGATYIWKETVGISEIYNLAFGGVATNNNHEIQVDTITNTWSDYGTNNPNTVTDNGSTVTISSGTTTFVVFNKPTSASWL*
TRINITY_DN196957_c0_g1_i4.p1	Micromonas virus	Ubiquitin	GKTITLEVEASDTIENVKAKIQDKEGIPPDQQRLIFAGKQLEDGRTLSDYNIQKESTLHLVLRLRGGMPKKDKDPNAPKRPLSGYFLFMADERENVRKAHPEWKIGDIAKELGRRWNNMEAAPKKKYEDKAAKDKERYEAEMKKYTK*
TRINITY_DN225880_c0_g1_i1.p1	Ostreococcus virus	Uncharacterized protein	TRLWQVTRPSAHGGNACPSPQSKPCNTLSCPIDCQGEWGGWSACSVTCGAGSQTREFKVSVQAQHGGKPCQNDVSEEKSCEADPCVDTDKNDGDDGVIDAPTDCEGHWEEWGACSKPCGGGTQARQYVVTTEAKSGGKACCVESGFVASQECNNQACQEKIIADK*
TRINITY_DN2472808_c0_g1_i1.p1	Bathycoccus virus	RNR	HSETYGDLINAFSKSEAERKQLRTAVFKQPSVQGKASWAAKWMDESLPFAMRLLAFCIVEGVFFSASFCVIFFFKSQNKLRSGLGYTNELISRDEGLHVEFGLHLYSQHIPDGAKPSQASIDKMFEEAYQLECEFVKDALKTELLGLNQNLMIE
TRINITY_DN2644375_c0_g1_i1.p1	Micromonas virus	Epidermal growth factor	DKEYARTIETIETGLATFKAAEKTRIDAQFVACCDDTSATSKKSVRTKAVSLQGTKNEIFSTKKEQGRTEMTEAVTSKLITIEHAADHKKTKVISRKSTLTLEKDETEATIAAESAANAAYCTSAQSDLAAESQTLTQLKKLLGAGLRTVGNSALGKEAEEIAANQCHDNPCKNGGTCVDGAGDYTCTGCDAGWEGKNCDKNINDCASNPCQNGAVCQDLVNGYNCGSCADVAKCKQCPMPYHGNNCQHLCTEYDVYDPSYQSGQLTSGGNWGGDRIGHSHGRGRFSDTARAWSAPHNRRMQVWWKISTPNPATQYWWSGVATKPREGGSHSQRVTEWRFKHDGAWVEGGRDFAGNPPGRPQDEAKYILFAKPVKAGSISFWPNKYHHHMSARMALLKT…
TRINITY_DN3053573_c0_g1_i1.p1	Micromonas virus	Tail fiber domain-containing protein	AEAPAEEPVPIVETAPAEPVDNAGNSSDTKPKVPKPYIPFHPTIPKLSVKEQMSVKGVLKMESTKTRQLHINHWADLSASSTGASVFGGNMHVVTNKKEEFRYSNDHGEMGAIGFATNYPHYNKASVISSKTKASKQDQTFKPESLVTFTGSGDVGIGVAGPASRLHVQGDGNTRLINANHWLDASGCSSGVGLVGGNSYVTTTNGKAQFRYANSHSSIGAFGLAFNYPAWNKASIISSVPTESKAKQQFKPLVVQTYTNDGKVGIGTDAPPAHLAIKGKERQFTVNDWIDVSSNGATGFMGANAHLVKKNSEQVFTFSNTDTSTGATGIATNYPDKNKLSIVASAEVSSKKGASFKPRVAATFTNEGRVGLGSPSPNAKLAVHDKQGRQSSVNDYADV…
TRINITY_DN317497_c0_g1_i1.p2	Group 2 Marnavirus	RDRP	MTDVKAGYDDTMDTATKVGSDLGAFLERPVKLTTQTWAVGQPLFFDVNPWEVFLNDSFVRSKIANYELLRGTMHIKVLISGTGFHYGRSLVSYNPASAFDDLTIQRNFLDVDLVGASQKPHIYLNPSKNEGGEMSLPFFYRNNYISLSKGEQSELGLLTVKSFDQLRHANGGDDPVTIQVWGWMENVSLTMPTSLTAFVPQAGGKKNSKKKTGKSTAMNSGDEYGKGIISAPASAIAKAAGMLESIPMIAPYARATEMVATKVGQIAALFGYSRPAVISDIVLQKPSPTGNLANVDAADAVNRLTLDSKQELTIDSRTVGLDGSDQMTIDSICSRESYLTSFTMSPTDPVDKLLWNSYVTPNLGRAQGDELHMTPMAAMSQYFGQWHGTIKYRFQIVKS…
TRINITY_DN3192649_c0_g1_i1.p1	Micromonas virus	Coagulation factor precursor	GRVRLIAGIVLKGRGDTSIPGQWLKTFKATHSLTGVSGTWLDIDGGATFTGNQDTYTAVTIRFSSPLTTRYIKLHPLTWHTHLSFRVELLGCTGEGGRCSNGVNSASCSSQSTTSGGTYYYSSGYASDDPSRFTHKALDYPGDESTFGKRGVRAGGSGEDKWIGKGVSVDNCGKACDADVDCAAFTILESGYGECWLHRTLDGSVMDWRGHGVLWTSYYKGTDAMTSITSGGPQNFY*
TRINITY_DN3192649_c0_g1_i1.p1	Ostreococcus virus	Coagulation factor precursor	GRVRLIAGIVLKGRGDTSIPGQWLKTFKATHSLTGVSGTWLDIDGGATFTGNQDTYTAVTIRFSSPLTTRYIKLHPLTWHTHLSFRVELLGCTGEGGRCSNGVNSASCSSQSTTSGGTYYYSSGYASDDPSRFTHKALDYPGDESTFGKRGVRAGGSGEDKWIGKGVSVDNCGKACDADVDCAAFTILESGYGECWLHRTLDGSVMDWRGHGVLWTSYYKGTDAMTSITSGGPQNFY*
TRINITY_DN362257_c0_g1_i4.p1	Ostreococcus virus	Uncharacterized protein	GDTKVHSGGYREYEVPDEDSDVIRDFTANFDDRTTTTTTTTTFTTTTIMISSMGSCRQYETQLNDQGCCHGESVYLDRHNVECEAGTVMSGWKLNRGGTSDKIKIQYTCCNIRADVMGECTEEATELRNGKSEVGKYHLAPGGSHKCDYGSPIGKNKCQAAVNNLAKKAGKNPG
TRINITY_DN437591_c0_g1_i1.p1	Micromonas virus	Uncharacterized protein	PFWLKSLSCPPLSRREDGIRVLWLLKGQSCGRRLTCRRMIRTLAVFLVLTCLAKLDSKKKKSLEQDYTTVPGQLFACLSIVGPECPQKNDKFGIKIRGAFANRDEAANHAKRLQKEDPTFDIYVVDMYKWLLIPPDSSKIEDVHYTNDKLEELMAGYKENQAQAARTFQERKEAMLNDNSQFYTKPDEAPISHPAEVVERLQKEKPDTPMEELNKEADDIVKKEIEKRRQQREAGEEEETEIGGAGEEGMSSGGHSE*
TRINITY_DN4376609_c0_g1_i1.p1	Bathycoccus virus	Uncharacterized protein	HETENVVIGEDPRIFEFKGKTYILDNYADDMHLIEIDAGSGVVLDRKRLFISAKKNVSPVVKGDKLYFVDFQEKKVFTASVRKHGVNAWGGQDINIIYEQSAACDDAPTRSLRSCFLRGGTPGVKVGNGFVGMGHCTRCTAWDPEDPGSCMGSKGQLTHTTFAWTTQDLKSIRVKPLCLQNS
TRINITY_DN470275_c1_g1_i1.p1	Ostreococcus virus	Uncharacterized protein	VNLWKFGGDKIIMELNDTVKNGDVETASEDKEQAFPKLSNQYQTGLFDCFSNKVKLQDNREVEIDCLAVNLKACICPCLLLQENTNNLRLNPNSVLCQQRTGLLCCASTVAAATLINFGLNTTPLPAEEITALSSWAFQVGGFLDTLSLLVWRGPAIALMGLSNPFKVTGIVSMLPSIVILASVRDALNTKYGITQGSGSAQTWLTVGWHEHY*
TRINITY_DN538692_c0_g1_i3.p2	Group 2 Marnavirus	RDRP	MDLANTSDSELGNFLKRPIRESAQSWIVGQPFFYKFNPWAAFCENPFVRDKIKNYELLRMKLNVKMVISGTKFHYGRALVSYNPFTAGDQVTVQRNFIPQDLIQASQKPHFFLNPTKNTGGELSLPFFWPNNYLRIPEGDWQDMGDIVISSFGNLLHANGGNDPVTITTYIWAEDIVLTVPTSSSPPTVLTSQSGRRTKSMSGKDRGNRIGARDEYGQGIISKPASAVAKASGALSSLPMIGPYMRATEIGANATSRIAQLFGYSRPNIVSDIQQFKPLPAGNLANTDAADGAMKLTLDSKAELTVDSRTVGLDGSDEMGILDYVTRESYLTQFQWSPSDAADTLLWNTRVLPMQLDNVSGEIHMTPLAHMCSCFESWQGSLKFRFQIVKSDFHKGRIL…
TRINITY_DN560284_c0_g1_i1.p1	Micromonas virus	Ubiquitin	LEVEASDTIENVKAKIQDKEGIPPDQQRLIFAGKQLEDGRTLSDYNIQKESTLHLVLRLRGGMPGTSKKEKDPNAPKRPLSGYFLFMADERANVKKANPDWGVADIAKELGGRWSNMDEAQKKKYQEKAAKDKERYEAEMKLKRRNIK
TRINITY_DN6418216_c0_g1_i1.p1	Ostreococcus virus	Phosphate transporter	GGNTEKGERKKKKKKRDFFDTLEDEINSVEDDTVQTIHDNAEKFDPKTEESFKFVQVLTAICCSWSHGANDIANSVGPFCAVFSIWMSGTVSKKNDLGDNIYWILFAGGSGIVIGLVV
TRINITY_DN6687975_c0_g1_i1.p1	Ostreococcus virus	Uncharacterized protein	TTPLADHGGNLHGLAEHWMDCQGQVISEASFARATASTMHWKYACCAGAQLGECSEHLTQLDADGGGEVHFLSRHSMSCDEGSVLTAAGLVQDGNDGMRWKFRCCKLQAGTKNCMHRQSPPTQVPNLHYLGDHTMDCGSTAAISQASFVTSSHKQMHWSYVCCEEGTA*
TRINITY_DN724789_c0_g1_i2.p1	Group 1 Marnavirus	RDRP	KELKQVRIISDDANLSGLDGVLGVNAINFASSRGFPHKGPKTAIVELSDRVVEGISCVRDAPQEIWDEVTELEEKLAAGERINTVFKGSLKDEPTAMTKDKVRVFAACNFAR
TRINITY_DN8223379_c0_g1_i1.p1	Micromonas virus	Methyltransferase	PGTKEYFEEVTKRKYFVESHILPFANFEAYKGKIVLEVGCGIGTAAQSFMEAGAVYTGIDVSPRSIELAKKRMEVFNLTGEVRVDDIQNGSFGDCRYDLVYSFGVLHHIPDLNIALENIYKALKPGGEFKLMMYAENSWKKACIDAGLDQYEAQSGVPIAHTYTNDEITRILHDSSFVDV
TRINITY_DN823714_c0_g1_i1.p2	Ostreococcus virus	Uncharacterized protein	KWTGRNDNGHGWWWEAGRSTIYLDRHNLDCGNNMVIKGFKLHTWWNDNAKIEYEYKCVPHSTATCSRYTTPANDEGNSIIYLDRHHVDCPEISKPYLKQVKLFRPSHNQIAYEYHCCA*
TRINITY_DN826826_c0_g1_i3.p1	Micromonas virus	ATP P2X receptor	MSGALNAQEPTCWFLPNKLYWFFKYSDVTSHVRDSTYPVKTVIQNPVLAWFNLLGKVALLAYLLFTFFHESLYYSLSIPKVHINYWAARNASRSFEEEDFIYCNNDSYDFVYSEEWVYTNNKCSKLEYSESYKKGETDFFFFTTYYEELARAISRNCTPDDEIFLDHRLSYEDCSKTSGICDCEFSQNYFVMGAEYWVFAFSLTYFVPDTQKKGTSGDPDVRLAILGPNGDTYQKVANDDMYVSMTIEEYLDAAGINLDSLNIRAERNGSMPHYRITGVTLIISVQLYNMPIYHGFNEWSSKIVGLLQVRPEPGWSSIGSDL
TRINITY_DN8277042_c0_g1_i1.p1	Bathycoccus virus	TFIIS	HVDKLLKKPLLKKPNNTYTCKECNGTKVFSREGMPTCSECGLVDSMFIDESPEWTSGISDDGKINDPSRCTGPNANPELFSQAWGKGTIIATQHTSTYESKRMAKINFHQSMNHKDR
TRINITY_DN9278193_c0_g1_i1.p1	Micromonas virus	Methyltransferase	MNDVVKLFWDDRPCNIRHSAKEVGTKEYFEEVTQRKYFVENHILAFADFNAYKDKHVLEVGCGIGTAAQSFMEAGAHYTGIDVSPKSIELLKRRAELFNLKGDLFEADIQTLLIPDKQFDLVYSFGVLHHIDDLGSALKNIYAMLKPGGQFKLMMYATRSWKNACIKSGLDQFEAQSGVPIAHTYTNQEITDILCDFTNHQIKQDHIFQWNVDEYKQYRYKKETWFEAMPEELLRTLEQEFGWHLLITCEKPL*
