# Supplementary material for: Marine phytoplankton downregulate core photosynthesis and carbon storage genes upon rapid mixed layer shallowing
Source: ISME J. 2023 May 8;17(7):1074–88. doi: 10.1038/s41396-023-01416-x (PMC10284824; doi:10.1038/s41396-023-01416-x)
Supplement: Supplementary file 5 — Supporting Data 1 [file 41396_2023_1416_MOESM5_ESM.txt]

>TRINITY_DN1200245_c0_g1_i1.p1
MESVINKARKRGKRKLSDSAKTLEYNRGCSFIPLSENNRRSKSRKCKTVCVQQTIVSKNCDTSKTIDSQTMISSCSSTSTIESSEESILSNYSAPTSFPESLTSGLLPRTKDRDKKKSAPIKHSINATEIERTYSRQVKGYQKCKGIDFAPVDWDRTSWIIKFDTSHPTNSKSRINGRCDRKIKKGQKRSKVEGEIIVSPTTPITEVSTIEVWNIKRQQSIKNEIIARECDEENLDKIEIFDLLIGGATSHASNIPNIDSVSRELLERLKTVDEENQTYKLNIPIIRLNKSNSVPNESRPFADSSVTSPYMLYRWLRIRLTAGLVQSCYDYIHGILVNGYDEVKSILKDKNGASSLNKEDFARIMAARNRLSGIWCVYAHFILEVGCLAVDVKSSFSGRETVTSGDSSRYNRTNLHSNTKIKDTKELLYRNTEHKPPRIVSREVEQVTKDDICDHAISVLSAARSCALVGNHTAIALSLGRIIVSSLVVRESKQNCEKQTHLSKEKICTKIKLAIDSCWDNINENCRTLGDQARTRFMAKPLSDTTTKFLRDFKMENQRRCVEKTINDGHSKYDGIDSVLHLPKDLRDTLSSASLPHKVFLFADRDSVRSSCEELNRWSRLEEKIEKGCRGGTIRLKPSHVSALSFHAEELPLYLPLESLSDPLEIYRNDDSYEDSKEIIWQW*
>TRINITY_DN1200355_c0_g1_i1.p1
MGLCQCMKEADVVLLTNKNISSNAPLPTAPPIEPFFRSDGILATNQEQQKYLQQVTEIDSDSQNDAPSIDDKKSESVHGSDDWENLAIILPFEDNIEPAISRNPPMNIWNACEEGGLDKVTELLSHDHLLLMQPCPDTHKTPLYFASLGGNLDVMLFLLDKGASDNDGSCYLATSRAEARRLLLSREKSCRDFSHETIQKVSEAKVGRNNDRDGFSFGDFICCG*
>TRINITY_DN1200391_c0_g1_i2.p1
QPQRTMRPNKYFSLPLVLKDDVFSYEQFRDDETTINTVVARRREFLRSCTGMAAGAFTSCVVNASPADAATTDDVLPSKELVTETFGSVRYELEDPKGGVVYMQQKIDYKDWDGLLEFTKTYDLELRKLRMGKAKK
>TRINITY_DN1200449_c0_g1_i1.p1
ICHRLNLILIKALHVIDLCAGIGFIVYGSLMRTRFATPAMAAVTFCLILGSFHLASSLLGIISYLVASCKRFGLSISAFFGPYFALVYATIVISLAANSSGFLQYLEDHKTEMFLKDSTVENAERLMPLVYSFLTIFIFLEASRFRTLLQLKEHLIRRDSSNSLVPRAEGVANASLTKALIDDRGESGTVTSSRAGGSAVASETPSWWDGV
>TRINITY_DN1200453_c0_g1_i1.p1
PRNVVREILLERIPKENIMWNAEVENIEMNVGNSTATITLKKNRHRPTNVLIENCALIVAADGSHSKVQKIRQKLYGKEVVPDLKYLGVVLITGFTSLKHYLLNNRGFYAVDGQSRMFTMPFADENKDDNREQKTMWQLSVRCDEEEA
>TRINITY_DN1200515_c0_g1_i1.p1
MIGLSNNNAGLVITVFLATLPTFIGFFRKAPKATNEKTWIEKLSFPPEFYDEEPLEFVSNTLVVGFFSLTICAVGVGTFAWFYQYFSSTSQYITDIQITGSWAMPGYNCTPLTTDNLGYGVRYTFDDCKAALQDITVDNINFESWQGDPSNMPIPVPIKAKYVPFNASKEGVSSQAFWGKERPNATLTQYSATTDLDHWEDPASFLVGGKPQSTRILINAPSNSWTDALKADAVEVWKAMMDVAGDEVCLFTKENSPYECKKSGPPDTLTRLSLSYGNASFIAASFMWIVAIIIKRLPASNPLGWKARLPMEDKWFRVTDLDLVMSPIRTLLVCFVLGAASLIVFALLLQFYATQEFTETVVENVLEKEGFTCRPLKDAIWYGKNWTYDECLAKIEEPSLTNSGLSELEQSTPSFGPGQGILSYSDADHGRQPSAYLRPWGRFGPSYKYYANMMGTVNATFDTFFQNQQTNFTNHISGTVHGSLILTTDEYKAGGIAVSYTAVMDRNDALVLNTFRTIFDEIGRDRMCAWTKENFPYSCTRKYKLPPLQVLSQAGGNAAFFFLLVSIASVELLAIVKTRRVTVENLLAFS*
>TRINITY_DN1200558_c0_g1_i1.p1
RLNTPVNDNINGGHSIVASNKETTNIDDHELDKRRLLKIQHASVKLDDLYSAPPVIHDEEQALSESNNKNISVSSSFKSEYFWLAFCFFGIMGSFVCYGLLLEYATSGGKHLHELSFLFVTSLLYSMVGWSGRYIRAEKPSTIPPAQFAVLGMTSMGSTFFSVRALRYVIYPIQVLAKSCKPVPVMLMGALMGKKYPAKKYVKVVLIVAGVGLFMGGGSSSKKSSDDEEKDASSQLIGVTLLFISLCFDGGTGAYEDKLMSVHSVGPFDLMYNIQLGKTILAGIGLIVLNQVHVFAAMCQEMGFLLVALGLSGAIGQVFIFVTIAKFGALTCSIIGLARKVTTLVASIYFYGHTLNKVQALGLFVAIGAMAQDFFGKKGKGGGHGHGGGGHGH
>TRINITY_DN1200667_c1_g1_i1.p1
KNETTIKSNAFVNPQRQQQQQQQQQQQQQHHQTDKPKPKKHVDASKMMIMSKRASLDVGASKKGTAAASTAAKKGVSKKVRGLWNDAMKKKTTTISDTKTPPPPRSGAMFETPKTNEAQINENTPGEEEVLVIKNTQEEEEKEEKEVKRTKQELREDHQQKSNKCLPVDKPLREVKYQEVVRGKEARKELIGYACQECERFYAVAGQLDRRACEHGSNALNNNTNNGSPPRNLENSRHRAKYVPPKDPAGYWDLGGFTQTQPDPKKRKATKFDETPPSQENL*
>TRINITY_DN1200826_c0_g1_i2.p1
GDGEAPATPQSELQQQVQLAMDQAVELWTRYSLAKRWLASTGSLTEDKKRMRLFAQIILGISVFFWLWAVYNTSKMKGGKKDLGIFSFFGSACTSIMILTKCWSDKPTGIGAVVVFISHIVVVGNYALGYKFAKHFGYRFFGNYCLLFIALWIIAARVGWILISNVHEHNRMAEYKLLQTRRAKESAAVATTQNDDSSDDDSNGYDFGGEYSYSSSLYERGGSGGGGGGGGYPY*
>TRINITY_DN1201143_c0_g1_i1.p2
KQKMISVAESDAYDPNAVRDAVNRAMEEGEAGAAAGPKAQNEDTCGRGGVQSGSPQRALIIDDSIVIQKSIGRALKNLGFAVTCAADGMKGLQALQSQKYEVVFCDFLMPVLDGLDCIEQYRLWESKHRPNFHQTIVGLSAHASQNDVERGTKVGVNTFVSKSTKLKDMLKKATELSGAFSKEGGSAVISDAAVPGASGQSPPDAPNAGMPASILDQQVDRLATHPAYAYLVRGNGRLSHHSGSAKNRMDSVTALASLTAPVLPAMYAGLAAPQTTEATYTSGGNLTPGDDCLVVVDSRAVTRALAKSIEDAGWTALVADGAHDALRLLKSKRWGAALVDENIPDMSKAHFISSFRSWEAKGRNRSVKQNNIFLIVDCSRGGEEDVAPSCPAGYDGVMGMRKPITSAQVAELLKKAAIRRHDREEIS*
>TRINITY_DN1201143_c0_g1_i1.p1
MTNLLEAFRDLSASNLLTTDPDTLAETKTLLDNLLMKSSKDGVDSMALEKLRGMVGRSLSVCPQFVTFLLSDQCARMRGYLHATSPFVTVPLAVMMSSAISLRHNPIPSLLASQAHNHLIFSMLHLLCRSEISEETDDDNSGQKALDQKRIPGSAGGISCALFIEGTLLSQINDAEVALGHNDNDEGDNTCFLSLIRSFEYFWETFIAPAGGIIESSNFSDPETIRSPLNAVQRTLVSIVSVADGPHGENPQGKFTSDRMLKVARGIVESTELKSSLQTLSAELVHEYATFVRPDFRRHLFHEWMCEEVHRWNKKQIQPFSPEFDTVLENGIYPMAENSITRLMRRVELPKGISQHRPQNFAKKSSASDSDLPEETANRIANAEYAIVFGTDDGMDSTGRMPDSAAGSNIVRRFASVGFRKGSECSLDKDAIPPNLETYASVPSIGDLPFSEIIDNGRVSADGWEISLFNFMVPHTHSITENEDANGDGKFIHGVSLVLRQIFEEEDPAEDCEVQESDPSSCITELVHIDDETDMKSSSSNLVTPSKGASQVSFQSPISVSRSDTGVDDVIRKIRVSAKTPEFNRCLREIRWSERVKKRKQSGGPGAMIGIALISGKNVIPAMRDTLSKLYDDYTSIGGTNRLCNLLVDILGTLSQNSVEGEALNCILEPYIDFGSSNWMSGPMRSQKDAFAARSGSQLIQSLPPIPLALLFITALLEQKIIISSRRRSLIVSVTTALRSMLNPLSWAHLFVPLVPASLARDLIHYPAPFILGVPSESEDSMSLLNSLPADITLVDLDVGRVILAGSLANAEGTSAGALRSQVLFLAETLGSAFGCKMQDSTWRCDSPLTSFTSLRRGHLLSPTGGELRSRSFSFEYDAVVQVCQEFITELLCGARSCSYWVEEKVPDEEAVDIHECSVLFDEERFFSLKSLRAEDRYMPLFMGQDICGRLGNNAAQLLDGPISRNTGLSLNPADFDLVLQLFLRCQGMSTHISSLPKQAMVFW*
>TRINITY_DN1201293_c0_g1_i1.p1
SSSTTTPAISLGVVSIREYLLQTLTTTPFVTYSVTKINIVATFLGIPMRSAVTPEEFVLSSTAVLVTLLGYYILFGKRHRRKRKVLAEELVAAQRQVHVLEEKLLIAKREDIIATTPNRRQSSEKREIRIFMDGAFDVMHYGHMNAFRLGKSLGTYLIVGVNSDESITKCKGPPLMNDKERLTMVEGCKFVNDVVPNCPYIMTSEYLDYIFTTYDVDYVVHGDDPCIVDGKDVYA
>TRINITY_DN1201322_c0_g1_i1.p1
MEMNTAASVRIGTDLPTDSSIDLKQMKDLPFCRVEHFPSKLYRMLEAAHSFGFTNVISWSDDGRSFIVHKPKVFAKTMMVIYFNQSKYKSFQRQLNLYEFIRSPRDNILGVYSHPFFCRGQREQCMEIRRPGKKSRPHTKVRLPPIVPILNNSSTLDNSSSSETSLQSTKNPLSLNQISSWPMPNFQTNKVHSIEIENTEAPLKRLKTTCGDITTSSFAGHYPYLKIPQSLLLQGLDASSRLENGGSQAMSDPFDAFQINTNLHMPSFAADDDEGSIGTIDSISNIEDIVERACELLDP*
>TRINITY_DN1201331_c0_g1_i3.p2
MVTISVLPSWQQQRRKSSSSRKRECGRNRRRSLSRNKATTTFGKMMFLRVFNDDDDDDEKRKQQKVMMKLHQRCVLRARGEKRGVFVSSHRGGGGGGVLGGKGKRKKAAEMTERT
>TRINITY_DN1201768_c0_g1_i1.p1
FPTPSPVPGETPAVGPTYSEPIAQIVYETKSVVRLVGYHAGAFGETQSRLFKVGMATFYKVAPEDISISSVKDVVSSSSRRLLQTSAIDVNYTVTSTTIESVLEVANQTNSAVTTTQGEVYDDLRAAGLIISDAVILLEAQTTEKASALAPSGPYDINVNLHLDVDVHVDNAPASREPTSSTPGGNPADTEGGYPSTPTSSYPAGGYPSTPTSSYPAGGYPSTPTSSYPAGGYPSTP
>TRINITY_DN1201883_c0_g1_i2.p1
DFDVDDEGFMILMQSFDLDVDGYISYEEWISNIEYYLNRKKERVIYSSVTARTHLRASVLPAQIASWKDEEEGFLKDSDSNSSGVRTIEIGISGHTKDVAQIASPEKDGEEGLVKDSDNFPFDSSSGHTKDE*
>TRINITY_DN1201955_c0_g1_i1.p1
TSAVACRSVADETAEYFKDAANSLLAHTDDPSDVVARCLAAIARRTVQVESRSLLTGEAGFATVEMTNSRGRPISPGDVMFTVSKLSRMSQKDGGTLQFDSDVGKIQANHETGNAVFDMGVEDAKKLIEFSQDIDAGGAVFSIMKEMEIERGRHFGQNFGG
>TRINITY_DN1201982_c0_g1_i1.p1
ASRAVMMFSAKVFGGQGAAPALLGSILTECRVGGDFREGVDDEDDMTTHSAYNKAIKQWNDTKTLFPLIHYDARWHCARKLGKKIHEDGFNKQAAIVLARAFRLQTTAVLLHSIARNDQGHDFSEDELNTFSFIGQLIGTLLQCPFRDDSEQIANDLLDQLVFVREFAMDEALDVAESARAMYTGDADSMTLMRDALRLRLANGEGTMPLSLYSSDNSSLLFLQLVEHLCLRSLRLYYASKELLGGNKKCK*
>TRINITY_DN1202262_c0_g1_i2.p1
LSPRSRSFPQHKSGPSAFIGDDPDPDPMKQTYSGDTHPISPSSSTKEEEKKQKMDQYFEELENVESQPEPSIGGESDFDFNVNASQYSESECGMTMSEWSVNDIGKDHVQLTDNQSLKPEKSIATVGKRMRQALGHGSAYAESEADVSYAETENMSALGDFRLGSVFSDDMSQLGGITEEVDGEYTPHKSNKAEFSALWKSRIENDTSQVQPAAKEEVSPAKSIEDSVLGVSLSETNRVIRRMKEENATNSFLDVSHQAPRFDMDNASTDSDAEDESMLFHTKPDPPIHSTTIPEADEVETNSDVASSCKGASSSTAKNTAGSIINSILGHGGKRPENTSSNLASLRYLDNSMTANGTGDMTFDDDVSYAETSVDGSLLERTADDILRGRDANLWSDMSSAYRMKGDEESGANDEQSVGATSYDGSFHEM*
>TRINITY_DN1202643_c0_g1_i1.p1
RSVDTNHKLAQKFKFSQAEQNSLEVGLKSLAKQKYSNFRNAIYPTIISRELFVKSISWTVLSTDIASTDPRKSCVERFNEIFSPNSAERTKTSDYLPDTLTLETNEDGIISAIQDISPRCRVAMEHLIQVADIAHIMQSFENFLKWNFRLYKELMACHEQGLLPNVSNGWYQGQIDFLLNYAIPLAQRAERVCGSRIERLELVHNIRSNLARWHTDGERISVTFINGYKSIDSERDIIISC
>TRINITY_DN1202653_c0_g1_i1.p1
AGIIFDANVHLAKACTIVIRYSAVRRQGFDDSQGKSGKEVQILDYTQQQHRLFPLLAASYGFFFAGRNIRNHLDATDKELSKKDISLTKTDMADLHASSSCLKSFCSMIAADGIEECRKACGGHGFLQCSGLPELLGTYLQSPTVEGDNHMLPQQVVRVLLKLVQAIVAGDDLNEYGKCQSKYLIKPLQRIMQEKCSCDAKNEEEMMDLETLMKAFQHRTARLLLEVAQNLKEKSTKTTFQKAWNECLIQMARVSKAHAISLIVQSFTSGIVDAQKEGLIGVPEATALLDLAKLFALYWTERDIGDFLEDGYLSKKQARWVRDGVLRMLHIIRPNAVALVDARDFSDFRLKSDLGRYDGNIYPAIMASAMKDPLNANAVGPGYEQLRKMYVEGAGVVGTAARL*
>TRINITY_DN1202704_c0_g1_i1.p2
MGRRAKKAPVQTKKRVVLAKRFKCPFCANDESVECQMKHREGTGSLSCRICDASFQMPIHHLHEPIDVFSEWLDACEAAEKRQTGGGGAQGGDGGEDLLGAGLGGASSGSGRDVVGGRDESSRKQAYASLGLGDSDDDSE*
>TRINITY_DN1202707_c0_g1_i1.p1
MAHNLGAAKRLRKELQNIERSKKSDRTQNPNDDIILRPTNASKSILHWTALLRGPPDTPYENGVFQISIKCNSDYPLTPPAISFVTKIFHPNIHFKTGDVCLDILKKEWSPAWGLQAACRAVLALLSDPDADSPLNCDAGNMVRNGDFTAYWSTAAMYKVENAMMLSWPGDN*
>TRINITY_DN1202739_c0_g1_i2.p1
LQLILSKNALPSRALRQGEDSVKSAAIEVETALASKVEVRQLIPALSQALSNNLKIDQDVKWEEACSIINIMNIAVESSQRLELSPVIGKIFNGLVIAYGYEGDGNSRWQMLQGANKCLLSLVMKLSEAQLRPLYARLREWRGDIGNRTEGSVTCSRRHAFWSLSAELSKSLRSIFLPCLTSVLTDVIDELELAVTLLCKRPEKADGSKRRRVEETDRSVDDMAKVKPLQPLLLCLENALKADAHEGGGWTRGDDNQRFNMILNHLGKLLLAQVPKEISLVSDLPPKEQASTSTYEQLVQGVGALEHGNVVGCLSALAAAAGNEQLW
>TRINITY_DN1202746_c0_g1_i1.p1
ISSISLNSLETMVQSFSTTLSRSNVSNAQQNIPRKFPDFLLPGRNNPPICIFRKKGSHEYLADDLEKISFQWDLHQNYTRLRKNKLKEFDASDSIVTATQIGFVFAQILGRRGPGSLFQILKKRKWIPDNSRGLPRISFPVDVSGFQIMRLEVVLTLQGFRKRSSVIAAVLDCIDCVRQNPPSRELISQYCTVAQLYGYSLAPRAADAVELAMDGQVYGLDGPLGVANNVWRLMPQPDDTVGVQKLQKEIRTVLSYISDPTNSIVIMTASQKAIQLSPGNFLDEPFPLYSPASWLVSPTTQARYLPQNNILTGKINEWLVARVTEEKFQPPFLNPLIPPKLRPPRKIISPRGSLRDSPEEKQHKQWQERLHQAIASFDNSSPSSYSPVFNSEDSVISSLVKDYWALLNASSDQRADIPNRLSLPRIPPESNPRSVFVLQLLSSRPSRANAEMAAHAEVWRISL
>TRINITY_DN1203077_c0_g1_i1.p1
MFMRQRLARAALEDDLMLEDVAENVFMREDARHPPLNMAGNGRDLDQRRIPALRQMQRLRRLRINARDRLNMMLDDDLEDFINVMREPNGDHFRINHEMSTRVRAFIRERSNELDKLAEESVEKSYFEYIRDKLLTKESQETGEFLSCADIPDHSGRYPLHEAAERGTSGKQGFFEILNANAEVVSEPCGACGLYPFALYASNPKSNLTTAFSLLLEYPTVTEFLLEERKK*
>TRINITY_DN1203103_c0_g1_i1.p1
DERRALVTYNKKAGTSEQKKQEFYNDLSETEKYMVTLMEVSDAGAKLHTMGFRCGFKNRFADVVEMVRTLNSACDEVRSSKKLRKLMAIILTVVNQINTGGEGNLATGFTLDALLKLNEAKAFDKKTSVLHYVVKLVKKNDDTLLAFETEIKNVIPAESVILDTVFGDVKLIQDELAEVIAIVSKEAERLEKAGNLPKPTLDDLMEQKSVVQQIGGVTQFNKINHLTGRTSMERFAMNAKVACEQVVENVEKVKAKFSLLLDYFGEDESMATGDFFGTLRRFITEWKKAVVQVEKIERALAKEKKRQAKKLKEGKGEKSKKPNIGAFKSAGPGGIAALSGSDGIAALSAAAAKSKCSDKKLEGVKSDHNVKQELEAVQSKENVHKKPPAGSIATLAAAAASKKLRSDTPSKAPVSIAALAAKAAMNKKTSSGEMETTSTSSEAPVG
>TRINITY_DN1203138_c0_g1_i1.p1
LVFINISLLSTTTKNMSTSSGLVLLSSHTQTTTTSAQKQQKKIISSIFKAKKNKNNHAWRRRVGPVFAFAKESSVEVEYAPASSLSSSSSTSTSSSFSS*
>TRINITY_DN1203331_c0_g1_i1.p1
QHPFRPTANEAMSYFVGHDAVAGGYNEDHGFAINAKKGFSKVVFKNHMIDCHSQVALAMGTYEFTCATTGEVSSVEYTFGYKRCPDGKVRICLHHSSIPYGGG
>TRINITY_DN1203569_c0_g1_i2.p1
ISIMVETAYIAELLSIAYTVFADILSFFGIGSSISGDDANGSSRCPYEVLGLSNVKDTCTIDDVNKARRKLALKWHPDRNINNKEEATKKMQEINVAYTAIQLIISERDLLAADHQDNGSLSDEESNSDCEAEFDKQKQSKKKYNKQKREYEEEEEFKRKVEEEMSRFKRAHQAANKNNN
>TRINITY_DN1203604_c0_g1_i8.p1
MITSFYYRIAAAVISVGILLLSMSKIASAFLSPASTSRFHDHIGRSLRSSGSFSYGFRSDTNPCILFESKNDNIKPDRKSRRFFLQNSSVSTLMITLSSFFPVFVPTAAHPEIVEDENFLGNKVFVKGTVSLKNGIEQQENNSSSAALYITARLNTSDDIPKAILDGSSGKPPPLFAQRIPSPTFPYNFSLSTLDFTPEGSTMLSKTSDDSTSFDLNSKDLIVSARYDSDGVASTRDPTDLVGRTIFTAKEGLNSGQQEIVLSGRGITGKLVTQKKSK*
>TRINITY_DN1203659_c1_g1_i1.p1
DDDIFTDVAKDQNVLKGAKQRRVEQKEQDQLEQSLLALDRIALPLQMLVQLCRINVSAKRVLRGWIVQHAEEIMEVGGESPSSTSTSTSSMFKICRLKVQQCNKKSGRIGSVRRDREGNDKGPMAMDANGTSSTSGNSRSRRRMAMNIRSRIRGLPQEYERHIENTSATFMSVLGHDNGAQCITNADYNTEWNPHDCRLVCQTFLDCLVSCIINVDIDLVGTGQKLQSNEKKLHWLMHNKIQLQILQLKAMELFHILVVDVDRNAYRDEAGMYNTCGDDDNFWIAMLCTLLSDREIGESGRDSQQKGHDDIISILERSTYTKMNLGG
>TRINITY_DN1203868_c0_g1_i1.p1
MGGKKYGYSGSITLEECLDSFAKDEKIPDVYCSKCQEFQVQTKRMSIWRFPPLVMIHLKRFQFTQHMKRKLRDLVVFPIEGLDLSRIVAPGSSPPKANGDHQSKKPAEAQDIDGDSSTVNTNGFSGGSFHPLARNNSTTSIYDLYGVVHHQGALSGGHYVASLKSEFDGKWRLFNDAQIYELNSRDVVDPSAYILFYVRRDVKGATLEDFWDTQDREGEGLTEEEVAKLMTRRDRCVIS*
>TRINITY_DN1204096_c0_g1_i1.p1
MLIMTSTLPQSSYYLLYKSDDDVYERSLTKADHSVEEVASKKGSVENGSNPDKQESGFWQEFSWSESGRAEIQKTLAKSIVKNDIVNNMPSGRGQFIIDKLEQEAGANWDKFYTAHQTKFFKDRHYLEKAFPEEFGAVYGINRDAKSGIEKAKENDYVEDFTIVEIGCGVGNTVLPLLELDQAMYTSLGNKSDLAKRRLTVFGLDFSKVAVELLQQDSRYIEAQKNDRAKSAVWDITKSHPRDISKELESGADISLLLFCLSAVSPSKMAQAASYVAATLKPGGVLILRDYGRFDEAQVKLGSSRAKRISDNFYVKHDSTRVYYFDLEDLETLFGKDGAGLDVIEVKYIQRVYKNRSDNSERRRVWVQARFRKPM*
>TRINITY_DN1204406_c0_g1_i1.p1
SSSSSSSSSSSVHTTTTTIPSFCNRNDNNNSNRNRNRNTATNHHHHHHQPNRSIKTSSSHATTVLGIRKDSKTVLIADGQVTMGSEIIKHNVIKVRKLGDGVISGFAGSTADAFTLFERLEQKIEEHPGQLTRACVELAKNWRTDKYLRRLEATMIVADKHHMFQITGNGDVLEPSNGIIGIGSGGSYALAASKALVDVEGLGAMDIAKKAMDIAANTCVYTNDKFQILTLDSDASAEEEGGEKEKKEVDDGGEKGGEGKKAA*
>TRINITY_DN1204615_c0_g1_i1.p1
RICWACYVENVEAINKQNKEKTAGKKVAFTCPFCREPEPTSDAEYLRQLQARCLENDRHVFLRMGQIYQDGELGQAKDDLKALEYWIQAVELGSPGACTH
>TRINITY_DN1204615_c0_g2_i1.p1
PFPRSNPDTCYQPCCGNEICLACYKENKESINKQNEEKNAGKKLVLTCPFCREPEPTRADDFARLRARCLQNDRIAFTQMGGLYQDGELGQAKDDLKALDYWIRAVELGSANACSFIRNTYDQGNGVAINKKRAALFERVGALRGDIT
>TRINITY_DN1204695_c0_g1_i10.p1
MNPKLANALERTGPAVAMLIALYGILTYTGENGFYVLVSLLQLGMYTETTGIIEAFHGSGTSGKDAKVKLEKWWWFTTVFTSTTLRSILPEMFGINQASMNLVCFGMVSVGLVVAVYGMATHSDAGDLMFRKYLGEVAAFNFALVFLVGQSSFWIKTVQSFGLGWIIFPALLVIVNDTMAYVFGVLMGKHKLLPRLSPKKTVEGFIGAGISTIAIAIPLLNFFVKKCGDKFASVMGVNNGNVTMHAIVFALYTSLIAPFGGFLASAVKRAHGAKDFGTLIPGHGGVVDRMDCQIVTAPFVYLYLKSCLGSSGELLASAAAPLMEEVVEAAVETVASGIPAI*
>TRINITY_DN1204811_c0_g1_i1.p1
GVKVIMVDFRKLHTILKNGSDLYRKYHLSLSQKHSCKIPSTISPPVAEKFKNAVQNLNVIELLESNTGLRKLTAVQARHLECLVEGPTVYTPGQRLWRAGSVVDKAFIVVAGTVSFVPKRRHGGSAGKTLQKAQHRVKQTHETQAFVSSENFGENMRIDAVKAVRELQASVTAGDENSGADLSEETEDSSAKKSSTSDRPSSNSMTETEDYQRLSRGLQKWAERHETQGKETERRRRGSSSTDNSPEVSLHDLCEATVVTSSEEKDNKQIGGILTTGQPKSNQSKVELNSSMTSVGVHNPRRPSKNRFANKVLGRLYNRRAFASGLVFSRGHFLGDIEKMVEGLLAPAREKEVTQDCDGFEQQFGFVDNEEALLLDTMTIPELEGGQHTAHNSTLAAGKDGCVVLILPKLSLIPFLDAHPGLLLSLLGTQVVV*
>TRINITY_DN1204994_c0_g1_i1.p1
MLIILSPAKTLTVPKSLAKSLKTSTPSMQKTMEILLSELRKMSANQLASTLEVSTAIANTNLERYKVWEKQTEYPCGFAFDGPAYKGLSCSSLNEKELNYLQTHLRIVDPLYGLLKPLDLIKQYRLEMKTKGLKATKDTKGGLAAFWSKEMTESLIRDLDEQERTSSSKSSDSKKEQRFILNVASQEYAKVLDRKLLEENNVEVFDMVIEGSTFDAKFGRGCAARYCAKVNAKTRDDLKNFTGSDLDGSKTWKLNEKSAKTVEGKSMCFSFSKNESGGPALKK
>TRINITY_DN1205019_c0_g1_i1.p1
MGCVESKPLQTSTSDRIPGSVKTNVKDASAVDAVDDDIAGPGTVEVTEGKYIHLFSTPRPDNEHGKAEITTPDNTVQLPATDEDRPIYKSVMESLYEEEKEKSGIIESLFASLFGKEKVVEKSSSSPPLPPTNISYGYGKSESYKVVQI*
>TRINITY_DN1205144_c0_g1_i1.p1
MINRFGFLKSAQPMEVFAQNNDSSFTVDQIDDNSTRIESWTTPFMVNVDQQQNFVSRVSRNTNGRGRKSRLERANRSRGGLDKIASSLGGTAFIPQQLLNQHHGHSDGGNIFSQAQQPIPLKNMVEDSFRRNVIDGGAGNKQISNAHDIFHSDLSYVNSNSLSVGTSSSSIDPSQQQAPHGINAPILNFGGAFSPPTATKASSFSTVPLFNRTHDAFIGSSTQDLSRFESSIQASLPSGMPAFEGSFSSHGHSHHQISGSHPPLCHQSSSIDPSSLQSVHNPRIVRSRHQQQISAFANMNAPLLRQSSPVPLQQDLHQLHHRHQHQHQHQQRQRQQHESSYQM
>TRINITY_DN1205226_c0_g1_i1.p1
ATLTTTTEKKKKKKKVRFEVLEVEGKNGDANALREVLTRKERNESDEEEEDVLVVSHKTVFDVPLEEIATAHRRLDASLTVLMSERRAWDEIDTKYGRAPKNAKYVGLSDDVEESSTSRNRKSNKLMIKRLVFSSSESEKTVKINRSALDSVGNVRASVRYRDVRVYCFSTAALMKCLKKVSAARSSNGAKSFLSLKNDIVPEMCKAQFWNTAATNNGDDGKENDVVENGGTLRSEKPVLAIICRPEQQRDNFACEIERVTPHFLEISKEILSAAQSLVGREPSARHENFVASDVELGGKAIIGAHCAILPGVFIGEKTHIKRSVISRDARVGANSKITNSVVGANARVEANCQIVNCVVGDRACVGKNSTLKECVVECDCEVDEDENVREETLRKKEAQK*
>TRINITY_DN1205236_c0_g1_i3.p1
MQGLYGVKRKRKKKKGNDGDSNVEQAAKIRMQTDVATLDTPPGVELKFPNADDLLNFNVQIRVERGMWKGGTYNFIFKIPPEYPHEPPKVTLGGTTDNGEKMKIFHPNIDYEGNVCLNVLKADWRPILSLEQVIHGLRFLFLEPNPRDPLNHKAAEIFRNDKSRFESMVQKSLRGGEIEQIRFPKFVK*
>TRINITY_DN1205324_c0_g1_i2.p1
GAPAPAPAAGGLFGAPAPAAANNGMPGATTILVPPAAETLLAQQMAAIQNQNDELKVMELWRGSLNSPKKKWSSTDNGSARTVSTSVYQRDAAAVKYRGLAGSTSSSSSSATVLNSYHTAPRSAAKIRPRGFGPAKSSLGNLSGRGQGMLSPSALLGSSTKQLVIKPDALIPKPRTKLLLSDNITSTETVEQTETPNIDLTQGTSKMHNGMNSTTPPARLNLVDGNLPFENSRIASEKAGFVSPGVSKETATPPSKVTPIPESSQKKKNATTPADESYDFYKSVIGSPVGLANGGGVDNSFSSPPANERTNVADSLPQLTKPGYAMTPSLDALSRLSEADLAAVPNFVVEKIGVGSVAWVGAVDVRGIDLDAVISIEPKAVEVYHQAEEEGSKPAVGTKLNRPAIITLHDVFPKNGPESTEEEKDKFERKIEKKTKQMGASFILMDASIGVWKFQVEHFSRYALDDDDSEDGEDEIDVIEINEAEEKSAEKMDFDKGVRGGRALSSQQVPWSSMEGQTRFHVPDNDDDMNMGDEENKLIIRSEEMNKIQAAESAYEHMISLQNTEMQEYDTEKEEHKSCYMDEGIKNTEHYGNDFVPLPPLPLTNVNICAQIARRCGVKKATSSGTDFGMRMGRSFRVGWGPDGSHIYPSDFGESRSTGDKFITRSKLPYHPYDNLISLHLSQSVNISHESDCPIFSIPPSAIDKLNEAYIQSSKKIAAQSSCNNLQTIMSQSFALISVLFSNAPSERKDQAFAMWLREACAIEVEQEVAVSDNYYASIFAALSGDDFSRAASIARKNGNHMLALMITNASSTSSYLLSDQLKMWNDSGAIKHFPMDLVRIYSVLTHSLEFEEDLYKETVGNPSIPSLDWKRRMAMLFRSMSSESHPLDETMISSLVAKYESGMEEGIVPPTQAWFLQKRIGTGSTDESCVLFRLLKVFCNLEQIDEKVALSTVISPSGHNPDEFDLSMSFHMAALLSSRGICETLTDAEECEMLDSFASQLLSCGMWEWAVYVSLCCFNASGVSDQLILAKEKMAKDIVLKHYTSDSRECQRRRTFLEDKIGIPSSWFEMALSNRAIYDGNAEAFFKHSISTNDQLPQQYEELILPNALFNGGLSNYRSIVQTLDGMQIQHTDHSTLRGIVYDYLKLLEDVAEMSKKDGDSDSNFDDLIANALNIQKCLKKLKGETPVPWKLFSGISSITKAVTLTELSSSLTFVIGRLYDMRAGRFVDNRSATNNTLTMRAGKALPPKNDVLFFEEHDPRAFLRKKFAVNEPMSEGRDIGDSPMYRPGRFIPFGNR*
>TRINITY_DN1205366_c0_g1_i1.p1
SLHRTSSHMLDALSNSGGKNAKVAAILSDIWAFVEQHRNMLNDMLKQRPLLLSGPMKILLSNPRLLDFSVKRAEIRTRIKKLRERLGHNRPEARTLHIRRDRILEDSFRQLNSRSIEEIRGKISIVFVGEEGMDGGGLIKEWFTILAREVFNPNIALFELSHDKGCYQPNQNSVVHPDYLSYFRFVGRLVGKALFDDILLNAYFTRPIYKHLLGQQLTYEDMEGVDPDYYKSLKWMLENSVEGVMEYTFSDTTSYFGETQVHDLTENGRNIAVTDANKFEYVNLITAHRMTNAVKDQLAALVKGFEEVVPRETISILNASELELLISGTPDIDVEDLRANTEYTGFTVGSKQIQWFWDVVREMNKEDLARLLMFCTGTSKVPLDGFGALQGMQGPQRFQIHRQHADDSKLPSAHTCFNQLDLHEYSSKQILRDRLLYAIVEGCEGFGFI*
>TRINITY_DN1205719_c0_g2_i1.p1
MMKWAILAVAAASLANAEYINEYVIVSGHTKETHVISPLPHEYISDDDIPESFSWNNIDGNGKSCITKTLNQHLPQYCGSCWAHASLSSLADRINIARDCKGGNDINLSIQYVLNCGKEKAGSCHGGSHTGVHQFIHEVGFIPFDTCMPYIACSEDSTEGMCDEVDTTCSALNTCRTCDGFTESGGKCTAVESFPHATIKEYGVISDEGDDKHHWDKDKRVMQIKKEIHTRGPVSASINGKALIDYMGGIFDDDTAEKHTNHVVSIIGWGKEDNTEYWIIRNSWGQYWGKEGFAKVITGKNMLGIEHKVAWATPGEFTVENTPCTMGGDCKVTSTPGFQQYVDPSVYYLGSSEGFKEE*
>TRINITY_DN1205752_c0_g1_i3.p1
EPSKEGNSDLITSHVETPKPSGSKKKKKKKEKSPPSVDPRSMLSPDHQGASPENSDNEDDTDAFAVSKRVSFGKMNHCKSHKASIKAIKNLDKERWDTASRTPDKGILRPKGSSAVKSSEKKSSLKKKSKK*
>TRINITY_DN1205779_c0_g1_i2.p1
SFEKVSVAVDYHDCLTFDPAFFKALLSAWCGKVYILSGTPERRRLDVVSELESLGFVEGRDFEALLLGFDYDPKSMNIDHFKRMREHKLAKIRQYDIKVFFDDNPFYVEWMRNHGVTTFQIVLPAKYLSEFGAKDPFFSCHLQEKQFHFLSLLANQEVKK*
>TRINITY_DN1205806_c0_g1_i1.p2
YENGFVGNFSRQTVELAIHSFINGPPQNVASPQLTFARECPGPEVLWGLYRLSLEAEEWAQQVMADTGRTTFLAGGQLLSAKQRHDFDLSWNRSLEEGKFCTIDAVETMKNKEWKQFFEQNFA*
>TRINITY_DN1205879_c0_g1_i1.p1
VFEKAVNAPYFKVDDLATVWCEWSEFEIRQNNFSGALVLLQRATTKPPQRIGANPDVPNHTSMFVHDRVYKSLKLWTLYCDLEESIGTFDSAKTCYNRIIDLHIATPQTVLNFAAFLQENDYMEDSFQVYERGVSLFKFPHSREIWQAYLIHFVRQFGANKLERCRDLFEQCCAAAPPEDAKPFFMEYARMEEKFGAARRAMDIYKRACCKVPIDQKLELYGTYISRAMHFFGTQMVRYIYDFAIDQALPGAVIKILCMQYAHFEQKLGETDRARALYMYASQFANPQEDAMLWDEWNAFEVQNGNEDTFREMLRVKRSVCASYSQMHFNVAAAVEPQIETASIKSKSFCTVVQGEENSTAIMMTSPDVLTPANDVHFGKMKLELKPNLSAKSNPDEIDLEEHE*
>TRINITY_DN1205997_c0_g1_i1.p1
MGKLAASNISLYDAKVRTEMDTSAALMREQERLSQIEKDVKKAEEDIRTLNEKVKLLVENEKDENDEKILEQWLELKRDHKEAFAELDIAAVAAQKHAKKYFEKAFRAWDPKNQNEEASGDDDKKSSYKLAYENCGKWRDVLVSTTEIVKKQESFLNYTDDPVIETVEDETLLEEVIETPVTMKIIRTLIQGW
>TRINITY_DN1206060_c0_g1_i1.p1
ASDVAARGLDIASVTTIIHYDVARVVDTFIHRAGRTARGVGDRAIGTSISLVAPAEEKEHQKIVQAVRGNDSKSLELIHIDGRLMNEATTRVALATKIVSCNDTESQATRRNKWLQDAAKEAGLDVDQDMLESSLLDGDRRDRQRFFEAKRAKAELRQLLAKPMRKQHFGKFLSGAGLRESIKSEVEVKPFVVKQSIKKRKHRRNNTLKKRKDVGQ*
>TRINITY_DN1206342_c0_g1_i2.p1
MNWFGKKKAPKQPSAVSSTTTNSGGGGSASRTNTANTVVSLRENISTQDKREQHLEKKIEQLTAEAKAKMAKKDKKGALFALKRKKLYETEIGKIQNIKMTLETQVMNLESAQQNAATFQAMNAGKSAMTNIRAETGIDKVDDLMDEIKEEMEMADEISNALAQPVDPLMTDEDDLLAELEELEAEDVTEQLLEPTKKAELPAMPAVPSSQLPSIPNATKAEEEELKQLEAELAAL*
>TRINITY_DN1206616_c0_g1_i1.p1
NGARIRVTSEMRLLRSKQSTTNVEPTLSFSSSQPPPICFDPSYHASSMTLSKDKRSVTCAKSDGRGVAFGNVGFSKGIHYWEVKLEKAEIGSVYIGVAEKPGSGSGATQGSSLGFDSQPRLNRWLGWGFVNFRATYSTGAERVYGAHCHNGDTVGVLLDCDAGRISYFLDGVKYGEHILNDLGCAFENVSPFGFN
>TRINITY_DN1206649_c0_g1_i1.p1
MVKQGMLDVEIIFSRDECVADFSQNEIIYRSTPGRKGYINKIIETPKIQERLADMICNQDAHVYVCGRGGVAKTVIGALERILRHLFGESKGRDKLEKMVAENRLVLETFTSLEEPSTLKKGLTLSELCVSNDFSGDNLMGEKGRDTPLYLAINSSIYDIKDFLLLHPGGSTMLKLYCGMDATHAWNAVNHNKEAGVVAMLEIYDAKMNLKRPTDLNFRENHWYFSGWKEMTMTLVEIQNAMNVAFSQNWEGGEFSSIEKDLGQHFTVWEGTALWRPKRSILKGHFLNDTHKRLWSIFLPTLLGDSFDEVRLENLKGGIDEETERLMVELKESRIHFVCDSVNILLKEALEEASTIVENKVIPSKLQSYMEEICKVDKLLLDEIKARLVTGLQVFENNKSPLLPTFDQTFTDCILGVLADFKGYMEKVASLTITAFGCNKVDKFVRNPDLERGGLTLLHSGRLDSVDRRYVDTEETQTKVFGASVNVDKKLCAFAGSHTGERNYE
>TRINITY_DN1206758_c0_g1_i11.p1
MKRRSQQQPQMPLVVIISLLLATSINSFAPNLLRPSSTQFQSIQQQSTTSLNALGVFVRKAKEADVRAYCEAGPPESVLNILKEINNDAQADNSKMGELQESLTKRKGTITIIAEYKRKLEGTGFVSEIPEPELLSPVFREFGAAAVAVLADDRTGGCTYDDIKQVIEEQEEARGEVPGPLPVISSDLIVDEIQIAQSKEAGAKAVTVTYGVVGAEKTTQFINNAASIGLEVIVNVASAEEAQGAVDAGASIISVCGVDGADNKYEVIESLSIPEGRKVCTIANILAKDNKALEEVEEAWICRDKGFNCVWVSDALYKSGNDPVEHP
>TRINITY_DN1206776_c0_g1_i1.p1
DASGIVTLFSEEEVSEEHKMEDEAERVIVFLRAFYNEMIENEARESEKSSRGKMRLRTSKKGIKKTTDSRRVGKLKSIVKYLFAGNPYLAEKMNEIVGVADHETESTEMLRKVEGLVMQYWKGEPGHVAVDNFSSRTGYVNELTTV*
>TRINITY_DN1206874_c0_g1_i2.p1
IIFKDAMMTFNWAKRYDVEHVLAGRWGYGEDYIRDKVKEIARCIQSYKPRLIVLDPTLFHEDERDWITVDGVNFITEEFRQNPSPDYYDPKSNSCGLKYEFALAIRHPFCVWIRGPLEAGKFHDKTVYCGGTEDVPKDKRNQEALYFQLPEGKYALGDSAYKGIDNVTIKREGQTKEVK*
>TRINITY_DN1207053_c0_g1_i2.p1
DAQNIFNGTSFVKEDALQIVNSFVGYFELHSEGLNISNANDSFSLATTGFDERVTPIIDNVQSMLDTMEYDLFDKADLIKESLNGALESLDSFSDNLVDYQNTIYEYEGKELSTRDVRKAGVMTLFLLSFFFSILGFIGICVAKSRSPCLSMLSNAIKVTGFFSAWLASVSLIFASISLCLSFVLHDSCQMSKIVTQDFEPFVGNRIALGANAAFNDTNLAGKSVLNMTLAHIY*
>TRINITY_DN1207110_c0_g2_i1.p3
PTADKGVGSSDDFPGEHTGGPVLAHDEGTSYETDEKTKDDETRGRVDEPSACGGDGAAAKDSGEKNASTKLITEGTKDESHADGTRDGNDGGTPDLLLGKVEISADLGKKRSDGEPDEERDEEAPPRAMERSH
>TRINITY_DN1207151_c0_g1_i1.p1
MSLSGDFTFVLIPADDAQPLEVRTASRSGGLSDDALLRVAKGYFQDRSGNRAKLDQLERLSEEERAALAVQLRAQAGNSPQAQALSDEQLIGFLRTGYESSSCEISALTVPTADNSQVAVSMYAADDSRGRGLDPNRRATDLMVACGHLPPQGEDGIPPGVCGDVFVGRCRDDEAGDVWQRLDFGPDDA
>TRINITY_DN1207301_c0_g1_i1.p1
RALTAVENYVQAEVLPTYANTHTTTSVSGLQSTCFRQEARQIIAQSCNARVGYSDRHADVVVFAGSGTTGAVNKLVLILGIHLPVPSEAPQTSMPVVILGPHEHHSNILPWRESNAKIVCIPERPDGTIDRQILRKELQAHASHSLIIGSFSAASNVTGVVADVDGITEDLHRAGALAFWDYATAASYLQVDMNPVRFFPDGTLNPYVYKDAIFLSPHKLPGGPGSPGVLVAKRSLFTNKIPTEPGGGSIFFVTRKDHRYISNRCEREEGGTQDIVGSIRAGLAFQVKNAVGCSIIKKSESDLCRRIYTSLSQNPNIAVLCSTLRSSCMRMDALEPPDRLPIISFLIRCPADSKGCSRFLHTSFVCALLNDVFGIQTRGGCACAGPYALHLLGIDD
>TRINITY_DN1207324_c0_g1_i1.p1
MLESEAYNKKKGMKWLPCLMRKLSFKAYSSNRIRKRLHLTRFCSIIGYKSRKKLTVIGVLILFSLSVYLSPTVKTQRCLAGSGMGERSTYATDNTVHQKSDPSHIEMCRHFIPRVKDVLLKKDFEDKAKDLGIDGLNLFIDKPILSSNSTKESGANKVIVKEDKMLCDPSLLTPSSALIQVMSSSLISEASSRLGLNIWYQYTCPSLLEKDHSLYSGSIQDVLFHELLSEKGQLQSISLNNRALEDLCTNCLLDFNELQHKQFHGMNCILFPKPTVETDEEQIGINTFLPVLREAMVRASERWSKEISKSDHLSIIQTRFADQDLKTEEELEDFANGYQNDDLESEEDEKLTASIYLSCPFESCSKHHPVFAMKFHLYAENIPYNTAIISIIVSETCSLRVKGCMAHGQSLFSYLTDKIPDARVELIQASNSHTFASFSKMANSDLLICPPGQGCIIPALFMKQSSTALLASDKTTPVWFKELALDDLGISLLPEDSLELREVSNLDLYFVTQ*
>TRINITY_DN1207353_c0_g1_i1.p1
EWQMNVTFEDSPDTISPPDFEKFKLFHDGVESYAMAQTTTASKDMQYIAGLTENNNMFSPCMVGTLESQFLKMQCQIKGAKTCLDVGTFTGMSALAFAEGLPEDGKVVTLECYEDIAKVAQTAFDASSVGYKIDLVVGKAIESMKRLEEEGKKFDIIFLDADKESYKAYYDMALDAGLLAKDGIIMADNVLCALLYDKEDFRSQKLHEFNQHVKNDTRVEQVQLTIREGISIIKRI*
>TRINITY_DN1207613_c0_g1_i1.p1
PELNFDHTKGDSILHQKARKAAQLHDELNLLLDQQAKRRADEAARGFGSGFIDFLKKSKSEMINIFATFACVCLAYQIYNIRKGARLLIEETKGSKAKIEELKDILRYVSTSEFQENVAETYKKEMEKESANTNDQKVNGSFNWFGRKSADDNPKTETVGGNERILTDILREELRKVIGDLALTDSELEERKLGQLQKEIGLRPTGNGTNNVENKMVSEMKSSHSSSLGGLEEVFNEVQVQNDGTSEKIVKRKGFI*
>TRINITY_DN1207706_c0_g1_i1.p1
VASILIHPIRQIINMNKFVAALLLVAAIAANTATAFTAQTAPSLTRRQNAAPLGPAFEIRTAGSSTALNLKVKVDPNAKGNKNTAGNAKMAAYGGSIAFAALLPIALLVWASTNN*
>TRINITY_DN1207798_c0_g1_i1.p1
ILGRYVAPSSASVPFLDKAGATKARRKLTFIIGTDTMVRIINPKYYGNSIEEMLAAVREMGDAGVHFAVGGRLEQGKTKGEAPKFVTGEEELTSLPADVQK
>TRINITY_DN1207985_c0_g1_i1.p1
YIKLSLSLLRMTPISKSFGCIFLFVVVLVSQAFAQQTDDGFSLTLVNQLSEPVVVHWESLDGKRVPQHDDVVPGKGGEISIKTSPHHIFSYDYGGHRHYVTAPTLEQVALEPNRNPIIILTAEKTEILVDCMVTSHGRKKANLPLRIRVIPWWSPRGATRFLDLVRAGYYNEVALHRSVPNFLTQFGISSDLQLRQKYLGQRIYDDPLPRQTNFSRITFQPGFMSFAGSGDDSRTTEVFIVQPGATQRQLNHFGTNSWETPFGLIDFVEETPVPDFFSYGDIQPFGEGPDPAKIYENNGYDYLKQSFPKMDIIQQCNVIEISADDVGGG
>TRINITY_DN1208067_c0_g1_i1.p1
KILAFPCNQFGGQEPGTNEEILKFVDDKFGAGSKDKFVWFEKSYVNGKDTRELYSYLKKALPSTDGTRDIRWNFAKFLVDSEGIPFKRYGPKTNPEEMCADIEELLKKAGK*
>TRINITY_DN1208319_c0_g1_i2.p1
ASQVDSDEALIAHTRNQVCEILAFCVQQHGYRIKYFILRHNVVQKALGLVKPNRQASHLTMAVIRFVRACVGLKDEFYNRHMVKNNLFGPVFAAFSANGSKYNLLNSAVVEMVDFIRRENVKSLVSHMVETYRGDFDQVTYVPTFKDLVIRYEQNQEG
>TRINITY_DN1208417_c0_g1_i1.p1
DDIDALYHQMQHLGSRWADLHAEAELLEESKKCVLASITLHYMNDGDNKSAGETKAFAAPEYREHVQKMVGARRRANQAKVEFEGMKAQLNLTRTYEASRREEMKLL*
>TRINITY_DN1208674_c0_g1_i1.p1
MASSANAVSSQSQDSAVDNQNQPSNGSNTSGTRNPNTGTSQSTVKRLENTSICVPIVYGSISFPLKKTEEYNTHRWTLFMRGANNEDLSQGIAKVVFQLHPSFAQPVRELTAPPFEVTEKGWGEFEASIRIVWRDPNEKALVLTHMLKLYQPLNTGKNGPAQGTGFTGGNSNNGVSSGGSNTTGDKKSGEPEPVIHQYYDEVVFTDPTQTFQRQLLSNDLNQQRLVKSQDPSVQEYYKPFSDDEDFKILLEAQKFLEQELVSVKDRILRADAHKFELENALAEVAAKSKAVTAAATAAAAALASSNASTTSTSTSGTKRKSKSSGGASKKSKTTSKKQVAATSS
>TRINITY_DN1208787_c0_g1_i4.p1
MVSINPYWLGCGGTRTLVEGVKAMGWHYTTDGIMVGRDSTVRGNFVRANDDSLKLYMSNTVWERNTIWQEDNGQSFMLSWNTETSESNITVRDCTVVHVEHQWDYGDSPPARPAVFGSVHGGAGYLSQFSFQNIVVEGPVFRPFGFSQQKNPWGGSGDGRISGVTLQGVSFTDYAQSRSVINGHISHVAFEGLTYQGHLVSSASDGHFDVSYGANDVTFSHAQKVRSELSSEVLLI*
>TRINITY_DN1208972_c0_g1_i1.p1
MVFSAKKGFTSLQAAAFSAQLVLTCSVSLLTHATISPNGKYAYKTVTIPFFAEVTKLALSSTFFYNDYVQSNGHLQIERSSQTVLTAAVPALLYFVSNNLNFIIIRELGATNFQLLNNLKILSTAIFFRIIMKVDLNKLQWRMLVLLTIGCTVSQLGQGKDGHVLVGSALGYGLKVCNACLTAMSSVFCEKFLKHLPNNFHFQNVLLYSWGVLFTTVSVVWDGELFSKGVEVLFRGHTALTFMLICNYAFVGIATSGVMKFLDNIAKTFAATGAMFIVATLSIVKFGEPFRIELVLGCLIAAVAVDVYYHGELLLDKKKDDDFLDDEELVVVQGSSSTSRGEEKNATI*
>TRINITY_DN1209013_c0_g1_i2.p1
RVFTQQPTSFSGWADQELGVPTCAFRTAYFVQIGDWRLGEYNTDHMSVSHVSGNTAMIYKRTGTIHPGPRTDYNTWDSDKFPIGSILEGSAEGCATMVDAVLTPLDPPTLVVKFNRPVSERLVTSLVDSFKVHDAADPTSEMAISSAALYGDDELQLILASTPSSEISYSISTILDVPVNDPLEVVPSDTTVAIEDASWDYLQIGNWRLSHTCETCPNSHFSISSDNIKTAQIFRDTGSTHRGPRSDYNGWDVTSLTGLTFSGNGILFGNKAVQIRDWRFRQIDTTHFSVSHSSGNVARIYRADG
>TRINITY_DN1209016_c0_g1_i1.p1
VAPVIAPVVSVPTVCTDTSTFTFVNGQGVIVDCYWIYGNQNRAAIRIAKWCVDPTIASACCQACIPKPPSAPVAQPPVTVPAPSPTAVVTPVAAPVVAPTVVQNPTCTDNSAYRFTNGQGVIVDCYWIWGNENRIAARISQWCVNTQIANACCNTCNRCTPDKTWFQFNLPNGSTQTCSWITRNKNKQASRRATYCTPGSDIADKCPTSCFCI*
>TRINITY_DN1209084_c0_g1_i3.p1
MPTRTSARVEIIGQPNGEGFTGGCCCPRINYIKVDRKFPQILEYYKTVHEWTEACHKFDKAFRPINIAQSRCFITLDKIARVILVIGMVLLLLAFLNIRRLNEASLIDILMIAGPLAYMIYRIISKRMAWKMVADSLRRSCGRESEINEAVSFYLRQEESSRLRKYYIECIVEVANDGNTSDVLESGMNLASIPVATVVNASSVYTDAAVASAPVATAPVASAPVAIAPIVVGVDGSTEGNGMNTSLNRTSDDRLRDLENIASMLTEEEYDSILQMVLSSETSGSMSNGVSIVDQMEELERSREFLEENDYRTKKSNILKQI*
>TRINITY_DN1209113_c0_g1_i3.p1
DDNDNSGSGSGSGNGNDGARGIDDHAEAGGESSLSSSSSSSSSSSLSSSSGRQLRRHPIKWREVSTLEATRLLLRDMNVHLQNTTRDGNSFFKMKVSPEGKACHDLLSEYQMIADAAARKQLGAIRTKPVG*
>TRINITY_DN1209305_c0_g1_i1.p1
FGRRGGINILLGVIDDTFDDSCRVDEKFKLRKNALQCISCAGSYPVFCRTFLKEQIFQEKITTLIVDVCNKNNDVDNFDDQSVIVALAILTRLVLHLDRDDPEAEISGKTHLMDGLFVESISAAFESKNVGIIRATIDLLSSWTAGKNREIAIRASLTDFMDSELPTPLTKYEMHLLKPKQLSAYKKRLQETRLRNEAWAFDRSTLFCKENGLRSLLDFSKDCEDSNLKREITAVLAKVLEALADDNKIKMFAIPILGSVLENKEKAEDDMGPTIEEMNEYDNEEVGVVQDVDDCDSNMSESENVPLGICKIRAELATALLLTSSTVGSWSMGKEGWPKSYDNIGAMLKSDDLNALRITAELLSNAASVKETRPMVAEYFNNDSVKALATHEDHNVRTAAASAIAKLGLAENQAQDFEIMGLLEAACFMLEDCEQECDASFKIDATPGNIALTSGVKTSIERGVEVVTYLITKTIVKEEIAHGFKATKNTNLSALELLVKISENNASGKNTLVFGIATIFQMMAVTPMVLRKEAFEGKEITMEQYDEIQRMQKTQDEKEMEDDSELNDDNQEQCEQRIVKMADARVPRALISLSECSISDQALEQVVLALNRIANVQSVRGTMIQQGVLSALIKLEKNETNPSEIRKIIIRNIRHCMAKLLVTTNPGLLTSAQSIGSVKPLIQLVREIESSDLQKFEALLSLTNLVSMSDSMKSKVSAEKGIPSLKYAMFSDHPLVKRAATECLCNMVGNEDFMRALNNVDELRLWLALASDYDENHECARAAAGCLAMATGDAMVARSLVKIPNFKERMESCLQSGSVEIIHRMLVVVLNLVEYGGDMRQVVIDNGLVIFCKAYTESYHNGNKIGELGLEDIEIGVFNDTIKVAKQIVISSEK*
>TRINITY_DN1209407_c0_g1_i1.p1
ISQSLLPKPTRSSSSRPVLLRSTRSCKACTLLPVNSCGGGSWDYDTDNYGFSTYGSTYVFAGGSSPTVTLCDLRMTVDPSQDSMASISGDSRVLQYYSPTSLSDENAVSVSGVNVSRDGKELLVSYESDQIYTFPVFPYSHSPHRSSNHQLMELIDKVDKETESKFTATGSQCRDRKDSLPDMKVRYGAHLNRFTFLKSATYAGPKDEYICTGSDSGHAWVYEKVTGTVVGFWKADNSTCNGVIPHPILPIFITYGIDPTAKLWRATTPVDPDVDDSAVGRRKHFRLKKSESIEISSVVRNWENVQSMIEELELQEAKSSIERVSEIFPDQVMENRSLTRRFARFSSLGRDPYSAGSSRGISNDLHNLPYELKENLFVVLRSINDEDDTPVESNVEDFKRRVSSIRLRHQADSLGLSWNPAVPWMMHCKSLHFTPSLRTIEDSPEDHCVDPSEIVPDHPSDWIPYDSEMTKNPFDFNDYFCCDEFRKYSDFYRDRRQHLDELGLSINANAVQTSDEKQITRNDEARNNLLDNEEKKQATYSIERSLKILTDTIKILRNGGNVAFKNRNFALALHRYDKAINYGSVAYMNNQDTFKHNFDLIQNLVMSRLNIALVLLNVNVLHLPGVATKQAKLGVGEISSYCDHIKNNEAKESMHEALGIKAKAYFRLGTAQYEMGDYSNAITSLKESIRVTKGNSDKIVHRRLAQAKRELSKQNKRQRKKYKHAFASFSSIESGIVCPENTCGKFKRKSD*
>TRINITY_DN1209453_c0_g1_i1.p1
PKKKKRRKRMINESQVVEPTDNDVLFGRGGFTNTHPGNIRFRKKALELRPWYEQSSKEEKQRIADVLVEFIKNDGHRFCEKGKDGLWHEVVGNGAHTKASQALRERIRKRSK*
>TRINITY_DN1209637_c0_g1_i2.p1
MNMATKHDRSLMPQSKRLDPFGKSRCMRAKNLSRSEQLAKAAADTIAKDGISPASFESFILRRITRAEMATLGGASCRCRCRGWENILLMTRAGDHKSDMSAELSDQVQDTTFSGFCVLGLVKCGTVRASADPPPLRAGIRRNGLVANCILEPGCCVQNNGNVDRTHLWQGAKLMDCDYVSADDTFFDEMEITLGAESGGGRKVKVQAETTVVDACQRLGISKTSMNQGVLPDRVNLTMKLRMNIICSEASIASTATVANVYLSSHSFIDAATCVKNAVLLPHSKIIHASTVDSVFLQWNAKIVTSAVSSTLLMECAELGPNSSVSSVLLGPDSHLSHGECHHSLIGPNTNSHHQSLLISVFWPLGRGNVGYGGNVGSNHTGRLPDQEVAAGEGIFWGLGCAVKMPINLCEAPYSIIAAGVQLPPQRICMPFSLILSGKDGLNQILPGWILQSSPYTIARSESKFALRRKAKRHDWYTGWDIIRPSTVDMCIRAREQLLKAGHSQVLSFNQASRESTAKVFNSDESIPGLGDNYLTEKARQKGIRAYSDMIQRYALRGLLHKVEGIVERCHDSLRDKLSPIEICRRLDGILSSSRKDCGASILTGVNVDPMWPTLAWEEQKKDPNGPKADGHWQWDHQRCVLKLEMQSILGMSASYISTIKLVAKLLLCLVQLESDYANRVFKSKERDDLRGLKMMPGYEASHIMAERDLVCKRASEESGRVDNSVKSILATLELSPTDKDRSKL*
>TRINITY_DN1209797_c0_g1_i1.p1
KKYSIGVLPQTAFEKSKTLIEEMFGAHVQPAGKGTFLEISMFPINAVIHPARLYALLSNWKVGDVLKENPLFYEEYGDEAAKWLNAVNSDLINIGTALTEKNVPVDIPHIFDWLACYVYDEPKDSNIQRFFQTNSAYKGFRCPLIPGGQGETGFVPNFSNRYFTEDIPLGLCLYKGLADIAGVDTPSIDTIISWSQNHMGKEYIVNGKLEGKDIGETSAPQRFGFMSISDLKNQYYP*
>TRINITY_DN1209866_c0_g1_i1.p2
RLALRGLERAKELQSRDREEALRVYQLSIEALIRYLNTSPKRDGGLDREAVAERVRTALTDAERLKRAIDRGIERRSAERMGGAEPLGVMSSLSSALGALGLSPERKKSIQAASEEEDAGRRTATVSPRKSAINSSPKARSSHPRKDDKKVSKRSNLDYSSDPIVKAIKSDLYVDSADIKIKWSDISGLATAKRSLQEAAILPRLRPDLYTGLRSPPKGILLYGPPGTGKTMLVKAVAHESKCVLFACTASAMTSKWHGEGEKIVRTLFKMAADVAPSILFFDEIDALLSSRKERGEHEASRRFKTEFMVRMDGIASGHDENDVGRKVLVIGCTNCPWDIDDAVMRRFQRRTYIPLPDSDARYTLLNNLLDKNGGNVHNLSTDQISRIVPLTEGYSCSDIASIAQEAAFGPLRSLGGIEDIRDAISVRPINYQDFKDTVGRSKRSVTKALLAKYDAWEKEQSAGI*
>TRINITY_DN1209866_c0_g1_i1.p1
VLLLNGSFARSDMESASEDATLDDVVASASSRHLSLALANAETKTLISRSLPSADIESMSEGAVVNGAAAEVRQPAAPLDTRAKGPRPILSRFLPLIAMCIAGYISFQSTIDGYMADFREEGGSRFTHADSYLGNTIEDDRNSILGDASPFLSSLEPFTDMSSIRNWGCNLRTAPSIFIHIGKAGGGNIRARFSAAALNYTKDKWSDTDNSFYDLSEEGQGKDVFVNESHKAYFINSKHSNRRPPHVNSTGGKFEGKQNCTARTPIGNAIGCPELSKAAGSRLGSGCPINSDSCRQVYVGHNNFGAEMHWLPVPVLSGWWDSLQINKEHSEEQKRSDLAIREGFESIKLDPKSMHPMRPWCSSPETGAIGRPFNAEEYSSAFKPCSIPISQSIDEDAIKVLGNSLASVPGRPGHVSWAPLYASMPVLRTTVVREPFSWFLSKLYWHVGPEYKNKTCSDPDFDFELFNQYALDYIYFICGEDCRVRYLLDGEDVTSIASQAEGNLRHSIAVVGLWNETDTFNDMLSARFSYLDMTRNPEVKGRDHSSRKRAGYMECIEIFANTTFQARLLSKYPAIAELQRLFEVAVEVNRYQQRELRTCSNIKIRDP*
>TRINITY_DN1209890_c0_g1_i1.p1
KKQLIIEPSNTMKQKMSKPRKRRSAGAKQLRFSEYSQLIVTKSKSREDLEATWYTKEDVRQFKQDTHLTSKSLRGTRTARAMRCVAHDVAMGSPCVAIHVHGMEYLRGIEHLISPKVAAYMLHKRKRAVARVLEEQQAQDDKETPCPYRLAQVSEMNSSFSKEWCSRIQSLHA*
>TRINITY_DN1209957_c0_g1_i1.p1
IDPSQRGVAVYASTFGYIDDHFQDQHVLSDDHVITSRDIVFVKECILGEPLSGLQDFIGRPIEKEFLYDVVNNRHSGKDVDKDDYYVRDAARAGICEAKMDMLLIDSARVTKIN
>TRINITY_DN1210074_c0_g1_i1.p1
QNIITQSSVTVSIGAPSFGGGSSFETLDFSLPSYSESVGGGSDGAVSKKEAPSFKADFPELKLPNEEKKADDGKAEADAKAKAEADAKKEAEDKAAAKKAAEEEKAAKAKAAEEAKIQKEKEAAEKAEKEEKRKAEIAARKEAEKKKQEEMVA
>TRINITY_DN1210225_c0_g1_i1.p1
HSDPRWHNVCTTNESKSIIFGYSGSLPSLHHTDNFLHWQDLIKRYPLTFVDTDSGILPEKVDFQCDLSIRPLGTPVSQFKTCAKVATAAALGHNIITTWDEAVKDCLPRNYPFLLNDAILVEIQKMMDKVSADYEGNRHLWNIASRMMEEVNAKLSLLSIAPTYHGYLLGML*
>TRINITY_DN1210328_c0_g1_i1.p1
RDEDGPSSSKDDDFYAQSGEAIRVLREDYPYLLTKEPRWTIYRDDIGLLDETMTFAGPGREGRNGVMATNMSEYKRVFKIIRIIAAVLFSQSTMEVSRIWS
>TRINITY_DN1210361_c0_g1_i1.p1
TDMSTLTPDTAVITRGIALHKMIRQLTMCLGGEGYLNFMGNEFGHPEWIDFPRGDRIEASTGEFVPGNGNSYHLCRRRFDLADMDHLRYKYLNAFDTAMNDVAARFKYLCSDHQYTSLKCDNDKIIIVERGECVFVFNFHPVNSYEDYRIGLKHGGPWKLVLSSDNPEMGGYSNLWTYTCPEILSEEWDFNNRPASMCVYAPARSVSVYAPSESVRMKYGA*
>TRINITY_DN1210361_c1_g1_i1.p1
FKTRKAAKKAKTYHGTLFRGRKVSIEDCKRKEFVESKKMTKSKGAQNERNKIRQLVDPNTVNRLVKEICVSSEGTLSEDEFDSQLKSFLSILPQDVLNAALLSIKKQASKAPPARKGPYFMGIVKKVSKQHWERSDSRNKNTQDGQI*
>TRINITY_DN1210416_c0_g1_i1.p1
YLRHNTPHEPNCADEYSTEASSYRHGSRSRSRSTTTRGKKTVTAASRNKIVQWLNDCVDYLDLPRECIAVAMSYVDRFMSSSGSSNSNKNKKLIAQAKQDATIYQLIAISSLLLATKQVTDKLSLVEARTLAKVSHGSYTPQEILDMEVVILEALEWRLCGPSAQCVGHHVIALLAKICSARNRCRIASMVDFTRLQIELAVGDYSTSVLRLPSEVALGSVLNSMDLLDFSPKERCALDCALMDWTGLNVQCCGVKETREELHDVFDRQSSDVLSRATFSSQTTSAETGIESKNQKKKNKSFYSTRSPVCVTDEFDKPVNRRRRASRDDRKSVRPDVKRLGRHEHYEPRRIPLEP*
>TRINITY_DN1210474_c0_g1_i1.p2
QMQQMQQQQGEGQAAPSNGTSAANSYLNSMGGRDDVPPQQPQTQQQQQMQMQIPQASSVPQASSVPQATASAATTINEEKPKEKMFSYLESTQHEASNSALATSHKTNTNTNANVGTADAPYAKAEQMPFRPSYDRNSTSYSDSRYNNSAYAPANGYW
>TRINITY_DN1210525_c0_g1_i2.p1
MNIQIEDILGQTSNASSIHPASSSNNNNDNLLRCKTKIVCTLGPKSRELHVLEELLRSGMSVARFNFSHGSHEYHQETLDVLRQACANTRLMCAVLLDTKGPEIRTGMLEDSKPVLLTAGRQVTLTTDYSAFGNENMIALSYKKLAEDVVPGAQILIGDGSIVLEVISCDIANGTVQAMCTNTATLGERKNVNLPGVVVDLPTITEKDRIDIVEWGMKNKVDFIAASFVRKGSDVRNIREVLGEEGREIQIISKVENQEGLVNFDDILAASDAIMVARGDLGMEIPTEKIFLAQKLMIEKCNAAGKPVVTATQMLESMVQNPRPTRAEATDVANAVLDGTDCVMLSGETAAGSYPVDAVKVMSKICNEAEASIDHYILFKAILAQVEKPMMPLESLASSAVRTAQKVRAALIVVLTHGGSTARLVAKYRPKVPVLTVFVPTLTTDSLTWTCSGETPAKQAQLTRGLIPLLAEGSARATDTDTTDEILSAAVSYAKVAGYCEKGDAIVALHRIGNASVIKILNVGE*
>TRINITY_DN1210722_c0_g1_i1.p1
CLYGRQGSSLEKIAGACGSFKLPRQELIELLSEPTEIIDVSAVPAEEQVGVPDNTNLKVEKNTTSGEEVQVKVNTQTFIPPTEAEQEETAAQTGRRLFGHFYNAAQRRLSFRSLETTEKKETTNSASCYSTVVNSKGFVIGQLVGDCIGVNLPAGKETFNADAQPELCIETRTTIEKHEKFTVPDFGNKNESTYTPLSFSVTVAGKHYCAKIPAAGVYCPIRRIANYEAATEDEVENKCPALDAIVQDSILAKKCKMGDRKSCKWFERGSLSEAAAVISVLVIVILIVVGVIKALCCFHHRHTLKKHFSKAFFAEVDADHDGKLDANEMKKMVKHEFNAVMS
>TRINITY_DN1210757_c0_g1_i1.p2
DLGGKPGTTLRVLDMSYNVIRDMGPVRLCPNLEELYLANNKLKVIAGLGQLKQLRKIDLGANRIRTIPEEELAGLENLEELWLGKNKIENIGGLDRLTKLRRLDVQANRLTRVENLTAQVDTLEELYLAHNGIDDE
>TRINITY_DN1210992_c0_g1_i1.p1
MRNISFTSGKGISTLITNNKETTTQRILKRAMVQVFCGSSTSGNRNTFTRFFSPQKQIRRRNCIVAKSSSSFQREQQRTIRGISLIKEGDNKNVHPSHVLCPDDFMPSPTDDEDLDAKFELPRKKIPIALVLAYVGDTFKGNTQNVMLPRGSTVDDVIEDAIYKAGGILFSNYRSKGLSRLKWSRSSRTDKGVSSLFTVVGLRMEAPVRAYGGGKEVVGEEE
>TRINITY_DN1211206_c0_g1_i1.p1
MKYIVVTGGVVSGLGKGVTASSIGVLLKAGGWRVTSIKIDPYINIDAGTMSPFEHGEVFVLDDGGEADLDLGNYERFIDSTLTRDHNITTGKIYQSVIAKERKGEYLGKTVQVIPHVTDEIQDWIERVSKLPVDGSSDQPDVCIIELGGTVGDIESMPFIEALRQFQFRVGSDNFCLVHVSLVPVVGAVGEQKTKPTQHSVQALRSAGLSPHMLACRSQTPLEQSVMDKLALFCHVAPDCILNLCDVSNIWHVPLVMQEQGGHLAIMRQLKLDFRKLELDSWAHRANKWDTVNEPVNIAIVGKYTGLGDSYLSVTKALMHSAISADRKLNIIWIEAGMLEDATLAEDPSSHSDAWAKLHSVDGILVPGGFGERGTEGKILTAKYARENKVPFLGICLGMQAAVIEYARNVLGNKSAHSTEMVPECADPAVIFMPEGSTTHMGGTMRLGARRTFFQTQDCKAAKLYNSPPFVDERHRHRYEVNPDMVDKLEAAGCVFVGKDETNRRMEILELESHPFFLATQYHPEYKSRPGRPSPPFMGLILAASGQLDRYITTEAIEMRINAPGGFIQSPLKALKRLNNTM*
>TRINITY_DN1211488_c0_g1_i1.p1
MEAEKGELDERLARTEEKCMNMALDKETLQDQLKTQVSTASALSEQLYSAKNDLASAVSNSESTTTSLLEQQEKMSIEQARLKEQVSELEKERTAKTNKLEEVTGKMSALQGNLSALIAEKEGIESKLESASKQVAKLDATESELGTAREELNKFKLQMAQNNALLSRLQAEQEDVEKSHGQRTAFVGMLETQLAELNDRNAETEAKLEAAMYDLGQKDDDLKLAKDQLESSEKSLANTKTLAENLKKAAKDHKSESIADKDLLRKAKLAESLQREVQSLQQQMVKKTSAAQRLLREREADCQELKKRIKTIQTELDKGSNSDRKIFELAANQSKREHVATSEIEARNQIVEQLTEKLVSHDDSLAAAEYNQKQIQGQVEELCRIHRREDINLDYLKSTIVQFLSKPPGSSEREALLPVMATLLQFDATDYKLIAEGKDKVSWFGSVLPTIIGESAAAAVSQTVEQAAPLLNGTSTHAAEVTVSNATVDPRQGNRTSRTSLQF*
>TRINITY_DN1211495_c0_g2_i1.p1
DDDKGGSAALSAVQEYTKSFPFAAVLPVQPLTYLPVKIDTSASRSLVVPTDSNIGLKVTFLRKKTAEKGSQDGGILFSSCLVSEEDMDEDFEMDNYKKNVQLTAWRLTEGQTVSKYFSEKQIVLAFVKGLSEGKGKELLENGNVELE
>TRINITY_DN1211499_c0_g1_i10.p1
DTPPSQHISGMRPLSLPRPRRSQSSSMVTPRDHAYNTPASTSKLGVLGMHQSPAPTASRAMRMLQSFNKSASKCDSTVTTAATSSTRSSFMRSISSPEDDVQLSNYHDSSGNISPSSDGTDPVKLSEVEDLLRNVRSGCVPVGV*
>TRINITY_DN1211499_c0_g1_i3.p1
DSLPSTSTLFREAALGANSSQHLQSNNQNQQQQPIVIHSHAAPNSKYGSWTTLIIQVGVGGGACWMAYILFSNYLPEQIKELMPVTRRFFENAVTSLGQGIIKVRDALTEQIAVISGKQDELSAKQDETHGSVLGLKDDIGDVRLHIDDIAVAISRCEGSLTDAAGRQTYMSQGVRLLVQCVGDLMRPSNPTIAQELDQFSRLSSEMMESDDFYYKEGRSRAQLEYPSSPNLSEIGSTTSQAIEEHNRRHNTPHATDTPPSQHISGMRPLSLPRPRRSQSSSMVTPRDHAYNTPASTSKLGVLGMNQSPVPTTSRAMKMLQSFNKSASKCDSTVTTAATSSTRSSFMRSISSPEDDVQLSNYHDSSGNISPSSDGTDPVKLSEVEDLL
>TRINITY_DN1211642_c0_g1_i1.p1
ATRNVPRVNSFPATAVALVSSDFLERVKHLESRPAFEHDPFVLVDSKSLDAKRNSSTCSQRQMLKLKIISEMKCSSCDVSLNEDISGSSEEAKKKYYYHLLDGFDCDLCEGCFSSARFPEGLQADKFDRVEVKSTVSDKATGESKQVDRVSSKGDSINNDADDDENLIQIGFEDWNETELLALLEALENYGIGNWKEVADFVQSRTAEDCIRAFVALPIQDEVLNDLQKRTIIPRGVAVDDARDAKQYDFCAESFDEKLCNPVLARISFLSTMFSPRIAAVAAREAMLKLLENKVNEEDEITDREFVESANALFTAAILAIKNAAINEEIEIERLSSSIAENRIKKCLIKMHQYRLLEDAFHREKEMMGNARKEAKSEIEIFALAASKHKETIERYTEMEIKITTQMAKIQEAAAATAAATATAVTAAATAATVATAPLAGQQQQQ
>TRINITY_DN1211778_c0_g1_i1.p2
NSPYEHQGDCGGGGGEDDQDRQQNDIQYDANGKVIKNCVRYLLWAAYIDLDYKGGGIGEYQFFNHNTSKWDKSSCTHQYSGRCAKYDCHLHDSNFKLLGLFKEANYHSWMEQL
>TRINITY_DN1212045_c0_g1_i1.p1
VMIPMAQSEFVYEKGWLTDEQFFQGVGLVQSLPGPMFNFSAFIGALHGGFTGSVVGEIGLMGPGFILIFAILPIWANFRHILWFKAVLKGLNASAIGLIVGGCIFLYA
>TRINITY_DN1212247_c0_g1_i13.p1
MKHCSRLVSGSIRNFRIRHTCGSATTSTPLSLSSNIFTTGRRPSRNLSSTSTSTRSESSTEDDSTIVSSTSTTTTTSTATPNSYVQGSTTHFGFENVAIEEKESKVRTVFQNVAESYDVMNDLMSAGLHRYWKDELLSMTGVQPMATVLRSTSTGTDPSSSSSVSGSKLNILDVAGGTGDVAFRFLEAAGCPERSKSSGKDDIAITVCDINPDMLRVGERRARERYGNAIIDDTQALTFQEGNAQYLPFEDNTFDIYTIAFGLRNVTDVDMALRDAKRVLKPGGRFLCLEFSNVTNPAFAAVYDTYSFNVIPKVGEIVANDRESYQYLVESIRKFCSQDELKGRLSKAGFENCKYTNMNGGIVAVHEGWKPLE*
>TRINITY_DN1212247_c1_g1_i1.p1
LNTNPKPDESIPLPLDATTISPPALVQQKVSPKGGGLNQTNNQLPPIPPLPEHLKNADTETKLLYFREAKRVSIEKCRENRCGNDEVTRETHGLGEFTSGWKRPGLRECTAQEFAYDFFKFHEQRGEFDYENVWDKLDRLISRSGKPFDLLTFYGEICRRGGFGRNRVEAKCRFSISKIFKVMFNYFDQHSYTDIGNKLFDVYELFFLPYERAHSEEDVAEKWENREGVPRVQDIANQFYYLRERKEVEKAQIAMHLRRGKKYDPNFVPMFRMSVHRSLLEGENNVNDNDNDAKGVEQEKNATN*
>TRINITY_DN1212298_c0_g1_i1.p1
NNNNNNNNNNNNNNNNNGTIKGGKALDDELNSILSSSSFSVATYLNLALTSSSSPASQQQSQEELQRRMTELALQLQIQTQSCHEDIGRIGAELQAILPRCAADVGRVGVGLEGMRMDAQTLLETTAGSTRQNGEGGLCAGEDFTSSLETLSTLHALQANLEETKEILTAAATWDSTIASVAPLLAESNLTGAVDALAQLEAGERSLRGIPNRNDRQESIRSIRQQVQNLLQPQLQHALQNMNTRLAPLQQCVSLYTKLGTIATLCDDYVKQRPSAVHKAWFSFSPPTRRRGKLDSTINDSAETTGDGDISSATNTNYQSSYDESIKIKQAGEALIDWLPSWYESVLNLLEEERGQAATVFGAVDAPEIMVKVLRESFRPILPSFQSRLEMVFPSSVLGSSRGSFQAICTIYESTLRFLSLTYDLVAGAFYDLVESGATTSKQIETGFDLYNEMQDVFLQVASPFALYAERFPELEARHSRVAVSTVSKDIQQTVGAVSSRSNVQTLQDTTIRLKDLASFIFPIVDGSLNRFDLLNAGYRINSTIDTVDTTLSAFVEELVISIRSLSASITADVNAFADKFNEQHVLCAMEVFKMTGNFRRDLRMFEGGTSKRINGLAGRMRDYLSREVTLKETTTSASKKLGKDSTFTFPDSLSFIEIDSYLTKVFCDHTEATDEESTNPSLAALESMVVTQNDANDSHFFLKAEESVTRLASSCHSFVFDVCSAVPRKYLDGLSNMKVWREVSSSDNSDSYGTLPQHYITQVGEHMLALVQIFEPFAADPQTLSLVNESMEKVRDVAVQPWKNFVGATGFVGPDSVVCSLMNGNDITDKVLSNVALSDDDTQLEEGASDEEIEIAKFCNAWLDVIGLAVTGHLLEKIMRIPQLTLKGCDHVAADLNYLINVFSALGVAGHPHPLVSHLATLVTLSDQELNDQIKSRDSSDGIDTALKTIETRILLIRGISIG*
>TRINITY_DN1212298_c0_g1_i1.p2
MVFSGYTSYGDLFKDARENPYRTSAQHWSKYYQNIAAYRTDASPRDASNLIKEAAVQLGDSRAGVIAIAGSSVALESLVSLRKYGCPPTEDREDLTGHYYAYFNDVGPTGIGQLAEVTSLKFDTTINMYKYKHIYNTLKNDVSIEFVRPLTNGTAQVEACSLRCAMYIPFNLPPTVLGQGLRPQDAYVVLYENITSGGGSIN*
>TRINITY_DN1212356_c0_g1_i1.p1
LLPPQSTGYSKHGIILMVGNLDGSISFHCTGIGIPDSRKCNDDTVFTEMGTVLDTVGSGNAIPMSMALHPSYHLTFAVGRKNGSVDIYSSSQGGGSSSNSNSYSGQHSIEDDVYGQLRRCHRLAQHAGAPVRALCYTPDGSLLLSGCDEGHIYIHDTSSFHKNENIRMVAAILNAHRGYILSIRALPDGKRFVTSSADKTVKVWNVGMPNAGEI
>TRINITY_DN1212399_c0_g1_i1.p1
GSVDRETSGMSAADYILAIVDALNRKHTEYAIDFHVSEYVTHILTPDGGQFIVDDDAIKAAELTRDKVRVVKSELKKKKKEKTANGRYAPSELVKAISAVVDENKNNNNSNNTNNSDNTSLAVVAESESDAEKESLSSSSSPR*
>TRINITY_DN1212416_c0_g1_i2.p1
MSREKSSRIRFQPTSMCSAPAFVCATGALSLPAQCGRAPALISRPPHAPRSPAIFRQTTIRHASKASGEEEEAVWPGLARYSWAMPPHVNDSDIDVSQLADHMLELGAASASLVLEKPIDVTADKDFARSGKISLKSDRSGGCNIEFWIFEYSREDPTDTDKQAESLVRDVLGSLCLVDIISDQGDIGSLIRITDTDDGIVPDDDLSSDAISDGAQTLRINGVDLSILSSLDSKWAFGDGLHPSTSLSIRGLEDFAEYWASEQPFSLLDYGCGSGILTLVGLAFGADIAASASVDISDDALFLTEENLRRNEHITNQSETVQVLKSLDGGRANWEGSFDVVVANIPSNTLAILLPTLTRALKDGKDGAGVVLCSGYPTTELEKVRKAANDCGLDEEMARRRYESGWVLQVFGAGRSTS*
>TRINITY_DN1212421_c0_g1_i1.p1
MLLRSTKSNNSRTALREDIESSALLDPLEIDDLRLSNSNFTLEVWEKIVEEARKQFASRNNKATYPEFLSLVRKGMREMKGDTFTIELGHLLDRVVIAELERMEKESYTENSLGGREGEENSLLLKELSLPFLFAALSLALNSTVTDRVRVLFESMLLGEMDNTLIEETTTVSGDQVSQMIGVLQSTCQLVPAAQIVETNSKIPFQTFRVGTGDELTQRARAGYGMKKGSAGVTSKREGPVSLAEFHSILKSGTVCAWGECYVKKPGRTATSDRPKE*
>TRINITY_DN1212673_c0_g1_i1.p1
GGNASKVVHGDSSRLLQERKEKIAKAPQFKWQTSGEEPHVQRRKDISRDHPEVKKLFGPDHFTKYSVAFALCFQLFSLHLLMGAPWYQWLFCCYTLSGTINHGLTLAMHEASHGLMGKGVTRNKVLGIFA
>TRINITY_DN1212744_c0_g1_i1.p1
MSRSISRSRRAKKSDATHEGESSQHAGAEDDEDVASVTSSMSSSSSVMSYGQNLRRSLSRSRSARSSSGASTLLSEAEEAAHRPLLVAVTSCRSDAYHHQKAPGTTSKLPRKAPSALKMFHELAVGLKDAYDAVGATPTNPSDEDEGSDDPAEIKEAKQTLWDFMGNLDFLLGLVDEVAIDTATRGALKDDSAFKSLRDVIKKCNKILETMLVRRERKYTLFFRLVQPHDLKEIKKIKSWNSKVEKAVNSVAETKAETDEPEFDQTGSDDESEAASTMSGVSSVSRSSRSSSRGSGVFRRRGRSLL
>TRINITY_DN1212863_c0_g1_i1.p1
SLGTKFAGTSSETWQVLAVNKFDSDRKRMSVLVRAPESMGSIPILMCKGADSSMLDPKVCEGGDNFFSGETLGNSMSIKEEPSPGDEWESSALVNMQSHLGVFASEGLRTLVLGVRFLTESECSSWLQQYEVASTSITDRKNLLRKAAYDIETKLHIVGSTAIEDKLQDGVPDTIYNIGRAGIKLWVLTGDKR
>TRINITY_DN1213017_c0_g1_i1.p1
MMKLFFRVSALAAVVLSSSSSSSSCYLLNCLPRELFYQRIVDGRYLSGTDLSNLFVAVVVTSSSSTSMTSTTNNNATMKAATTTMVKSSFDRSLFVLEFHRIVRRRRIELLSSPLSSAGTMMISDSSSIINSSDDDDDNDTNGVNDSDIVEAETTKESISISDSSDNNDNGNDGNQSPNEMHDNEVTQFWYHRARMISYALNDDCYNSVNNERDKSNDNENSNKSLMRFLSLSSRGIFRSLASIEYCQTVPLNMVWCGTLLCPHSVGETTMYCFGDRGDNNTLRKIKVGLVVHPDRGGGPSHLEQLRLWRDATTTASAAEASSTLIHGITSEGGGGTGFTSATMKIDVVPYNFVPVGPRRGRLIGLTPADRKSIRRLVKDCGGLVGHFSVATRDERSGKNRIRRTTSSVDKTNYGSGTSLRNYATKLSSFNVKLIRFDHGQSRIDSLFGNNDNNNNNNNNNNNDNRRRVRGEPGGLLLEKEKAG
>TRINITY_DN1213034_c0_g1_i1.p1
MTERTRLVLFAIATVAAKSVDAFSTLAPPAAKTSSTNAAANAGPFSGLKRASLKKQLVEAANGQDEQLVVQLVDELSALNPTPFPTYGLGGFTGDASASTSMSPPLDGEWRLLFTNAKDAEAPARTEKKREKGSGGFEDEVREGVDITTGQRIDAEAGQCINYIYAKGEKRPFDQLEITIKMTALSPTRVRLDFQRGRALNENAPLPFLKDFRFSFPPALVGDVLSRLRGKDPNVEPPAFFDVLYLDDQIRAHRTGEGKLFVQRRP*
>TRINITY_DN1213034_c0_g2_i1.p1
MPMGLRFYTIEMLSIHISCMNLTTTTPLTSSFEPLVCGEKECPYSNLCIAELAGYSSDQCSAPEDECPESNEDCSKEPNNPWTCGPNRCPYATTCDAKGAGFDVDADCCQDTRTTTVCPTIEAPVSCGAPGGKQCSYASQCNADAAGYNEDQCCSAVPDATACPMIYAPVECGVAPCVYNSGCEAEAAGYTESEC
>TRINITY_DN1213034_c0_g2_i2.p1
MRFSLSHLRILALAGTIGGVVRAQSCASGDDSACAFAPFNPYSCGDDLGCAYDTRCHAETAGFDPEEECCQSPQPSACGMIFEPLVCGEKECPYSNLCIAELAGYSSDQCSAPEDECPESNEDCSKEPNNPWTCGPNRCPYATTCDAKGAGFDVDADCCQDTRTTTVCPTIEAPVSCGAPGGKQCSYASQCNADAAGYNEDQCCSAVPDATACPMIYAPVECGVAPCVYNSGCEAEAAGYTESECCPVPEGACSSNLNPVACGPTICSYDSQSCADLVFDSEECLPTLVVGDEQYVGYYDRACRADGSKGDFTVKEVDLDTCKETCTEDEKCKGYEYSDNAGKCEYHWVSGLPYLDEEEGAFSDSTDEGVQCFWKVSSANDITSFSANPTSAATGNRQTQVAAFVGLVLSQAILKLV*
>TRINITY_DN1213034_c0_g2_i6.p1
MRFSLSHLRILALAGTIGGVVRAQSCASGDDSACAFAPFNPYSCGDDLGCAYDTRCHAETAGFDPEEECCQSPQPSACGMIFEPLVCGEKECPYSNLCIAELAGYSSDQCSAPEDECPESNEDCSKEPNNPWTCGPNRCPYATTCDAKGAGFDVDADCCQDTRTTTVCPTIEAPVSCGAPGGKQCSYASQCNADAAGYNEDQCCSAVPDATACPMIYAPVECGVAPCVYNSGCEAEAAGYTESECCASPAEGTACTMDYMPLTCGDNGCLYANECLAEASGYSPTGECCPVPDGACTTDLNPVACGPTFCSYDSQSCADLVFDSEECLPTLVVGDEQYVGYYDRACRADGSKGDFTVKEVDLNTCKETCTEDEKCKGYEYSDNAGKCEYHWVSGLPYLDEEEGAFSDSTDEGVQCFWKVSSANDITSFSANPTSAATGNRQTQVAAFVGLVLSQAILKLV*
>TRINITY_DN1213102_c0_g1_i1.p1
IPSYHGPSGDVILTSMKVLELECNCFESLDLSDKKSKPKLMELTPEVVALTCNTVSNAVTILLQGAKSRLGFEGTVSNSADDLIGQSLELSNNVSALYEILSEEAITNCNFIKAEVAVAAEEAKKKAE
>TRINITY_DN1213204_c0_g1_i1.p1
MCKAQEEGSKEKAKEASSSPGLTTMDKNSSTKSKPEPKPNSNVEKLEQEQEAETMETYVRRGKRVKQASLPLEQVETYTTAPTKKISKVKSSLSKKHAEDGKSGGIESLLPSIGIVVVLGFAIVAKMGWRGRASVAGIDLGTTNSVICVQQQSDGKGEGYGVGHIECIPDPYNNSPIIPSIVSFQDPHNNYVKKDKKYSGETGDNLNPHPAFVTVGAAAKPRIDSHPHHTVYHAKRVLGSSFDDQEVQELLNEVEFEIVKNSTSSAPAFRVPFHNKDTKTGQTTESMSIPPFQVGSYVVNHLIQITREFLGHDNVQSAVIAVPAEFEPNQIQDTILAFRGAGVKVTRILKEPEAAALAYGLQKKSNVEYILVYDFGGGTLDVSLLQVFEGGYIEVIGNDGDNRLGGADFDAAVAHSLLESEVKEIGVAGEVIVERISNATREIGEALKKATQNEKDTTGDHEDVEELLSSTCERLQEMPLCTISSFHTMGENMKIQLSSMNESTDEVQARCFGLPQIEDEISTKPQSISELCSLLKPVTLSMSLENYNVACKPLFTRSLQPIRRLLDDFDMQPDEIDEVVMVGGTTRMPQVREMVQKELEVESLNTSIDPDLTVAYGAASVID*
>TRINITY_DN1213348_c0_g1_i1.p1
FCTSFILTVLDLLYIYFILPESVSDIETPRSLPGSPIRRRREDDDQSIMTEGTHTSFSDQWNHLRNDVLPRAWSPMDALKLFTKDPFMKEVGLVAFLYYTSLWAVVSTLTLYATKRFAMSPERLGELMSALGLSTMISEAVLVRLVVPSIGEKRSMRVGLAAFALQCIVLGLASEGWQLFFCVLLSCVANLVYPSLTSLVSNAVASEMVGEALGAVNGVKALTEGVGPLMFGTLLTFSEKTPLPGWPYLLASLFALLAYKRASNLPDDDDDDDDYISERY
>TRINITY_DN1213483_c0_g1_i2.p1
MTTAFSSVSSDRERVKSYYNSINNNQHNSRKAVPLHVIFPWSVAYKTWWGFTVFAAAYTIFFETFEVAFSSGGLAKSGSLIVEIILLTIFILDIIINFNLAYYDENNKIVFNRQCIFK
>TRINITY_DN1213495_c0_g1_i1.p1
DIGLHQLFLLFCSSAPYLMCSSSHWILNRGCALYTSSWVAPKSDVHSQQRFFYMGSRGEINVDQAHRGCTVAMDDISFASVNPLFMKYTPTSGKFAGQASYGVKSFENFVDACRKVNAGKAKPSDYDDGSIATVHTTMQGTAILEAGRRSLDADSRPMDIIYESETSEEPIGIKPHEF*
>TRINITY_DN1213498_c0_g1_i2.p1
RPVGYVDHGDELNLNDHDSIPRGHWRDGTYNCCRYGPCHPSLFLAIFFRPQLMAQIMERNRLTWCGDYDPFSYASNKRANMTEKNGRISPGIALNGNEEESIQKPISTFTIVTLLYVGYLLFDRCLGIYMGNNTVREWDDEKDGWTYTPQYPEFVKVIQDVVGLFFFVYFVRALSKARRNIRHQFSIPEEQCHGCEDLCCSIFCACCTVSQIARHTNDYDKNPASCCSSTGLGPHVPMAAPMTV*
>TRINITY_DN1213553_c0_g1_i1.p1
PTPPVPTTSLEVSKELSKIVSDRYTDKEKLAHLGYIVDWVDADNVAFLKFFYKLGGIEIVLDFMSSTMKDHQNDDNADIKLKFIKKSADILIWLFGSNNQDIVDKFKNSFENHNGFQTLISAVEEYNGESTEANLKTLESVWNAIIVVKVEFGRTITKLDEAAIFGVAVGTIVDLKTANHPIASEILSSVLTMMSSCRYFFDHLEENNDLVTKTINSFKRDNGEIAERSETAWWSFNDFLLVYSLLANRRRIQNRNLNSNKFQADFMNICSFYSDVMKKEPLPMENSFDLVVRNVTCISNSVNDKTVI
>TRINITY_DN1213597_c0_g1_i1.p1
RSLKMRLESQQPVEENGGGQTGSRRNNNNNNNNTDNDTGVSSSVLSLQDQAMKLRKEVEELQKALELSKQNKIQREQEKVDQWIDDLFKIETEKINDDEGDGGSAPIELLKNVDQVYRYMMEERYSAEQVMKIFNRLSDIRIEEGRRPESRSDCSPLMSLLVDAANKLDCTDREENPNKRWNHKVERILQKKLFARDWNIEYNDDDDQVLKS*
>TRINITY_DN1213765_c0_g1_i2.p1
LTEEKPATLSSQTSVIQPPKPLPPSDALFIVVPKNERPESLPGQPDISIAVPTARHFISKYYAHFNGTLPGAQIGDLIRYYTTKAQKSVSIGGAHSVVTGRKDIAAQIQSLAGAAFVVRGVVAQDTADGKGVHILVTGTARTGALGGVAVNFAHSVSLVPIEAPFSGANGNGDSIGLGLREALDMGFPFQ
>TRINITY_DN1213819_c0_g1_i1.p1
VADTNKHTYISIRPDQRMMLGGPNGNFEYGSLTLNVGKRRRKRRPKCNDFVELKNLMCGSWLNLLLFCSVPGWLAHAWGWKSEYIFLFNFLVIIPLAALLGDMTEALGGHLGNNLGGFLSATFGNAVEIILAIQTILWGELRVLQAFLLGSIFSNTLLVLGLAYIFSGKKAEFQTREASAPGFMIIVSAFILVVTSVHAINSEAEHGEVKLVSRVGALILLFIYWAYLIFSLRAHSQLLHSDTEVEEEQHVEELSIGGSLGGLAITTVLVGIFSEFLVASIDDFAFEWGISKTFLGVTILPIIGNFIEHLTAVGMAREGKMDVAVSISLGSTAQIGLLVIPAAVISGWIIHVPVVIGFTSLEIILLVFSIVLVLFVVVQGKASFITGLVLLCLYGFLALVIWFEKVPVMSR*
>TRINITY_DN1213877_c0_g1_i1.p1
LPGYAFYVSPEDFSSTTEGDERLPEHIEAVVKKGATMVVLHDPTSSLSTREFYNLAVNIKTNLRERCALLVVDRTDIVSSAEIDGVVLSTDGVPTVVARKSMPEGSLVIVSAGENAKNAEIAAKEGCDVLFVSDASVAKKIRDNVSVPIFSSFRDAADLTSNIDTIVAAGCDGVTLYENANKKDTAIADTIGAALSALGGDEREDKNLSNKDEATERKSA
>TRINITY_DN1213993_c0_g1_i3.p1
HICKKLADATGGVAGVCLNTGHLRDLIMAHAIPPPVNASEQDNDDNTNDNEKKRSQMIPKVTCEFVEMGFPSREGGDVPTLVHSSGGAPKDRNGDGGVAFAINPATADDRRSNRLITFARTGYVCPRCKSRCSDLPSDCAVCGLRLILAPHLARTFHHLFPVRPFEELDEAEVISSKSNTKKDNGGTAEMERS
>TRINITY_DN1214213_c0_g1_i1.p1
LEYDMGISKETKLYSRWCRRCFNCLPCCRRSYEIAGDGLEDKPSNEELLSVAFLSFLSFTIAQAIAAYFAKSQAMLGDSMAMGVDAFTYGFNLIAERMKNRAHDTIRTKIEGEHRKMKEDQDITEVNEIDEEVEQMELERKIDRAKRKLHLKLELIPPLISVFTLICVTSFILNESVGVLMLDAKRDEAFQSRPDVIVMFAFSSLNLVVDVVNMMFFKKADYLFGFDTFEEDSHEVEKFNSSGLDGETQPHLDERGRSDDSGDKENDDTSARSRSSSPTKSKKAKVRQKLSKNFKGILKESKHREGGAYATLVGSDSNDSELYNDSVADIEMTPTKNGFAMFTIDDDGDELNENDAHQARKFTFEKESTEMHSP
>TRINITY_DN1214378_c0_g1_i4.p1
FVHRKTMVLPISRGLLWSGTSKSYGSASGRGIVRHAVSSNLSTFQPQQQQTQQQQTQKQNKQQANTSHGTKKKQNGFDFDTRAMGNALKNTMAANEKKIKSMKSESESSSSSSKLKSKSKSTLEKCNEIMAKLIIRRNELALSSSPPPIGWLYEYSEELLDDLDEEDLQTRLDLFRDTTTLINAIDLSVKTKIIKASSGRENRDLAAILGNSLLICSETPPMRLLKLKFEGNSNSTVSESESELFPSTSTSDTCIQVLSILEQLNLDIQPVHHFCTIRAANQEHDWKLASSLFRRQIDPDLNGLVPVDPTLGWDGYLEMGLYGLARELTLSTSTSTSDGYLEMGLYGLARELTLSTSTSTS
>TRINITY_DN1214378_c0_g1_i6.p1
FVHRKTMVLPISRGLLWSGTSKSYGSASGRGIVRHAVSSNLSTFQPQQQQTQQQQTQKQNKQQANTSHGTKKKQNGFDFDTRAMGNALKNTMAANEKKIKSMKVAKLIVRHTASSNLSTFQPKQTQQQQKQNKQQRQQRQRRPKANTSHGIKKKQNGFDFDTRAMGNALKNTMAANEKKIKSMKSESESSSSSSKLKSKSKSTLEKCNEIMAKLIIRRNELALSSSPPPIGWLYEYSEELLDDLDEEDLQTRLDLFRDTTTLINAIDLSVKTKIIKASSGRENRDLAAILGNSLLICSETPPMRLLKLKFEGNSTSESELFSSTSTPTSDTCIQVLSILEQLNLDIQPVHHFCTIRAANQEHDWKLASSLFRRQIDPDLNGLVPVDPTLGWDGYLEMGLYGLARELTLSTSTSTSDGYLEMGLYGLARELTLSTSTSTS
>TRINITY_DN1214402_c0_g1_i1.p1
EYLFSFSRDCMFRDRVLQAVWLNYIPSIISQPLIRLIKVSASMRRSAASFSRMLVLSESDVRRCLPIDLAIAATRKALGEVRSAGDGGATVPPRIGIPYRREMKSGGNGGPGDSAEDWTLFKPAAYNPRSLPYSGEAGDQCNDNESIMGMKLVSVRGGNPALGLPTVPASVMLVDCETGQMSTLMGGTYLTAARTAAGSAVAADFCIAKKLDRPLHLTVFGAGLQGEMHIEAMRAVRQSIGSITIVNRSASRANDLVRLMRAKEGQNRLDPIEIDVVALGDRESVQHAVRRADIICTATNTTTPLFDGAWVKPGTFLSGVGSYTAFMEEIDSKFIQSRCLVVADTIEALQVGDLRLISNRSENFVGLLGDVISGRVSIDLVGENVVNNLDCALFKSVGTAIQDVVTAQEVYKEAMRTGIGSTLDMT*
>TRINITY_DN1214524_c0_g1_i1.p1
LIVVANDLVASLSETLEDTLTALGEGPFLGAEMEGLTYRHPTIKDRVNPVIVGGDYITTDAGTGLVHTAPGHGQDDYIAGLKYNLPLHSPVDDLGNFTEEAGSELFGLNVLGDGNEKCIEQLQAANALLKREPYEHKYPYDWRTKKPTIFRATEQWFCSVEGFRDDALKA
>TRINITY_DN1214531_c0_g1_i1.p1
KYEELSEKTQTGLSHLLNESRVEFGRLKGAASKELENLPNQTTNEWKKVSSEVQNEWVRLPNQTQEGWDHLKSETTTKWGEIQNSTSREWKKLPNQTQEEWDHLKSDTTTKWGKIKNSTPEKVSELRNTTSAKWTEFSSASSDVVDNAQNASLNAWQSTKEQVSHVLRKRGNT
>TRINITY_DN1214578_c0_g1_i1.p1
GTEIPDSNMVIGRLLEELGKSSSDSHLTPQQRAMTHFLIRMLEEHTQQIGFYYRYGLQMESFLDALDIEHRFRPGASKYWGNAQPQVTLNKTKIRGLSRHSDEDIWKFSNDDIQAISDVLGDEQFLLGGDKPTLADCAVFGHLSQFLWIPIDFPQRKYLLESCPNLVKFMNHFRATYWPDWEDLCNIKLDYANGQSCFRKKHMLAL*
>TRINITY_DN1214653_c0_g1_i1.p1
DKSKRQGGIRARSSYLKIMIPDAPFTSWCTSQGIKSPLELKGVGSGYRYLAAKNDISSEEALLSVPLDACVIDDTKEGLAERLYHERSLGSESKYDAYIDVLPDLDSFASMPRFWSPDRLARVSDFDGGQLEQRVATDAKKELDPWAYACVSSRSNFLNDFRYSLTPLLDMLNHDGTVGTSASISDEGELCLSVKEKAKAGDEVFISYGALSNIDTLCDYGFISSDNPCNTELMEIQMLGLDPVILPIYSDGSIDNGAIAMLRESLATSEERDEDRKRGGSAWLPFRKPLSDRLEYDVFSLVASSLDGCAEKGRLGEDGSREGGDEMAAEYLKGRVGVLEKGISKILERFPDLEY*
>TRINITY_DN1214666_c0_g1_i1.p1
LDGVLVDFNAGVKKIFRGRSPEELNSGMMWAGISKVDQFYAKLPWTSDGKYLWEELKQLPKTPDILTGVPRSNKSRVEKLSWCKKELGMSCNHVDMAGKNSAHKLVTGRRISKTGSVNVITCWSKNKHYESKENHILIDDRLSLKDAWETRGGIFIHHTNSERTLAMLRERGVLGKKTINQ
>TRINITY_DN1214812_c0_g1_i1.p1
MISKLIVHSPNSREDAISGLKEALNRYVISGIQHNSAFLLDVLRHDAFITGDTPTSFIPMHYPDGFKGVQLTVEEEAEAVAMAAAIGLWRADMLGRPPLLSKKTEEGNDEVIVCIGGMFGKPYSVRGDIGGGNVLVKSLSEAGAECQNVKIKPFRGEISHPIIDCVVNGRDKTIQIQPEDNTGVFGVKFEGASFETIVMSPEEYELSRHMREPKEVDTSNLILSPMPGTLISYAVEDGESVVEGQDICVVEAM
>TRINITY_DN1214845_c0_g1_i1.p1
STSSVRKVAVLTRVMQLIHGVLCRGIHVTKRDMFYTDVKLFKNQKDSDAVLDDISCLLGCTRNSLHVVASEKGVVVGKLIYNEDGDIIDCTKMGIGGKAIPSNIDKVGNFRSEAKFILLVEKDAAFMRLAEDRFYNRFPCIIITAKGQPDVATRLFLSKLKRDLCVPVLALVDADPYGLKIISVYMQGSKNMAFDSANLTTPDIKWLGVRPSDLDKFQIPEQCRLEMSAKDIETGQHMLSEEFIQQNPEWVKEVQVMLESKTKAEIQALSSYGFQYLTEIYLPIKLQEGDWI*
>TRINITY_DN1214845_c0_g1_i1.p2
FSRPTLEMGSSSPVRDVQRQFLVNSRDMNRFLEGVSTWSDEVKSEDTAILQDSVEKKNSTLDAVREPHDNAGQGRAGVKYDVAATIDTVDSMLQQEKLFGDACFQQGDYETAKKYYSRCANNRCTASIYANLSLCEMKLQSWAEAETYCSEALRLDPKHLKALQRRGVAQRELGKHLCSTSGFEQTTRLAPDSSVLRRERAKSKALFEATRISKPAQSRGVKLRFSGDTGCEPVCLLRPKNEKNRVLG*
>TRINITY_DN1214974_c0_g1_i1.p1
AKALLQEAVQSMYNYTLKSKISSKIRMQCSLLHASPSITSVYEKCANYKSVVSHWSVLPLRVAELMKNDVGNKTNVFVRLASFPRDTPTLKRIHKVYSEDRFAGCIVRSEDYWNEYLSKEIGDSLFVLVFDENGESNDYNVSDSEGGGILGWMSVRQRSEVRVQVRDYGILGWMSVRQRSEVRVQVRDYGI
>TRINITY_DN1214974_c0_g1_i2.p1
AKALLQEAVQSMYNYTLKSKISSKIRMQCSLLHASPSITSVYEKCANYKSVVSHWSVLPLRVAELMKNDVGNKTNVFVRLASFPRDTPTLKRIHKVYSEDRFAGCIVRSEDYWNEYLSKEIGDSLFVLVFDENGESNDYNVSDSEGGGILGWMSVRQRSEVRVQVRDYGICENSLRKHEFDTVLAFRTLLKRALHQLIEKSDFEDGPANRDKELALPTFVLQEMYEQDLSRDCDWIDWEKKVEGEDDPGWMYKILAEDSDTSTACDMASIVRQGGIPHLIWPSDSF*
>TRINITY_DN1215016_c0_g2_i3.p1
MMKKSFLPRFDFTPTHFASAIVNPQNYKDMYSFSTFSSFTGKSLTGPSNGTCSKHTARASWMPGSKLPSYLDGSKPGDYGFDPLGLGEVPANLERFREAELLNARWAMLGVAGCWGVEAGGFGTWQEAPLAAQQSWGGIDLPISNMSTLVGFEILLMAFAEQQRISETDVSKRMYPGGSFDPAGLSKGDGFESLKRKEIANGRLAMVAFLGILAQNQAYPDGLGPVQALLNHVADPWHVNAASNSLAVPWI*
>TRINITY_DN1215058_c0_g1_i2.p1
SLYVMFLAVPNFALGCAGTISQLDMMRDGVDAGVLLKDGYLEYYPYFVSMKIFVIMNMHLYCIALSEVLSLLKDCAAIRRHRPPSLRKVAIQTTGSYVTTIIVFGSIAYKMNDRDTMHALLYLTIGLGFAPPILYVSYVFATILLGGYMPPVTGRYRQLTMYYIRIVIMFAAFWFPGAILAAIGTRYDSRMAIQIGCILMTFQPVASFVSVTAFNNEVRRYMNRLLSLSYCRANEKRTTTAMAPTAAR*
>TRINITY_DN1215242_c0_g1_i1.p1
MRDQVTAARNSKLGGLEERSQARKRRLLKSDSPGDARRARFPILPLKKSFRMDSTQEEEVATETKVDAVTRSRLDIPELNDWTSPAVRSFSTSEAEAATQKDDPGAEPIHNSYGDEQAACGTYDALPINALPSAIDQDAPSIFTEEENEHEPDSSAASSRDMSVPAVSQESFTCTDAEEEGGMFRMEALQDQYPTARMDDRRGVEVGSATPVQPLHREAWPQDDYHISPIRGQNAFEPLSPRAESRVSAFEGTNVGDMDISSEGATSCYSTISRQYDLGPGDSRADPDFHIILSAVVEPKDERDDRRVNRRVNGRQARDSSSRFMCPDYTYKPMMSKDCRFPALPNVPHLATCLAKRFRLSQSAWNARIDIVLSIEDGNQVRWPNATDEFIALNVIAGVPSDVCPATDGPGGLSSGSLVEMINGELRGKTGILKGIKNDRVVVLVIDNGVEVHKFVSASDVRLMPETDLIQLLLQGSRRSTVESGVNEQNLCADFLAEIDHILSGNNDRTEKDEVEILLESRTASPRRCARTSSRSPDDTLRQRTRSPVPKADVPLMTTPIKKKTANHSEANSLPPKRGNFVGKGDISEERWGPIARLGIRYLRTVLYDLNLPITGSKFEVLERLRGTTAFEELNKGIFPGHLGAVGDEKSVARWGPIATFGTKYLRAVLFDMNLPTSGSKLELLHRLSKTTAFRELNKCVVPELPDHLEKRGRGNTLGDCSHEKYGKLAWMTNKELRQVLRQSMLSAQGNKLQLLDRLQAAMNRRAVVKNSAGKPAAAMEENYAKVKEENSDRGLTILSAVADGMTACV*
>TRINITY_DN1215256_c1_g1_i1.p2
MNPPFVQMTPQQQQQQQRGFLLLFLLFFFVLTSGPGAGELRHNARRNRMDSFQEDKKNFELKKSNVKDTIILDLSKSNEILELENKQLKISVIGLMQKLRETEREGGRGENFISELKEEFNLTKISGLGSVGPSSSSSSSSSSSS
>TRINITY_DN1215270_c0_g1_i11.p1
DGSSSSGGQLASAFAAYGHYLSLFIIVGCLVTERLTVKANMSGEEEDRLAIADTTLGISGALLAYTGYLRTTADWGKGFDYYAHEPVFWLKIVFVAIFGAVSFFPTTKIIQRSVAKRNDNLVPMSEELAARMTSLINAELLMLASIPLTASLMARGVGYMPTFPWQIGAGATVAALGGLGFKYVKEALDWEEPAPAAAAAPVAKVDE*
>TRINITY_DN1215309_c0_g1_i12.p1
RSDTLGDDIASNEQLFFTSVTQINHGGPDIVDDPHKKSMIVGLNLKAGRLSTLSDYTTAFTLFEHGISYLGDDKWTSQYELSIDLFDSAAEAACILNKRSVVNSRVEEVVAHAKCFDDSLNCLSVAAKSLQNANKLQESMKSILEILNKLGEAAPRPMGDSTLMTDIDAMNKVLHDRSDDSLLNMQDTKDKKLVALHQLYSDLVHVLYFVKPALIGSVSLRMIELTMSKGITPTAPIAFAYYGTTLAAMGKVEEGCRLGRLAVKLVEKNALSSKYKPRVVLGCNQTIFWYTKPLQAVAEAHFQGYTVGQQLGDFLYSSWNQFFSITTNYLA
>TRINITY_DN1215365_c0_g1_i1.p1
YSHQIKHLSVFNSNKPSLNTLMSGGSEISSCIAVSNGVRCNLVSGLGTNVSQVQTDSESKLNHQETHSRSISKTDPSTLSASAEQKTLNLATEPRGNITTSEAAIMPTAESSFRQTVKSATHEAVTDKTPCQGQDMRTSANIIADPTFSKQADVGCKVEKETTSCSEDSNTRRNIAVNEPIKKKRSTKPKKSKANLRKGKWTAEEEEYTTRIIQHFRTGLLALPNGHTLRSFLAEKLNCDPMRITKKFSGASCLGKRVYNLCDRSQVSPHDQELARAELRALEQRFRMRIEHGSSLPLSSHMNTIQKLALPRNNNLNPNELMNPNYLFVKNTAGSIAPAPMGLNPPNMNTVGLGTVPNFPQIPLAFLQSLTAPQQDQRNNQLNNAFQLPNQQLQQQIGNNMAQLLSLQQSLNPSLLSTLINSQVPLGQPAGRMSASNQPFSFEGVQGLPNQFGFQNQILGSTVLPNINQAPNTSHTVLPNVNEAALPNNNQDQNTLDYQMARNLQQNQQQTVPLKPKERNEVAIEALAATYNKAASMSSQLSQTKSLTEKNLKGMLSNNRNAQVRSTASVTNSSVTTTKGRTQEEEDAGRTLLGFMQELQSNHLKAISTDAGTSVSTSHNPSQQRNSLKGRDEYDTTTTVSSSTLSSSLSDRVLKRGYDISVQNSTGNQVSSVPRNEALSGSSNGEGSSEGFSSDSNQDQSGSDAEKEVERVGPLRKRFRLSTGGRGAGARR*
>TRINITY_DN1215480_c0_g1_i5.p1
HTPMFASTLAIIKCNSKRLPLLGRRGIRIMATAATNHKQLIIDLLDKNNIEYRALQHDETPTSEDSARARGEDLSIGGKALVLKYKESQDEDTGSFGIFILSASRKLNNKSIKKELNGKNIRFANKEELALLTDGLIPGNVPPFGRPIINLDLFVDTSILENEKIAFNCGSLTNSIVMARVDYMKVCNPTKVFSFSK*
>TRINITY_DN1215494_c1_g1_i1.p1
MEECFVWVDFFSIPQLNRSIQRLAIGSLPALASILQYFVAVCPTSRHAATEEICDEDSYFGRCWTRAEMMSYWSRCGSSHMFYTKGNADNKDVLCPLVPQESSRETKLDAIRAFQGQLTCCRLQHNCGTEPCDREELMLPMLGLYGEIYSKRNDNSVKHINDAIESHLEQIYPPSFEYNDGKEKVKRVLFGDLVKAVRHRIQVREGKVSPDDLE
>TRINITY_DN1215503_c0_g1_i2.p1
NNSLLLDGNKQKQKHKPQSSSKRIILSYPSLAHRAFGEVGENTVKIGIALMQSGVVLTYLIFVPQNLKAVTRAMFGYDLDASYFIVLMLLYEIPLSWVRDIRKLTLTNFLANVLILFGLVTCLCFAFSNAMKSADDKFGPIGEIRLFNKSFSNLPAYGPGWFLFIGTSVLLFEGTITLLVPLQEAVYR
>TRINITY_DN1215506_c0_g1_i1.p1
MMKLFSTIIVSSCLATQAFGVTPAVSQSKSLLSKPALVTHKSPLRQKNAADVSPLFRDPTITRGGASIPGLEAYSKALDEKPITMKALTSLVGWFLGDLLAQLFIQGGPVDWKRLATLSFFGFVYHGPSGHFFYNLLDKQIPGTDAVPVFTKVFVDQVFWCPIFMSVFFTYLGIVNGDGLSAIGSKIRNDLLTACKGSWKVWPLVHIINFKFVSNKWRIPYINAVQILFNMFLSLLG
>TRINITY_DN1215618_c0_g1_i1.p1
KIKMAQRLAKIHGTEEDKINCPFYLKIGACRHGERCSRIHHRPAFSQTILIKHIYRHPVREAELRALAEGRDTSNTRALEMSIDEKKAQEDFFQFFENMFVELGKFGRIECLAVCDNLGDHMLGHLYCKFEDEEEAADALNVMNGRYYDGKKMEVEFSPVTNFAEARCRDYSESTCARGGFCNFMHIKPVPIPLIRSLEEDVEYERRKEEDRRRRQRRKHSHRDRDHRSSRRERKRSRRDRDRSYSSSRSRSRSRDRSSSRSESPR
>TRINITY_DN1215763_c0_g1_i1.p1
MLEQTSAKNINVTDTDDGIEEDRDENESNNSEQLIRLVRTSFFRETAPMYVTDQDKFLNGAIEIETRLSPHALLHRLKEVEGKIGRDLKNGVRWGPRPIDLDIIYYGVGNNHEDEGEIINSAQTFGGDIVESERLTVPHPRIQERDFVLSPLCDLDEEVIHPSIKLSSREMLSKLVQNIDTDIDTDTEATSASDEAVRVIPLPRGRILAFNETQVMGILNVTPDSFSDGGNYEGSVEIAVQQALQLVEDGASIIDIGGESTRPGAKEIEIDIELSRTVPVIRKLREVSDVIISIDTRHAAVAQAAIEAGADIVNDVSGGTHDSNMLSTVGKLKVPMVIMHMRGTPETMQSMTQYDDVVVDVTSALMKQSTAAEEAGIPRCLQILDPGIGFAKDLEQNLSLLKHSSVMRALVKDIPLLLGPSRKGFIGKITGENVADQRDFGTLASCLSGLVDVDGKLAPTILRVHNVKGIVQGIRVMEAILKAK*
>TRINITY_DN1216012_c0_g1_i1.p1
CSRSAISGSTLSTGSILTQRSSSYRWRSTLRMTVENRGLRESTKVWALRALTDGTVISGDSLGHIQVWDGASGTMIQTIDHNDRGADVCCLAISKDENKIFASGIDSSVRCIQRQPLSAGSDPSQQRRWSSSTSHRKHSHDCRALVICHKSMDTCPDRLELVVSGGVDSKLSTYSVHDFKSKRPKVWQNWSNQSPVSLSREKRLLSVMRLNQIDLYRLDSPGME
>TRINITY_DN1216177_c0_g1_i1.p4
PLLIAIHRGKYLRDGDGELSLGPGGFVSCLEEAAGVSAVTVGKPSDAFFREAIVDWADLGIQPDQVVMVGDDVEQDVNGALEAGLRWGILVRTGKYVPGDEGRLRDFGGAVAFSARDLAEAVECIADRLEARDC*
>TRINITY_DN1216177_c0_g1_i1.p1
GSDAFVGVLLVLAGAFVQALQFVFEEKVMSMDIPAPPLLLIGMEGVWGTVLCLFVVYPLAYFTPGSDHGSYEDPFNTYEMILNSPTIQWAFVIYFFTIFAYNLFAVLVTFMLSSVWHAILDNFRPITVWGTDLFIFYVATAGSFGEPWSGWGYLQLAGMAVLLYGTAVYNAPNAGSIVLRGQWWALGFDFGPEYDEIRAEEMDSRWEERQERFQERRGSSIYVKSSPHMSVHTQSLRGLGSAKS*
>TRINITY_DN1216273_c0_g1_i1.p1
QELIDNYNAGFIAGGATQNSIRVAQWMLKASGKENETAFMGCVGSDAYAKNLEECASKDGVLVNYMKDESTPTGTCAVLVKDGERSLIANLAAANNFKKSHLETPESVAIYTAAKFYYIAGFFLTVSVESLVTVAEHALANDKTFCLNLS
>TRINITY_DN1216304_c0_g1_i1.p1
MWKNKMLVFGGVDDEESENHKVKSVFYDDLFAFDTERKRWFRLNLKKKASERRRRRKVDDTAPTAIEEEENNEDASDSDEEGIEGEATSNGWDVDKLRSNMFAFIDGDGNIVFERIEEEDEEEDKNKDNEKDNDKDKEEPTATTELDSGYEADSGGAASNSEGKNTKIKAESFSSVGNEALAAIKAPGPAVSVPSIGRSEVMSLRDDGSPEAVSRTTPLPRIKAQIVVRGNTLILYGGILEVGDREVTLDDVWSLELQKREEWICIHEGSMHKQVWKGVASDDEKSYISTDAGTGGNESDDEDDDDFSEFYDIVDDNLLNAEAREAAKAAH
>TRINITY_DN1216431_c0_g1_i1.p2
LLAKGIARTPSVEVYMFYGEFKMYLNELPAAKALLQEGVKQDPRNQPMYFALGNVCASQGQWEESIAAFGKAVELAPGHERSREALEAAKKHAVGSNRRMYAALCLLLLAVLACSSMIIFLMGSSSSGSKEKKAKDKESKKRK*
>TRINITY_DN1216431_c0_g1_i1.p1
VEEGAEEEEEEEDEAVKKKKSKKDDENNNSSSDENLVLLATATIAGGIVALNGGPEESLEKIQGFMLSFWNGLIGNHAPGVGGYIEDVYLATLFFGTAYALWRSSAVPRPIGNPIQRKSRTLASTLHVFSGAGALAVALYAVVLERVFRESPGWTWMWVTSSLFLVNSLSYGPLMNIFKASKEGKYAMQLGYSFVASFQGVVWIAWSAQPDAPDWMFWAVMPFWYFSIAKLWESTEFCLALVPEVPRDVKEEDMSFGNKLNKFITAGSRKRLGKMSPDAATLTYVGLNAAAAVFDNCYMAVYTYLGPEQFWHTSQLFNDSDFHLRLVKGTTGSLTVALLIFISTLGWRKQMPMKYAIWLNVALGSVGPWIVLFWHKLLDPSEMWFPQFVFDPEFAYHAYIPSLFGQ*
>TRINITY_DN1216575_c0_g1_i1.p1
MNKIDPIVAVEIKRNQGLLYRDLYDNSKGGDKHDAWDKAVQTLEESLKLMRKMSDQDIALIADTSMTLAELYLSHLPLSLPGQGWLLREGTGQILQQGQARKLLHHLLKALDIRVELRGEVNLDVAATKHVLGVFHLTQEQNDDAVKYLREAYKMRSELLPRNDLSCADTIRYLGRAYLIRSKDDDLRLVLGALQEAIRIQKFCREKEIGPNRYSDLSWIIAETLSDVAYFHYLGDSFDEAKIVYEEALVEYASVHSNGCDSETIFWRHGSSAKASIAHILSCLAEIHVQCGRLPEALACYKSALECLPEQSNDEPSQFLDLRAARIKLRLASVYYKQQSYQYSLPLYTWCSTFFREYHGKQTSCLLLSLTSAARIHLEKCDYTDAAECLTEALLAFNQFEDSNQAQIPENNHSKMLSLGLLHYDLARSLVQIDGREQEAEEEYCIAASLLEKMALQPFPSLPNKAIQVNQGENQGSLNRKVLECYHQIERLSLLQKHTDTDTDAEKSEKSLDVKHHVANLHAAYGEHQKAAVLYEEVISIQKGKTGEKSLLVADLLFNLGTVYLSVDEVDKAFACHKESQLISEELLGKQSSELVENMRCLGDIAARKGKWEDALLWYSSTEEGIRGGDVKQRHQRSFMQIVYKKGKCLEQLGRLDEGTDCFKRALQICQNVNELDSLDASDIMNSLGNAYKKTGDFKRAMKLYQQSYALRRRHGNQLSIANTLNNIGATLYAQGESQSAIKLFAHALHTKTLELGPEDSETARSLANVGQAFLGTKDYDRAQRCFSDACRVLKKTLGNRNLEVAACLHSLGLVLENFSDPSKALAAYSEAIAIFDESSCEIPAHGVALHNVGMIHFRQGNFKLSARFLKSALQVKATCFGEKHEDTVDTCFSLAEVSNRLGMVDEASELYIEVLRSRVDSLGKKNIKTSDVLVSLGQIHRAKGEIEDALAALLEAHRVKKLLTGPKSDEIAELSMIIGDIMYYDIEDEKLALEFFTEAWKIKVEINGKDHIGAVSPLFSMGDCLFKMEAYTEALLRYEESLDIRFFALVDEDEEISRLLERIGTSYQKLDKHDEAIDSFKRALAIKENSGLAGDSEDDIGRLLHSMGNSFRALRRFKEAEEKYDTAFNKRLSVQGNLNELGLLLLDKAGVHMDVGEMKGAIAICREILKEGYFEPNSWELGQTLQRTGRAFIAEGLTADALQALQRAVETFEICIQLENCKIINEGMHQDLINTYEDLFNLPAMTNVHLKGKRGELCYKIADSYVQTGKHEKALQWFTVGLRRHAELLGEDHPTVAQGYFNKGNCSLFVGNVTEAIQCLEKSLQLYVDALGEDNIFVADTYFSLAHATERNSDFRQASSLYERSYAIQSILPDADVSRMTTTLSNIGRCLASVGNHDKSISVCRDALALHATDEGSRSYITSDIFDSLASAHKGKGQVEQSLHYLHKALSTREERDTDNAIKAAMEYHNLSLLWELRGETDRSKVAATQSLRICENYLGLAENENAGLKERESSIDYYVVGRFLICREKGGVGPLSLADAVLFYGKLLQRDCRLEDALSCFDFALAMYQEMLDPDHLSIGECMHHKGMVSALRKDFVKSASFFSESLQIRKAKLPAKHEAIEETLQFLGATESELGHFEKAIKYFTQAMSIRSDRPRNRQKREEDADSFLRLGKLHQENKEYEKAQKAFESCLYHRKLMKGRRDRDIGEVFFALGVLFLEIGKREVGLIRFQDALRLYKNDEEQNKVEIADVLFSIGILYFEQDDFQMAIHAYCQSLRIRRGSKIAGASCAQVLTNIGCVYHEVKDYAKSQEYHVQALHLMEKSLGKKHEDVAFCWYSLGRVYLDDGQVHDAISAFSNSLSIQNDCLEESHIDIGNTRHMLGRCNMMLKGEERAILDFTEALRIRKLHLDTNDPDIEETLRLLGILLARKGDDEEALEHFQDVIRLSMARLGGAKTIDDIEYTSMVNCFDFAKTILCDKFGENSEQVGTILQQRGTFEAIMKNNALAIESYSKSLQILKKIYGERHITAAGILFNMGMCFNESNHPKNAIKCLAKARSLTCEKVGQDHVDVADIDYQMGSAYRLMEDYSTAVQHYEKSLLILKQSFGLESLKIASIMQDIGDVCLYWKDSTKAERCYRECLRIRTSIQGQDTLGVSSILRKLGVLHRTKREYSQALLHLEDSLVSLIEFSGDAVEKANTYHDLACVHQCLKNNQKALFCNNECLRLYKEMRKDENLVVAKATTNKAAILLQIGDDKREAMVAFERALEIRNICLGEDSQTPSEELADILYGQAQWYDKMGEAGKAIDTYERCLSCYQNSIGHETEKVARVIQSIAAHFMRGSHYSQAHDAVIEALRLRESLGDIPDDDIADSMLTLGSILFTWGDLSNAHPYLEKAYAIHRKVHGKYHSSVGVSSFMLGCIHESLQDYDKGLSYLEDALHSKKEELGEDHREIGDVFAQIGKIHIAIDDPGAAVLCFEEALRICRLAHGLSSEEVAACLTDLSTALVFDSEIGKASDLVEDALRIYMARGLDTDLGLAKCQGVKGMVLEKQNDTNAAREWYKNAITMFDELLPDVEQGSTDFQLRKDYLELADIIFKHASVEETLGDEENAIDLYHRATTLYTHLLGTEHPNIARIKYQLGLAAGRQGKLEKAKELLRNAAEIRTERLGRDHPDVAAVLLALGITCGRMDDHGEAERCYAECLRIQRAGR
>TRINITY_DN1216593_c0_g1_i1.p1
TVALTLPSVTVNAGVSSFHELQTKLNPSPLDVLDALDEFETIWVEVHQKSCVWSECSVDDWNDDQAGDNRDGDEKWYQYRTQAFCANAAYSLYGKKKSQRFNSFGKSCSKGHYINSYFTYGGSDNLLTAIGETPIVYGGKDSNSECVDASEDGYGSSTLGCDTDGNYIMGSFNSESCDGNYFTDVIDTFDGYNDQFDGVGCTSIWDKSSYVEGVADELYELLTNSWTCDMRLYPHACLDPYGKKAQHDFALR
>TRINITY_DN1216661_c0_g1_i1.p1
WKDFWFRSGVRATVNNFICLTPIGIWIMKHSLSGVHYLSKLFDPDIDLDMQVFLLDEVFLALCVLLLGILFFSCFMLDSRSSKEWTDFKLKIGPLINCSYPCIRDSVIGTTLFLHFICFELENKFDGTGGNYKGLFVTALMQLTMIFHPFVDGMLNIAAERPFALEVGRACGIMQLGIMYGPLVAMLGLAEAFQAVWIYVTVEEMTPDWYRNNHIHRDSFAIAKIIVQNGIMISIASMYSAYSCFRDLPSENISSLVVEKWYLVFKALLTIVGWNVVAMQMKKLTEKASKMNGEIVKRMMQNHTNQHGSLGCLFFGVWFALLCVIYCV*
>TRINITY_DN1216860_c0_g1_i2.p1
LEYDQNSHRQSTYDWCDSTGGNTAAFDFTTKGILQEAVRNKQYWRMIDHDGHPTGFLGKWPTHAVTFLENHDTGSTLQHWPFPTDKLQEGYAYILTHPGTPTVFYDHWKDGGLRDMIEELIATRRENEINCNAAVHIERAEDGCYAAHIG
>TRINITY_DN1216899_c0_g1_i1.p1
QEVDLKAGDRVIIGAELFMFQVPGNAVEIDQDLAVSEYRETMADHSEFKDQFKKATKGLQGAGGKEISLNSVDANSLEGQMVEIYPLSVELEHLCMLMDREYVDFNVVLQSDKVTKAGKDDCSVKVKVINRNENPVQVVYLATFEFKRCYKILCDELYFLRDAVQADEQYVVPFEHDPINLLFDATFHVGTAVMFPEFLVYNLETDASEKQLEVFPAAASGNQDINAGTLEV
>TRINITY_DN1216905_c0_g1_i1.p2
MRPLEESEIQQVFEKLFKFVGKNLKNIVDRADQPHCFRLHKKRVYYVREDIMKRATNISRDQLVSLGVCVGKFTHSDKFRLMIGALELLAAHAKHKMWVKPTSEMSFLYGNHLLKSGLGRITENTPANQGVVIFSMSD
>TRINITY_DN1217039_c0_g1_i1.p1
SIERALDLQQHATNEYYYYECVKLKAHILCTLSACDAYSERRRCEQALECLLLLNELEEKEKEKGEETDTKKMIMHIAHAVAEKKGSWENLVRLEKRFEEDYESERKEAAAKEEVEEEENSVAKAYEYRDDYSNYFNELEYDRDDDREALERIIDSIVIR*
>TRINITY_DN1217122_c0_g1_i2.p2
PDFWREFRAVCDSVDKDCLLVGEMIHGNYNDWVGHDRLHSGTNYQMSHATWHSLNEHNYEYFYNALLRENNLFNGLTLVNFLGNHDVPRIASNLDNPAHYTHAMVVMLLMKGIPCLYYGDEFGM
>TRINITY_DN1217191_c0_g1_i1.p1
YTQKNMKVALCSVALIASASAFAPQVHTKTTTALNAESSRRQAIAAVGAAFVPVIANAAAGESPRFSVFGVIGDGTAYSEGGAYGSDQSTSVYSPYSVYGNVGPDSLYVKNGDSEFIAKKKAVLAETKNRLNRLPAYIEKKKWFEVKNELDRYMYETRGAMRGLATTFAQKEAADAFFKAIEKTNGAATFKNGDACMANAKDS
>TRINITY_DN1217195_c1_g1_i1.p2
MILTLYFFFFSFFSFLFSSSVFVFVVGEMETKPPQRELRKETVTMQLSRGNLELGFYKDEARNTADHVLKAFKLGLYDTNHVFRVDKNFVAQIADCMTSRRVGLTFEQNEHARKKIRGEHVGQTIKHRKGTLSMARFNDPDSGTTSFSILLGDAPHLDGQYCQFGELISGFEVLDELQKLETTKSGIFVMPKERIEIMSTYVTSGGDGDNNNCAEEKLRAESLAKELHDIRAATLPSKK*
>TRINITY_DN1217195_c1_g1_i1.p1
MSSVRQRTSGPNAAERRKATTNDDEKEFVIPREILEVIEKKRTRDVLKMTAFCLLPTSIIIFAKGFVNEDMSGVSVYNMDQGAMKILLLAAFTSVLAYATTARLMPIVARRTLGKRNMFGLDINKKGTKMGEIAIPEALGLASGCAVLVSLVIGRTLHTAFILDNSGESEHNAALATIGFMLFLGFVDDVLDLPWRAKMILPGFAATMLAQSYQGSTSIVVPRMFRENMRSVLGALDSVPIVRDIVTMKVDMKSGLMDVGYIYIAFIWLLAVFLSNAINIHAGLNGLECGQSLVIAGGIIVLNVWSLLTDPTSNVVVGPHVFSLLLIAPFFAATVSLLEQNWYPSAVFVGDSYTYFAGMTLAVAGILGHFSETLLLFCLPQVVNFLYSIPQLFKVVPCPRHRLPRFETQTGLLSPSKATETRYNMNLVTLFLRVFGKTTERKLCLRLLAFQVACVVFTFAARYVFIAFVHWK*
>TRINITY_DN1217210_c0_g1_i1.p1
MLKSCQDIPKVKEMCEKAKEILGYDILDVCINGPKEKLDETVYAQPALYLSGLAAVEKLKLDDPSFDESKVSAVAGLSLGEYCALVFAKAISFEDGLKVVKVRAESMAAAAKVGDHGMLTVVGLKDEQLEEIVKNVKSEGKKDEVLEIANYLFPQGRVVSGDKSALARVEKKAQDEGALKVAYLAVSGAFHTSRMDSAAENLKNVLETIEISKPEIPIFMNVLGTRLALSEMNKESIVRMLTKQLVSPVLWEATLKNLVSEGKTKLYELGPNSQIKSMTKRVSLDVWKEFTNIDVAK*
>TRINITY_DN1217379_c0_g1_i1.p1
MARSYLNQKTKSWKLFLPFLLVSIILPITNSNGAQTLEDGTEASEHGEYDHPPHAVLFPCFVLVLGVIAYYILSRYLHFLPYTAVMFILGTIMGVVSTLSVGVTSLSSHRNYMYDTLSAWANINSEVLLLVFLPGLIFKDALGQNPYLFAIAFGQLFIFAFPLVLAGTALTALVGYCIFPYGWSLALCLTFGSILAATDPVAVAALLEEVGAPPRLKTHIAGESLLNDGAAIVFFYIFQQMFLYEFNIPGVGHEIDFALGVSIFCQKAVGGAAIGIVAGGLIISVLSLLNHRFGTEENIVQVCAVLGIAYLNYFVADLVCETSGVIATVFAGLIVKFFGRSSVNDTKLMDDFFCILEHILNTVLFTLGGLVWGSVIIRNDKNGVWKGKDWGYLILLYVLLHVIRGILFGATYPITARIGLGTNLAETFFQIYGGLRGAVGIALAIALDNEASEIEGDVAEKNSVSQVYQMVGGVALLTLVLNGTSAGPILIKLGLADSTEARQRIIEAYKVHLRARMIDELVILLTSERYKHVSFEFVEEHIPFVADLTVDQLAEAVTNFKDKSDSVAYTPPYLDGILAHMKFRDGVGSEHLRAYEILLEDPEQVKRRSRMERRKRNRGSTCRSSMINMLQGNPLSTKELRLLFISMVRAQYESQIADGLLTSQHGLTIALQQSLEETETEVMNGGPLNDLAHLRTFHKFHLRMKTMWTKVTCRVFEKSKSNLDHLDLKQQILQQYAFANAHEKAQEFFQEQLGDADQDLSEAGKIVLSESKKQVREIMTDLRRKEMESFVTIVSTHKFCEVLLNKGIKYIESLNEFGVLKDSETEDMVEEMVHHLNEVKNAKVDLHLNFAPLDVPLEAVNEDDQEAPREDMHESSC*
>TRINITY_DN1217463_c0_g1_i1.p1
MGGANGKSKKKKSPRDGKSGGKSANYKKTGMKGGMSGDKNATNKNTNGKSSTTRALETQIESALTHISYDRIEQGLLELKDICKKNSTNVDALETYAYALAEYGDQEEALDALRDAAKANPDSGYEKFMYLGQLLDDGKAATACTKKGLDLLEEQMKKGDASVADRHCSACCALAEQILGCRDEEDGMDGDNAVDDETAKAVEELLKRAQQSDKESAEPMQVLACLRNEQGKKDEALKYLRESIAKWRKPMQLVQETKKERDIYERKRPAPGAKDYASSSEDDMEKEEKKEKDDDDDEEYTPRFQDYE
>TRINITY_DN1217511_c0_g1_i2.p1
LQSKRINQHEKKDQILFYEQKLAAFIQDSEEQMSCTQEGERRLGRAKRDLVQRAEELDNLIDSRPQTHNDREKQLEELQQMNEDEILLAEAKIDEMLDSKRAVLEAASNKLRGLQQESEEIDRNLVQARRRSLGGKIS*
>TRINITY_DN1217764_c0_g1_i1.p2
GIQQHKRNSIVDRAIDHDISKGSAGAGNRSSSVVVGKDDRRTPAAAATATTIPFRSPTGSTTTSCTQQPAPPPQRRSIFPHLQDAGERSATSQRSRQHKASSGSTGSSSAQQQQQQQQPPP
>TRINITY_DN1217857_c0_g1_i1.p1
CIKACQSFPIDSVLNFEQGGSSEWHLNLRHFNLRSRGPNFTEQLYSLDVCVTLDQIEDIVIKRGGKKLLHSKERFLGLLGNGTRLVIIDKDDTELYVVKYNGYELELLTRFLEKSQLNVKTLSSDIVTEAIKRSFAADERDHLPPRDKCYLAESSFRALKNMGLQFDEADFLNNDEWDGNRISYDEKRVWDYNWRFS*
>TRINITY_DN1217924_c0_g1_i1.p1
MKNTESSQRRSTRKIKLDISTFATIALVFLLLCQQQCWAFNQPPSNLLKFQRTFVTTPINAPRKECTKCIESNPLIFMKASSTRKFPSRILRNYATALTTAEGDDSDKVGQKYPSIVYKMITLYAPLWTILAAMIGTTQSSRIAPTLGNLTVTQISLAGLMLSMGLTITPEEVAAAFRKPMVLLSNTILCFGMMPLLALAIASLFQFNPSQTAGIVLLGSVSGGQASNLFTLLAGGDVALSVVCTLTTTLIGVLATPILIKSLLNCIIVVNGYSVLKSVASLVLIPLLTGLSLGRIAPLTMHRNRSVFPLFGIVSTLVLVAGGAANSASGLLTMNLKTIGASCLLAILGGGMTLLLSSLISPKLSKETRRMLVVETLSKSPTLAYVLAQKHFGSSAGAIPAAAMVTLAVIGATVAALWNAISPLN*
>TRINITY_DN1218148_c0_g1_i1.p1
KIQRYTRTDILLWANKIGIFFGSSTGATEGIADLIASNFGDDVADGPFEIDDIQGSVSEKFGEYDSLVVGTPTWNTGADTERSGTGWDELYYGEMKELNIAGKKVAVFGLGDQISYSENYADASGELHDVFESLGCKMIGYTSQDGYEHEASKAIRGDKFCGLLCDEVNQDDLSEERVENWVAQLKSEGILDGDSSSESIQPIEAVNSSPVSVVSEDTSDAMLRLEAENARLRKMLEDSKLMDGVLKTEILENGFTPHHNPKTRVTMWTSADGRDCYYTNDAPQSP*
>TRINITY_DN1218198_c0_g1_i2.p1
NNPNEFMLDPSTLAAAELLREEEEAAAAANEDEEKAKRAAKKREKKQRKKERARRETAIKAAEAAIKRRERGITSWRSRVVTAFTGGEVKKVESLITENPFKDGKQLQLDPEIIEYLDSQPSYDDEIDESMEWLLNSCVIKHSGNGKSEKWLDARNKLGSFIVDMAFHIVFTIGRNSISTLHHACLSGDTSFVKIVVNRSRQIESGNTGTRKSVKKSRIPKDFLEAKCEDLGFTPLHYAAVGGWVDVVEVILEGGGNVQSLTDPSRTCRASNRNGLTARDLLQSIISNKYASAVESSGDSFRELVDSRRSGSNEAEYIKSLNSLADRLRHIEVNGYVPLSNPDIEVEAETANTQQLGKTTAVKSSEQQSKNKSKKKKKKKKDQNSKAAEPSKP
>TRINITY_DN1218208_c0_g1_i1.p1
LVATSLCCDEVNRPLEDAFCSDYDTNFNMGGLAGFPFGGAVSFGAMSAHIPDGGDCLMVYGPHVGVDSKGAVGTVERRGRAAGGSCCGSAVAASGYVAGVLKGDAPATLPEDVVDAQQYFVGKALLPYAEQLEKAEDKMVELPYALYGAQTELTKRIVETSNTEGNVAVLGGIQINTPPGFTDYFMPLSFDMHNGKGELQKQLWS*
>TRINITY_DN1218320_c0_g1_i1.p1
NSNNKNGSKSSATKIVTVAKGSLAEAFPPITASMEQISLREENDAAKKGSLEPTQFDQVAAMSESADNATAMTTPVKKKNPVTTGTEDGAEINENHHRFFALKDPSKSVSAPSTPEEKAEKSPPARSSRSTKKTTSTLPSVTTNRRGKLSSTTPTNTGSNNNKGSKSKTKPKTSRRTPEKLNGEGGQRRRKTSIIKKDVFRGIEDDTLTLLCAAADRLESLFPPAELGGLDGAKKEEENLKAF*
>TRINITY_DN1218361_c0_g1_i1.p1
FTDILDEEGVDADSFGFGNKEEEEEKQETTTTNAFAFVGAAAASTDDDENEGTPSPEAAETEENKKLNRALPGESFDLMSTDEDGEVFINAGDYLSRQRALESGDFDALADMDKAFEKLSEVDDMGPDM*
>TRINITY_DN1218361_c0_g1_i2.p1
SRTFWTRKALTRTVSVSVIKKKKKKNKKRRRRTRLHSSAPPRHPRTTTKTKELHRPKQQKPKKTKKLNRALPGESFDLMSTDEDGEVFINAGDYLSRQRALESGDFDALADMDKAFEKLSEVDDMGPDM*
>TRINITY_DN1218518_c0_g1_i1.p1
QIGGKLMIFQSTLPSIGAGRLLSRDDARGYEANSKEHELRNPADNFYKSMAAECSRQQVCVDVFCTSVPYADIASMCVLPKYTGGDVRYYPQFSLAKDEVKFKTELTRNLTRDVAWESVCRVRCSKGFRVCAFNGHFFIRSLDLLALPATNADQTHAVYLAHDEVVPNMQACYIQCALLYTSADGERRIRVHTMQVPVVNDMTD
>TRINITY_DN1218613_c0_g1_i1.p3
EDSGSCGNPIYDFWWGMELYPKLGPLNVKQFTNCRFGMMAWAILPIIFACYQYERDGHLADSVAVTTLLMSVYNFKFFLWETGYFNSMDIQHDRAGYYICWGCLVWVPAVYASPALYIASVK
>TRINITY_DN1218694_c0_g1_i1.p1
ALVGGARVQSKVEKRTITGARAALRVENRVAIRFTRMGRKKEPFYRIIAIDSRARRDGLPIQQLGWYDPIRKQSSLDAPAIKDWIAKGAQPSETVGALLKKALIIS*
>TRINITY_DN1218734_c2_g1_i2.p1
NFPIRIINVFEQQQQQQQQRRKKTRMSSKTEEKEESNIIPVTVFVNQKLMDSKPIERLRGMKFDRLKIECVSDDNDGGDDDDDTADNALGEKEKSVLPIKTASSESSSSMMMKTKKISALGWWFANTDALSKHMEREQMMMMMKTTKSGGKEEEEKCRSGDEIVWTHSASAGVDHLLKHEAIQT
>TRINITY_DN1219067_c0_g1_i2.p2
QHGGLQATLDGIQSLVQRQEGSTTARNGATNDWTKKRKGEGRRRDGIASRTGERHHDVRSGNFVQHNHEGFEDRRHAQDLPHNGKVVVDEEAADNRQGVQVANKRNGDHVDEYRHEDAPSGARHEMVDELVRRGGIGRELAEDLVAVKEGVAEHAHEFDLHGAAS*
>TRINITY_DN1219067_c0_g1_i3.p1
TKSATPPSRPTGPRPRQRQLLPWRLTSNRPHFRSHNPFDQHIISSKTMGRKEPDVIVDPTAWIVENSFVEFLTCGTVQIKFMCMLGYTFFHGYKVFSKLPADTAPSYKFVNHFMACTGGGILVPIFINMVPVPLVSDLYPLAIVSSFLIHHYFPVVRQVLGMSPIFKALVIVLYEVTRAYVVVALTSAAGNAIPASTFSFPVFGPIICGTIAGCGGAFLPLNKGLDPIKSGLQTPMLTALIGAAAFHIFMNTWLSEGVVDAKAKCHIHMAVFFICISEISAFGLTVDARAAAKSK*
>TRINITY_DN1219181_c1_g1_i1.p1
MVVFLPIFRYLQLWILLMLLSLLVFAVSRSDALTISKQQHRNNNHKGLGSLRKSDLQFRATGYRSYVARSLTLFSSANTKNNDDDDNSNLNSSGGKTKKRPIHDGITVPMFYNSVSRKKEPLRTVIPNKVSMYTCGPTTYDHAHVGNFRAFLTYDLIKRALLYLGYEVTHICNLTDVDDKIIKRANENNIEEGRITDLTRRYENYFFQDLKSLNVVPANKYPRATEHIQEMMDMINDLAEKDLAYETEDGSWYFATANQKSYGTHLVNLNTEEMTVDAEKMNNMKRNKQDFALWKAFKPNADREDASWTSSSDQNSATIRKGRPGWHLECSAMARKYLGDTIDIHGGGSDLQFPHHENEIAQSEGVTGKPFCNCWMHNGFVNINNEKMSKSLGNFQTLRTACPNPDDVRAYRFFVLSSQYQKQLSFTGQAMDASKRSLKRIDKVMKQINRAVDGDDDIHDDSNKKSSPLQNDVKHALDNFNKALIDDLSMPRATASLFSLIKLAENEFKRTAKEENNKNNTDDDNNGTQTFSSSSLDVDGLKHILSALQQMDRVFGIFYEISEFNEEQLQSSTENDDDDETLSTVMELVAQRTIAKESKDWKLADSLRARIAEFGFSVKDVKGGDPILSKIK*
>TRINITY_DN1219534_c0_g1_i1.p1
PIGFCTALSLAAANVAYSYLSLSFIQMLKAFAPVVCYFTLVAFGLDRWSGRIIATLSVVMIGCFIAAWGEAHVTMFGLACMLTAEIAEAFRSVGIQYLISNKKFSLFNGMYYFSPATLVFLMALSLIFEREELFRTENIATFTRYWYLFFICATFGFAVNYVCLGVVKHAGSLMVKTMSQLKNVAVIGAAMFLYGDEVSVTEIVGYAVATAGFVAFNHAKALDNITV
>TRINITY_DN1219704_c0_g1_i2.p1
GDDDNDLKGGSNKSSAEKKKTKFRLETLDDDEDDEDEDEDKGDGEECEREKLGTKTSTTTTANTHIESDVSSEAKEVPRLKALYNLDSFEDAKQLFQKLSACRALVRGKTMKLFRRSSPTASAIMRCLEKLHPRGTLAIDSVHYRTIYGDEDRWDSLYSYIYGGVYGTMWDPSNELIEYPTLEICDDCEKPYKPRSRGIFVEEKEGGEDVNNFSLVSNRKLNSARGAEYKKVVESNNTSSNDEREEEHSLSDEDCKHMPGYIKATWYKSPNPNCDDLARIPRCVLSCFDIAELPESCREVVLRILKRPTKYSPDSNAPETWHNIKEWKRPFFSFSGNEYDLVRSKSEYAAWILVCGPFHCERITISAHELIDSVPEFDTMEDILDYVENEVPFARVNDQNGETIKVSSDDRFRSFSFCAETFPFKCQLD
>TRINITY_DN1219913_c0_g1_i1.p1
PRQALVEPVESAGDPAAVVTALANFAYPQQNGGMIVIGDSLGGLRLVRALTNSAGRLEEFATVKRVYLNPTREGGTCSVVCMKPLGDGLLAVSTRPGSTTQGNSFAGEYTAIDVPHAEAVHVIDLHKSALVSVLKGHRDTVMSMCVLPGGGLATSGGKMDAQTLLWSREQLEGDVSEHQGEIPIRTESDTALDEGYIFAATVLPDSKPASDHYALAVARYNVVKIYI*
>TRINITY_DN1220110_c0_g1_i1.p1
AIPAIPLTASAGYLFGPVEGSAVVLLSASIAAAISFGIGRTVLRDYVERQLLDNYPKFRTLDRAIGREGFRLMLLLRLSPVFPFALSNYLYGASSINFPAFFGATVLGFAPGTIAYVYTGYVGKALTIGDGISETVYPWYAYVAGASLIAGLLKIVADTATKVIEEIEREEEEEAQQQQQQQRDPSPHPERPHSPPPRDFNGIVTQFQSSSAAEQIYSRLAAACQSPPSPISSSSP
>TRINITY_DN1220110_c0_g1_i16.p1
AYDGAIVASTISTVWNSVKEAFRDPGATLDNVVAFTESAGNTGVLYFGIAYCVAEILAIPAIPLTASAGYLFGPVEGSAVVLLSASIAAAISFGIGRTVLRDYVERQLLDNYPKFRTLDRAIGREGFRLMLLLRLSPVFPFALSNYLYGASSINFPAFFGATVLGFAPGTIAYVYTGYVGKALTIGDGISETVYPWYAYVAGASLVAGLLKVVADTATKVIEEIEREEEEEAQQQQQQQFLAATSTKLSKTETTATTIEVPSS
>TRINITY_DN1220186_c0_g1_i3.p1
MKFIIQALSIFAVLQSANAFAGINQPTTTSGDVSRRESFANVAAIVGGVAGIIASPSIASAYPDDETPRVTSRLGGLLERYGDTQRGLSLLVPSGWNKFEGEVGAYDLKWQDLVDQRENVKISSTPVKSTTTSINALGDNVQEIGEKLAAKRDAKLIRAEERLTDNILFYVFEFAINDGTHQLLSLSVAKGKIWSVDCNTLEKRWSKRSEMYNNIIGSFLPKL*
>TRINITY_DN1220378_c0_g1_i1.p1
LRGTIPPNVFEDFKETQASPRLKLEHSASASLAKSFQDLRRGRAILEEGGNGNDFYAEEESSENSRNRNSSDQRNKKGKKKLSKTAATATLATLGDAYLKAAIREKLILPFEITGKERWFRELPDVYKNLCFRDYRTGDIVRSTDPNGRLFAVPYRVTATLLAYRADKLPRGVEAITDWTDVFDPRFGNKTFVGCADAPREVLSAALKMGDPRNTINPKTIDNERSQRDALRRLRAKIKVSDDETYLRALQNGDISVAFGGSDDVLALCRRSSLVKPVFPPSGTALHCDVFVRPVLNEGGGYTSSVPNSAPSSSPGIDAWLDFMLDSGRINERGGLRSGLNPIQFDGDRIYGGRSSQDDVGDIFKGWLPDDMAWSNSEFVLPLSDAAIRAYEDI
>TRINITY_DN1220389_c0_g1_i1.p3
MMLSRLVDNPLFLLFVTLNAAHRARTVTGGTTAEAERPFYDPKDGKRRRQQRQESSPPRFPDYHELLDWYYSEKAQGRQPQGDELRREIEATMAYRLSQPQLYYEGTGYIPGVDEGWRPAVDEGVYRRYRDERNDEVRRMKPAESDEKLPPQTENAHDS*
>TRINITY_DN1220389_c0_g1_i1.p1
LGSGDTGQLGWPEDKLNEEMTFAIPRVVKNLRGLGVIALAAGGQHNLALAEDGKAYSWGCNDEGCLGRVDWTEAMPDKIDTGWVPGLVKGFLPSPAPKGAPYDARPDESIIAIATGDCHSICLSDTGRVYFMGAYKDNEGRPWRDEAPEDDTRVAVEEKLRTAEEVEENRPAERAPRGRQRWPVHVNKLPGKAVQIACGNSFNVAVLENDSLVSWGLGETGEMARPLPKARFQNGKYNMEAISRDFLIPKPVVFGGPMMKREVVSVGCGDYHLLVCCRDQDSKSSGGTLAVYSAGNNNYGQLGRGVVGEGEYKSLERIDALDDEDIVKACGGMQHSMCLDATGKNLFTFGRGDSGQLGRTPKIPTAGWYDDVPRPIMLERGAEVNPVISQISAGGGNFSMAMTEDGDVYSWGFGETGALGHGQPPAKEMGDLTNVPEDETLPKKMNFMKRTNAGERKRGAPISSGKATAISCGGQHAIILAKKFTAP*
>TRINITY_DN1220478_c0_g1_i10.p1
AAIVFIWRRQLISISFGRIRNIVIIMVNTSIVLLSAALASGASAFTTNTRVSNIPSSSSTAMQTISSRRDFFTTSTIATTTLLTFNQPAFAGTPPTDEELARIRTGYDNIQYLLNNWEKETTVCRENGGECKRDANAVRAYLGLRSTTDPLFQIEKVFAKVRFMPDIDPDKLDAFFEATEDWNSAMAMSNSMAFISQFGEYNPGGGKDEVLKYLNEAEIQVKLAEKALAKVLDCVESKAPE*
>TRINITY_DN1220705_c0_g1_i3.p1
PVVTPTPVTTTPTTTVEEEKKDEEKEDASTDVNSSPIEDSTATTNTNDDGDSAAPEVQDETNQEPIETSAASEEEPTPTPEGPVTTGPASQGPGPEVDGNNNNNNSDAPPQEQEDEQNDTTTTIDITTQEENDDDEQIPPHQPNAGD
>TRINITY_DN1220764_c0_g1_i1.p1
PSQDDGHPVADPDARVVVRNSAASNLSKDEIKQRNRKEYFEYRTAISENRRMQETNNYVVVCTNDCPDGSLPVGIFWIKSNLNYNGRKRYLKVSNVGGDYCRDGADLILTDSGATDPNELTKYQWEFIDSSSGSRRIRSVYCHQLDSSVQYVLSPQGNACANDKKIILKPWTDHNNQKWLDASGTSDGFVRFKGMSCNSKRISVRDNTFESRLELYDTQNSETSQKWTVSRCGGSSCSGTSACDGNTGIVGCGSCNQNYACQNNAGDVGDNSCHTGKYSCYGNTG
>TRINITY_DN1221376_c0_g1_i1.p1
MVRFVATAPLVGTALLLSQLILISDSAEAAAQEKGGWLGNLIGGNTEHHDKNDQQQMHPPGKPGQGPMEQAHPQQGSPPGWSGQSATNLAGPGRGLVSNGRHQQGQLPQQGPHPPLPPQGPPPPPPFLSSLPPAKGESDGPKDKEESAKEYKDIEGGEQQGVLPPMPPPPPPGQYWEEFGPPLPQMPPLPEYDKWQMDQMAMAGQQQQQHHQQQAQYEEWEQAGQFEGYATDEVTVLRSELESAAAREADLLFQVTNMTSSLASASDLALGRLHTVDVLTERIAESEARAGAQNNFAKELQANCTALADDISSLNGELKDWEERHAALKNRTLSDAELIKELRREVMTKQSELEDLACAIEEDRIGNLAGRQGYYVDGKKKKRGLFGVLFGGIFGGGDDHEGDMLKAQDIARSTLLQALQTERDNVDELEAGLLTLQQNNSVIDEMVHSRDSLINELNDRIAVFEEDKIVLKAALRQLQKEMKDEAPKTQKVSSDLKKAQEDINAHQAAAKKRNSKHKQEIAALNADIKMRDAQTKETESKMSEIAIYIDQLEERLASFAIARRDIAVREEKCEGLQEENAQLVKQAELLKVQVDEMGKEKTEMKGLVDLLVEERGVLQQDKANLEKRKYELEDEAKMLAQTIEGRLVEVERLERLSSEWRGKYERAEADIQKLQSAAKELESNVEELTSTVNTLGSKRSAVEKAHEDAITLQGNKLEEARQEALRLRSQVDELEKAKKAAVPPPHPPPPSFPNGLMERKVDIAPRKSEQATTPEGIQVAEKILERFDDEDGSPPPFPMPNEDAMTTGEMRVKNETFDKPQSAFTSDGGSNDQNGPSKVSGEHGPKPELPRKASPENLRKVPLRKLRKAFAKTTGMRGIITPPSHPDKKIKGQQSPPINREQPLSKFAKKALPFLPSRGSKAEQQKSCD*
>TRINITY_DN1221376_c0_g1_i3.p1
PNVVSAEPDGTYDMLAPKTWRDNKYGGEYFGNFMKSLYTLFQVLTGDSWSEGVVRPILLYYDSPLDQLASAMFFVSFIIVNAIVLLNVVVAVLLDKMMASDAEEAENEENQEEGRATKAGEDPTVDVLTERIAESEARAGAQNNFAKELQANCTALADDISSLNGELKDWEERHAALKNRTLSDAELIKELRREVMTKQSELEDLACAIEEDRIGNLAGRQGYYVDGKKKKRGLFGVLFGGIFGGGDDHEGDMLKAQDIARSTLLQALQTERDNVDELEAGLLTLQQNNSVIDEMVHSRDSLINELNDRIAVFEEDKIVLKAALRQLQKEMKDEAPKTQKVSSDLKKAQEDINAHQAAAKKRNSKHKQEIAALNADIKMRDAQTKETESKMSEIAIYIDQLEERLASFAIARRDIAVREEKCEGLQEENAQLVKQAELLKVQVDEMGKEKTEMKGLVDLLVEERGVLQQDKANLEKRKYELEDEAKMLAQTIEGRLVEVERLERLSSEWRGKYERAEADIQKLQSAAKELESNVEELTSTVNTLGSKRSAVEKAHEDAITLQGNKLEEARQEALRLRSQVDELEKAKKAAVPPPHPPPPSFPNGLMERKVDIAPRKSEQATTPEGIQVAEKILERFDDEDGSPPPFPMPNEDAMTTGEMRVKNETFDKPQSAFTSDGGSNDQNGPSKVSGEHGPKPELPRKASPENLRKVPLRKLRKAFAKTTGMRGIITPPSHPDKKIKGQQSPPINREQPLSKFAKKALPFLPSRGSKAEQQKSCD*
>TRINITY_DN1221382_c0_g1_i1.p1
AGDYDAVVIMYNAFKNAATYDQMYKVIKPFSGEGEDEPLLAYEFEPDTKSEVLTDLQEYLLTSQIYHSLMDGAAAEQSSRMTAMENASKNAGEMIETLTLQYNRARQARITTELIEIISGASALEG*
>TRINITY_DN1221514_c0_g1_i1.p1
MMFPPYWVPSVGSGMVAYFWYDAVRPNESHVRKRYGRMADCLTLAFFAFHLAHFFDIDWPYPTTLVGKMWKTHPDEHHLWDTGIKRYVWSVMITRLYSPLLAVWIALLAVPRGSITGRLLEGNVLSKTLAPTSYGCFLFHQIIGQWYWWATRSGNNVTSEEVDLGNSDAWSWWAYPKEYYWFSPQPLPVAWYEFFFVVGLVTIFSAFIDRALNSHLTLLWVKTMNFFQNIFWSSRSVSGSVAIESATPESIVRNAVKALTGVESDISLDDSFDEIGLVSVGLPILVGLINSEDKSASVTVADVANCATLRDLVS
>TRINITY_DN1221632_c0_g1_i1.p1
IDYAAIRSEKLEWLEEFLASLLERRVSPFDMWYRPNFSYSYAICLKLRDEQSKIKSNKADEAMRQAIMQHPLALYFLVEKLDLKTRDVEWFEIIERSSYFEKTTTS
>TRINITY_DN1221797_c0_g1_i1.p1
MGEPAGLHPDVEHIEEVEWADPEGVKAGRYTDKAPRPAMERTADPCGCVPDESSAMCCVDASCFLFACQEECRSNCDAGPLCGNKRIQKKQWKKLEVIDAGPKGRGLRVMENVKKGDFITEYVGVAVKKEHLDSLFRRYQSERMLYIMALDNDVYIDARKKGGIARYINHSCEPSCMVDRWKVRGISRACVFAMRDIAAGEELSFDYKWTRKRGRAPTKCHCGTISCRGTLEMTKESSLEDEELQMKLSGHWKVPVNAKPGKEIINRVIKVHFNSDHEYYAADVAQFDEKTRMHQIIYKSDLSDAWEDLSKLQWMILDREMEQFVIARKETIRPAPLGTSITPPSEAHKAALGKNYILIQTTIKELLEERRIIAKCENHCQAKINISLSEGSEKDSPDGIKALEGSKDGMLWKLVVVGINPSKAITYIVRNVENLKRKADEAAAFAAKEAAKSALDTDAANALSREVVVPRSIVDSVKRNLYMLRGKCRNMELNFSHSDSKSKQFAKLIFEAESALDLERALGAVWTELFKLCAEAEAPLTPSGVFKDLGIMGGRFMSEEFKLLFQDSGHSLRQDCSENLRENPFFASFEDMHRCTIWVQAEGDMGRIDSQNRIVGEADQNIARKVFIGAEPNRVKDIWNLLRSRVTDLIKGVKFVNVGADRVYFPSLLKKINRKDRMGGDFFMYVQHTTGASVRVDNLTRNHLRIDGGDVTKEKDESRVCEINRRITFAEELVRLQIELLRDHFVRKQRWVFGRDWSLLMDVDPSVRKKSSPQSAQSRSMSPTPSSFSTVRHTTDARAVATSCMEIAEISSALELDRSVAAHACIIFYRFLNQISEIAPAASSVKLRDAALSSLFIANKTQKVQKWKRLEVVVEAAYKIFYAGARFDVKSEEAKNWEKRVIAAENEILSMLQYDVFWPGVDWIVSSAVESGKLPEALVENALDLALSGPVFAAGSTVWLKLGPEYAFAAMAGLLSMNIDAIFAALPLIPIKVSQAAELIYKSIKQNAAASKKYSAKKSASSNTQAFGGGQMSLFNNVPHLQQACNARMAKGVNSATKSKDLKTVSTWEKANMVIARRSRQMRWFKGVSLGIIKERIIPVLDGICAESRCDIFFQESTQEGMENIVLEGSWRAISIAEYLLKSAVSQLPASALYQPSQALGVAPGPQLSTNSKTLSTKEHLPSSGTSALSHKTGTVGSAPSSSSDNTLPASEERYILEEGIEKKEVRFLPGVMKMSDIEFTNGWDQANVQATPIVEDPREKKPKIGGKSCLPAIALEASFTKAGLRWWIPPVYGPSQTGSLCDILSIRRRDVSDKESHFKELAKLAACLDSNGGDSEEPCFNMMKTQLSGAQLDTTDEARSVAVSLQRWPPGKIEQKEKARGGSMQVGFSPTALQEMQLLQQLHFLIPAPQGHPNFILPVAIALDSTHDQDGVNTTEDIMGKPVTTASCSSDVMSLLAMVRRNPLEEKKKRPSTGSHIVFQPTPLVLQKVISRCSKKRSSSVGAVDKRGGSRLITPTIFAAWFHDLLSALAMCHSNHIVVRKIDPDQVLIDYSGVAMLSSLARSIVLPASDRRRFVNPLKSARGKKSEEDPSGDPYVAPEALLGSLKFTKETDVFSLGALMAQLLINKPLFSGRDRCSKLRAMYKVIGTPGSDNYPDGKRYPYYSKSKFEDTKKYKKGVDKALRYMLKDTDLDVDEFAGALQLIEMMLDLDPEKRISAADALNHDFITKYVNKVKSDGFREVFVTDWMLLRDTVLLDRDLKSNNENKIGLLQKNVSVAALPNKREKDKKRKAMLLEAAGKEFGEDDDDLYNMDDILGDHSNKKAKVDSS*
>TRINITY_DN1221827_c0_g1_i1.p1
MHHKSKDTHHGGTAVVQLNSTLLQLGFFIQVLPVHTTIETVTEVTNEFIAGSRDVLHDEELKETNEAEDLNSAPIRNRVRAEESSQTIGVGVEGVAGIIDVSGEVSSSTGGDLSKEGKLRNTAVLNLNVTETVETLLVGTVEQSQ
>TRINITY_DN1221860_c0_g1_i1.p1
REERELDAASAPLSTPQSDLISDSEPVEALVESETPVELESSNKTADAVGEREAPAEESSDGAADSIAVLKHTLEVPVKVLAREDKRHARRKLRRGVEAQLGAIEEYDDNEEIAEESSAILPVYFHTEKSGGTSLVLHTLELVNSDNDDVLGLINRVRSEDVMLDKDLRAKHALCPGSAMFLTTVWKAGTVWEPGHPRPLEDSTRENWEKCRLLSSHTGRELLRRTTELEAELGLSRPKILMGMFRDPAEYEQAAWRSELFMYHDLRAKLGWGKLAQTPLGSALTQEELKDFGADSKFAKIMLEDHCKAGLDKNFQTKKLLEDKWTSMKDNHDAIMALAKERVMELDWVGLTHRFDESACVLAYTLRRQPLSTSDSNYDRGSLLPATLRANHPHSGDHSEGAMDPGLKAKLYECNDLDAAVFKLAETRFEAKKTEMMETLQRAISASEQLRPIRGGGEHQMLDPKPYIDCMHQAGMGAA*
>TRINITY_DN1222097_c1_g1_i1.p1
IASHCLQQYMSTFVDQFVALTAKEETSCLLKTLNKSRLASNKARKDEDLALAFQEAFFDQWGDGVEEVEAALQGTGSGHRGSSQIFFLTQEASATKAAILLLSKLYCQPPQSQEVKNNSWNAETFSEPLLFERMVDVLTEFLASEEKDGLLIDPNVWRNVHSESGGQVAYYCTSFAGVVVNILEIIRSMKTDQFSCHKESLFPLLCSLVCIQSGEIRHLVSEIFRKKIGPLIHVSDLKQR
>TRINITY_DN1222101_c0_g1_i1.p1
MNRKEEVANIAAWGKGPTATPTPTSSSPPLPASLNTARVASNKSGTNNEGRKSTEKIHSEQYLDSNRFANDNNHKREPLHSERTSGIIKTSQEAPSSSPSLPSSKEESEQLNACPEKPNSTKSTQNGEDQVEFMKKLAKERAEKRRKEEEARIQAQKERAAVRLKELESKMNLGKKATKLTSAGEKKGSTVATAKKLYDPSRSYSSLLGGGNGNMNGGIPLTITSTTATNSMMSSLSTSERNPTLSPKTSSSESPKIQFASYDDRDRGRKSNAGPRMLFDPKSGSMIAAPSKDAAGAASSRGRKDKKKQRNSGAKDRDSTITNESSHHGDINRGDSTKSSKSRNKRESGSSKKDGRKSANEEKANKENANRSRKNHAQRGKKIPRTCGVLYRRDSKGRVVSADGCEGDRGYGAHSVPGGRVRNSKGFAMQKELVKLEVKQYQNASEIPFEYTSHDYATMHTQQHPSTYSTSNIDYDYDYDYEYANDRNLNGLNRSHFMPKNKNLKDSGTNQNVSETVDADLLSPQLVKGDEMLDLLTGLQDSPKLQATAAAWAPSEAVLALATAHSKKEEGELGASPSNSNEDVVKHFTQRKTSPPMAQKPPSVDENKIEMSPSIGLGLGFDPTKDMDNMMMTPTMGFGSNEKEVKPLDLSLNTADESSMPISASNPFVTSNGLLGSTTWGTVHSTSMGSLSNWDLLGSGGGNGTNSAPNAKNEDSSNSFLSSLGNTLGNQTAWGSNGGFATGGFNGINGPSMGSS*
>TRINITY_DN1222125_c0_g1_i7.p1
GDWHDSNYDHLGTTVKISEFASYASMDRLTYSGVPVDEEFCPFKLTIYPSEKTEQNHTTMTPLYFSLVVIVIFSITSLTFYFYDVWVERRQRAVMKTAVTTTKLVSSLFPEHIADKLIDTSSKSIDHANSERFSADVEAGGKSFAAEGHQNPKRLKSFLSDSPSDNNHNNHKNGIITRSATSSGGGKKHHKPLADLFPDTTVFFADIAGFTAWSSIREPAAVFTLLETLYGAFDKVAKKFGIFKVETIGDSYVAVCGLPEPNAMHAVNMARFAFETLKVMKSLTRGELDLLLGPGTNDLGLRIGLHSGPTIAGVLRGEKARFQLFGDTVNTAARMESTGIPNRIQVSEKTAECLRTAAKGMWLKKREDLVNAKGKGTLQTYWLSRKSNNSTAKGLVMASMGSLTNEDSDGRHHHESRNGNFRLSSSGLKEHVPVVTDPSIRRLIDWNVAIFQELLEEIVAC
>TRINITY_DN1222233_c0_g1_i1.p1
DDDDDDFGGGGGADGFDDDDDYRENNDNNNDNMDTPRKGFSLDGDDKYDKAEESGDKAMDWSVGSKKMLDHLSAQFDKTDSNELSLEEQVRGKTRADAAKMFYQVLVLRTHGYLDVEQEEPYADVKMKPGLLLEERMKEREAL*
>TRINITY_DN1222233_c1_g1_i1.p1
KSHATFLKKRLLAIDGVKGKALHEVVDDVEERLPRFVRRTIWAFAGMKLRQAIQTDTSSDDDDDDDFGGDVSKVSEAFVILERRKNTSRPKDAGSYRSLATAYNSLCDLY
>TRINITY_DN1222406_c0_g1_i1.p1
ATNVRHQNSRQIAGIYAQQNLVSSGLWRALGRHNLVRATNNQLSNYNYCHPTSSSAKLRKSHLGFIADGILSSALYGTGFEMMPFASRGRSSATGSGSNMADTTSSADSGGISLCAALDNLMGKGKTKKAKAKGSTQLNLVDRRDADEDLIMKNDENSFTVNAHVGARTSTNAHPINRYQIAMQKLNDIQGPKSNSNSTDAIWYHKVAQLMHESAVRECQPHAAESLCSMLYSCLPISTNDGVPIQAIIETWGSHLMQLCQKQKWEEARRMVQRKILPFCKRYQLHYYHCHFLLQLIMIQLDSSPDDPVCALPAILECICLSEEQSIDPLHATAMSLLARMHFEMNNIKQARSVMKAAMPVLIQHGHVFFQGEAWLTLSKCSLSELKDLELESDKDKMKTNTRVGISAIELSKNKTRRSFLLKRCAKDLKHAADTFEMIRDFRRLREVYYLQAQVYHLTPGHVSDRNNAARQFQEMNNAIVSSVRPAWNDILQNIVVQ*
>TRINITY_DN1222411_c0_g1_i1.p1
AATLPDKFLYHVNSFIPPLLPKKALELGRSHDHNLLTVVGDYNGSLDRFQERFNKFCEENEGKIEHYECQTQSERSAAVVYRFCAAPAFKTYCVGTGLQ
>TRINITY_DN1222417_c0_g1_i1.p1
MWNGLMKKAKSMAADLDQHINESVMAAGVSTDASISVNNANNLYSEDRIAGGLIDENVVDYAWNDDFDLGDDDDADTGGDDCTVSNSIESNNIEKKKIDTLPMSSSEAIPNTFVKPTDHDEIYENNDGDVPAADSYFALQPSNKHGSPETNKQSTSQLSSPAKCILSLAQSATNETAKTAEGFKSELTNTAPSSANNATKESDENSATNKHDKKKGYDGVLDGDEGENNGDGWDPDDIDTIDETDIGNDEIGDDEFTTITDPDDEVPAIKMKQQEQSDGAVTSYADDRLLSNFSTLTKNADNLLTAAGLQEKNGNCNGDDINTDIIQNNTEASNLEDKTISLDDTNEKKESIFMPPLSTPSSAVSAVSIISNMFSTALGSSESEVSSNLNDTILNLKSKPDTDSEGVTNRIDQNKNYTSLVTEARAYSYDDKTETKNKHNRKCDVEQGITKPKEALTVPSSVVTTVVKLANESQQTQKSKSDCGKLEKNTISITYIEHDPLYQELRKTLSLREEQVLHQGEQLKKLKSFLETREQHFKQKLNGTKGDAKKRILRVKERCETVEFKLKAQSSSQAENSSKQRQIIDELRQEGQELAMKQSAMEQSVRAARAESRSLTEELRQETYEKEQALNKIEALQDTLNTTKEALTCARDGESQAKKLEKDLLMARSDGDEKANKILSLQRRMKEFVAKSKEMKEEIDATRKSAAHEAQQEKTSMRREHNDTIRDLEQKLRTSEREAEVREDALRDEVTDLRKRWQDAVRRADALSIDMQTSTAPLLRQLQSMQRESRLRTANAAELESRLRSELEDASIENESLVKSCSDYRSNTKRLERVLKERTDGLEALNNKISEQTVAIKELEEQARKLRIESEKQQIEFEKVTRLANENASRVRSEMTQTVIDSEERYRGQIEKMETDLKAKQEKCFQLEKQMGELLESTVGAFSPLQMPQPAGIRRESMPTKLHKKENQVDILAGALGLGYNSDDGSTDDDEVSLFNPDKEDQGRFSRTNFNSFAVVEQLSFKLKTAEAELKLARKSLQQSNETRQSICEELGEARHAKEKLPLFELRVEELTKENHKMELEIAGLREDIADVKGLYRSQLNVLLEEKAASMSELPVSNKTEETVINNIEIITTEN*
>TRINITY_DN1222476_c0_g1_i1.p1
HAVVSHHTLVGDRYKDPAGFACVVERPTTDNAGFRCAMDPAVPPFNTIGQYDGEASYDFQPPCLLKIDWRHEECRFLTSHYCVPTKPGWCRHLVATVCQRNEFKEDIQVRKHRWFKLNLFTLTSPAWMTHVLGPTFLHQDMVLLHQQEKIVMKKHMEESPDADMGEKWKDQVFIPTGADKMTVMFYKWFRKNGPIPWKPGNDKMPEIEKDESKLFDTWEMHTKYCTHCKGAMRNTEILTYASLAVAFGYFLSILASVDYATALLAAADEEYSLVGVLRRLPTNSIYSDMFSCFSFLATAYSLDAFKSLFKTYKFSHSEDDIMAEGTAKIGLANDGPSLYIDLVDTMLFKGLSKKDLKEHSYGCECSNCDTKNFEGIRSVVMANRVRKRMAAREDEEGKPWERRS*
>TRINITY_DN1222484_c0_g1_i1.p1
QGDAINTKKGGILKRLRFRKNRSATNLEEANEEDVTTILEEETWFEIIDSLSNTRMLNREESRDDSETEHIAQIPRASRIKCRSTESLLACLRWYACSKFTAEDRKFIDSYEWSDLNVEFDPRVWQAFVWSD*
>TRINITY_DN1222589_c0_g1_i1.p1
GRGRSRTGRGRGRGRGRGRGRFDIPKGQVFFTAGQAASRNDKKDGKSKSSDSGPGPDPEAIETTGTGTGTGIIHMPGMGTVVSRENQRNSHVGVNAQERVAASALARSGEGDEVIVGEMENGMGVGDGRARKGILESTRNVEKDEMMMPSMFDNEEEEEVILPDSQYTYD
>TRINITY_DN1222745_c0_g1_i1.p1
MRICADCVSTHKRIFYKRLTPIDDPNFQLLHNIMFYRSSNPVPDNVWDEDYSMHSTYEDAVSGANPWKCPGDKFNYHAPFTGECSPDGTKVRNQHSYFNDGNGPRKNVAYYINKPENVGVSDLIPSDRTRSPGDIIEEEIGLVKTTGASFDGGDGTIHVTGSGDIYHQADRFHYLYENGEGDITVKVHMTDITSIGNREWAKAGIMIRSDNSADATNAFMYLSNSNGAHLQTRRSKTSGTDNRPNKNWHNVDKDAHQSAWLKIVKKMDTIEGYYSLDGGDEGTWILYGTDIVNFPLDKFIVGLAVANADDWNLAEATFEDYTIDQYIFPTAAPSISLAPTAWNPLVDIDTQRAGELYLESDTDHDFDILKGSGTGLDHTSDSFTYYVEQVPDASMSAALKINWWSNWSVHGRAGIMLRDTLDPNSAYVFVGAAGARQGAVMQSRALAGQRDVFHKMEFINNNDGPFWFNLNYVAGVGGAPGTVTGYYKKTVDGEWIELAQAPFTASRSAVLVGVANSAGETHQWALKEMRVEPIQISTNNL
>TRINITY_DN1222803_c0_g1_i1.p1
MRRKGSAPTMDKSKRSVKWYRNTNSAQPSDENQPLSPSGPTTLRWFLCSVLTCVIIAFLLVLLYPNFIKNNTRDEYVYVKPEDDCMDVDGTNDAIFGYDTRSLQPRKERILDIDHYYLFPPRISNVSATSISVDSENKPKGLLIYFHSCHQSGLDFFKLPEQRIIAYDALYNKRLAIFAPTSPQQHRYSRNVNDTGGCFAGESKRYIYADGRVSSSTRGRSRRVPEYYVTHVVKEFITKHKKVLKNVPRIGMGDSSGASYLFLVHSSIKLRSMAVYNTPQGYKSLNNTSKSSTSSLTSMIPTAFLSMALDASISNRMDTNKELLESKNVSTQLYRVLPRRFTKCLCQSRLFELPSHFCSYVFEFIVNDCNSGNELINKDGYIVDGTVNLVNNNYNGGLTSSNWEKCFAKIEDSLEYKNWIHDYRSSPSSSSLWLRTLFEIEIKSCYGFHSMTAQFHNDVLTFLMNNANIDTTNGSRKKNKDENNEKLGLRKRSLNVRQEYA*
>TRINITY_DN1222809_c0_g1_i3.p1
DGSNDRFSASLSVLQDGSVTFRIEASYARGFGGGDGGEKVWIEIEEIPLRGDLMLSWFDGNTKSFALCSPGDRFPAVIQGLVPAVSRSSSPGTNVIELTYINKSSNNDGGEGYFSYPSVSYNGTRIPYSKDPPESFTYRLLVVVDAKSGVDGGEEEEGSSFVEV
>TRINITY_DN1222877_c0_g1_i1.p1
MDHLSPLLEACGSLVLRALVAYSSLILLCPLVSVYQEHKLWKHPSVQSLTPVGMLKVYIFNVIWMGLTLVGSLILLPKWALGGFGRSVEYEAHCLVERMSAIGCIGAMVGPVEIRGKGNLPPRFQRTGQPAPVYVANHASQIDVGAVYYLRRRFKWISKKSVTYLPGVGQIMALSGHVFIQRKGKNRGTGGSTSVSNLYAKSNEAIQGGIPMFLFPQGTRRLVERIPFKDGAFNIALSNQSLIVPISIEIPPSAWEGWYPLSLLWGGRKKPIVLTVHEPIQVKAGMNKDDLKKRCYDTIYSVLPDHGSRKES*
>TRINITY_DN1222949_c0_g1_i1.p1
AAYGCYQTLRQSKTSAPLNREQTEEWKGWMQVLFLLYHYFKASEIYNAIRIFIAAYVWMTGFGNFSYYHVRKDFSVGRFSQMMWRLNFFVLFVCIALRNDYVLYYICPMHTLFTLFVYFSLLVFKEHNTSTNMIVAKMVILIVLVYVIWEVPGVFTVLFKPFEWLLSYTDPKKPDVNPMHEWFFRSGLDRYVWIYGMVCAFVHPKYEAFVRWVDEKPTKERTVIQGLILTVNTIAAYWWYTTYYVLPKLEYNVVHPYTSWIPITIFIIFRNFSLTMRSYFIHIFCECGKITLETYISQFHIWLSSSVPNGQPGMLLGLLPEEYPVLNFMLCTAIYVGISQRIFMLTNDLKVACVPNANNRLLSLHAYFGVAWFIGMGIAGSALLMAI*
>TRINITY_DN1222971_c0_g1_i1.p1
MADRNIEGEVVREIHLKISPQYATMFVLPKADEVNDANFPRNLHNAAELFLRVGMVENADKLKECVDGMITTYKENPDGKSGMRLGRACVCWSCGYCGLPKNYQEGKAKKGPPGPCHHCGEPDQVNWIKVTTGTQQGRKGSEIPWIELAPLTEEEEKKRKDAEIAAKRAEIEANVKKAIQERKLAEKSS*
>TRINITY_DN1223030_c0_g1_i1.p1
VDEKKTKTKKNEQRDDFEEKKLSLRYTREDVSKSSFFLIIVDGLVLNVEHFSHPGGNKALEQYKGKDATNAFRKEVAHGQNAEKMLNKLIVGKIVGDYDDDALLLQTPLSPLSPKTRMENTRRNFRRKGRRMKGDEDVVSNNENTNWSSSSDSYNHRHQYERRNRSVSASSEEGTSSSSSMLYLGEGGENVRGSSSEDLCLERLSDGDGSEIGVVGGGLNACASFEDVNTAVYNSAGAARPSVVVVVSDDDDDDKEDKKK
>TRINITY_DN1223067_c0_g1_i1.p1
EGLSPDLAGEKGEWDAARQLAKDLVDEPDDEVIDFNAPGLTDEERMELIGKAARAAVEQFEASKQEENDLEEQAKARRNEMKAVLEKEGVNGLEKEVMAPDLSSSNAESSVSSSQSYEKMTVVMLKDVLRSRGLKVSGRKAQLIERLKEDDEA*
>TRINITY_DN1223091_c0_g1_i1.p1
NKNIEVLHATYEINGHEPDVEQRGSISLKDVGIVRCTGFIRWELFDYHWSVTQSLNILPFFSSELLRRVSICKFEPFLYGLPVNWGHTDETGPIYIPEKTHLRKVPGETSPFSGLIYLCRTL
>TRINITY_DN1223339_c0_g1_i1.p1
GKEEERKVIKVAKANDEKEFPVVGAAPMSSNSSPPKQENFEPIDLHDINVAQELERFGLDHLKIELTRQNLKCGGSLEERANRLFLLKMTPFEAIDKKHKAMKKK*
>TRINITY_DN1223551_c0_g1_i1.p1
MCEEGRKLGPEKCEWMRDAEKWEREANKKKDATLLSLNASDDEGEASDDDEEEDWNDAACGKAAADIASFFSDFSVNDTEANTTTATATGTKFNVRDEEIDEKTGAPRIVAKIEELLEQILAKAASGDTNSGGGNNASGAPPRAMHDTAAIWHLVSRHAENCGDFASSVEAKLKVVRALDASGWRKDGNAFDAYVSAAMNWANALKKESSACTKKSVASARMLLKSAVKIAQNEGFDERATYAPLTKTFESVEEIEKSFD*
>TRINITY_DN1223667_c0_g1_i1.p1
QRVFTWGCGGYGVLGHGEQVDQYFPQLLNTFVGPLFASNSPVIAHAGTHCSLILTENGHVYYCGKHRSVGEATMRPALIDVLANNAHVITALDAGGQTVICSSQNGVTVSWGVGQFGELGYGAGNPKSSAKPKFIEKLDKVLVNDISGGYGHTLYLIRDEDAEDKKAMEKMARME
>TRINITY_DN1223680_c0_g1_i1.p2
LLDHSWKTLKLKYVAGSKHRSFSEQEDAFLLAMMHRHGYGATERIRLEIRRAFQFRFNWFFKSRSSLEIQRRCESIVKMVEKEIADIRKQEEEEEAQKMASTSAEGAVRANAAEAP*
>TRINITY_DN1223723_c0_g1_i1.p1
ANAAGVIAYKYYFIKWSWRTIYIATTLLNGFLSAMQVLLIKGFTFGLSPFVFALGDDVFADFIAGIQFLPTTIMMVHLCPAGSEGASYAMFTTVNNCAAGMASALSSSVLLGIWDVSKETMVSGDLSGMTKLTLFTTAIQTCGLLFVKMLPRTTDDLKRLHTDSFSGSRIGGAIFLTVTILSVLYAISVNLLNVIAPGWAGES*
>TRINITY_DN1223824_c0_g1_i1.p1
TAVPSAAAHQSSSSSSSSVSWTLRRSTILAAYILFGIGTLFVTLPLVFTSCTLLGCGGRKNVKSMVDLVLLKKKQQSEDEENDLYFGDLMRYLQSLSTSSKPSTEIPIQESMCHVSFITIGQFVHYLPYAQLLVLRNPFGTVEGGGPTSSSDSGDNAAVKRRKKGLFQNIVSKQRD
>TRINITY_DN1223835_c0_g1_i1.p1
GSPFAQKYGFGSQWRTFNLHEIAGADSPAKLVSQKDGGSFYPVGPPYLGTVRDMHSIAEKWTEFVPRVHKEYPYLLAEMFAFCIAAAHLELPHQIIDSLMISNTKGDGPGGEGWPMIDAIPAGEVCDFAKEPDHEKYAVPSVIHYCQRYAIQEWFFGKRRM
>TRINITY_DN1224173_c0_g1_i1.p1
FRKRTGNLDLIVNTHNSILDRLLPVEKPLVDPYLADFDRVVERGITSLTWKSDEVGCGRSSSSTPIDDFISEAMEQIRRVEDVVSTVKTNFAAIEAIVERWNAPLMERKSKPMEKDDFEAEYRNYQSSRLVAMKDSGKHIHSLVKETNGALGVSISSADWRCYLEFVDAVVSGGLSTSVETSLSFLLHQLDPDSIRRDGKLPMIQVMLDLARDTSTVAAPTSTPTAAVVVAAATGTCTSLSSRKQQRWTELVFTPSLSLDWTGGGDGGGLGDMIDGIVGSLLHISTLFKKLDCEGTYMKELQSSPILNGYISLLFDKHREAEEGCLRLKKQFEDFAYLWTSDLSSYFAEFCRKATITTDSGCTVLDLEQFDALIRKCKDVQ
>TRINITY_DN1224646_c0_g1_i1.p1
WKYLLKEPTTWDETKTAVGDVWKAAGDQWDEWDLGNFTDVLDGLDDLSFGDLFNEDPKQGDNTTLKWHSDYVKYDAGGLHLTLQNALDDTWQDAFEAAVSDWSESAALVLTKERVAV
>TRINITY_DN1225038_c0_g1_i15.p1
AMIRRARRSVEESHKLYSAKWKWVPEDYYDWPLEKRALTLTGSSSNTSMLCKSLLLENKKVMKAGSDDNQYHPKFVLVVIQYVAELDTSKLTTAIRRLRPVELRLDAKSKFDWKVADPADNDRITGYKFNSVTPFGLLKKNVPIYLDEAISCNEYFWMGGGHVHLKLGVSVSEFVDKAPNVRVMDVSVPRSN*
>TRINITY_DN1225038_c0_g1_i6.p1
KHWDCSPTLALDANESAMIRRARRSVEESHKLYSAKWKWVPEDYYDWPLEKRAMTLTGSSSNTSMLCKSLLLENKKVKAGDDNQYHPKFVLVVIQYVAELDTSKLTTAIRRLRPVELRLDASKFDWKVADPADNDRITGY
>TRINITY_DN1225081_c0_g1_i1.p1
RTIAEAAALVAAETELEELEPEDVHAPQQKRISFSPALFGSLFGSFTAPGGDVDGAGNPVKAPGTTTADQQAGSVDADGGLLRQSTTAARRSLVATMNLFQSVTGKEDPLNGTNRSEGSFNAADDGGGGDDGTSEPRAKRRRRSTWLSGLRFSTM
>TRINITY_DN1225377_c0_g1_i2.p1
YGWLGIIGAVMIGDVLVYYGFGTASERMNKRVRDSAFTSLLRQEIAYFDAHTVGYLTSQLSDDAAMIHSFSGQPIRQLVMSLSSVLVGVVVSFIYMWPFALVSLGTLPFMGFGAEMEMKMYLGEDEEIVKEDEDGPGSIAVESLLNIRTVASLSLEEMRLNDYTVALEKKNPESLVTTAKKCSLVASGQFIQMWGCAL
>TRINITY_DN1225403_c0_g1_i1.p1
DKGELVGIFGFKDMMSRAVAKELPLEHTAVESVMTPNPESVSPDMTVIEALQVMHDNKFLNLPVCESDGRVCGLVGVMDLIYGCGGAEGWRSLFDRTMSMGGEDGSETASRVSSVRSSSVKSFRTSKSSNIKKNLKPVSKLRPRKALILSESCSVTEIC
>TRINITY_DN1225654_c0_g1_i1.p1
QYYRDAINHYYESYHWADKVTPDQPSVDGDGQILEDIPTYSKDELDLFKSTVLANAAMAHMQIKNWGYVRDDSGRALKYHPKNIKAWYRLAKAHQMLQNWEEAGDAIDSGLEIESDNKDLLKLQKLLEKKVSKARLERQKREKARAERVSRVKKVWKHCKEMGITLGRVPLVSKVTDDDDEDDENMDESKWHNHHPHTGKLPQQLSYDSTEW
>TRINITY_DN1225719_c0_g1_i2.p1
VNTVVATAAIPGLNTPPADEAAELSLAFGQSPIRARWLCPLARHELSEAKELDFVPGATTVRVRFLRSGEENNNDNSKSIGHGYGPILQLSTIGYSGRVKVDIPASIEFSDDDENAGKVGKNSGDDGNHEWKLRPARLNDDNNRIENRKKIAYTYSLTGWRQALQPLEMARETCLSVNSDGILAVQHQLLIDLDDSNELHQKRNRRNSYNNNQPPPAPSSSTQSAFCDFLLLPLEVEDNDYSDNDEASKTSEMEYEDSDNDEGEEDEELGGTQYSIRKSLMSQETANNSSTHAHPVAREINKRRRKQNPSDLSKHSENHSDENSIRQTIGIDEGNGDELDEEEENETNRRNMSFPSVIDGVSGSSNNLNRLRGRRNRRGRFSHQQSYGTMSSAIDEENGGDSDTTQRSLNLLDDEDDKSNGDGATNHSDSNDDAGDACSGRMHRRRRRFEDKDEVQYCSSPEMTWGT*
>TRINITY_DN1225922_c0_g1_i1.p1
KRYSSSSKNPLFRFTRKIGSPRYTAVEVALGEYYNELSDVYSLGLVCYEVLTLQRPYECLDDETVDYYAANTIAIKNKRSNGRRLLNRIKSKCRRILTNSSSSSRRMVAHKDNDDNNDSVVRVKDTTTTSNDSSSVAAKGLRYVNVRPKLPCYYGSNNNNYYWTEPLRLMLHSSWDRSISSRPSALLMNATLRKELERLITATNKEE*
>TRINITY_DN1225922_c0_g1_i8.p1
MWRLRHCQPNPSLMKAFAELPIPVHNALTKIVIYKFKKRPATKSNDKEKYSNKAQFYLDLLGQHKNFTCTRDPLTMIGMKCAYCDKEAAKHIKGSASFMNVKDLIDDKKVLADALHQRLLHLQKCHLAKQDLGPGIETIFDSKYDRNDENLKRFLSTWLKELRQIYFPDITGSFQSHLQNQESNELARAPYVQRAQNAAAVNDSANSQIQLFRKNHQLFFQQQLRQQQQQFRLQQQQQHQQQNPHQSLTVQQQHFGQSNNLIQMHILQKQAREQEILHLAIQRRQQQQQQQLLLDGTVASYATFVVGSFDFFTTVRVTNERYVTERIRTSNNSYKQRRMNYTSNNQSGWGVIIIEQ
>TRINITY_DN1226421_c0_g1_i1.p1
MPKFTNKTLKSSSGGCLRDSAYSKSNSFGGGGVTSANVPTLEIFPNANARSWPGVNMDVDFHDGKLDEVLGIAASASARSGFFRTEEDERTNALPTWYTHENGDGYAFGQLEEVNKDAIGSCARKISAAKAVEVHKKETVSQRNVVKANDFHDKNVHETSGGDENSESRKVQRLKRIENLANDPWFMFVGDSTTRHQWKTLLNTLRDQGYRVAASSVKWKKPADMGKKGVDPSKEALKNRKRDQDVILIDRKDYDNVLVLSLRFLVGNHVAKAAATCADFVLNHDYVEDRWPVPEFTAVNDANVEQQTTENEHFGVGDHEA
>TRINITY_DN1226421_c0_g1_i2.p1
QDEDFDEEEESATNADDPSLMKAELPKSYEKALWKDIEKMLRKMPKFTNKTLKSSSGGCLRDSAYSKSNSFGGGGVTSANVPTLEIFPNANARSWPGVNMDVDFHDGKLDEVLGIAASASARSGFFRTEEDERTNALPTWYTHENGDGYAFGQLEEVNKDAIGSCARKISAAKAVEVHKKETVSQRNVVKANDFHDKNVHETSGGDESSESRKVQRLK
>TRINITY_DN1226468_c0_g1_i1.p1
FQFLEIWYVALRMIVQSWEEEQQLVLQWLLINEGKNLIEKRKLKGVSFRCIVFVQQRISAYVLSQYLNNHQSCNEHGLRVGYVCARKSRITPSIRVRSEEATTCINSFRDGTINIIVATSVIEEGFDVPEANVIVSCTL*
>TRINITY_DN1226508_c0_g1_i2.p1
MMKMMTVASPASIGFGGGAETPSAATAAISETIASLQKASKTWKAFDWTGKVKQWDITTASNKEARDSSSSARKNLSEATKSFKRIVKNIENSGAAMSSAPTDENITATSKAIEAMSKQARVTIKSYQEEIDNLTRHSKAADTAFEKLTQILQDMEDPSAILISSIEQLNAQQQKINQLTEQVEDVRKENSSLIAKQKEQAAASAATTSVSSTEDQEEIIQLRKEVAEYEVEFRSLKNQDITIRKLEGRIVELQKGVEEELKTKLDAAKQELAETEGRRTIEALEREAAMERKVESLELQLKAEKAGSAATNTHLLEANEGAGEREAAWDAQRRILVDDTERLRVMLHEVTRERDELRLKVAALDGSNDDAKQQQSAIMASSSDGLNVSDLLSERTAFEAEISELCETANILREEISLKDAAMVENSKTLQSKIDELKEEITKLNSKVSELTEQLESAPSKSSIESMKRELKILKRLEYNVEFPESDPEIAGRNEDQDLESVLVSKLRHVESDLVKARNENTRISEESESLRAEIKNLAQANKDAERTIESLEGDLDRALSSSRSNSQKQSSSSVTMKSDTDALNSTLLNVLDPDSIKISKPCSDHPITSNQVSSSTEEKIADDRSVANIIMAQRDRLRSRCDVLEAERDSFKKELQLQVEAAESLRTDNTKLFEKMRYLQSYNSNNSNTNRSSFSRQTSRDLDLEALEQRYEASVDPFRQFSKGERRRKLQEMTPVERVVFVAAKVMLGTKEMRFFLFFYILLMHLLVFSTTYHWSHNESGTDCQLLQEQMSHFPPNMNTNQIGASNISPS*
>TRINITY_DN1226514_c0_g1_i1.p1
PRTPANTILEPSSPKGRQDMKDVGDSAYQTVLRAHVEKTRTKASKKNAGDAKNSNGSNLTEQFDNSLDFDKSTEENDDDDDAKGESTEEDIIETDVEDHHALNKRRQPSLASQQ
>TRINITY_DN1226514_c1_g1_i1.p1
QEHSKEGGSTNCLKSSFGTEAGPGTAAAAAVIAAKTMNRSKYSGGNRIEAPSILWDLSDGDDHNEGNTRKRAIPRQDNATLFETTSRRLADRIDFSKKKRPTTETENERENSPKEPRTPTNTILEPS
>TRINITY_DN1226750_c0_g1_i1.p2
VLPRVHDVSPEWAGEIYENLKVGATSTDSKRVKHAFEQVYQSIGISCSDVGGLWDASKGKYYEGMEPCEDPAVVNAGTVTKMNNSLAIILGCTFGALFAVAAAMVIYMRSREKEGDPVFKASSNKEGTVELN*
>TRINITY_DN1226786_c0_g1_i1.p1
MGERKNMSKTDGTAAPVGARAPTYQRRRLQNLLLFFIHAVSIALYLIPLTSAPHRVSDADAVLDEAYILSRENGDVRGSSNLTDVFKNDYWGRPMNSPSSHKSWRPFTVLTFRWLKGGGILGWTELFVHRAINVIFHAATAELCSISAVRLFPDLDTVHLLALRCLTKLLFVLHPAHVEVVANAANRPHILAILSSSLMLDPDNNLILVIGAEAVGLLSSETAIFQLPAVLATMTVIRWKQSNLPINRSFRTFTRTMMTLLPRYFIIGLIGLIYLIGRKQYDTLSIPDGLIRPAENPFYALTGTTRALTYALLLAIHVGKVALIDPIGFSHEYGFECIRNVTGLGDVRLLAPVSICLIVVVGTLASAKRGWDPLMTWAVLVSWFLTLFPVSGMIKVGTSIADRIVMASTFAFAIFGGRFLSYFLIDFGQNTKKGRRSTANLGMMFLKLGLTGIFFAALYTRVHYRSVEWMDSLTLLESSLRSCPRSAKSNLEISKIYSGLYPEHFDLGKAISLLEKAEEIDPKYCDVHQQFAHCYIQQGKYLEFEERLTNAVLCPFSMSASVPLWQRYWKQITSDARTGHLAERRMTKYEALIQEAIAAENERELREQAMESGRDEL*
>TRINITY_DN1226839_c0_g1_i2.p1
GSPIVENRSDAIKAIGLQNTDIFNSIGSLSELEKLRDQEIEHGQEGMFVVLSDVYLDSPSVMEKIEQMLQGYSDFSPLPIFVFMGNFTSKPLSGGTKAMVSYFDDLTNIICKFPNVAKEGRFVFIPGPNDPGISGVLPRGPIPNYFTTSLRSKVKHAIFASNPCRMRFFSKELVFFRDDLVGKMRRHCLLEPREEDEDEDAMSTGQQQLSRHAIKTVLDQSHLSPLPLSASPIYWQHDHSLRLYPFPDALICGDRVDQYYENYEECDAINPG
>TRINITY_DN1226872_c0_g1_i2.p1
IKYLADAGGREVLLTKNLKGWIPYSEDPSCQSYLDKVGGREYAQKVKEQTLNVNVNELSFVDLLMTCKFWEAEVRLDESYLLDELYWKDVENGGMTTISVALWFHGNVLESKQKHLTSLIHRMIDVGGRKLLMETNNGGSNAVHYAAFNHASLDIMQHIVKVTGSGAIHVTNSGWGSTPLHDACFRQAPVEVIEFLVKEQEGTKAVMSRNKGNQTPLDVLLEADDPCNDRIMALTQSWYERDPRCTEILSGEAVSKVLRWADSGHVPNVTSNNFIKALLNERFILPRYFAVIMVDFICQIAIALVLSPLVLDDFYTSRDEKNVTFAVGVLIFCTLWFMGRETAQLYSSELEEYVKAYDNYIDAAQIVLMILTSWILLSVKIAGDNDDIGGISKGILITTVGIAWLELLFVCGQLNYSIAVFTSAFVKIVFALVPFALTSGLLVSGFAQMSFIAGTGKRDDTECINREGYDDTGWECYASSSFFHNFAMLLGQKESAFLDWDKYDWDPSARNNWLQAAISFFFSIVVGILLLNILIAVVSNVFSQTQERSAQAFWTTRLAFMTEINAIRKKLCNSEVKDRKDSKYDKKLTIRRTPFSQYDDDWIRSCPSEDLEAFFKWWYYAWNEEIPAFRTRLYYFYKYASGQEIIYPGAAFANVFFGVKYNETLSGIRALASVALSYTHFIFGCIFLVIAFVVGLFPPFVGLFWPTAMKKFLFCGPIEAKNEGRPENNNTHELLIDRVQALENTLDAVQRQNAEIKTHLRMMQRPSSYHPP*
>TRINITY_DN1227087_c0_g1_i1.p1
MPNLIPLIDDEEKSSPSNSSVMSPQLQIQFHALQKLHNETQLRPRKRKSDGDRRGTETEENTLASSSGQLLSRQEYLEISDDSHEFPSEFENSYANKAHPLAIQMAMSTAIKAQAEIDVLLNGIAELESMADFQRNFGEKNQQQPIVDTKRAEAGQFAMKKEKAWMTIVDDKDCC*
>TRINITY_DN1227669_c0_g1_i1.p1
MSSNTLMIAIVAIVFVCLPYNCNALASHKSKKPILRRIRSAIAPWSLPWYEDGLNFDCTGCGKCCKVDGDVWLAPEEVDSIMSHLGYSSDAVDEFRNEYIRAEVSPSNSDDGQSNQSWMCLKRKDDACTFLNPIGQCSIYDVRPTQCQTYPFWPSIVKNKQTWEEEAVLPDHIDISEGT
>TRINITY_DN1227749_c0_g1_i1.p2
EKMSPEQLYDEVASLRRKYDELVAFSVNLTAERDILNNTLEQTKRDLNREMASRTALEKQGLKVSRSSDKNSGKSGGGVSFKSLLVAAVISFLLAVKATNSGSVVVLKKVPVIGGMLGFERCSKHKKKKGAVKEEVIVNEL*
>TRINITY_DN1228002_c0_g1_i1.p1
KESFVFQREMNEAGFAIIESLTGNMVGAVYLTNDNPKNLSISLELPIVKPSSEGTVESIEACFLLLDRLFALGYRRVQLSIDSMDTKGKKLSGRLGFTQEGLIPKDRIIKESNRDSVIYGMLNSDWDKGARAFLFKKLHGEKAMKVDVKNEKSEAELEKQCTFIEGQKETDG
>TRINITY_DN1228022_c0_g1_i2.p1
TKTSPKLFLTDWYSLKTMPSEIAQGVKAAIKNFVALRTANGDIEIDVLRTIRDEATLLMERQTIFDAFDCDSLRFYDGDMDLKEQVERLKRTMSVISCSRCATKDGYSSIEAVVEIAKDPLMKNVQEAIRLTFRFQREKIYSEKESGEDRMGMLKRSTSKSLDKKQKSPTHVTYDIDFSKDHCENKRLLTVEVFAKKDYPSVEPAQPMDDNESMVDDNDAEILETPAKENNLESMSVEDSEADRYAAFADPDSIQEFLVCANLDFAAENALFFLMTFPFYEHEWDIFGFLLDCVFGEDEDSDEFEDMTDTDG
>TRINITY_DN1228160_c0_g1_i1.p1
MIDTTCNSDDTSEAQRIQRRNINYIHLSTKYFAHIIRQQHLPGSSFYQPLSYKNNTTFSHISNLSDTMALIILQHSMLISKARSAVMVKSLAKRSLLSTLQDPTIIDDIICSKRIRSFNRKLLDPVVIDAPMSIAQNRSFTTSVKDPTIISNLASKVISKVNDPTIIDSPLALSAILSDPTIIENQL*
>TRINITY_DN1228212_c0_g1_i7.p1
YTPNLAKIKVVSYYLQKMASSLFASLNECAERETTDQQYAANVMRMENSYFFTQSVKQRGLEFSTLFQKQITGASVICKQSTDAYLGWMIKREFKAMHSLFSNISRIRKDVGDADVPIHVPRAQFVRTLQKESSKEIMKEKIGVVYARMEKHLSESGGLLPVAWKALVKVLYEWFGRWEKLSTSCYKFILEPSAIDVVRIAK
>TRINITY_DN1228221_c0_g1_i1.p1
MLARNAAGSKETELGVLFLCMQGLSIASLSIFFDLIAYARRDGITWLPWSRDIQKRDERVLVSAFEAASCWLSFLLLTTPKTRTTFHQYILACVGVFEMFLSVGILKALVSQVRGDNAGSLTLSVFNIARLAALWCTGVCFSLALFCKRRALGKEKILSQRKIFHAIAVVMFGVPMHIWRDDYGQVLIPVAFAACLVLFCSVECLRVSKRLSKNITPMIFAWEKEKKRSDEDGVVLSHSSLLLGIAFPLWLHHVSGSSNNSGIKSLSGLISVGIGDTFACEIGRNFGSIKMNDASTKTFEGFLAFFVSTFATALLLASNGDEYSTGKIAIACVAAALSEGTLESTLDNVVIPLVFLAFL*
>TRINITY_DN1228650_c0_g1_i1.p1
MKVSTTILVMTFPMVNAFNVKISPCPHPYSFSSKLEMAQHEELDVGLETAWRYVKKPLLRVGGKGLSDKIGNSLCELLNAHTAVKVKVNTNKLGSLEDVFEDMKKLVESSGKIKGVELLQFRDVENTIMFGKEGTQELIRTGLYPPPPPSDEDEEE*
>TRINITY_DN1228687_c0_g1_i1.p1
MDGLFSRFTSAPAASKPPPLFFNTFLQSVKDVLPDGIYASSSVASVVSSFLFAMIFVFIFWPKSAKRLPRKFIVPASTSNETERKWRPKPRFVKPKKFSKESKEFGEEYAGDVSSDSDDEEGDEKRIVVGPKEIPAVVKEMKEKVKRNANVPIEKRIEQLTQLKRLVKENEEAICDALYYDMGRPRLEAFIYDVFIPLRSIEQSLKHCRKWNPKYKKANEHSLAQISQPSTQWLEPQPFGLALVI
>TRINITY_DN1228733_c0_g1_i1.p1
YDPETTLSRLELELNQLSTEQTSAYRRAEVECPAQVSDERKMAFVERESGDVALAASRLARHWKFRLAHFGEDKCFQPLTLAGAMIDEVIPMITRKIYQVSPVTDSAGRTIIFVDVAKRNYAECSAEQEIRSYLYILETSLDDSNLRRRGIVFLSTGKDSQRKHFNRKFAQLRREAENCSAVHVRGSHLCHPSTMMQYVIYPIIKYFMPRDFRLRFRLHNGTVNEVLRGLEGYCLPRDKVPTELGGEVNLDMNQWVLNRMAIETSRISTQSLPVVSAPAPVVQLAATSPAGKPRNKRRRKSGGGSKQSLGSSAKAATTSAKLKKSGKKRTKGKTAPSKKTPGTPGRPSDPRMLEAVQAKIADPSLPLDFVLEEAGFTFREDPETGIIVDQDGIACKQRKNQLCRRIRQERDKKEG*
>TRINITY_DN1228735_c0_g4_i2.p1
RQLYEMELLKHDCAQKLEQLGVVWDPRAQKWEGYFDRLVQYKKREGHCNVPARFEEGIEGKQLGIWLKEQRRMCRQGTLNDDYEIRLDQLGVVWSPAEQQWEEGFDRLVQYLRENGHCDVPKNYQGGDGRGKHLGHWLHKQRQSYQKGTLSGEYQERLEELGVVFHD
>TRINITY_DN1228985_c0_g1_i1.p1
VISSISGFSGKFYEKGNENWPTLSQMFDSQKQIIAFQHNAGSNGLVTKIHDFFQYTMGTDWDFEEVSEISDYTSSCAIRRGQSGSNFYSVNHFVTRTWGPSAPSSEILNEESYLKNRLINCESVMGSKPNFINIDYWQKGDLVKVTMEENAARAAA*
>TRINITY_DN1229018_c0_g1_i3.p1
KYGDIIAWIMKQELSVLPSILVVSDEDIVSLSLVLSLAMITAVGVPLLNSLCPMGGYLFSRAYTHGQPNTKKIALCVNFADLLKATGNKRTSIWKALEKKKVGDQTTAILNIYVTLEELTLYPAQI
>TRINITY_DN1229079_c0_g2_i3.p1
MLAWAHFLLTELRPLYAILFATSLYAESKTLQVGIWGDKKSTCWVNQIYKNCAERCGHVWHGQRCNCDSGAFRACEDNYNGLSEPQPVFIMDDSHLTSILNESSAFPSYARGHYAPYETVYYHYALFSLTLAIFVLANVLFLKFVGFSSKLDGRYVRFCLEIEHRHNFRKALKAYSLIIVVVIAAGWYTFWQLSSIGPGQRDILELLLIAISCKAMLATEHKHIIDIEDDEFDEVQFNLVPMFYHGVDASVGDLSRALVLKEYDADYFEKKAKIYLKGSAAGLKLKK*
>TRINITY_DN1229144_c0_g1_i1.p1
MNSEQSITPDERSAPQEPSKRSGTPTMLPEVEPSHQFRSMIMKPQSLSASSSRTSSPHLSMPMRMGMGMSSMPLKPVAKRPNTAMKQPSTPTITNWTVPDASVRKVPSFYPLEKSSRFIQDSPANIASRISDCCRLLSVQAVFNDDLATADLTTEDHVDIHLTLWRGDSEVSLPTDQNNNDGNGVAGAASAGLQDANVAPPPVKITIVEAQRRKGCAVVYHRYCRNILDAAQGCFTAEDSSCKPRQEQYPRVETLRKEKEDVEGENSLLALEIAASLLSKDRMDARRLGMESLCLLTDPTKTGMDTAVLASQVVLFGNVQEENVDDDAAEFIPDELGIREAILSLVQFGRLGENGDFDSDSDDDVAKGSAEDDFNQILHNLALAVLANALDVLETNGNKIAGESSSDAKPSATTFLEESKEMTNRELLSSLLTVLGNAESKPHDACLSAQCLRSLFQASKKAKRKAKEFNAKQIVMTALDVGRRTHVKLENETQHIIRVLERPDDHDGTSTGTTTEQEHDNEDSSDGESSREN*
>TRINITY_DN1229202_c0_g1_i1.p1
FQFSRPPSIPPHLSKLPITMVRYLPPVLLATLAISNTSAFTSPDHHGSISSPTQKRSSTSLSVIRQPIMMPTQEPMVPYRAPGSTYDQFIGMKSRQMKERKLWIAQYIDEEASNSIISSLLYMQSESDKEDIKLYLNIPGAQMRPALAIYDALSELKADGCKISTTNIALCAGMGALIAGQGTKGMRYSLPNARYLLQKTGMDTVFQGQATDIALEVKNIKKWNEKVTGEIAKVTGQTRERIDEDLKRDFYLSSEEAVRYGLIDEVLLPMPNKRQPPTDVVDLGSFQSGNEQKYQGDNPPAGQQQEEPANKGMMRTNDDDDPPVGKA*
>TRINITY_DN1229351_c0_g1_i1.p1
DDVIISYLPLAHMYERIMEITGIKAGGKVCYFRGDTLLLLEDIAACQPTVFCGVPRLFNRIYDKIMTQINTSSFVKRNLFHWAYDWKKKNLEASGALTSNLDFVFTKIRNAFGGKVRIMITGSAPISPVIMEFLRICVSCKVMEGYGQTETAACATATLEDDQSGAGFVGVPIPCTEVALFDVPEMNYTQSDVVDGKPVERGEICFRGPNMTPGYWKMSEKTNQMIDSEGWLHSGDIGMWLPDGNLKIIDRKKNIFKLSQGEYVAPEKIENVY
>TRINITY_DN1229429_c0_g1_i1.p2
KDDDEESGVVVDDDDDDEYVIANTTNDTKKRFNDPKLLLAANRRKSRQRRDNFLLGVSWAFGHSFGLSLLVCVFFALKKELNINAIGDVGDKIVGFTMIAIAFAAARGARKFRTREKAEREHVRDSEADGEGEEMAHLGDEIILEIDPTARTKVVASGSKEHEEMHLRREP
>TRINITY_DN1229456_c0_g1_i1.p1
TREPQALSPSDEKRSKKTVISWTGGKDCNLALLSAWRDERFDVVCLLVFRPEEADFKAHPLPLMEEQARCLGLPLYHIVLDKNCKSYKDEYVRGMKRLREDHDIEVIATGDMDLVGTMARNWIEECGEEAGIEAFLPLWKADRAECLDTLRKERFTIIFSCVKSPWFDASWIGRQINDETVKEMQDMANMNTSMVAEGVEPSSETSTDKRYSYPVGTKPLDLGGERGEYHTMCLDGPLYLHRVEMEFKDPIELVEQRGQKEGERWWTIGIL*
>TRINITY_DN1229775_c0_g1_i1.p1
MSNEKRPDRTTMEGMIWNANHVLDQALSPDTPGIPRGMIKNCKGIILLSVVEAGFIFSGNVGTGVIIANKYDGTWSPPSALGLGGIGWGFMVGAEVKDLVICVME
>TRINITY_DN1229898_c0_g1_i2.p1
MSSKNPNGVSLSDSYPANSILELTLSPNGEVVKGLVYCTDEISNSIVIKKSLEYTTLASDYRIINASSVKTKKIIAAEAPKSKVDEEGKPVLGNDGSDVMEVFLPLPNVSKKNIEEREKRALYLAQEGMKHINQKATPEGQQVFDRLLKACNEVKWAGESIIVLGNIKVDPPYKSENCLLLKSGGVKHEGSLDRVKRIVGEI
>TRINITY_DN1229901_c0_g1_i4.p1
MLRRAYKYQTSFTTALCRSRTRTTTHTKTHASTPKRNASNLDNTTSSGGSSPSPLAWYSQKLESHPLITKCATSGFLSGLGNITCQYIEQQKKDKMHGESEAESESESGFHVDWKRTSRFAILGTALIAPTVHFWYGYLGRIIPGNSMRKVLERTALDQFFFAPLFIPTFMTSLMLLEGKSLIDPISRNEIFSTLKKDGPVITVSNWTLWVPAMLINFKYVPIQWQVLYSNCVGYIWNVYLSWKLHVHDK*
>TRINITY_DN1229913_c0_g1_i3.p1
KLFFFELLYQRISTQENRLLIVLDEPFAGVTDDFVPYFVERLNETRKKHNILLVTNDHIDALKNLSDDVITVSATDRSIVKVNGIEKDREVALLATSTGDEFIHTTNKQDIKFFWKVELSIYGGLVQCFILAIFSFGLFVATYWNSQPGTETLVIVAVSIVSYFTSFSYIQLQVDWRISIREESEALLHCAESVNKLQKLCLLLFL
>TRINITY_DN1229918_c0_g1_i1.p1
ERSPALARSQKKPKSKPKSETNGPDLGSRGCRVEGCPKYNQGVRRDFMCLAHFKERGVEKKQKMEKEVGGATTTPPEGGAEMKKKEKKAVSNPPPMPPVKVAGKSAERAIVSPPPTSPDKLAGKSEKQAATTSNKTPTKSPPRVSSEERKGESPQPVIPSYEVDLNKDKWVCQILGCHKYIQAPKERGMCRMHYKCIFLQNASSLKHNEGEHFRKSPEPKAHRVSSSKAKKPSPDVARPVIVEPRKGEKKKRRGGQQLYLNIPEIPYVMPKTKDDRKVPSVTADMIAPFSKDTFKIWKALPAKVDLGAAPPLPDLIQKKGAVEEGGGNITSPTDPLYLNPKLNYNVILLSLKARMSANNYESALSLCHLALKEWYDHANECLRFRSNWGGSDIEIPQGVSTESQICDGLSGLWCVYVWMLQELINRNQSVVEQREQKHAREWKQKYVIEQLRWAENSCSAADDMSYGLPRAFVSLRYDGIGNNDIRFALDAATKCPFASRRSWPWIALARVVVLGYTQSIDGEDEHNADKDQATSTISAIYDKAIAICRRGIDSVSLKQRGTGFDPKSVAVLCKEINTLCDMKRRVQTDTKALEEGVDEVESTYTNAEQREWSRVPAYEPLGTEESSAVNDSPINASQDPLPAAMFGRNEAGDVLDYLVEFYSASEVKSDQDLVAKALFPFHLRTMSKAVFTGQIGIRCIHCRDVDPSLQNPVSVLYPRSIKVLPLLMVRMCVSHFDHCRHISEPAWARYLVLRNGVAPGGIDDSFRSYWEQACAGLGIGDSHLGGMYLLDNNIRSDLKLKKRSDALISGGIRQRQQQRKDGANGRSASAPTQVTNSRRNSPLKRKQGLTSPDEDHSNPNRKLEKIARKVEVLDPATMAIEETFGSFSETARLTPFTRNAITKACQSGGGVVRTKNGNHKAKFIRFQGS*
>TRINITY_DN1230019_c0_g1_i1.p1
KKGSSLPLTSASTSIASQADLSVDDIREMAQKFMREIIFAHMDLQSLNILTPIHNKYDQNNRDIIRLIDFEYASMNARSVDIANTFLECCDMNNLKPDYEAEYPTSEEQNVFLEAYVREYDPLFAKAMDGIGGGSAGCDLGSDDGTLAWSEFLSTARTEVGKATLV
>TRINITY_DN1230046_c0_g2_i1.p1
MVERIDVTRNSDGEITDLSFNRSASVYLGKNFDLLVEPSNFLGSNAFGRPLIGSIVGSYDDADTGDLTPASACKEAGCIDGNAVTTEGGERTNNVPVCPIPSMNSNVFVTMGGGGLLVLKSTTTPMQIVGEYGNAIINGAGCGGTQSQDQVFLNGGVSASGAGKDQSTFTLYTLDDSLYSGPSTMQNYPPVQQVFKDPTNTNTLGNVDGVTISNPTGQIPQMTTRRDSHGTVNTIDGKYVHVADRIQNVVEVFDAETYEHVSTYDLVSMDGQSGRSGPSGACRSKSVTDDAGLVLNDPAPDLMDITPDGKYIVIGFRGPTPVSVAHAGQGSCPGVGIVKVTKGGKSGMLVNVLRTSNVTPDTVSIAVEGGHDYTGKERSDIHQVSVVSKK*
>TRINITY_DN1230079_c0_g1_i2.p1
MLDSDVDNGWYSQCRNGFGFCRIRTPILMFKLVFVVSYLIFISFKLGTHHEEIIHRSMPSEQGYIKQNYTCVQNNITELRLIAKRWEMYRIGDVFNGWYFLGFDFKGAQSNFTAQTLRMDYEQQFGKTIASAYLSKMNQTHRFGCGRIGMLYEVVKPKLRAGSVCSRFTVLHVRLGDTMKVNDQWENCEYEYVGIGFRNKMYRKKYTYAKCYYEKIIQDLKSQNLDDILIVGSTYHVLEKNIPVSDEEFSEKVNSSFSYLYKLILFLNANGFRVFARINCGTPDEDFICMSSASTFIQGGGNYSGLISRIVTMNGGKVLDYNQEKAKKPRC*
>TRINITY_DN1230144_c0_g1_i1.p1
MKRLFGVKKTVEAPSLEETTGKLDARAQSIDQKIKLVDQQLAKSRDQIKKIRPGPSQDAVKKRALIILKQKKMYEHQRDQLYSQQYNVDSVAFATENAKATVDTVRAMKAASKELKTQFKQKEFDIDKIDSLNDQMADLLEYNEEVQEVLGQSYATPEDIDEDGLMDELDALELDLEEDLENEIGNGEIPSYLRDDPLPAAPEEKPLGAMPNAPSEKVPEAPANATNAGEAQKETAEKV*
>TRINITY_DN1230166_c0_g1_i1.p1
ESSVKYLTYPYSDGQKTGFYCDQRVNRLLVAELCQNKRVLDLCCYNGGFALNAMIRGNAASAIGVDSSQDAVDAATENAELNGLSSEDVSFRKDDIGDFMKSAMEEGENNEFDVIVLDPPKLAPSISSLDKASRKYHALNRDAMNLINKTEGGLLLTCTCSAAMSQKDGGQYFLNMVNKAALSAKRRVTLLRVSGAAPC
>TRINITY_DN1230177_c0_g1_i1.p1
DFAVQSKQSSLSDLYRRHVAEDTFFDDNHGIAFQREDAPRLRIVNGGSTLDTTPHEAGDDAFRIGAVFQCLCRRLKLRMAQRESFSNEIMNNRNTEFMRQVYLAKRRWVGSLLFLDEKHPESKMSIPLYGANKIFMNQSIFTIDLEAEYDPLKPGYRMSSIFKVSHPSRIVTLDYINNIIKNIKDPESLGRGHAQKVQYEIGMTTKWFIVAAKSRIPRGMDDLDPVSAVEYASILERRSVLLLSSLQKQFVDPDDEIASLEDVLMGTKVSWSTVKRTRRKRDHRKVSHDDLCREEEKRGVVSRLLNAVGLRSLKRKNSNESPIPKRRHTETF*
>TRINITY_DN1230198_c0_g1_i1.p1
VLFDHSICSVVALPSTDVDALTVNTTSLNTTSIEGASGLDECLYRIVEAGGCSSYGAASMFLYDEDSGTCGCCSSVQVTTLPENEFQSAVYSLRDADNFGGVAPKHCISGSTLFYPDTDGGMDLAHACECGPCSTCGSGEPRYMDWSGPFVVPNEVGSTSFLDAEKSQPRYDPVDTCLCNDNSLSLCFAGSGVAAVSGAFSPNLLIVSTAVVFLSRFVK*
>TRINITY_DN1230390_c0_g1_i1.p1
LARIMEKEDSLKATGKGPKVPLRGPHLFRVELAAKTVVQSGHSDDLSFFSQTIISYGEIFAPLVFCCFQDLRAYIDIFIEKSYLKEDAQQILLWAKKLRESNDPTANMGDDIIANKQVRRSQLRAYVTSVKVCFEVWYKLLEVGKESLEAIDKYLAQFVPTPSELVHQWSAAIDLGSNPKDGGQKEGLPGDDLILLSTQLLIHKSIGQLDDTRKRASLLAAGILEHAIHHSPYNAYLKLAAIRIHAQNRAAVRSWGIFKDLDVKHIQLDSCSYFILPYLLDSGLYKEAIEQAGKIISLHSSSEKDVCSFMAKSLENGNLLKGREMINWQLDEMSRSLQMLEAKGVVMDLAPLLNYGNLSDPKSPPPLGSVHGLCGGVTDGERVEKIVRDASNYFAAPSLIKVASDDDFNLGSWSDNRDLTVNQFEVLVKNTYEVNASDFHFRAHVHSVLTKLVLMTQLSKAPKKGKIVKITEGGGLNKRADSLLRSIHCANTLTSESSNGSNFRSSLLKAFLDISLATSAIVVGRDKLLSTRTLDESDSFARREEKCIPLLESARYFITEAIECWKNYNGEKVSFICRILPDILVTFFVAFRTTGNMCDKMGWGKRKRHTKPVSKCLSEVALSLKELVSSMLAVCNKAQAGEEVIDYLKGICADMGDENSILEINGISAALEDAIGHVSSTSTEIKDRIIPILMQMDDECSLFDVKES*
>TRINITY_DN1230406_c0_g1_i2.p1
MVVLNVSEDRPRRFPSSALKTRTSLIGKDCAPRTSSNNHSYRRRRMASFEEHHSKKSLPISDSNNSDDASLSSSDTPSSTRRIKFMRFGKIDDRIRTWTSEYKRNKVTNFDEKENKIKNKVSPKVSAILGNKKFGLRFLFLRSSSRVGYGALGDTNKNNRYDGDDDKYAVAAVVEEEEVAPTNEPEEIDPVMSIFQSRSTQRVRFICNDESTICGSINKDENKYREKGFDTAGASGTSSSGDIKQFLSRVLFGSHSLNKNGFESATTAKDNITEDEIKQQVRELSEEGGSLIWESAETPGTGPEVIHTKNNVKNRNISCVGFHNNKNCNNNLLLSFTEDPRARAAVSKLLLKAQQAEHLYFRYEYALKCYLKALDILQKQAKYPDDHPTVINTIKLMNNAHHVLCSYNNSANIVKMGIKKEEAGELIKALKMYTIAYRIRRDNLSRNHPSLVFLLNMLGSIQIKRGELEEAMQIYQLACDEPILDDGTSSSNHCFDSLAGDNQELHQNQNFLAKSVSFRDIGTIYQTWGDVDKALRFYHKSLDCVAEWREMIKESTLYDATSHKAEEVDAINILSDKECKSYSIDNVQTISIGDQMTSGSNGEHGEMELVFESRCKSFESGKSMNEYRQFFPNISKFDGNDDQINEANSYANMDLSLTLHQIAQLFRAQGNYGKALDAYEAALYGMKITLGRKHPNVAAVLGNIGNLQKENGDLGGAYKTYQEVLRIESYRLGLSHPDVSITLHNIATIDAARGNYKNSLQLYRRVIGLQTKLFGEENISVAVTASCMGDVYEKTGDLKSAINSFNDAFRIKSALLGRHSLDAGRILHKLGKLSFLVGEYIEAKSYITRAVFVYRLNKLEKSHEWFVDASRDAADIDAAIEVGDVHQCEI*
>TRINITY_DN1230406_c0_g1_i2.p3
MIHSAFVVQYLLSVPKIMAAMNDEVTGTRKSDFLKSASTAPTIGLNLALFFWSFVSLLRALVAYHPHSGMENFHGSLDKGAYGGDFEAQRHWMELTTHLPIGDWYHYDTNYWGLDYPPLTAYISWICGQASHYIVGPESVALETSRGIEDPIHKAFMRATVLFLDLLVYGSSVWFLAIPERNHTSLWASFISLCQPAIVLIDHGHFQYNTVALGFSVMAFSLMVQKNFSSCVWAGFAFSLALNFKQMTLYYGMFYEKQKF*
>TRINITY_DN1230406_c0_g1_i2.p2
MVCSTKSKNSNTKENINQFVIQRVSFIMKNSIAVDTTAPVVFFYLLGRCLSQGYRDFILRIARLGATVLFTFYVLWEPFVKNPPTDQQNLPAIKRLEHVIRRIFPFQRGLFESKVSNIWNFLDLSPINIRNRIPSEKQPLCALALTTLLIAPSCYMVFRLGLSEPSSATDTKRHSVTLLWAATSCALSFFLASFQVHEKSILLALAPCTLLYWQDPAFIEWFSLACVWSLWPLLQIDRLQVPYVCIVIIFCSMLRIRRILICSESKVASVLDGYPFLMRAVPVVSYVGMILLHIAQIMVSPPQRLPDLFEVLWSVSGCGMFLFAWLICTMGLFGSSQQDAKKKED*
>TRINITY_DN1230442_c0_g1_i10.p1
GNGFLVSVPEGDRRFVLFEATGKYIHSSGEGREFVKEWFKWKKDTRNLKAVYDLLMNTETDIETLKHERPVTAYYKKVRLQSLPLIIKWLDYMIWDDFPDKYCNGKDSKRLTDPDLESKVGTEQLMRHFLGTFNNGKITTNVDTFGKDLGKYVQDKRLPFEQGRMTGGKRCWKFTRRKVFDWLIENDYTEHVLNEEGEENGGIPMPVEDGFTYGSH*
>TRINITY_DN1230442_c0_g1_i4.p1
GNGFLVSVPEGDRRFVLFEATGKYIHSSGEGRKFVREWFEWKKDAKNLKTVYDLLINTETNIEYLKHERPVTAYYKKVRRQSLPHIIKWLDYMIWDDFPDKFCTKRNGKRVTDPDFESKVSTEDLMLHFLRTFNDERIRTNARKFGKDLTKFEDERKLPFTSCRMNGGKMGRVFTRRKVFDWLIENDYTEHVLNEEGEENGGIPMPVEDGFTYGSH*
>TRINITY_DN1230495_c0_g1_i1.p1
MISVDRQLGMVDTSRGVRFSRDPSCSNNASMDKPSISRKEDFEPQIIIRPEDKEVVTDYLFLLMDQMQTCRFREDDRTGGRSKIKDNEVGFPGMECRHCQGRAGFGRYFPSSVSALSLANSDRNVYNHLQKCRKCPDFVKIELNRLQKEQIQSKNRKGQRKLFFSRIWDRIHGNVRSDEVNDGKEVVISVARPYTNKGV
>TRINITY_DN1230634_c0_g1_i1.p1
LIANHYVMSFGMYWAHRSLHVIPYLWDKIHSIHHWAKHPLSRNTYEDHWFDNFANAIIGHIYAQILVPLDRPTFWFSHIFRILESLEKHSGVSCGFNLAYSAQQWLPFAQMPHHHDWHHEGFKGSNYTFSSIGGLWDCVFGTRKGGRYTANNSAAATREDLQVKGKVKELPSWFSPLAPLVGLTAAVCMKLSQSF*
>TRINITY_DN1230789_c0_g1_i1.p1
PDGNQLCSGTIRGLLRFWNVEDGSLICEIDGQKDIKGGRKMNDRMVADNNASSRYFTSIAYSADGTCLLAGGNSKYVCIYEISQQILLKKFQISFNRSLDGVLDELNSKNLGDGGPLDDEHDSDDENNNYAPHLPGAKRADDGTRKSRVEVLTMAVAFSSTGREWSTVSGEGLHVYSLDDDMIFDPMALTEAVTPAAVRTNIRKGKYGMALLMSLHLNEFALVKSVIEDTPYESIASVVQSIGQQHLSNLIQFLSKCMEDSPHVEYYLQWCLELLQTHGLFMEKNRGKHLRSFRALFRVVQSKYVDLKAICNDNKYSLDFLENQANLLLGGQDGK*
>TRINITY_DN1230856_c0_g1_i1.p2
ANMEVMGIYKRGSVPRESELPEDYVLKDCQQDQVMVRQRLRTRPLFDDNDDDEHEQDVIDADFDSSDIDDDGDHGIEADDESDGGDQTSKGQVGSEKRKKKKKSKKGRRLSRRIRRLLRTK
>TRINITY_DN1230921_c0_g1_i1.p2
MATVAHEVLYCDACGMPPEYCEYGPDFESHCLPWLIKNHPQIHIKLKALRASNGPDKAKGGAVDDDEDSDSESIKPWTTEQRLTAFYEEYQPEKVGDVPKLMEKYEGKYDKLFTALVKKYGAEPEDPYYAVESDDEAGVEDDMANLTVKDKKKRRGVGAKTVNKVDTRVIIQKISRNKRKAVTIVVGMDTVPGVNLKDVAKEFRIKFAGSSSVKDAANGTKEIIIQGDHTDAVAALIIKKFKVPSNTVFLDIDGKFVPVA*
>TRINITY_DN1230921_c0_g1_i1.p1
FDCVPADLSASLVAREVRKRFATDGGEDGGSVGGDAVFSGIEICHTFGGVAKANATTFHAAVDGFYAGHSGDLKKSRQKVEEKFRVEKPPQRPPEWPKVPQQPGNLPVFHHDSETYSMKFPGADAAAIFGSWRYLRLREPEKYGKIPQPRLSVCFGCPDKVTSMKVLSFGAVFASLARYRFGVDLLHRYPEVFTNGVFVQGGPSQEELERGTFRTYSTGYGRSKDEIVRATCDGPEPGYVATPKMLVALALTVLKHRENLAFAGGVTLPGALFGECQEVYDILKESGVVFNVEEATVENS*
>TRINITY_DN1230949_c0_g1_i1.p2
IRDASVASTNAANVTEETISERHAEHMENYCRYYAAVTVFGSRFQVRDDFGLNCGKSSNTSASKANTSSEENNGEYEDEGTRTGLHLPFEWKDAFAPAGGERKIAASSSIAKEKLAMLYNLGACESALAARSDRSTL
>TRINITY_DN1231199_c0_g1_i2.p1
NVRFMSNADANNNEEPLCDLPRHTVTFRSAAGKSDIAFEATDGEVLRTACLRRGLVSPHNGNARLINCRGLGTCGTCAVEIEGGTPGDESPPIEPTQRNNVENLRLQFPPHGSGDQSPKLRLACQVQVRGDIVVTKRKGFWGQASGSCDASEEETTMVDPSECQTYFGELEYLLDRRSPQKSTGGDNR*
>TRINITY_DN1231199_c0_g1_i4.p1
MPSNSSALRHRVIILAPLATSSLCAHGIIGSSTCKALSFAPRLHVHGGRRTCSRLPISVQNARGTRPIANVRFMSNADANNNEEPLCDLPRHTVTFRSAAGKSDIAFEATDGEVLRTACLRRGLVSPHNGNARLINCRGLGTCGTCAVEIEGGTPGDESPPIEPTQRNNVENLRLQFPPHGSGDQSPKLRLACQVQVRGDIVVTKRKGFWGQASGSCDASEEETTMVDPSECQNILWGA*
>TRINITY_DN1231315_c0_g1_i5.p1
CNNTRAALGFQQDYPFDYDVCEEFNKRLCEHKADFISNNTNATPVPYIAPSKPNEPALPFTALKGVPEFNYWHDSGQVELVKDLQLFTQLAWATYQTASLSLRGFMATAVYPAAIAAAVICVIALAAWDALSIALVVEERDLVSIPKNTNELLKGIYNGQQAWLPSSLNILNINMHDQNEEVRHDIVTYQYAVMNSMNEYNYCLTKLILTAMGALKEDPTTQCEPTQPQNNYRRALLEEEEKGGTVNNGDVFSGIIDPGVNLYDEIMKNQMHILSFEAKIDKMMLSLQKALDLSRSKSKTAKKLKSEKIFERRLDVDEDDNDDADNELGSEVVEVVKSEVAVLKEKVIAMKNEVKEEVKMVVKDEVTALKDMVSQLIGQNMATIEQNKELIEQNKELMAKVSASA*
>TRINITY_DN1231477_c0_g1_i1.p1
RVDALDKDPISDGGDEDDEDTTLQAVKSVFEALSQLIERLKSVSKSDYEYTVESFMTDIRRCYSDEVFEDLPWLTVKFEKRLDRLVGKLLVPLNEVSCRGVNQSSVWGCMAAAIWARETTKRPYWPALVLGIMAPEDQKEDWHEFLTSRNEERLPEKLQAGLQTGKKKALQAIARQNSGNAERMSYFLVEFLGTHEFIWVKEADIIENFDPDEDVNQQLASGNVTKRKKSSLRGQTAANAKMLQKATDEGRWALEEFEMLLNDPCGDQMDLELDEEEEEENFTFPFLCESDDEADEADNGLSQTDGSKANGYNSPTGGVPGIDEINELIATDGKLDYTAEGRKNAKKRAAALKKQKAAEAKRTAAEAKKKKAAKGAKARASREESKSSKQGDAELKKEQKELEKRRKKRGRERERLIKEEEKKAKKSKTERSSVVRRGRKLGIADKRGRAANIVRGYINNMALKDMMNGLCLGGVTTLSAANVEASGFLGLALAFRAAAGELAMPNNEDNPSSIKPWDHIDAEKPLKSEERCEKLQSQIELLEQAMKKLDEDDDKRRKLTEIALKERIDRDAAIEEAENVARQNDMPKRKVSVKRKISIEENLKKEEEDIEAKSVKAEVGDDLDSDQENNDSKFDDTEDVLPDTDPIKDEDPED*
>TRINITY_DN1231512_c0_g1_i1.p1
ANLATYGPAVVCLEASTWQDYGGGIITADSGCGQEFLDMNHCVQVVGYAFTDDASSSECNGEGEDVDCGENNEGSGSNSHSGSHDSKDGDGREGYWIVRNQWGENWGMNGYAYVAMGANTCGILNDMTVAYA*
>TRINITY_DN1231535_c0_g1_i1.p1
MDIQPWSLHQLDQLDEDKDSSTVLGIIERAQRERDISNGIIEGGSFANQNTTTDGLGGTFTTSQQFRRTSFLPKITYARCVRGGGRYTKNVRRFGSFDNLLVPNPEDDGLSSSISLNELAQNNNGGGGGLRRSASNQDISMNTFNNNNNNAKGGDSDSEYGEVTTSAFNAAATG
>TRINITY_DN1231557_c0_g1_i1.p1
DNSIPYHDMMLPHWQKLFKALKRRTNVGAFRLLGISLPIPVLDIMFPTLKSINVEYLLLLGVRLGSDGLLKLSSFINDNTSLFQLVIGSDTIDDMSVASSLSDAVRDHPKLESLGFIKCGLNDSNILGKVLEGCSELTEFRLGYEKLGLASISIMTDFIRSNHPIEKICMKHCNITDLETTLLTTSLRHNTNLEELDLSDNDVTEYGEKILLN
>TRINITY_DN1231651_c0_g1_i1.p1
MPEEEFDFTLIGDLIIKPSTQECDDPLKILANKGLILYIAASYCSRCQSFLKKLHLFYQLNNKVKEEFEIIFCSMDRNEDDYTSHIELMQPWWALPYAIDTLPKLVSTLKVEGNLPHLVVINKDGKIITKEGVEALEEDPTGNFFPWRPNRIVDMLPNNYVSFVDSQTFDIFETEDLDEKYILLYFASHSDALSQEFTPWLMKAYNILKKKRQDFELIFVSGDESEASYETFMCETSFCALPYHDSDARESLETRLEITSYPTLVMLGPRPEDENDNFGDRPIINSEVRAVIENGDYISDFPFYPKPWGDLSKTTDDINTHKCLIVFHEGGDDEQQMDVEYAVRDAAEEYRSDELVKFYWACDEDAPLCANIRNACNLGPVGDTPTMVFLDILDDGKYYVSNEKDITEDSILDFLGNYKLHTQGTI*
>TRINITY_DN1231738_c0_g1_i1.p1
DAQLMKTAQSHRRTIRLDKQPSNLASHCKMHAYQLEGLNWLIKLHDHGINGILADEMGLGKTLQTISLLAYLRESRGMRGPHIVVVPKSVLGNWIREFRKWCPSIRPIKMGGTKEERRNIVQNELPKDPKTGKHKFDVLVTSYEAILKEKGQLGKIDWKYLIIDEAHRIKNENSSLSKVVRTMKTEHRVLITGTPLQNNLHELWALLNFLLPEIFGDAEQFDEWFNVSGEKGQENVVKKLHTVLRPFMLRRVKKDVACSVPPKKETKLFIGLTPMQRQWYKKILSKDAHELNSLGGPNKVRLLNILMQLRKVCNHPYLFDGAEPGPPYTDGPHLWENSGKMSLLNKLLPKLKAQGSRVLIFTQMTRVLDIMEDYMRLKQYGYCRIDGNTDGESRDAQMDEFNAEGSPKFCFLLSTRAGGLGINLATADIVILYDSDWNPQVDLQAMDRAHRIGQKKPVQVFRFIADGTVEEKIMERADRKLFLDAAVIQQGRLAEQNTAAGKDELMQMVRFGADQILSGKGGTYTDEDIDALIAKGDARTEEMQAKLQKDAKHDLASFSLLGDDGGPDTFSFGGENYRDKNKNAGNFINLPQRERKRNYDVNEYFRDAMNAGGSSGIRAHAADAAARKKRKGPNFQDFQLYDRPRLEQIQQLELEIAVKKEAQIKAIEAIRTKARNAPSFHNARVSVASGESMEELTQQVEDLEARLDLDFKLSEKDQKEKDELQDEGFPDWNRKDFKCFCSSMEKHGRYDIVSIVDDVAAEVGKAEEDVKRYYIAFWQNFQRIADHKRIIDRIEKGEKKILRLRQIRDSINEKIDRHLQEKFRDIYKGIEVLKKQEEEAASAAASDTPSKRSSSPKPKGTPKKPTPIPDVPTPDQVLQYTWRTIKFSYGQNWKGYRAYTEEEDAFLLYCMWKHGFGMAERIRMEIRRAWQFRFDWFFKSRNAQEIQKRCEAVVRLIEKENDEIRKKKEEAEQKAILEDQKKKAEAAAAAKKALAEEAQATSSAGNQQGDAQPQPMDVSA*
>TRINITY_DN1231781_c0_g1_i1.p1
HLSAKFTEVGWQFCLILFLTALAGYQSLVLVSTYGLFSGLVVCLFGPTAGSIIDNPKYSRWSIAKVLIWTQNISIVVATLCCFYLLRMIKLSDISSLSLNNEGGGDEDQVQVKDANIVDADVNNLNSDSDSVGSGGNLFLLFFTNMFRDFIPPSNALSIFLVVVLHIFGALAKLTDQAMTVAMERDWIVVMSKVASGDMENIDLDEEGQDDEMFEQFGDVYEFETESLKESSMEEQIHGSLSSAASLSVGQSASIESFGTSVAHSTSIVDSVLSSGEVTVGSISVGNDNDINQSILRELKEKTWLIQTNTSMKQIDLLCKVVGPAAAGIFVASFD
>TRINITY_DN1232023_c0_g1_i1.p1
MDFIGRKMLQILVVVPTRELVVQTTMLTYKLTGGSISRGVPGDRGNMFNYSGPQGLIVKGVFEQRHVLDPDPELSTAEIVIGTPEELAELKRQGVVEVDLASHIICDEADALFENHKEAMRELLKPSPFVPVMETRQICLVGVSIANDSFLKDVQEVVPFYEPTIIQTQAIDYEGQGLEERKKDIEKDVEEVLEGLAKLGGRGEEEGGSTSLGEAASRSNNDNVGSKNNSVGGNKRLPPNIHHRVLYSEPGRKLVTLCRQIRADAIAAG
>TRINITY_DN1232024_c0_g1_i2.p1
PKSTKAPKSTKAPKSTKAPKSPEYFAGVNDLDGYQEVARKFVGLNPILGVGSGFVLAGNNAITDEEFPLENPSSGGPRGDMCTCDCEAGSDGVGCVGWGGVNFRYSSLLWTDPYTNRWDGQIQATEIKEFVPGTETYLNFMGSDHRAYPGGHMVFNVACTTQDCNQKFSGVFRQGFTAVSCKAGVADRDAATIGDKSCATRCGNAPTYTEWLAYCEAPVEDLSLGFSGYSN*
>TRINITY_DN1232038_c0_g1_i1.p1
NIELLMDLLREVFAGRKDRFRLTNNEPVSPHPHYLPGVSAADLKDALLHLDDKNGSRTLPEPRRMPPLDANPVAVRASISGVNLAYADGSGLAGGLEKTDSSGSVADTEPEAEKDAISERLKKRLEPPKEESSSKDVIKAFSSGRHAKKARQLRAYLSEAAIQQYLDRFARLARLDYIREELEDVERLWVLRAIDERYKQHLVHMSSLKDSVQVRAFGHLDPKEEFKIDGAKAFVDCVSDMRIDALRNVFFFVGASIEPTTEYETVPASNTASGGDDDEERSYDADEDLMKELTEEEREKVRSFLARAKESGISVTESEDGFGEWTGSSAEDDVADVDEDEDSI*
>TRINITY_DN1232050_c0_g1_i1.p1
NVGDEPFSSTTTPDDGGVYKTEEVPQHDDLVEKTGEFTIDSTSGSFVRMNSESTNKSGGTDDSTDAVSDITAAAVAKDDVNNKKSDTQVSSSTGNSLESELLATLVPECGVPIPSVMAKVGTARARSSSKGGMLLPWHSTRSIQNYQGRRGSKKLYSSRSREGNLYSISSVHTFRG*
>TRINITY_DN1232078_c0_g1_i4.p1
CESIGREALFRRHPEMKRWPASHNFRVYRLRPIRDIWMIYNFGGGSFVSSERYYAVKIPRHHPRYPPVDDNSTSKKLKQSTTLSTSAAAADVEPSMTAPPDWRKKVERARWIVHHASWSTVSTTSTRLKLMAWGNIRSYIDDTLGKPIFYLPTPDPTNVDVRNDPNVCVSFTEDSIAAAGENKTTICDPLDPMDPLCGQVTMCGTAVPIPNQKSKNAMKPILDAFKIRHPLAPWLSSGNGAHTGGLYYTVDPNYVTILDYFGGPTQLNVDEYLSW
>TRINITY_DN1232128_c0_g1_i3.p1
MKRNADECGFSRRSKSERERRGRSALGFVSSSLFLAFLFLFSFAGVEAQIATATATVGSEEEETFAVKSYVNGTVAVVSKTEILIDASVVRVPSDVYIAALEDDSLDLTGDVGYDLDKVEAQLTKLSETLANVKLLSASDAGNVQCNRDGTKEVRFDFESKAFDATHCVCKDSFVGDLCETAVGALSGDYGDFITAVNECLTVDPVHGICPDSAFGVMSDWDVSLVSNFAEAFKSRSTFNANITGWDTRSVVDFTGTFESCEAFNQDLSRWSTSTATSMSRMFFSATEFDSDLSGWDTSKVAKLDYSFAYASKFKGVGLSNWNTAEVTTLEGTFYEATVFDENISSWTTTKVKNMYLTFATYYGGAHAFNQPIGTWDTSSVTTMENTFYSNPNFNQNLKWNTSLVENMNGMFGYASKFNGELATNEALGYWGTGSVKDFSTMFARSSFNQDISGWDTSSAEDMSYMFSGVSSFNQDLSKWDVSKVTTFRSTFNDCQNLDTDLSQWDVSSVTSFKQTFTKAYLMNSDMSLWKTAEVLNMYGMFQYARNFNSPIRNWDVSKVTHMGYMFYGALAFQQDVSGWNVADVPLDTTTSNGVTYYSYFINIFYDATQMSAYWKCDNTLGLKTESINHCPPNLLVSR*
>TRINITY_DN1232178_c0_g1_i2.p1
EETKMDVESEAAPVEKKNENVTPSASGESAAQYPDMELAQTIHRATLLANGKLSADSTELLPSDLASQVLTKVTEIHNPSLYQHLAPSLKWTPLTPTEVETMNAKNASDAKVLEAKVAEAQENAGDMEVLDARFAVAVFMAKSGTKDEALAAYQKVLDLPKLSSGKRMDALMEQSRIASFYGDISKNKNYVKEIAKLADESGDWDRRNRLKVYNALCKMLSRDVKLAASLLIDGIATFSCMEMCTYSEFILYTILSNILYLPRTRIKELIIDGPEILSVKDDISVKQAFTLVSALYDCDYKAYLHAMVDMENVLLADRFLQPHCGYIMRELHVLGYKQFLDSYKSVTLESMAKSFGVSVEFLDGQLSRFIAAGRLTAKIDKFGGVVETNRPDLKNAQYRDMIQQGDLLLNRIQKLARVVDV*
>TRINITY_DN1232178_c0_g2_i1.p1
IAVAQFAAKSLSKKEALAMYQLVLDLPKLSSGKQMDALMEQSRVCSFYSDTLKNKDYIAKISKLAEESGDWDRRNRLKVYTALQNILTRDMKTAASLLIDCIATFSCTELCSYPDFILYTMMTNILYLPRPDLKAKIIDGSEILSVKEDVMPVFTLVKCLYDCDYKGYLQAMVEVESVLLADRFLFPHAGYIMRELHVLGYKQFLDSYKSVTLVSMAQSFGVSVDFLDVQLSRFIAAGRLTAKIDKFGGVVETNRPDLKNAQYR
>TRINITY_DN1232193_c0_g1_i1.p1
LQGVENITESDICMGGPTTAFIKLSSASDAKKFLSNSKFENAFKNLQRQILRVQPAQCELVHDKFGGPLRKFQMKKKTHKLVVDGDLPSEPFFLSHGHVLHLSNVPIGTSKKQISEYFQQFCVQPRDIEGSIEIVKSIDGHPTGRAYVGFDLETEGAAAWDHILSQKQIITFNEVGPVTRVIPVKEMALVRGSKLGARSERSEEELIASFSNWKNDVDPKDLETLESFGITMVELEETFRAARKSPTFGVEDQARQGERMREDYAPGEHFKDFVKLYIETLKEVGATRENPGLKFEGLFMPDEELEYSLFDYEEERIRELREKHNN
>TRINITY_DN1232204_c0_g1_i1.p1
LQMIFIVLAVHLDLRLISDLIIVIVSAASGAVVSSLARQPVITGYLIAGSCIGPGGMGLVIELVQVETLAQFGVIFLLFTLGLEFSFSKLRRVQAVSLAGGTLEILLMIFLCWVVADFIGAPSTEGIFIGAFLSMSSTAVVVKCLMARKMFHSVSGQITVGTLILQDCTIGLLIALLPVLGGSHGIIEGVASLLRTAMATLIFICVALSISRTFVRATFFLVSRHGIDLYQMVAIAFCLTVAWMSEHLGLSIELGAFLAGLMISMTPFAGRTLQNIEPVRNILAALFLASIGIVMNPKFLWLHLDVLLFTFLVIVIFKCSLTALVIRAFGYDAKTSVVVGISMAQVGEFSFVLLARASNFGLVQRKLYLLLLGTTALSLIITPCLFCCTTFFLRPALAVQRLASTSNE*
>TRINITY_DN1232317_c0_g1_i1.p1
TSPKPATAAAGTSTTATTTGTGIVSSRFTTGGLYRGFGITIMREIPFAMIQFPIYEYCKTKWKQSYRNGVEVNPVQAAACGSFGGAIAAFCTTPLDVVKTRLMIGVDANGVPYNGTIDVVQKTYREGSTTSSSSPIKMFFRGVQPRVMWISIGGFVFFGAYEGFKSILT*
>TRINITY_DN1232444_c0_g1_i3.p1
DIIRRIQQQEDEDNKNAQIEKKKQVNLKWFGSALTAATNGLSALEYDPFPLNLRSVIEPQLRKATKKRSEALNAIKEATGVSIYDDTMNKFSNGKYAQEGTFNYDEQTYKLRETFLETAGLPFDFDLSRLHENTNQNLKDEILFAFASNYRQFQTVYDDFVRRVCIPFVASMSETPIEEVYYQSFPCVRMIRPTEFSIGPHADTAYGHHPCSINFYIPLTKIQDTASLFLESRPGSEDWHPIIGQYGMIKHFAGAICAHWTPENNTDFTRVSLDFRIIPGTMYHALKCGGKHSGGVRDVYREKDGYYSRSTCA
>TRINITY_DN1232453_c0_g1_i1.p1
SEQNEFDAALATIKQGLTIEADNPQLQKQLRQIKAKRSNMRRAENSTNSAPSSGVNMPYRNLDSSISQEVNDLQQQLIATTKEYRMVKANIVKSQNGKRSNEITQAELEKLPRGTEPKMYRSVGKMFMLASRSDIMTHLEESVDKERKEEKDLVAKLDYLERRMKSQQQNIIELTKSATTE*
>TRINITY_DN1232546_c0_g1_i1.p1
MSPTTEIKFASSAIFGATLPPNATYDKCSPREENSKTQTVYEITRDLITSRDDGAVDEKSKNDEDIVNIIDFVDDVKIHPIQELVDWDLGEKNEDINDNGNDDDDCADFDDDDEVDGPTGKMKTTEGRGKTVTITSTSDENSSVAELNKVGKTDHVDGKSDKGEDGMTVSTSDDDDYDVDADDMTIAISPSSENEKKSGTDYTNKKKKNACIINGNDGDDDNEGDGVGATVRVNHSDLYIHLRHRRKMSTKNNNIDEDEIEDVTNDQTDDDNKESQPKSMKKNNEEPDEEGKSSISAFDDNCCFANSSYEEKSKNDVSSSSELILAAVSGDRPDQKRRNNRWKVKKKDVVSTAPKKSELIAATDDLFEQTEDKESVTVKHFFATIEEMQGIKLSKQRKNAIRERIRHLISNKRHEVDKCSIDEVMSTSGVSKDVDSDHTDDDSDDEVSLASDPGSSENESAVKSLKPQRHKTKLFKKKNITARPKRWNKLKIARATKVMEMRRNKRMEELKIRNEEMQLYQNKEDDERQEAIAAKFETNTDELKLKRLEDRLDLLQRLDEKRISVVKSSKCSSSKNKVAEKTKSEAHIKTDIEAEEETPKSEVSSSEEEDLVITGMKKPFKPLKPLHNNLRSSGHTLLTKIVFPKKSKARRTHNSKKILKKNGENIMSPGRSIGARFALKNNLKKKQRKVGNRWLARELGYKTEEDHLKDCKIVADQKHEIILKLEEERLKANERKQLRERIMLQELNHAFEQDGQEYEDSGDKAYNPPVEEPEEEDEEFKMAKEIEQDQETTAFIVKGNHMSSSVSATLDTESNVAYNDGLKTTESQSLILVKSVKKQPLMEMQASDTILLCSPHISAPSSEIENEASRAIRSHEIDKEYSESQSMTSLIATQLETRQESATVDTKSVTKEHAGQTLYAKTPISTLFEQNDETNEGKKSDEKYTLNEAVLSQESIVTAEKIDNDDPHDNEELGSFDKSNIQKTSVPDKTSKCPKNAMWKEMLEREAENLKKRKGRKGGLVEEEAEEEEEEVAGLEDFGFSGTKTKKDDDEENVPADKIDE
>TRINITY_DN1232637_c0_g1_i1.p1
PSPQSSSRRMRDSLNSNGNVLSDFSRKATKGVSPLGPPRRVPVENSNNSSPNLISFSPLQMRGSALKKTPVHISPLGPPRRVLKIDQENDVSFSNNNNNNNYSSSKYSSPAVGSTRRMYNTPENRVYPTPETKQTQEKLKKSLLERLSKIANDSPPSSRKSYNGFTARL*
>TRINITY_DN1232712_c0_g1_i1.p1
GSAIMAPTTKSQHLHQGKDHTSIDSSDHSGLMRTSSNRTFMSAITLDTHLDISKRKGALKNGHDDNHVYSEATIADIMNSEKMRYYLYTFWCNAFSNIAHLETYPLFAMVSVADGGLGFHEEQIGTLSMIGAMIFVLGQPGTFSFM
>TRINITY_DN1232881_c0_g1_i1.p1
FTATEERLRAEEIPEIYGVPIERKVQEIERRSPKSFRNHTETEDRNWEVRYILLQEYIRDNHHTNVPIKYKVSKNNEEYHLGNWVQQQRRLYKENSLHDNRFDRLNEIGFAWSAWNEVWDRNFSELLEYVKTHGTTAVPDSYVPEDSTVLKEEEKPKFAKWVQNQRSKCKDLHKLQLLQSINFVFNACHLKGISRE*
>TRINITY_DN1232918_c0_g1_i1.p1
LDENSSNELQDAVNTINALLDSQEIANPRIIRVSDMSLFVPLLSIADGVASSAGSQLLSECIYSHLNILALHRKDDNEQMLNIEFIKHRPERISKENLSEKEKIGHFAKNNVVHGISLETFSSVMDVISTRKEGTHEIAPLLKESEEFLLESDSERQTYTEFKKFVESVQNSPISWSYYHDLFYGTVETQQRDQDKNTTDINIDNLSKIEADTEKYIDPFQGMPEVSSVILEILDDLDKEKSAALK*
>TRINITY_DN1232919_c0_g1_i1.p1
FLNMFIEEDFRPLLEGIEAQRDEATGDWILRGSHRGKTYNLKLTHKHGDAVCEDDIKSVLEMCLFDVAIVLGTQACSETSPRIEDSRVLTCCMLIRNLCPAGHTIRIVSENNVDQTALMALVPGSVDTDSQRGNSTAGDPDFINTQATFARALVLALAYPQIAPAVNELFDDGGNKVEVGGMRSPEMDLLSCGELGFATKTYSFIAIQKMITDQFHQSGMGTVAALGYFQSASVNKEMVLAPPAHKERLWWKDDMLIVICRRKKVEKVYDTSHSESITQGAAAEGPPR
>TRINITY_DN1232930_c0_g1_i1.p2
LNLLRLITIALTTQLPIATMSHSFASRIFHRSALIVPPSICFWDNFYSIHRIEGKHMEPILQDGDIVLVKKGDFLPYFSSLDEVTLDDINSLDDERKTSTIFDQKTDRQHALRIDAIVGKEESKFALWRCPPALSPGDVIAFNSPIAFGKVDVNRVLGLNGQRVRPKDCYNRIEHVRPYSIYLEGDAERNHDGEDSLEYSGSVSKKLIIGKIELILWPPSRIRSITSIRPPIGRAWWP*
>TRINITY_DN1232930_c0_g1_i2.p1
ATAAMAQSGIGGAAAPVVTTSLDGNKGTGGAVTNITTSSNGAGSPTDNASGTGGGTGAPNQQTQSNESSSSQHEAAAAATVAQLQTIAAASVADSSASVTEATVSSALEGPASQRLPVASKPGTKRKASESINSGYKSDDEASARSQSTQGSNLKRKALSGGSKNVVAATSMTMSHTNYGAVPSTSTTSTSTSIGHPAASNNPGMAMSAPPPAVANMPVSASPFPAPTISMEPVVPKSSGSTSGEKPASGSKKALNHQKRMERNEREKERSYRITHQINELRNLLSSGGVIVPKGTKNAVLTEAANYIRLLQQHQYKSEIHRQQLIQQMQLIGNGQLGPQAANAIRHVAAKNGVWPLGNFGGVPPRSAMVPTNAAQQTGGLAASTQQQNSQTQQNDSASKQDQLLRDIEDTDYRFVFNSCAIAMAIASMGGAFIDCNQLFIQLSEYTKQEICGLTIFNMTAREDLQNAFDLISRMISPPADNTVPHTPTCVLRGNMKNRTDLGLNITLIKDEEGIAKCFCVSLISNPGSPFDEGSPMHATAALIRNRNPGITVEPKEENMSSPAFMTG*
>TRINITY_DN1232976_c0_g1_i2.p2
KALAEGCKLVIITSQAGSVEWRSTQNKDTGGDYGHHMSRAACNMAAKLLSEEVKDMGYAVLMLHPGFNRTEMTAKYKEIWDVEGAVPAEEGAKRVLYEVIRNGMGQTGQFINCEDGLLIPW*
>TRINITY_DN1233257_c0_g1_i1.p1
MRSIIISINVVLRYTDQRNTYLNVITINISLTASLYCELPVDVWEKGAGCESILHRTFINMPEVLGTSLNLAMIMQAELYISTIGSASVSSNSGVQSPAHAIPICIYQNCAEACRHEALCHDAEYVESNLSYCDCHTHQDEDCS*
>TRINITY_DN1233427_c0_g1_i1.p1
IETGLHIFFGAYPNMMNLFKELNIEDRLQWKKHTMCFAMQDYPGEFTEFWFPENVPAPFNMAAAILTNDKMLSWEEKIKTGVPLLPMLIGGQEYIDAQDELSVSEWMKKNGMPERVSEELFIAMGKALDFIDSDKLSMTVILTAMNRFINETDGSKTAFLDGNQPDRLCKPMKEYIEGNNENGTKGEVIVGMPLREIMIDEASNEVIGVRVGEGDEIMTADMYVSAMSVDALKLYLPTAWKTMPFFKQLDELSGVPVINVHLWFDRKLRPYDGLVFSRSTLLSVYADMSECCKEYENKEKTMLELVFAPCDAQSGAEVNWIKKSDEEIVAATMLELERLFPDEIKNASLLKSAVVKTPRSVYRAIPGRNKFRPSQSTPIRNFTLAGDFTSQKYLGSMEGAILSGKLASEVVDDRLNSSRETFSIPPKEVHESVLLRST*
>TRINITY_DN1233538_c0_g1_i1.p1
PFIISGYIVNTILYLSVKNLLPSTLVADGQYCLPNNSEESKGRWWFNNNNNTTANDCDRSDLFSFQIVSLVNLSFLGLLGFYTFYITKRTSKALPQTPQGRYFGNTVHVNGDVLLKEADYINAVIVIFQGWDFITSLFFEEHCTMIMMTHHALAFICGFFCLLYDVNPYYAVYFG
>TRINITY_DN1233564_c0_g1_i1.p1
DVPEPITSFVDLDLGAAVNTNIKRCKFKNPTPVQKYAIPASLAGRDLMACAQTGSGKTAAFCFPIIAGILKRGLQGGHMNRKTYPLALVLSPTRELASQIHEESRKFAYQTG
>TRINITY_DN1233594_c0_g1_i1.p1
MLNRFGDSNSNTDSVNSSNPRRHTQLPSKQFSSGVIEILDDSDSNASIDEEKELGFQKAERESLERPEAPIVEKGSKLNRNPGANVCLLDKPLGQSNFTSDDSKMLRKDTEISKVGEVIEILDDDEHDDAGNDEILASCGEKEVEFITIEKVKRKSIDSIIKSDNDEDTIINDDDDSNYDDRNFWQDDDRPCDDDDDIEIIETPIDEEGARIRQELERKMRAAAEKREKDLLKIQEDRKKRHEELMKIQEEATRKQEEMLLKAHRKRKEELLNSHKKILKERKKDTTIFSSWTYYKAKSQKRAPDLSSDSKAKKRKFEYNYHYTCEDEALREQERLLQQSAARVKFLGEQQRLIRMAGGMQDYKDVVSDVSKLPSDHYKWSCMYSRLGVPKKSGNDVVKKNYRRLCLLYHPDKAKCDNAPAKFQAIKEAYESLIKGKNCN*
>TRINITY_DN1233713_c0_g1_i2.p1
PINESSGTAILRQIHASRRLSNQSDIDHGVGRDFQWTNGILHCWACSHRINTCAIYVRVLENDWCYLLQKREYRGGVEVTDSYDDVAIDETNGSSGVGLFDGLTSYDPK
>TRINITY_DN1233823_c0_g1_i1.p1
PGYYEILVDGDLIHSGGNNFTFYEATKFSSCTYDAPSLSPSPTVAPTKSHQPSGECMPFDLSILPDMYPEETSWKLFNPRGEVISSSVGEDPLVNGTLYEFQKCIEMTCGYEDSFYEFVMKDSYGDGIIPPGYYEILVDGDLIHSGGNNFTFYEATKFSSCTYDAPSLSPSPTVAPTKSHQPSGECMPFDLSILPDMYPEETSWKLFNPRDEVISSSGQQDPLSADKIFVFQTCLGTYCAGDSEYKFVMKDSDGDGIMSPGFYKVFVDGELLKEGGNYTEDVTTFSSCPTSAPTVSAPPSPAPIPVCTDSTSDKFFVKFKENGTTPKLKTCSFFEGKTEEWKKKMCKTKAPAGSGHLSAKDVCPEMCDNCCDVEIEHLENKNENLMNEKEDLIKLVERYEHIFELYNIDF*
>TRINITY_DN1233869_c0_g1_i1.p1
MTDSTVEGKLRSTVVMVTGGSGLVGQAIKEYVTENNNANQLKDESWVFLSSKDGDLTDRKATEAIFEKHKPSHVIHLAAKVGGLFANMSEKVEFYRENILMNDNIMECSRIYNVQKLVGMLSTCIFPDETTYPIDETMIHNGPPHHSNEGYAYAKRMIDTMNRAYKEEYGCNFTSIIPTNIYGKHDNFSIEKGHVIPGLIHKCYKAKQTETPFCIWGSGTPLRQFVYSRDLAELTVWVTREYNEAEPIILSADERDEVTIKDVALAIAKAHGFEGKIEFDTSKADGQYKKTACNNKLRKYRPEYKFTSMPDGIKQSVDWFVENYETCRK*
>TRINITY_DN1233905_c0_g1_i1.p1
FRQLQSRCLQNDPYAFTMMGELYRDGDHQVAKDDLKALDCWIRAVELNGADACICIGGVYDKGNEVTVDKERAALFWRVGALRGDVYARNNIGYANYDL
>TRINITY_DN1233908_c0_g1_i1.p1
VRHPIRFALTKDQTFGADMAVLVMNNAQWQQQQQQQQNEDLQIQQRRQQEEHQQMLMAKQQEAEARAKAEAEARAKSDSESIVITNDPWYYADPQGNIQGPFGGDEMRQWLEAGYFKGDLPISQSQSGPFRELNRCFHDSSVAFKPTGPSEEEKAKQLAELQAKAAQEEAALAAAKANNAAREAAEREAEANKQAELQSNQNQSAQLKMLLGLGSTSTEPAAVGEGQKVEEPIITEGKIDVNEDEDEANVHTEPAPQSKPLKSKAKKQAETKVEKNITSAAPVPAPAPAAWGGAGTAKKTVSKKSMSEIQKEEARVMSQQMSQQMGSNAQGPGGWANIAASGGTTAWTGASVRAAPSAPAMTSSGSANTKHRMSKSMALSSGQKSNSQNTVDEFGAASKMTPALESWCKEQMKKLNGSEDLTLVAFCMTLTDPVEIKQYLTAYLGSSPQVNNFASEFIHHKNGTKPQEQWETTSSSKKGRKKKGASGK*
>TRINITY_DN1233973_c0_g1_i1.p1
GKYVEGVKGLLIDLHGYAGANDWRSGGNDELPFIHWGYNMEDSLLDNRVDDIANSTLTHMSSMPEYNLESLVRGENSLGTRFYNIFQSHPNSTGYPKIGLGLPSKEFPNPYATTMDPIYCGAVRDDTCKRCKYFSGGFTIIYHEYLDWRRPNVDGVRMNTVQIELPRPLRSGFDGHDKAFVHDACAHALSIATISLVKDVFHIDSIASAVNDDICSSHL*
>TRINITY_DN1233994_c0_g1_i1.p1
LSLALWMPRISGAVTFLCSVAMIVMSFQRRNTLFHRLVLGMSIHFLITSAFYLYGAAAVPPSDESSDAEGHYGTDATCALQGFALYFSFNASLMYYGVGFSTYSFVAMANDFRRKKYLWIEPYIHVAVHLVPLLLSVILLIQDDYGDTGNGFCNARTVPR
>TRINITY_DN1234185_c0_g1_i1.p1
MTTTKTKRYVREDGRLLDTLREQTSVLNTITRSTSSCEWHSDETKVVCSIQGPRELQFSSLSQSKEDGERLVVESYCKLLPSKNDDEDDGSSFDDPLKEEKEKERTTEQFVKSCAKAAIELEKNASFGLIVSVQELKNDGSFLSCALNAVGLALILSGVETKGWMCSSTACLMEMSDGKGEGETPTIALALDPTREEEMKAKATMTCAFLINEETEDKTILLGTKMRGRMTETEVFECVALCRDAATSVCTYFDRVLTLREREFEERYRITDEKVEKWKKMMESIAEETKTKAV*
>TRINITY_DN1234307_c1_g1_i1.p1
LSLGLETAGGVMTTLIKRNTTVPAKKTQTFSTYADNQPGVLIQVFEGERSMTKDNNSLGKFNLDGIPPMPRGQPQIDVCFDIDANGILNVSATEKSTGKEQKITITNDKGRLSQDEIERMVQEGEKYKAEDDANRNRVEAKNGLENYCFQIKTSIGSKEVEGKIPADDKKKLEEKVEDTLKWLESNQNAEKEEYEEKRKDLEGVAMPILSAIGGMPGGMPGGMPGGMPGGMPGGMPGGMPGGMPGGM
>TRINITY_DN1234411_c0_g1_i1.p1
GVRRQEALATLRTVKAAQLDVNELESASSSSSSSSSSSRSTKPTNEEVQMAVKAYQNALEDELNLRTIIPGVRIVAPNDPKRREEDIAAAKQFLDWDLQEELEGVSSISEEEENAILTR
>TRINITY_DN1234446_c0_g1_i1.p1
RRVDFHFLDLVSDMPSAIETIYEMFYPNSSNSNNNDNNNKQQDNKQPVLSSAIKYNFVEYLRINHREKNGNQRHRSLKQLSLTPEEVTNVEYNRLFLEPFPEFHNNNTKSKNHQQQRSSSSSTTNGSSSKFTRRSSQ*
>TRINITY_DN1234527_c0_g1_i1.p1
MVTHKRHFRRAGGSLTDRPSLLSLDGKVIFLCSGNTFRKFSTSTGASIGPHFRGHAAEVTALAFRPGYQCRNFLLSASLDCTLRAWDVRDASVTAVYIVPGPVVSLAVSNIVATEIDDIVYISCWQRVRKGQPAEGSRVYAYSLGKGRTLERLAKLAAPPALVMSHRNHFLGTFERHTVLIWPLVCKEGKTLSNRSPSQPIRLHHTKNISVLAFSFSDQIIAAGDITGRILLWRNFYNPTMDSAHHNNLSTYVSGRSDFNEPLCSTLHWHSQPVACLAFSSDGTRLLSGGSECVLVVWHLNENHRSYLPRLGAPLCSIYQTPTNPTEVCVACSDNALRFLSLTSMKVDCVIQGVRPSKHEKRDVEKYTATSLTEAAISNGARDIETALDNTQLSDLVALEPASGCLAFSSGSNLQLFDQVRDRHISDIQVSKNKFSNETGGSSQTFVSHAAFSNDGAFLATVDGRSERQPYTKLSGRSFQDGPGLTVGVLQQGEDRAQGYEQEVFRIWERWSSLSLVQAGRDEKNGGFNCVCVCHGPHNKSVAFVTVCRAGVGGPMICTVSRDGDIKIWKRMSAEWSPKCAFWSCCSTMSHKITASSSLTHTAAFSTDGSLLATTGNDVVLWKPDGCCLQRFATPGWFKMVQAASCTVDTQVTNACAGVETLTFVGYDPLLLAMSPMGLVLWDILTASVFRAIRMSCMHICQYPERSSYVVAATEISSNLVIGHHGPAETGFKEDPCLMLRFEGADGRLACWWECSFGRPIAMLSSSESEVDAVIISKDRRIFEFGTSTDTHLGASGFRDHLPERNESLAQCFGHTTQKIRCMAVEREASLHKVSDVTSFSLRQLANTKEKMQDLTSDGQGPTGKPQKNTSSISRTTASHALPPLTILVPFYMDSILLDSGKVVRSGDRAQ*
>TRINITY_DN1234613_c0_g1_i2.p1
SNNDFRMSRNSQMTSTVTLGWGRSKEVGVTATIGSIALGAGISIGFGRVENTRYTSGGRIYKDGRSEGYYSLCHGVSTGEIGIEIGYSEGYFASWDKIPGYSTATSGTVDMWVVDISSGIVECHNDWFGHGSHVCGWFYGISVGLSIGWPVGASSITCLSTALPGTQVNFYGIDCGSCGRDGHTCALGSSCNNCCSQQHNWGHNWPPGEKCGPPEPRWGDGTYCIGGSSCNQCRNSASHWTSRHPHGQRCGRDPGKRLVASQQCYKTGDKSNLVACWSKESLLKRNDISLNCFKQDYALSLHTLPGPHFLLLAKREERKNNKECPSNVAFDYVEGGMAKVFMEDIAGFAQHPLGSYQLSDILQAQEKAEAHIEKASEYNLETNTCLHYARDVWSSLGLVDTIDTAEFIVEGVFNDSNFENLAKKHRGGTGYLTAKASGKQELKNYIKDVVYTQLDIVAA*
>TRINITY_DN1234629_c0_g1_i1.p1
NTPLPADSGAMLYWSAAPMDSLGNPIQDTSVSGGFELLGALTPIKSSIVCRTGWATHDQLQSIVEKAKNMQPQQAMSPNIAGVLMTFGVSIEPLNNVRNLQIEEKGVSDLKGVAQKIATDLFNYLQSFDDVGNARSGWMTVPTNVFERWFKRFEGKLHRDPNFFMRNSVE*
>TRINITY_DN1234665_c0_g1_i1.p1
KKKKENEKATTTTTTNVVSKISWMDGVKRRKAFSDAWIAFLRLPNFPEDVYRKILARLHLDVIPHHVNPVLLCDFCVSSVNVGGLIGMLALHALFVLVTRHNLEYPKFYDRLYNLINEDSFYANGRRTFFELADVFLKSPALPGYCAAAFCKKFGRLSLSAPPAGAMLCVSFIHNLMRRHPKSCLPLIHRDRDVVGGVGVNIDNAEEDNTAAERDENVMKQKSSNNTMHRRSFDEDPYDFSTKDPAKSRALESSLWEMTALENHYFPQVTKLVQMLRMDLGDRVKTKEIDISGGGAEAQHSLCSANYYSLLKEELDVRLKSVALKHGTIGDLGLFHSDEFVSAAGFGELIQWKEEEEEDFGR*
>TRINITY_DN1234666_c0_g1_i1.p1
VNTSLDTKLDTSVFNTRIATKADLSSLQSTNTTLTQKANQTDVDTALSAKADLSALNTTNTTLTEKLNISDANTALALKVDTTDFNTLTATVNTKAPQASLDTTNTNLGTLTASVASLTTAVNSEALIQNTNSDVIIPQRGIPYPPKNIT
>TRINITY_DN1234666_c0_g4_i1.p1
ADLSALNSTNTTLTTKANITDMNSALALKVDTTDLDAINTSLTSKAPQTSLDTTNTNLGTLTSTVSSLTTQVNSQASQDTPFAQIPQVYTELGLNANGNGESFYHNGHRLAAQSFLVGKDKFQETQPEDSYFRYIGYIDLLNDYTPGSYDFNDPYGEIRFRNNCKIRMKDNSVETLVPFTQTSDGRAKTNKEGIRSGLEAVLRLKPQTYEKNGKTESGFITQEVLEIPELKHL
>TRINITY_DN1234843_c0_g1_i1.p1
VALLGAHTIGRGNALFSGHHGIWVDTVQQSVTFDKRYYEEGFRRAWIPRNLDTPIQDWTWGNQDNNGSPRFFLNVDMCLFFDIETTFPCCTDVTQNCNRNGLQLDGIPCATYAAGSPRAEFSTATALFAGRNAR
>TRINITY_DN1234877_c0_g1_i1.p1
RERQPMRQANGNELGGQRRSAMRKRTKSKVCVDCDRSIIVFTPPDCSDDLEPLLTPISMKALFDLMFLLSPVRPQKLLQKLFQNVSYNPDLRKVVASSFISLLNDDPRSAIDAIRSLGGAACSLSTFPSSLIGIAPESTESEPANSRSFFRRRRDTGAATAIAMNFPLSAITSGNTTVLPPVVARRIFDTLTVLTKNVRLSLDILSDFDIQSEDTGMKSHAAYLDTLLGLLAKTKYTHSSSNLGDLLGVIEGICAPLSTIPTNDVTENLPTKREIETAASDGKEYVGVPHSIVSPSMLKLLCSILRFETCKDSLFTKVSVIARRLCRVEANRQCILVELASVAGDLGRDAIRDLRSLRIRLDNAVRLHYNQLSSNIVANNVTSSSKVKDHESPVLIPNNGTPSSAVTLSTNNTELKLLRVLQVLHNLCTGTETKKSTELPIASKELVNLLEGINLTALWEQLTGCLNIVSVLEGVTKISGEEDDESELDDDSDVNGTKGGKKLQNSVAGLLTRFLPTVEAFFVVNACSIERGADEKQDVTGALDVERLVGGESLLKFISKNKVLLNALLRSNPSLLDKGLRAMVRVPRCTSFLDFDVKRHWFKQQVRKLRSQASRRHGNLRLSIRRQYVFEDAYRQLRMRNADEMRGRLHITFANEEGVDAGGLSREFFGILAKEMFNPNYALFTSTEDGCTFQPNPQSSINRDHLQYFTFVGRIVGKAVADGYLLDAHFTRSLYKHMLGIKPTYQDMEAIDPEYYKSLKTLLGYRLEDIGLDLTFSSISQWFGRSQIVDLIPNGRNIPVTEEEKEKYVDLVCEHRMTTAIEKQIKAYLEGFYELVNPAMVSIFTPQELELLISGMPDIDILDLKKNTEYNGYRTADKEIGWFWNIMFSLSKSEKASFLQFVTGSSKVPLNGFSELQGMRGIQKFSIHKAGGSAGALMSAHTCFNSLDLPVYKSEEQMREKLLYAIKEGAGSFQFS*
>TRINITY_DN1234907_c0_g1_i1.p1
PDYMNRNSNQWLRDSLDSCCKRYFSWNEQGCKSRNAELTLVSGDVQDAFDVTSGLFYPDWGNTDDTCINDGNAPAYMKKQYKLWMYETLEECCKSYYAWEPKYSECLTSQGGELPPDTFKVG
>TRINITY_DN1234917_c0_g1_i1.p1
AILLAFFCNVVEIESFTTPTRHITSSIHHKTKTSTQHNAGFMDDLSKFFDGLGGGNSDSDSQQQNDEIDGVYTGSRRIITVPAKSMKAGGLRLYCNLYLMGLQNTPEDGCWKASKADDSEVNLRYKDLSGSIIIRFTDDGITVDRLGSAPSNKYLMHESVILNGFLDELKAIVFDGDISEANRLLTLVDDNDIEKNRDAISFG*
>TRINITY_DN1234973_c0_g1_i1.p1
MVKSAPKIDFIPTLIDQLVLAQGFAYSRVFVVALSKVDGVREHGYTFGSLLAAQLVVATTYGFFGSFCLTLLLLLYANIEKSDEKLGKERQYWVTPTKSQRLARDFEEVQPSFASQRKKRHTLRDAFDTMDLTKDHRLQKEEVEEKLINTWGLGKEDADEFFASLDIDEDINLDYEEVVSKDAGRRTLVYVASCLDDEENRRFHHRKK*
>TRINITY_DN1235080_c0_g1_i1.p1
MPLTNAPQLQLFALVQIVYGVASIFNLFDTCSVLTGTSCSDPEIFLLSIVGTFLFAIGIGFFALTIIAYDDIAKKKRLVFAAMYCVSAQTASAILAGRTPSGIMPAPMHIAEVSVQITLFMILSTANWGDMSLSGRDNPVGGGATKIFSALYALFLLSLVYVNADALEFMYRDVFEASEKSSAYHFLSQSIGVYAFEMFILFGFGAMYGRHDDNDFLSRLAILQNICFSLQVFWFEDVANICAKILRISGMQTCVVAACGLLAICIDRKKRRNNYESLGGLVR*
>TRINITY_DN1235113_c0_g1_i1.p1
MSDEIPFAQPSNIDDDKVRQRQRRKLCKRKFVGSGVCLLKKDVSSSSKMSDLGKSILRSLMYQNGIEIDGEVESDYKKYGNGVGVLINNDDNTSISSSSSVFIAILKAAVGDDEKNTSPVTTKHVLSKVCLTLPSGNIPGNLDSKDVVLAALHFLSTKLIEVPAPITKTSSSSSSEKLSEVSEQEGRSGCDSLLRLFPILHIQRSYGDLERRVYFKDGDWKLTDRNFVKKVLQIETVFFHSSSLLWKWQKRESFNLSAITLSVLEKESLLMKGTIPSCATYKKAKNATTGFAGGSAGASATKKKLSTSASNLASLSKHEVGSVSASTTVNATPTKDSKNFGTKSSSNDVDDTMLDK*
>TRINITY_DN1235459_c0_g1_i1.p1
GHNFDMYDPMYPNDPKVAWNCAKLWPASQHTILTTPSPDASKYSLSHFKIENVVSLTSIADGVNLHSAMDNVTISNMYLQNTGDDAFAVWPGPVELTNVALKDLTVYNPGVRGVNGPYSWGSCFAAFGVQSITFDRFKCYDRYCPVEEDASKDYPMCQDWANGHMFVLNAPV
>TRINITY_DN1235606_c0_g1_i2.p1
ESPKKLQKFQTASNVHIESDLAPNKSIDKPSGGCPKGEQGIEYGKETHDILINTLGEAEEDDSPRCLVTEEINHHDSSDSIRRCAEAYVSLTEFPRLGLDFNLESTEDEEKILPRVSRPRQRLSREFPLDPFPVCSYDSSWDVSPRAKGNVGIYPSAFQPNSYGSISSNECNITSDRHGFPRRSDSMSSDITPLLSNNTHSRGQSVVRSQPDVCSTSSETTPILSNNSFASNSPKSPMNSFGLPNSLSPKTPTSCSSLWRKPLDGVLPEKGLNNADVRSPSSDVILSSPGIRSPETLHKIVSREHNVEKLCKNLKEKKQPTSCHDFPFAAFFVLQLIAITCLCMSCGPMALGYVKYNNHDVDIGDETTETTDTNVHLNLDGISFPFSHVLVLIVVSGLTSITISVFALAVMTAFTRHVIPIALSLSIILSFLWTAVGLIRGEHNFVPVTGLVAFGGSMAYTFTVWENIPFASANLYTALIAIRSSLPLMGLAFVFQIIAMLWSIIYFFASVGIYDKLEECEFDARVKMTCYFAVAMSFVWTIQTLIHMMQICIAGYINRWWFKPKLDPSEQLDVIGESMVRAIVYSFGSVCVGSLVVPISNLLRKIVEPLRPNGEETPFRALFVVQEFIVTTIDKFFSEFHEFAFIYVGMYGYRFFEAGKQANRLFEKRGWTEIVDNDLLNNLLTIVSLVIGGTCGWIAIVMECSEYEQLVSSDRPALVSFCIGSVIGVTLSNILFSIITSSVNTVLCCFAGSPVEFRNNHPECSHAMREAWRESWPGCVDFVEGEHRLQSTIRSPPGRRLSFRHNGRESLFY*
>TRINITY_DN1235609_c0_g1_i1.p1
MMNESASGKSRIVSHDVAANVTNDSPTTSTEKIMPMRSSSSGKLSREGQIPGLEGRMDFPSLSTHQVVDQDSSTRCNTQLSLSSASTPSTTISSSCNTMKRSGMKHNQTKSSSRNQTISLSRHQLKRRVNNPQHQNRQSHSVCTSTSSTDSKSYPSASSSSLTGGMTMALNSPTKRSSGILRVRTQDDSLRASYGSFSRGASTTKSGSVSTNASYRAENSDKNNASFDFAIPLKNPQEASIRVSSESTNGALSMNPKLLSKSTSAGNVSFHKVCVREYDRCIGDNVPSEGPPISIGWKFRQKNEHTVDEYENVRTTKRKRNSHEEFLPLNVMERVELLSGECGNTYTDIIRATCESSWTQQQRIQTSQRHRSADQLEEFVESARKSLKNVSLKKTFRRKGKKRRS*
>TRINITY_DN1235748_c0_g1_i1.p1
MSTPRARSAFLAVVSTSAATLAVWRVLQWRARRKARIVAERAARMVQDGAMIDYTDKKTMKGLVGTATKRASQWLSYQSIDSAKPMIGQIGGISLNKRRVLALPPDYVLKPLHTDHRGFREVAFYEAVKMASQHGRRGATATAAATTPYDKATRVNSSDDGNASFGAIEKCDAWAMTLAMFLHDVIVAESEHTVVASWKALHKEIDLLKSIAKLTASYYGVVAQNVSPSNPNEVPSLPRTTSEITSDSYLLLSDLTANFSKPCAIDIKIGRQSHEPGASDEKKRREAAKYPSQYEQGFRIVGVRIFDPDHPESDPDGFRQRDKHFGRSLGSRDSVKDALRTFFTSAYKETLATRPRRAMSSQSLASLTSVEQPQPKETMLRTRALSNVLQQLRAFQRWFEDNKCLAFYSSSIFIVYEGDPNASNKDLVNVKMIDFGHVVRQAGGDPGYLYGVKRLSNMLTEVLEEANDGRSR*
>TRINITY_DN1235894_c0_g2_i4.p1
PGCSEDGTSIALKLYMDDQCTYPAEKAGLEFTDVATGWDSLPFSEGGLVSSECTTCYGPNANYDQHQLQTLCMKGYEYSVYRCEANMQYFSYYGRNTKNCDHVNYLVETVLSSGYTTSSAAAAEDAEEEATEEEVETEQDAYQGTVNQVAYGSDTTSSDSTTA
>TRINITY_DN1235923_c0_g1_i1.p1
ILYGQVQSWTPQLVTGPLNQTPPNKITEVFWGMINCYPTLIATIVVYASEVFRQYQLSGMIAWLIIIIISFAIIFAINSSIHSFLVVKYASADKVAVSVGFYYMSNALGRLLGTLGSGFLYTYAGG
>TRINITY_DN1235946_c0_g1_i1.p1
MLKLTFFLSAVALSKGFSLTPHYMTTVKTNSLPMLNAKSETIARRDFVASSAALVGFTTTAALIAEPEPALASGGATAGKYTTIPIAKRRYYGRVQQAVHEYLLMGPAVVAGDMNDAGIQTFFDINGVVVVAAKRKDINGSCTKKDRDCKGREIRDSRWNDMKASMYLLGNAFRINQQKAPDNLPTVRAAKAFFREMDAMEKCVVTKKPKKFDKEAIGHYAAGLEILDTYLDLVELPPIDSGHYDQEFDTLVGESARIT*
>TRINITY_DN1235959_c0_g1_i1.p1
QAPPEIIELIVTIKPSLVFQVDNFNANCLHLACLNGISIDTIKFLLKNGGSDLINQSFDSDNRTPLHHSVECICREEIDYKEGLQIIMEICNVKEGCLMIHHEDRNGDTPIDIVILKINESSEYEQSQRYEHLLRFLRKISIGVYKSLKTAWEISGYCTTSHCTRITPLSAKSTKSKSTQSTTSLSITPTE*
>TRINITY_DN1236029_c0_g1_i1.p1
MKVKALSRSQASCQRECKGDLRQFHRNLDPSYHPHQRAREYTRAVTSAKLDRMFAKPFIASLGEGHRDGITSSCMSRNALVPFVSGSADGEIRIWDLGSKVMVKDLPGAHSRMVTGLVFANDGRTFYSCSDDGLIKSWTAYPGNSDEYATRHGPMSTYRSQSVGSFKSIDYHRSEQQFATASDSSVDVWDPTRSSPIQSFKNLWGSSDTSTVARYNPSEKNLLGQCSMDRGIGLFDTRSGSALQKTILKMRSNCLEWNPMEPMNFVVGNEDFNAYSFDMRKLSQPTMIFKGHTETILTINWSPTGKEFVTGGYDKSIRIFPHRKGKAREIYHAKRMQKIFTLNYTSDNKYIISGSDDTNLRLWKARASEKIGQASNREEKALQYRQALIKKYEHMPDINKIHTTRKTPGLIKKKTAIAQIQKESQQRKQANRQKHSKPGEEEFVTERKKVVVKKVD*
>TRINITY_DN1236166_c0_g1_i1.p1
EDNFGLMRELPNSRRDILAGAFAAFLFGGNLSLKTPQQFAYAYSEEYEKDTLDLLAKTKAFIAKQNYYEDVYESYAKWNTKYSVPGAVDTKRFGKSFLLTTKIFSLVKGGNIEGLEQKANEWVNVASALTDGTLSGKEARDTYGNLVWANNDKSDPKNRIGLCAFGETAGTKFFNINCDG
>TRINITY_DN1236319_c0_g1_i1.p1
MGASKTTSANTFNNTMKIAVLVATAATAAAFGPAGKPAFTTSVTMADYDLDFGSKNGYEPAPGGDGGQGQFGAVSPNNWRVPGTSPVGETSWSGANDGGEEPWFAEAVSTVSLDLEKADDTLKAFTKEAAMFKIEEFASSSPYQFKSSDEAMDELVAALGYSGFLESSGKQLLKAWDKLHPDPSKKEAKKAAKKE*
>TRINITY_DN1236686_c0_g1_i1.p1
MENDEADLFRCAVCGMSEGDSSNFTQSSLQTNATVGCGHQFCSVCVERELSRRKVFPCPICETAVKRVTLSTRSLDDVQCEKDTSWRRRVQKVYNKVESDFANLLDYNNYLEDVEDIIFCIVNEEPNAEEMKAKVKKYEEENKSLIVIRQSQRADEERSIADRIAAEQRDSERRKREFLEEERAIALAKKRFKQESLQVSLGEREEVSSELLAAQMAGYRNEILKQQRGRSSQTYTQGPRVREPPGGLKGDIKLDRTLYLKRQSAGGGIESGSLVSHEKNWNLAVSTLFIPGVGVGVNTGAVLSCGTGTAMNKTQ*
>TRINITY_DN1236692_c0_g1_i1.p2
GTGRELQALTGHTGSIDRVRFHPTEANVLCTASSDRSARLWDIRSAGTSRSGGKIDLGAGIVSVEWNSAQGGSVRHLAVTDRDDTVRVYDGRKLSKPVSAVFAFEDGSVVHETHFSPSGTHLVAGVKLKEPNGMGALRAWKWDDGNDAPKGKAGKVMIGNDNSDTFVGHTGPLYTLKFSPDGTRLASGGGDALVNLWDVASMTSQAVVARRTKFIRSVSFSHDSRLVATSSEEDGIDVADAVTGERLGLVRLMTDEKAKIRERMGHAGVGGGADEIAFHPKAYVLACARGFSPGPPSGPAQTPQISVARLAVG*
>TRINITY_DN1236692_c0_g1_i1.p1
TTDAGSITLQAQRTLHRFCQSFVSRCYGPVMKSLKNEFRRDSVRLEEGDKVIFFRIVWFFFQWWRTHRLEGDGKVAESDDKSAVGQLIFTMDVFTFNLVFTSTDIFYDRKKHPDLMQTVALYQEMMQLLRAMYHSRDSTEHVMALGLMDRIFYGPDPIDRLPKLLGRWAPGTYTREYLCDLVELCHTTISLLETNSTHCLEVEDADNSDGKNKGSKAKKKSDAIARMNAIAAEFDFPSYFARKIVSPQVVFMYTQLLSQYKTNVPRISDNIVAFFVRLSKVEVSKAAGDDVDGEGAEGGEIKLKTSTLEPMLYNIQTIMVLGSILNDPIVKNDPEAASMLSFATVVIRHYARAAEENPMIHVESLLKHPLAHRFCEKVTNLYVTDELRMLVERDALLDGMREEEQQEAAEQDADQEQPVDIGVSVNARRTAAIEAMQAPAPMSDDEGEVEFGVDNVDIVGAKERIEEKAKKIKVSNKTLTEEEKLQQEERRKKMAELAQKRKEQADAEKAKEGGESGEKEGSEEGSAEENPESPPKRKLEEGEEEAAKGENAEHKAPEEDAPKTKRIKRAAVQDDSDSEDEDVFGASEPTAAAATKKPTSSAANFFDDDSDED*
>TRINITY_DN1236695_c0_g1_i1.p1
VRPVAPIYSYATVSASNVVATTCQYEALKYVSFPVQTLGKCAKMIPVMIWGFAINQRRYDAADMLVAAFITAGCTIFALYGDVTNKHVSSGGDTSWYGGVLMLGYLGFDGFTSTFQDKLFKGYHMETYNQMVWVNLCSAAISLFWLLSDSSLTEAFNFIGRHPGVMGDVIILSTAAMLGQLCILYTIREFGALLFATIMTTRQFISILLSCIIFMHPLTLPQWGGTCMVFGALYYNAFLKAARKGSKKEITIVSDDAKSGEKENLISKDGIA*
>TRINITY_DN1236891_c0_g1_i3.p1
MSQYKQSMDRMGRSMDSGSCDQQAGDEQDDDQEKALLSADSEANNDQTDNDDQHDNLAVLSYPALAYLQRHADFILMPLLPLAWCLLLVSTLSRDEMLSAWGMPLLGIVSATLANSVPVGGGIVFVPILHLFGYEIKLGAAFAVATMTFGNGVFGFLTWLNKDASAIAFYAIPTAVIPAWIGAAIGTLRPFMTPEHCKTLFALFALKAAAVIWRGLYVSRRNIRLGKSFNVGFDSDDNQAAADLARSSTRYIASICSFLAGLVLVAHIGVGNALVSFLVNTFVWRLPPKEAVITAVICGGWTSLCPFLMHLFILKDIPIALWIMTLPGVFLGAKIAPKVHEALGIQNILASFVIFLLLVAVLMVS*
>TRINITY_DN1236899_c0_g1_i1.p1
MDEIFNILSSTARIDKSRRKKKAKQREVSAPQAQRTNITSSEDAAADFKNSITTKEDLSNSTKNHSVAKQKQIHHEEIAAFRNRVGIYLNQSNKHDLTIPDPIASFGEMANPPWWKEEGSSKNSTFQLLASAFIRNIERGKWINPTPIQMQGIPSLLARRDVLGCAPTGSGKSGAFIIPTLFLSSVSDDIFYNRIRNGDANEKVDPSKKGKKNKKKKGKGGSKGVAESSSQNKIRALFLAPSRELASQLHREVERLGEGKLHGLRAALLSKTNAATICSNSTSTSSAGLDVLVTTPLRLVECLKDDTDKKLDLGSVRVVVLDEADRLLDASDGKTGKGDAAPQSGSAFAMTFLEQIDTILSHIPKTAVRALFSATIGSSVRHLAESILRNQVDVSTGMKCGNSTVAGVNDNISQELMFVGKEEGKLLAIRQIIAKGISPPVIIFMQSKERAQALFMELLYDNVHVDVIHAGKSQAARDAAVSRFRKGDTWVLICTDLCARGMDFKAVNMVINYDLPTSGVTYVHRIGRCGRGGRKGESITLFTEADFEHLRTIANVMKHSGCDIPEWMLNANLGKGMRSKSRIPIKRQTVDTSSTYGKRKKRNKRQAVETTEKKKRKVE
>TRINITY_DN1236926_c0_g1_i1.p1
DVPSSMPSDAPSGEPSSIPSLNPSNIPSLSPSDLPSSLPSLSSLSPSGLPSFIPSISPSSLPSVVPSNAPSLVEPTSSPSSLPSIQPSKTNKPSANPSSKPSAKPSAKPSAKPSANPSPTNSNICKDSGVKFKKNINDGGEYKKRSCAWLLRKPEKTQSRCESGNKQKIKSHCPNACGACEEYKCADSKKKWFLWGNEDGKDRLRNCKWVGENPIKITRRCNKNGVAATCRATCKYTNSTLG
>TRINITY_DN1236976_c0_g1_i1.p1
RELKHTLNAPTAAHAGSSKSFSVKSVSINHKNGNMVTLLLSTLCVFDINGNLVAKQHPDEVFSGNKIPSVVISTNCPEWMELGIVAVTGHMNGDVRLWGIDYENKILLLRHILPERVHSCPITTLRATGERQ
>TRINITY_DN1237115_c0_g1_i1.p1
KTPAVSTALVAIAFATNSSNNVQAFQSARPVVLSPSVKQNTQHICTPTFGAEQQRRSTSISMAMGLSRGENTQSNGSLFRSASQKTRRGLQKLRRSLTILLASFAFFLSSTRVMHTPPAHAASTAAATSSLSLTQRLNPFRTRSADEMIDAYVRDRLFADDEYDPVESAYREAFADAGSAASGNKEGSATSAGAYPTLLAETAGSALGQQKSVQSLLSTSTRSLGGATGAASRGVGGSEKSDGFTAVLIKASDVLQA
>TRINITY_DN1237129_c0_g1_i1.p1
MLSSTCRNISSKYWRTSLSKKVASTAIDRCYTQREFSCIGPFVSRQGLIRNTINFDTPISFNHTINQKRFMGIRTKAKNRKPRKAKSKGSSVDALINEHLITELLSLQNATAEDVQVRLIIDQGRDEKPMIEVMSLTDAINVSSEEDSDLVGINLNQEIPVVKCVDYNKFLYQQSKSSSGGSGSSGGNKPTKQFSFKAGIDDNDLERKAQNMLKYLIKGHACQVTITSNRRNLLGDKDIIESTLDRLKEIIGDDGNPQGKIKKNEFGNR
>TRINITY_DN1237179_c0_g1_i1.p1
GVWYMGSITGYAKNEYRIRWDDGEIEIEDDMDTINQMVADATLLDPSTSTKKEKYKTGQLVYKEFDDDDGGWFVGKIIMYNKDGFYTVRWSDGGHDVYKEKDITPMIKAARYIPDDDDLIIDGPQNMGMSAAGKIVLTLIAIAFGVAISMFGYKYYETQRIQRRREQELALEDAGGGDVTFDASTGYRDEPSELPKII*
>TRINITY_DN1237453_c0_g1_i2.p1
GLTAATLLENSGSLDKVIFTDYNPSVLENLKKNVKLNEFDVQHKVLGLDWFDQQQQITDEQQIKDNDEEDEETTTTAKDSDENSNTWIDMDGVHHDQARLIIGSDLIVCSNDAELVAATLDCALLEGGQAIILGADSQTRFGVRDFPNECRLLGLDVEVNENVWQSTADHVDGDEEQLKNELELG
>TRINITY_DN1237467_c0_g1_i1.p1
TLEPTLFPTLSPTFTPSAPTLTPTLLPTLFPTIEPTLEPTLVPTLLPTLNPTEIPTTDFPTLFPTAIPTELPTELPTELPTGIPTALPTELPTETPSSNPPTSEPTFFPTNSPDSGGGFDDVFPPEDDFSPPEDDVFPSEDDIFPTSTPIVNNDVFIVDPSRPTVVAPLDNDIARPANAAPLRIDRLIQVNGPIFLPNTLEDIDATAALVLSNGGTGGRIVSSVKGGTCSIANNGVDMIYTPPFGCNGLDAC
>TRINITY_DN1237509_c0_g1_i1.p1
DLGNRLEPDLISTYIMNFSIASTCLLLAQVQNTVAFVPSTSITKAPITQRSAILDPSIFAEAHHHVDTLSSVFSSINLADAADAVVASADAAAEVAKDDNGWFGFLEGPIEFLLGAIHSALVGVGMNEDAWGVTIIAMTSIIKLATYPLTKQQLESTNKMQALQPTIKEIQAKYQSNPEVMNQKIAAIYQ
>TRINITY_DN1237651_c0_g1_i1.p1
VALENQHPEVVLNAFPLLFMSWTYHGVVPRVVYDLEGDKDKITKSIVVGSTTALAIYLTWNAMILGNVLDGGSVAEFIDIPTTAASLVREIEDSSAVVLGDMVGMNGAASSLAAPAASALSSSIIALQFEPPLEYAVAIVSELAVITSLIGVVLGFVNEFNDSIGTLPSKSVGPKGDFNKWKVALSTLLPPAVVSIALGYYSTSYDIDNYQIIDYTGIFGASVLFLILPALMAWQNRYGEEDPPRPLTVRPMVPLGKISLGSLYKAAGTLILEQG
>TRINITY_DN1237669_c0_g1_i1.p1
IESKEDKLEISTLQYKLKHRNDKIVQLETELGDAYNERDGLRRTLADLTEQHELDKKKSKVLSNRLNSMNKTLLSMIDDQENILKAAEAREKQWKKLSSLRREKLNLLIGFEEENKSEEVLLQNCLSKYSRELTEIKQTS
>TRINITY_DN1237912_c0_g1_i1.p1
MVKGNYKSRALLALLALSCSSVEAFAPSRTTMVPTVMVPSAMTSNSAGFLNTYSSTYSSSKLQMTSSSAAAVQPPDEDGKASSTSDGAPMTGMIFNLVKSIVGAGVLSLPAGISAFGNAPSAMIPAAILITAIGGLSGYGFSLIGRICALTNSNSYTEAWANSVGKETSIIPAASCTFKTTCAITAYSMILTDTFRAILSTAGVNLSRTNTLLSLTSFILLPLCWLKDLSSLAPFSLLGIVGMGFTAVAMGMRYFAGAYAAPAGVFLPDIAAKLQPAFGNIGAAGVFTPNAFILICMLSTAYMSHFNAPKFYNELENNTVKRFNILVGSSFAISIATFVIMAAFGFLTFGAASDGLILNNYSNKDVLMGLSRVAVFISLVFSYPLAFAGCRDG
>TRINITY_DN1237918_c0_g1_i1.p1
LTASQDAEDMFRVFARFNPLLTRTRVRSAVKDFQMQLISTVGQAIEKLQAKFTHKYELSPAFHMSGLRGIPPVGGKIMWAKQMERQVHALMKRMSDVLGPDWGQQLEGRGLRRSGDELLSKLDAKGFFRAWVTEWERDLAGANLRLNSYPILIAPEGRDNALIAKVNFDEKHENLFREIRHLNWLGYTRDIPRTLTIVSEEALGRYPYAMTIKTALRSYTVARELIPLELEPLVTPQLLAIQQSIAEAFDVSLDETKIASKRRVRWDTKDMADWVAGLTEHVNRFEERVETLLHACDKIDSALIQLGKVEYSTAKLGHVVGSIQKYVDELSLAGYNDLASWVSVIDDRMGNILAQRLESALKDWSKAYKVGLRDTDDEEQKANNDCATDRPRINIPKIKVEILLRNQEIAAFPAIPSVREIYLKELHDYVGIVCSLARPTSGRFEVFDTKNPDESNKSGTFDCLVDSVSPETLSSAYAIVEHHVQETSLFVDRWLAYQILWDTRVSDVSNAVGDDMEKWNSLISEAIEARTALDTAATLTEFGPIAVKYDKVQSQINLKYDSWQKELQSTYAVVLGQRIHELHDKISGARSSFESVSLEPSGTSTSDIVLGVTFVQEMKQSHGPWSKEIERLSDSERILKRQRHVFGADWMESSRVQGQFQQFEQLLAKKTRAMDEQVPLLQSRVVAEDKVSTQRAADLMSSWEEEKPLRGNLGPGKAMEVLSNFEFKLKKAQLDHENLIKAKDALGLEATAGDNTISSCLDELADIKEVWDSISQPYSSLDDLKDTPWATAAMRKVRKGLDDILIDLRAMPNRIRQYDAFIHLHDMIKGFIAGQSLISDMKTDALKERHWKTIMQRLGIRLPFSDLTIGLLWDHGALNRKKEIIEILTVAQGEMALEVFLSQVRERWMKQELELVLYQNRVRLIRGWDNLFTGLDDHMGGLVLMRSSPYYRSVREFQEEGKLWEDRLTKLRGAFDAWVDVQRRWVYLEGIFFGSADIKAQLPAEWSRFKSVDGEFIALMRRISSRPYAMEVLNIDNVQRTLERLGNLMGVIQRALGDYLEGQRSDFSRFYFLGDDDLLEIIGNAGEPGKVLGHVGKMFAGMASARIASNTPASEDLIARLDAMVSKDGEIVPLSKPIDVTPKLAVKEWLRQLEDGMQITLAELLENAVFESESSDVATTSEEGKKLFVEWATKFPAQIMILATLVNWSMGVDNSLNQGADCANALKAVLASIEGKLQIMAESVLLELPSDTRKKFEQLITELVHQRNVTRDLIEGGVSDPHDFRWLYHLRFNYNPKAAKLTEKLQISLSNANFYYGFEYLGIGERLVQTPLTDRCYLTLTQALRFRMGGNPFGPAGTGKTESVKALGAQLGRFVVVMNCDESFDFSAMGRLFCGLCQVGAWGCFDEFNRLEERILSAVSQQILTIQRGLLERQGRIELLGRSIKLHDNVGIFVTMNPGYAGRSNLPDNLKTLFRSVAMVVPDRQLIAQVMLYSQGIVTAEQLSGKVVELFMQCEAQMSKQSHYDFGLRALKTLLVSAGGLKRMALEGDDFSTDGDALAIVEKKVLIQGACNNVVPKLVAEDLVVFSKILEDVFPGSEVAKMEDDTLKEKVLEVCGAKSYVPGEKWVQKILQIQQVLEMRHGIMAVGPSGVGKSSAVRVLLGALEKV
>TRINITY_DN1237926_c0_g1_i1.p1
MGLCQSTANVPKPEIPEVDDEIISHTVSNFSSESCDPTVRTGDYFCSKDSKVKSADSRRAVALHSVQPLTIEDTYDGVHDGFVLGTGVTGVVRAVTHRATGAQYAVKSIDFSIVGEKQMTRFREEIYIMCQLDHPNVIRLEEVYETPSSLYLVMELCTGGDLFECLEESNSGYSEEECANIVKQMLKAVQYIHSKGIIHRDLKLENFLFSKSETSSQLKLIDFGLSKHFKVGEMHYEAVGTPYTIAPELFFREYNERSDVWSIGVLLYILLSGEAPFGGCSEDNVDMKQLKKNITAGYLSFEPRDIWSTVSEDAKNFVRYLLERDPQKRPTAARAQLSQWIAGADNDHSFQRDLDPSITKQLLKYSNYSVLSKVLCRVVSLSIYPYWFNNFLDDFKKFDRNEKGEVSFRSFKALTECDDKKVFDAICMNNARNTFKRCDFNAAILSLCEFGNDDLYSVFQRIDVTGKGYITHEDILRSLMVDDTISKDELRMSCSEMCKTGNISFEQFVELLG*
>TRINITY_DN1238076_c0_g1_i1.p1
ITSAQQRWQECSYFIAPSLSKSTAAAAQADDSKLNWGVYANRNFSKGEIVDVSPLSLPIPDGSDVIEQSVLNDYVYGYLRVSQTVTTAAGRTQQPKIIKLYSVLFGPDMFYNHHPTKPNVEFSTFGREPVSRKKKNNEFTGTSAQAAVDAIETAVNPQGFVATRNIQRGEELFTSYNGKEDGGAEWFRRRGIVMKIPLSNEEAANNLLAINGTGDENESLFNMHAKKYCSKIYSGIGLPSWRDRLLPILPQNRKLPFYADLDWFAPEFDGGLWNARTKVDVVLGETLELSTALVLSLEKSKDTALLPLVYAWDDLLADQKLTLQRLHDR
>TRINITY_DN1238105_c0_g1_i4.p1
MFYFASAFNRDISPWTGTAATSAQTNMFSGASAFEAKFKCTDAVTGPASSCVSMSDYTFEVSVKASSSTGLHINEVEFVGAQVNPFVVSGIVPDRGDPPKALSTLLDGTDTGIAYDNPAEVGTVPFVIRAPTDIKTIRITHTRPLYGPGWRILRDGVEALKETANRGGSPTPNPVTYAYELYSYTHYARACVSGYNIIKHAGKTVEQCKEICSAMSNCVAFEFGVAYGGGGGYQAGDCQPQSSANPAGCDGSYHNLDLYVKDPSV*
>TRINITY_DN1238105_c0_g1_i5.p2
PPQNHMPPRRIIPGEGAKYQNVVAYKADLHLKTSENSQKLLQQLKNQALQHVCKRCREKIEWKFKYGKYKHKKSASVQKCQNCVKATVKLRYRKLCPPCAQETGRCPQCSKSQKQQELEDRMKRNSSGEENEEEDTTDDEAYVEEGIVITRR*
>TRINITY_DN1238142_c0_g1_i1.p1
LAEEKHVPIYKELVDNYSPQYIAGGATQNSIRVAQWIMSANGKPGQSAYMGCVGSDKFGKQLEDCADADGVKVHYMKDESTPTGTCAVLVKGGERSLVANLAAANNFKPSHLETAESKAIYESASLYYIAGFFLTVSVDSLKIVAEHALANNKTFCLNLSAPFIIDFFGDQVATALEYADYLFCNESEAAAYGKKHGLGEDLKEVALKIAASPKKNSARPRTVIFTQGSESTIVACNGKVEEYAVTPLPKEELVDTNGAGDAFVGGFLSGLLAEKEMGSCVE
>TRINITY_DN1238172_c0_g1_i2.p1
LPDMLSDLVLQAKTHASKGRRKLPTIEPGFETNSASKPTELSDDWPFPNYASIAEPLVPQRLITGQDSTFGAYTTHAFAETIVELDKKYSGMGTSLPAAKAVPWYLFAAFWPNDTPLSPIGNPSLSGIVAGQMFDPQTPYQWTQDMRENFKSATLLTSRSSAHALNAAQDLVGPFHCLKHIIRYLYSGNIGIIDGEVCESVDITVACSAEEIFEGKACARK*
>TRINITY_DN1238337_c0_g1_i1.p1
QIIINSEKRRKKKGDVGKKNFFIKELKLRKKMTKPTVDDETTHLLHIDDDNVDGGDDRTAEEEDSSSRRLDAAKDNKNNVTYWGLVQNNTNYRYYLLSYVVNRMGEWMNYLGSISLIQQVTTEASTGDYDDQGEEEEE
>TRINITY_DN1238351_c0_g1_i1.p1
SVSPASSKSSKSALDQWADHLILPVLLPVGGFNKNTKEEEEKEQPETPTKTTDDDGDDDEEVMNVVFSSDTVVDSGFAASPIVVSYELSESECGSPTPGEVEERVLGNVESVVLANDNEAVDVAEEEEEDALESYLFTPPPVNVAKKGTLKEDAVEEEKKNTNTQSARLSSSMWDVKMMHNMSFMKNVSAMDVAMGAGVAAVVFNFFMPSFLKASF*
>TRINITY_DN1238504_c0_g1_i8.p1
PAPAGQAPAPVRDAKKIALPKGLNTPPAKLPAAVTGIPRTGIDGSSYEGGFEIDNSKYLESLAGQMLPGIVMAVLLFVIMILMLLVYLVSTLCGLTFCKCCNGAYKPRRFSKKDLKINKVVCLVFCAITAAGAFAVFAETPPLLENTKDLTGAMAGTISELSANVTAIADAMEAAAADPTLAIGDIASTTKTMKDAMASVDKTVQDAQDQIEEYVDMSGLYVTIAAGIMFGITFIVFALGFVGFWRLLIFFTIILSIMMIIGWIVWGLLSLLTVFVDDLCWAMNDYLRDRYNSDLSDFIPCMDPKVAVSTINVARNQTVSGIAAVNDQLEEYAGGENGNPYLKYLCYNYAKVPLKDLCTKKTIYHDQAYSTFVCQAEDQKKLTEKADMTSYDSTIQDLIMFPDAFCPYPTNFYSVALGNFSKPASDGGLGQLRCPFKGYSDDAMTQANEFSMGQCYTVKQLPSDVFDAKASTAEKAQLVLDVMPKIESLLQCELVATAFSRMVGPCEGMATALTSLYAGFLLVAMGYFLLWASTLVLISRLQYYRSYCVDADKY*
>TRINITY_DN1238519_c0_g1_i1.p1
RKANVRWADVKKNTTHEYYRRFRDYIDFDTGEVKDDAMQLFQKVLPKRTKKERKNALKRALAPLSKLGITRVSDFGAIDALQAYDFELSRSDYMILRELDNEMRPHGLPLRVNCYLPFDDWQFAALEQEKGNGAFFHYTGYKGNELRQKELNLDQTIRSNVRIAGVKLFLDGSLGANTAKFHEPYNSGFTKTSHTATGMFVRDVQHAKQIAILADKAELQIAVHAIGDAAVDAALDMLETIEKTNGKRDRRFRIEHIQHLSGDGSIENLNLKTETVEARIKRLKPIASVQPLHLALDSERALVEKLGRSRMERTHMYKSLSELTTIAFGSDVPIAPANPLEAILQASTKRTLNKEGQSMSVEMALEAQTIGGARASFNEDAFGGFFNGALMDFVVLKKKSSATSNSKEKEESKEEERGEEEIIDDRSIVYET
>TRINITY_DN1238559_c0_g1_i1.p4
QLQDIEYCVLDEADQMLAVGFEEDVERIMQEIPEERQTFLFSATMPSWVKQLTRKYLKEHVNIDLVGDSKQKVADTIDILSCACSHQSRTMILADLVTVYGKGAKAICFTQ
>TRINITY_DN1238569_c0_g1_i1.p1
MNEVIAILALLVVSVRATCTPSPTNICVTLDFFDGETGYYYLDTGNGPKGPSPTIQAYIGQTITFDQTDESNWYHPIGFAYEPDGAHGSDWGGAELAEVERADELQYKINSLNPTCADAGDTGLDCYEPEFFYPRSEWLTK
>TRINITY_DN1238890_c0_g1_i1.p1
RDLSRNSIMVLNRQLQIYRPLARQNDVLLHRIIGMLDDVSITVRTTGIRSLSRIVSIDPTMLINPRIHQILSKRITDPATLVRCSVIELIGQFICSNHEVRLQYWSKVLDRINDIGVSVRKRVIMIMQEIAQDADNDSVIYFNYRLALRIMDTDFSVQLLVIQYFRKKWFHATAVTRRKDVWLIFVKLMWYMHSNFFRKLNSKLPSLLDYPLLLLLQRILRPTEEEVQTDAVDLELLKKNGYRMITYIFEGLVNSTELEQQSESNRISRSDIQTENLMQMAKKTLTPEMFAFSLNTIALIEPSFLVPENDPLYFLIGLEPYLHRGNGTTKSNSAFTQSVLSIINEIVCYNCRISMSLCQTVVDNVCLLILYSKNSGIVDFATKCLSSFASFSVDSREKLKRLTKRLLLILGRESNLDEERKLKSRAIFVLGKILRYNSEEFLDSKQSPLFSVEISEAEPTLVATLLELFRRYIFIEDESTSMNKNALEACGSLLLCAQASIYNTPECLLKLDEIMHRTLSAASSCSELKIQAVKVLEDVLCTEDSNFSSIFTKRNQSILSSSVGHKQRNLPARIQVENGEMDHSNAVYIQRYWKEILLLCADHDPQVRMKTICLVEIILRKGLVHPLSAFSALLELNFDQSKKIRKFSLRILKAQYEKHTDFFYQQLSEAIEQLFQFIALKQCESEQNNERRSSIKPEFFEEFHFECFKSILGVMTGNRGGSMKVLEVVVKLIKKKVSEATNLQCIKFLSYLISYMTFTSYEELIYAIYQLHRVIVLHAVELTRKIEKEHSEPRLSFSERSLNTNSVIEVQKEAINLSLCLQVILQLKQYLQAKFKISEEQHLSYTQAEKQKKNGQLRVNENIGPLTITVTEAPLNITEDVYHEHLSNLMDFVQPLNSAIKMKISRYV*
>TRINITY_DN1238890_c0_g1_i1.p2
MSKKVMATISLVINAGSAKASPPVGPALGSHGLNIMAFCKDFNARTADIKQSVPIPVRITAFTDKSYEWDYSTPPTSYLLLQAIGQASGSSKPNHVKSGHISLKHIYEIAKVKGQRKEFNSIPAKNICLSVLGSAKSLGIQLLDAS*
>TRINITY_DN1238931_c0_g1_i1.p1
MSNADRDAEPGRAASFEVIRFLIAQNRNVVNVGVGEESSQQPLRTMASKVHNLNEASDRDKCDNAEKSLILYLEAEPEPTAGFLTALQVLPQWLLDRAVVHPSVQALLNSKISLRFPTALIMLDFYFLCVVIITYSIRVNQALECRFSCCGEFYINPQIDRDSEECIVPTGSYCQGSDLDENWAKCKNSFSVWALSPLYIGAIYFAIREIVQMLSYISLGHFRTWLADRSNLLDVAFIAIICFWTVVMQTGAIGNNEFRTGTAVSLLFLWINVLSFLKSIFIDFAVFVRGVLHVVNRLAVFVSALVVILIAFAQMFVTLYRQTPHCDDTCASMLDEDYDDTCQKPFCGGLWESFLKVYTMMLGEVDETLFETSRFSLVLFVIFMFLVVILLANVLIAIVTDSYGVIKNERAAIVFWSNRLDFVAEMDAIVNGPWKRKGASQIDRDSSRELWKKLMDLFEEDIEEFSALSSDFWCYFFLRIVVALFVIPLWLLLGIASAGWLWPPQVRAAFLVQRVSKRNAGNIKEAEQRTKYIIELRNDVKVLQEEVTSEIMDDRQEIVAMKLQLGDMKNDVMHQMKEIKQVMTRLFDLSASAS*
>TRINITY_DN1239014_c0_g1_i1.p1
YANIRLNFVPIEGRYLPLAHIGLALLMKNHRSLHEQLHGFFVGHVYYFIVHVAPTMMMVQNNNNSNSGGGGRRSIEEMMLRRDGATPAHVFAKLNNLPELVRYSNNNFERTIASNNEISSSDNDDSANDDNGTTTTA
>TRINITY_DN1239038_c0_g1_i1.p1
TTTRYTTTRGIIKSADPLSLSSHVSSSSSSSSSYQSPSSKNKNGYIAPPRRKLVDPLSVSSHPVMTTTTTSAYNQQRPSSSPPKTKGNTTKKSYDPLGSVSCHERMIGGGGRNVGGRFPSGTLGRRRRPLVRGGSSKVLVNIDERKAFLEEWVESLQFNNNNNSSQH*
>TRINITY_DN1239148_c0_g1_i1.p1
MVLGDIPKVTPSSKVVGDLAQFMVSQNLDGQQVLEQAETLAFPESVVQFLRGEIGIPPGGFPEPLRTKVLSSRGLESIDGRPGASLPDYDFDEAEELLKAKYGAKYIDEKDVLSHALYPSVFAEWKEFEAVYGEVSKLPTDLFLNPMKEGDEVNIELKPGERVIIKLSAIQPAREDGSRTVAFEVNGERWSMPVTDLSVIQDANVRQKASGPNEVGSPMPGVIVGLKVKEGDKIQEGDPLATLSAMKMETVIPATASGVVKHVAVNVGDKVEGDDLLVEIE*
>TRINITY_DN1239149_c0_g1_i1.p1
LTRWCEGMVWISPEVHGNMSAVFKNQVDWMPLTEGALRPTQGKTCAVMQVEAGSQSFNTVNNLRVLGRWMRMIVIPNQSSIPKAYTEFNEDGTLKEGPLRSRVVDVVDELFRYTLLLRDQQPFLLQRYSENTSKNAKKNLEDTCGTAKSEVLRSLVNPIIIDVRSEKEVASGKGGEPIPGSYNVPLNVNNDPQSVHITTAQEFHKKLIDAGIDMESLPKADTEFITNCTKGNTDYTGRCNRAAALLRDLGYKKAYNGGSPDEIRSALNAP*
>TRINITY_DN1239295_c0_g1_i1.p1
LFQHLGELKLALDMHNVHLKMIEEKFGNDHFQMYTPLVNIASVHKHQGKYEVALNNYTTALALAENEWGSDDEEVALILSFMGDVYLRQYEYDKAIDVLSRALAIQEEK
>TRINITY_DN1239342_c0_g1_i2.p1
VRFNGDAACLDGSFIFQYCLAMQSLWLPKKIKKIPDTTFCGCKSLENVTVPDSVREIGRFAFLDCSSLVSITLPQNLTEVSWCMFFGCLSLKEIKIPDGVESIGNEAFANCTSLQSIVLPQQLKSIGTYIFYECRLLSVIKTYPWVWPLLFESMHEDPTFIMKFLPQCDEQVRKFLGWWSSEQKQSKRLKTS*
>TRINITY_DN1239351_c0_g1_i1.p1
SDTNPKGFFELISASEQNEAILNHQNMNWHSVSNSFDVKRPVPSIASGDINFAKGDSALKVLNNSRFVPWIQKDPRMCFTIQAWLPFLLSKPAILFSYRHPLEVALSLLNVHNEISSITDGLRLWLVYNQNAIQNSMDLCRIHTSHKAILSDTSNELKRITTDLTKKCGVPAAPKEISQRIIDDFRSKGSPRLYSLDHKEITYNAQSNYISLLEEGCEITDSEARGKLSEAERKIYAKAIKLYCDFESGEAYKSDYIWENV*
>TRINITY_DN1239589_c0_g1_i2.p1
LRTYRSPFLNLSIQPRASAEIDRVMKKVDEGVELFDEIWEKVYSAEQQNQKEKYELDLKKEIKKLQRLRDQIKTWISSNDVKDKEPLIDARKLIETKMEAFKFCEKETKTKTYSKEGLAKVEKLTPEEVAKQATSKWISEIIEKFEQLIEERDLEVEKLSAGRGKKTNKNQIEECNHYLQMHKYHLMKLEGIVRLVNNDVLDVDVVDPIKEDLEYYLESYDDDDYQQAYDEDFFYEALGLDELQVVSVDHVTQLAGGSNHNEKGNKKGGKGGDKGKDDDETRSKGSEKGTKKSKKASSSSSMIPLTIGRARKGKAGRTSTRKGSISSAYESGDDDSQPGATPTKGRRSTSSILAGPT
>TRINITY_DN1239606_c0_g1_i1.p1
RKKKMTTADQPIYHRRTKKKTTAALLIKNGRHHRYRRGTTATSSLRSLGLSLMMTTAPSLSLLITSLFPLLLFMPSTTMASASSVVPSTIDSIVVFGDSYSDTGNVFEESNRTAPSPSISWEGRYSDGPNWIDYLAKMMAMNGDDNSMNVRNYAYGGATTNNTYIPAFSSYLNGPIPAVDEQIQLYLNDDDTTNNGIDSENALYVLWSGYNDYWWYVYRNMTDTDDD
>TRINITY_DN1239670_c0_g1_i1.p1
RSGTPAKDALGNEIFEKDYLASKAAGDHSLAQGLKGDATYLIVKDDGTLESFGLNAVCTHLGCVVPWSPANNKFMCPCHGSQYAPSGAVVRGPAPLPLALAHLDTDDSGKIIFSPWTETDFRTDGK
>TRINITY_DN1239673_c0_g1_i1.p1
GRHAAELGERTGETGLVLASKGRRAAATATGRAAVRTTERLTRSAARIFLIALPALGGLFAIWLLKADLRRIREVHEEREDYEWAAYGTLPNKRRPCLPSTMFAGAAVADLLDAVAHFVIAYAVLIELGHTQIILKWEEISLACAIVSTVLAIAGEVADWRKMNKYRALELGQ*
>TRINITY_DN1239745_c0_g1_i1.p1
LQPRLIKILREILQLIVQIMFVIATVADTLRIPPTMFYQPTRTSAHEEIDKKYPNRVIMDVGLVICRYGDVDQIGDGVCVPGDGAAHHEVVFRLVIFRPFVEEVLVGHIIESNEEGIKVGLGEFFSDIFIPAYWMLRPSQYDRESGLWVWTPDYGEEEEEEPQRFEMEIGAEIRFKVKGINFTQVTNTAKGLQATTTSTTSRLMPASATGMSSSTSGDLKSGDENTDNRPVRKRSSSIDVTETNIPACMHITASICEDGLGLTSWWANEEEEEGEEEENDEIGEEEEYEEE
>TRINITY_DN1239800_c0_g1_i1.p1
MSGSDDRVGSKNVSPSPLSAFAKDANEALLTPPISAMTPPTPPNVGSSATKRTKAVLPSEMKDMQQKVQELVAKVDGATTPQGISNALRELEELQQKLSDIEFTPDSPSPLSSSTKGDVMMVTPPRTTSFSVNMSPSPPRSTRKSDGKQQQKHQNRSVDDRDENTHVVSASVAADPSSSSTTKETTLAEPWLGKSPTGKIKPLKKCTACQTGFPEPGKQFCMHCLTPPNRRGINEGNNTTTPPKEALEKKKKKMKVMKMFSP
>TRINITY_DN1239858_c0_g1_i1.p1
MRRRNDKKDGIRHPQSARHHKVSGRPECQDIWQLPRQRFPPALCGLDISLIMVFYECLLTTKNTASFSALTNLMKGVSHKIVDGGGIVRGIRNHGVRDLPHRFKARYPDRLGNRHYKQGRFVSMFYDASPQIMRDVESILRLNEEVLRDTHLKARNKLWYVNIAREDKNPYIQRVLDIERAAGKHAAAAKSDKAEDTKLAIE*
>TRINITY_DN1239894_c0_g1_i1.p1
VGGLAVPYVLFFLPPGAGGGDGGTPAKDALGNDLNKVEYLASKKAGDHSLAQGLKGDATYLIVKEDGSLEDYGLNAVCTHLGCVVPWSAANNKFMCPCHGSQYAPTGAVVRGPAPL
>TRINITY_DN1239970_c0_g1_i2.p1
PAGDFKLSAFHLLTPIGIGAGSSGPTQHFRHFERDITPKEYRSSERIESRFDAISTCPVHAMDAYSFGVLLPAIYEHYGAGTNGRLPQKLEKACQRLRTNNISARPRILPLSKCPIFETSKHVQAQRFLEDIATQSTDSKIAFWKSLPDLVSRKVLSPRVAKYKILPLLQQTITTLTAVDANMTQEISKIECQAFLPILFHTATSHLTPKEFQAQLSSVIELLFKVNDRGVRVAMLSYIPLFAENLDGATLNRIVFEPMCSGFTDSSGPLRAATLKSAIVLVSHLSQPNLEKLTRYLVRLQSDPEDSIRTNSVIFIGKVAPNLTEIARSKLILPAFMRAMQDDSVLCRLAGLKAICACRSLFEEKKLAHEVLPAISGSLVDDSEEVRTAAMNAVEELLVILRELGERMAVEERKRALEQPMSSSHKNNNGSSQSISMMNRTASGGSYGSSANGSTYGGKAAASTATTAATKSSSSSYLSGFSSWATSKITTSAQATDGEGTAAATVNKVDSKNSMASSTGSGFGSFPTSSTASASAVATTTKMSSKSKPTPQFSSLGLRDAGVGGVGSSSGWSDDEFDDINDGNKKGQDSLIPSFASNFENDSDDFMSQFDKKSAIRPRAAGSTASLKIPNRIAAGARRREELKKKEKPAVKKLLMDDDAIGDGWDDF*
>TRINITY_DN1239993_c0_g1_i1.p1
DSDFVTLCNVWKGYSTSCLLQQPNKRTKKRQYCQSNYLNLSSMIEIETTRRDFFNLICGIGFVSHRQRTENAFGSVTWETKNELNRNGNNLTLLHAIVFAGLNPNIARLEESAIPGQFTIWNKHQQLYFHRTSVNASKKRFAANRSPTWVVFFEKFGTEKRVSISTTCLLMNPMPLLLFGNSLIVQHTSRMVVVDGWMEIPLAAQIGVLLQHLRRQIETLLSKLVNETAGDTSIFDDKKQIQHPDGEMRDQRITIINSIIEIISRTASR*
>TRINITY_DN1240181_c0_g1_i2.p1
GIGCGNEMKPGVYSRTSFRADWIRSVVCNRFQDKDSPLCVGGGEEDEGDNIMRKPTLAPTSIGSSYKSGGGGIGCDGNGGKNITVRIRLDLHPHETEYIVKNSRTNRKIMKQKIAKMKNLAPYELHESSECVPIDTCLMFKIKDSYGDGLNATSNSKDNKEGKQGFYQFLIDGTVYDERRGNFGALATYEACIQPNGTVAAVNDQNLPPNDGKGGSHCTDATGKFKVRGLKRKWSCKKIKRKGRCNFVMDIDRGGTLRDRCPASCDVCVATE*
>TRINITY_DN1240278_c0_g1_i1.p1
ALSKIGPMFSIAAAFGNVHGVYKPGNVTLSPEKLLTHQEYTKEKIGSDLERPIFLVMHGGSGSTDEEIAMAVKNGVIKMNIDTDTQWAYWDGLRQFEAAKHDYLQGQIGNPDGADKPNKKFYDPRVWIRKAEESMIARVGVSMEKLGSKGTYEKSTEPGYQ
>TRINITY_DN1240343_c0_g1_i1.p1
MFAQVATAILLGTSIVDAFHTKDLYGNSKQSAALRQKVINKSTFLGTDGQQHRDLWSNNYGQTQDTTDTSYQQELDFNPSAYALSYHRCAAVQQFSDDMAAQEDSKGVLSTKQFAIFRFCPAATCEGDGDAQSSIWADYGTYTSKYGDAAEDGGDDEETFDGGARSKGCS
>TRINITY_DN1240446_c0_g1_i6.p1
DSSSSSSSSSSSSSSWGSDDLFSSSSGSDDFFSGSSSNDDFSGSSSSSSSTSDSESDDSAGAIAAVIVVLAVCVTICVVWYKFCKDKRQDEEKRAEGIAPLESDFFEEADDTKDNDDVPFYSGLYEGFYEQKRNVDSPSMRMPIQPFELYFNQTTLGGVDADDEDDVLPETKFHTITGKGADMVGPYSLSGKSVGNKVSINKKYYQQGNTVTDIGHTVTLRLEKIGDTQILEGRWYVNTKNV
>TRINITY_DN1240482_c0_g1_i1.p1
EEELLKHQESVKDVEINCILSAMHQFVKQGLRRHGMGSNKKSSSATVNMMTLEEKADKFLEFKDAVLKELDCAKSKWRTHLDLLSDIDELNQCKRTMRLVYKDENLCGLSNHEQAFLVHPRDIPALIMDHSAKQAMAEGTLRKSKELLRFLKNQNLERKQQQQQNGGSGNDNNDTAADNYDPNRMYLKTKRFSSVCAAKTTAP
>TRINITY_DN1240509_c0_g1_i1.p1
CCSSYFSWNYDVCIGNLPGICARSLFYPDWEGSNTGCVDDGNEPSYMTANAVGYMFTHKSDCCQQHYNWNYEECLGISTTANSNLYYPDWEQDHICKKGGGQPQYMNNAIDVWMHDTINDCCDKHFKYKFDECVGTTGAAVPSTTPGSTNWYPDWEGSEDVCKNDGQQPAYMNTNPSQWMDTTQLSCCNKYYSWNSANCLAYGSSSSSTSAGTGKFYMNWVTSKCVQDCVGAAPCGGIAEFWDDLFDTRATCCATKGSWSEDCDTD*
>TRINITY_DN1240801_c0_g1_i4.p1
EQKSRRPSFTTQLYVQGPLPPSVNFPAQTINTLISFEGDQDNCPTEDDLVPVVEQLYRHHHRLSSIPTSGYSNRFSRFQFKQCDTIDPKDMIRSIELDCDSLNDILAIVDEEVNVCLRHEERNLPWWEFVILSNKGKAESMVIFRADHAIGDGISIGKVCASILTNSDGSPVKDFVPKGMKSNKDSVLRQSKLVLGWKLLCGIGKTIILPLLRSDHKTAFGKNTLGRLPDSGNRKSFIFDSIPLPFLKEIKNAAQCSSFNDVLLAALSQAIHDHCKLRDCPMLEKHGDKIRCKATIPFGFPSEDLHNGFCPLPLDLGVGMNGPRDRISHIHQTMSNLKSSLIPHCTMALQNSIMPILPSFLSRLITQKFFAKCHINFSNVPGPVDEVKLAGKKVSCWRIYFRHIASNIITSSYNGNVNVLLVADDEAISHIHLMPSLFMNGLVKIATEFGVAVPEDVP*
>TRINITY_DN1240870_c0_g1_i1.p1
DDATFGCLARFETTAKRVLHLKIFKKRTARELHNAYPTLVVDHDAETEDEQPLIVELPEGEYARMDKDEDEIEVVVVAKAEAEDKNNIVKNENGNTHQNRMSWMVQ*
>TRINITY_DN1241071_c0_g1_i1.p1
MTDEVLGGRWDVSSRKFHVRRTRTCVEDDVMCKIDMSAYGGKYSDIVATLKKDVEAQRDANEAMGLGDRWSEYQPWNMPKIDSSFEGFKIEMRFQLPDNEGNMMADWYHGVVESVVSEKNNIVKIKWDPESLCEGDKQVTNEKLLKTKWNPNKPKCGAWRQYLTSYRG*
>TRINITY_DN1241158_c0_g1_i1.p1
CSSLRRNFVNADPMNLSMPFVALSMALGTFFSTMNVVKFEGSKFFNSKVRKIVKNFGPVSVILLFSLLNLLPWAQKFHVPTLSVPDQFQLAGGRSFLVGLKDIPVNIRLGCALPACLLTCLFFMDQNISVRLVNNPENKLKKGAAYNLDM
>TRINITY_DN1241321_c0_g1_i1.p1
MASTNHIVIPGQIIATTNNEEENFLRGHGTYLENIDEDPNSASSSNIQVDNAQSEEDAEHQYFQPNQHLISSTTGTITRTNKLIQVTQPNSLYAPQTGDPVIGRITSIATSKWNVSTSLNTNNTLAASLPLTGINLPDGMQRMRTSADALSMREVLQEGDVISSEVRMVQGQGVGGGNVVLHARSVRCGKLENGCFVQVPSWLIARRKKHFIILGNNGEEGFDGIQIEILLGCNGGIWMQRAMPELDEMGEGGGGGILEEVQRIRSEHAKKEMTIEERIVLARVKNVVEALKMVYCRITPEHILMVMKATTELGYDVVDMLQPEVIQQITECTRGQKQ*
>TRINITY_DN1241372_c0_g1_i1.p1
MSVLPFDRYDDEFAELTSQVRRSLSSIQSDDLESQSSSAESDLNMTANLISQCDDLLKQMSIEARGIEDPQTKGRLLGKARECKSTLSDLKSEFQTENNSFERSMLGLGGGGASGRGGRRGGLRGGLSDESRDRLLRTNDQIADQNATLENARKIMSDTEGTAMEITSELSRNREKIESAHSRVRDVSGLTNRARRIVQSMSRREVQQKLAMYVVSGVLILLVLVILSNMRK*
>TRINITY_DN1241394_c0_g1_i1.p1
MMKSEITPVWVEVYDKNYNKSLDHRSFYFKQTDKKALSAKGMIGEIKEVGEKKRSNEQSLSVGKHEGGNPSPDLTFTYNDRKVHDDIYAVLKFSSREMMASEHAERVMKLWRDFVEPFFGINRKNPEGDYFDDAAEQAALLAHKDDDEDIVSYESDGLEDAENGKPYEPANEFTDGEIQKIDEVIVEVATETDCTRDDSAGNVCKIGQKSSKQNAAKSEVAKVALEKDEDEDEVKFSDDDIEEYIHAGCKPLSGLHVSVSPMDTGARTSHPKSRQMEERCFYGHDGFYILFRLHQHLYERLATARASAMSMSQQFGQKSISESERAEQERKIHGDFLQLLFQLLNGTVESSSFEDECRTLLGANSYVLFTLDKLIYKMVKQIQSFHADETASKLLHLHEYELARFTASSEETYHANASVLLLDDACYRFASLDMGQRLTLQHMESCLDKVDLPTGSMASQFHEYLESFLQITNVEDGDTELITRTWPEGSGRPAVFLRRAMRIAAPSHADKFVNDVPGNCISVFNSLECKISCSNSKVSYVLDTEDVFHRKSSIYYSRGIHRKLQRKQLVQLRSKKASDSFNRYLEEKLDIKDSKALNQTLLAFCGAEEALHFHNNSNVINTAAIEAPAADQNGPDCHVVESLTDSEVPKERNQNLERPFAIDPSAKETNVETLDNADFADLSLVPIVDDTDSLRSKDRGQAAQVTQPAFSAE*
>TRINITY_DN1241397_c0_g1_i1.p1
SVYRNVRKESLSRNIFVFCETLDNPTCGFFGKLADIDEQLHVRTGHSLTDDITLMLCARDVAISRGTFHTLFTLSLHMKTKHGFVIDRGEESHLSLSEIGNPESIPAFQAHHGQQSLESEFLYYFADDNERQLYQSRTVPWKNTAYQRFLVDKRHKMDWQVKNVSEWVRE*
>TRINITY_DN1241450_c0_g1_i1.p1
MHNVSVEPFQLDAASSMPSVKDYTAKLRHDHSSRLIISGVDIAQSLSGISLKLMAFENLLNDYPIYQKKVVLIQKCLVPGNRILDEVNTLSEVRKLVQRIKKKFGPHVIDYEEINGSSLQVDKRVALWKVSDILMSTPIREGLNLLPQEYVYCRKKPSHPGVIITSEFAVVSSVLNGSLRVNPFDIKNTVTTLDKALTMTTQEKDTRRARDEAFVTSCTSSQWTRSVLQDLYDATAATSDGDDNESDDTSIMGSKFDRQQLITSTAQFLAHEREIGFSRLDIKSAVSAYRRTKNRVLILDLNGTIINKEPPGKYLKRDTLGSSGFDVHPEVKDALKRLSADPNTTVFVVSGDSQENVIKAIGDVSGVGIAASNGACFAPPLKAGEDSRNWKYFDLGVNWEEVKKIVLPILSKYTARSNGSFIKLTHSSIGWSYYSCDPEWGSLQASHLVLELEHELQPFDVRFVMIKGIVEVVPKRLNKGLIVKNVLREVQDRSKRSNVDFILCMGDDIQDEKMFTSVFSFISEQDSPEAAEPGPPIVDQNGEKIIGNISYHSETSFDEQSEQVASDQLFAFTCTVGKKSSHAFTYVDDARDVATVLMRLAGLDNDSSITNDEIAGI*
>TRINITY_DN1241488_c0_g1_i5.p1
FWIEPFQERLARFRVLRITGLQIMRASYLYENISQLMSLRQKRISVSLLSGAEEGECVQQPVPARKTAFALCASVSLLLLWGVHTHPNLDNTTLSVANVHTGRLPLLRSPFPNRYPEFSALHSSFPVVPSQFSAPRFPVPLRRSLPISHAYSESALLDDPRQTQQNSSNNAGESETTVISAERAELKRSLFTLCASYDRGFGATPDSRKDVDEIIKKLEAINPTPTNATRGIEGGLSTQDHGPPPMEGIWRMVWTTAQDVLNLGASPVVLPGAIYQVIQPPMATNIIDFVPRAQALLPTVFPSTLLRAEIEARASEARRVPNSKFNRVELTFESVKVAPVEVLGIKADLRQLDEWRLKNLGSGIVPQLNFDYPQIDLKELPGVDPEKVPAFFDVLYLDADMLIVKQRQIKARINRSPSSKSPEEIKQGQAQRFRLPKLPFRPPKPPFEIPKAPKVWQGRPGKYSVFTKVSTFDP*
>TRINITY_DN1241664_c0_g1_i1.p1
SLSLAPVYNNASNNLSRYSAKATRSIRFRPDRRHYNILLDGYAKVVDQTRDNDDDYCNSSHGFDQKKLGSLGRQAIHDSRTLLNDMVARKISSDSYTRSTMLRLCHSSNEVYALIIEFARYNDTNDMNHQNEVPQPLVRTAVTTCGRLRDPSMALIIFDRFMFPRGANQNPFSNSRAFNVLLGALAKGAKHGNPKLKLMSEQKHAKRTVSTLTDCDGLTCTEALVHLLNQIEVKDSQTYCLVASGLQYASADEYHYLSSVINSNGALMDDGKGGLVISGVYQTASLPLTLFRKAQNDGVPADGRFVNAIFRCYRDDIKCAMNDWKNEIRQAILDHENRHKVTKNFTKKKNMLAAYNGLIYVCGICERADIAVRIIYAMTKKEGLKLNENPYNNYKSGKRTRQRLVEQKKLSNNTKRPVLGKLSKIMAEQYENILYIECKQYDTSDRRTENEKRIRIIL*
>TRINITY_DN1241786_c0_g1_i1.p1
SKNSGSGGGKANKKQKGVSFPQESDTSKAKSTQKDTKAVGKKKKLSSRKIGTRSKGGTTEMLLLPEIVTKKKAPSKTKKIKKGDIVTVVKMLTGTLYMYRGNNPRAEFIRSK*
>TRINITY_DN1241802_c0_g1_i1.p1
RLIHPQYDTKETLRLAEDLRLFYAHLFYPYNRETPSPGNGLLKLIRTFNPLFSYRHREGQSQSASTPRKLLLQLRVKAFVDTIISRDEKWKHGFIIWGAGRDGKEFFKALPEGTKSLVKAFVDVDEKKILTGYYSVPKGVDQGDKKIVDKKKKKEIYKIPIIHFSLIASCKDMREKLISKWVNREDEEMELAGRINKAKPTMSSNSDTGKFDLPQKRKVEHVKDSNKKVKSSPRMLHGISKRDKENNQMLKNNAFSKLPVVVCVAMYRTNGVLEKNCNMIGRNEGEDLWHFS*
>TRINITY_DN1241840_c0_g1_i1.p1
VGGVGDWLDVPNAVIKLDRYVASDALAKAQSISRQFSHHQVQYAGRGTVHRLQWDSDGTPCRRRPVGVESITDFKSCRLDILDGGKKLSINQVEEEDGDDSMNGYDSEDDTG
>TRINITY_DN1241908_c0_g1_i1.p2
MMRAQKIHTDVVALEVQASVIAAEAPQIVAEDDPDHPNLDLDRGLDLEIDPEIDPETDPCQGPVRVIDLHVVTVTIAAAGDMMIRTVMMVDIVRKGADIDLEVGVEAGAVVVQNLVDLDPDLARHHLVEMAIVIAEGEEEVLAEVAQEVPLAVQVVVGVEVLKKMTGVIQKE*
>TRINITY_DN1241934_c0_g1_i4.p1
MKLFNINNNTIVRRSYAVATSILLFGSLSVDALIDGTYKVSAGDHYANESCSCFFWFCSCSGPNWGSSSESKWFTKVTFPDEAADYEGGDCFDDNSVEYYDWNKLMGKARCNGSHQNDSDRFVWRRLQDIHNPPNCGDKSDCRGIQIATYSYDDGRKPFPNENWELSRTFNKILQPETPYILGMESFSDGRVVHYLYTENWVLLETQINQHSNLCPSNYEVGSVLGLYFGGTCTAPQDISVTYEAVEEPEITTSTSTLATSTSTTTPEVSTTSTTLPQTTSSSTTSSQASTSTASSTTSSQASSTVATTSETSSTSTAASTSEASTTSSASSTTSATTTQEATTSSTSSQATTTSTSTANPVCNIDEWYFVSGNGRVRNCSWVAKRKRQRCKKLGGFGTCYRKRKCTDDPLYDPACDPMTAKEACPDVCSLF*
>TRINITY_DN1242006_c0_g1_i3.p1
TEPVVPDIQQKKRRQTTTDEERVQRRKARQEHRAARKTAAASQPQSPRYPEEEEVKTPEEGKTEEEEAAPVSDKRQRRTTTANKERLPNPRPGKRPIQSSSEANRSLADKHKERELRQPHSRTKMGIEVNPDGTTVDLDVEDIEEQEKLRGGGGPTIEINNVEQDNYTTRNLKKSKKSSYSYSSKSNSYDWDEYDCIVRLTNLSKEQWFSDIFWMVHSDKVELPLWSYGFPVFDDLAILATNG
>TRINITY_DN1242043_c0_g1_i1.p1
GGVVQKVVDAIEIPSRLNIGTIVNTSSTATAAEVQCCHHNRNLEYELVGAIIHKDNIEEGHYLTYLKSTSVENHTSDNSGLDTWVKIDDDKVLSFYVSSGSKLNRGFDGNTNPNPTHKVIPEKSLLGMLGGRTKSKKHCATLLMYKSCCTCSNK*
>TRINITY_DN1242110_c0_g1_i1.p1
FNWAARSVPPEYDPVQLNDIQLDFSFIDWWNTRSPLFCCCFPIIGCLSSSKSVDGTDPSVWTEVLQNPNPKIPPSMQGVYWLKDNHAHEQLVSIFSHADLTGTFNENGTDGYGEWERSLEYNWSRDKTCFGYILAFAAKRTKNTVKGVMNLKDGILTVHSGRGSDTQIVYRINDDEWWKVHYLAGIGQEGDQEYDFMYKWLKVIDKDGKTTKHWDEYVEWSNKPTPHLKCCAPYLPCWPGLSCISPQKKAEIMVLPNKKQIIRLKNG
>TRINITY_DN1242224_c0_g1_i1.p2
MKTRRRAAAGATPSSSAKKKKKSLTMKASVETKKKEIKKRNGDGGKDAGKKESKFDAPMKSLKRARKDAMLLSLKTQKGEDKEEKSEDEDESDDESDDEPERGFTDKNKSWLKPVSKKTKKKAESSSSSSEEEEEEVSDEEEEEEEEGKKSKRGGGKKKQQ
>TRINITY_DN1242227_c0_g1_i1.p1
MYYGSSAFGRQLVQIDFTNCCPCTRRPRDLRPFHAFLIAKTAHIRLTMLPRRIHRFLALLLGLLSISVFSVRAFPVPRITESKRVSRSRSFVPAISSHSTDAGPKLGEDNDRSDESGSNDASSQANNRRRRRRQSSNQPNYYDILRVSPDATQPELKRSYVALARKTHPDALIGREPGDVAADDLPEFQQVSEAWKTLSDPIKRKRYDRIIQTDKFVEETGKWAGKVGESAGQVWGDVGAPLFKRANNFAQEYNKEATGDVSVSAGQVFMSAVEAAKRAGRNINRADMMDKRDELMAKADEEETRAASIRADIASVNKERLRLVLRVPNSALSSLEAMQILDGFNTDDRRTIMDFAAMRQTVTAEIAALEKAEASYYDRFDDKTKAETRFLKTQESLKQAKINAESAAQAAVRARQALKAAQELVRTTTKALEDQTDSFADAEIQFMKTVEDTEHLASGLERRQERARKALLRKEEAIIKDKVVSGEALEPEEKENSEGTLENNLKKMEELKKRERFLMAEGTRVGNRAARLRSRADALKARADFTVEDIP*
>TRINITY_DN1242237_c0_g1_i1.p1
RSPAECRDIAYLAEKYSAGEVRLTVEQNIILPNVDTDKVGDLLKEKELGKDSRLEANPGFIEGNTVSCTGAQFCGLALVETKRHAESVAKKLEDLVIVDRPIRIHWTGCPNSCGQVQVADIGIMGAPARKLNEETGKMMAVPG
>TRINITY_DN1242282_c0_g1_i1.p2
MFQPTGALKVAFAVALITENGHATPTPQSIRSVLVLRGGTDESAAAPSAGGDGQVEEIETAPVAFLERSDQKHGNAPPSVKKIDDSSIRSIVRVPLRTMQSTASEARNMLVRMKRGLSVDALRAKTAALSGRAILTQTALLLGSEQRPLTPLSLLSLSLLGSSLGFQSYLWFATIGYGAAVGLMSFAALLVYNTLPKNPIPMLANLHTFLVVMWSIRLTLFLLYREFVMWPDLHSKTIEADIHNEGKLGVWVTCASFYAAMVAPCCFRLQSGIDNRKAEFGVVGKTGLAFQFIGLFLESAADAQKATFKVKNRDSWCNLGLWGFFSHPNYLGEVLFWLGTYAAGVGCYSSTYQYAISTIGLIFIAFIIKSATEALNSQGLRRYGKDDEYLEFRKTHSFLGPFPFSTQKKEKQIQV*
>TRINITY_DN1242389_c0_g1_i1.p1
AVQLREKLTKLGPAFVKVGQALSTRPDLLPGRYLEELSSLQDALPTFSDKEAFALVEKELGRKMKDTFKTITPQPIAAASLGQVYKATTLDTNNTVALKVQRPSIYEGLELDFHLIRMFGAVVDANVE
>TRINITY_DN1242575_c0_g1_i1.p1
SGSERKELHVEDSIFQRYRASFRGGTAKILALQGLIAAVPLYLRINRPIVSLICFLATFHLNLPQPSRLSYITKLKAGWKDGTKLKFNHEPGIGVVFVIREGKDDRFERVGNDLKTKMCIGASKAKKGCTLFIEPLGSNEMPIMVKLKRGEVSESGHIVTVKNRGWPRPDGQRGDLLIEVSIISDARALRRKHKNERKKKRG*
>TRINITY_DN1242647_c0_g1_i1.p1
PTARASTSLAATRAVKGSTGKKNISFNEVPNETGLIGDLPPVGFWDPAGLAEKATPEELSRYRECEIMHGRFAQLAVIGMLLPEKYAASGAFGDDFLAPSGTALEVFNTDPVWVGLTFGVISVLETIRLLETEPGTRTNANTLETGLYPTPDPETLADYRLKELQHGRLAMLAFAGEVAQELTNSQPLLG*
>TRINITY_DN1242697_c0_g1_i1.p1
KNDSGPQSLTLDDMSVTESVLKLRQLQRQQEQLVIRQREVREQIQAISKALPGKIAQERRQVTVSISAPNAGTSGYPAATATPVATPTTQATPPTGVATSIATGNETQDTTYNKAVINAAVEALQRSNASSYLSLLMAQQGGKSAATVN
>TRINITY_DN1242745_c0_g1_i1.p1
SDEAFDEIFDNSFSPHSPPQQSSRLMSLREQYMLKQQQQQQQQHAAQGSPSNSVISSQFLTPASSSPPSSKALNGSATPLGFEAKREKERQEATLHDPFASLAINAGLTPKKGVTTKSASSSPPTSSSGQKRVVNSEMGTPPQRPSTLQRSPTNPFDNDFKYPKI*
>TRINITY_DN1242817_c0_g1_i1.p1
MTTAHRPTWKAAVGKSNEGGWTAGGAPGAQRSALSLPGHTKLKTRRDTETISKERHEILQKSLQKLRDMEAKKLGPRVIDERVEEEGRRKLLMATADIDEEALRKKYDDGDADEDNGGGGSKKKGDDRDGWSDIEEAIADDESDLDASDSDDDSDDDTDDDSDDEDEEAALLAELAKIRSER
>TRINITY_DN1242840_c0_g1_i1.p2
TESPVMSIEVSADGRNMTTADGKDVTFWDLQNFSKVQKWTMEYEVESASVSLKHKKFVAGGPDMWVHLHDMETGAEEQTNKGHHGPVHCVRFAPDQNSYCSGSEDG
>TRINITY_DN1242868_c0_g1_i2.p1
PMNHDISATMGIEFDTQMLDTEHGKVKAQIWDTAGQERFARVLLPTYFRKAKGVILVYDITNAKSFDSLAERWMTQLNDHASSDDLAKLLVGNKSDLEASREVSREKAQQFCHEYGMEMLETSAKSGENVLKSFEKLIGIVHNRALEAASNAKGGIIGMNGANDGFKLQDGDNKSTDAGACGC*
>TRINITY_DN1243102_c0_g1_i1.p1
AISGVPLPVASKRDLVEELVDRRGVSNEIALWMTTNLVKAADGNGFVWAFDLDIANDLLEDFPAQDFFGLVRGVGAKFESFPSRINVVMAGKTEAWTPSVVGELGKIRETSPPSTDPFLNMHWLPEAGHNVHVDDLDGLMKLLESGFRQ*
>TRINITY_DN1243189_c0_g1_i1.p1
MYKHAVFAFSNDQRLMSALKIQLAYRRMAIRSRCKVSHKRRELRRLEKKRKISIANCESRLNEVERRRLYELQDEFMNEARNTINKRLLLRPNTKFIVAWNYIFIFCIFVEISHVALRPLLRMPKTRRQNKINNATNEPKYMKMREFVAQSLIPTRVSETVQCKDLIRQKRPRIKRLFRRREKIWTGQRFLSASDRHDDKTWDEITNDRLKSKNEIAEWMCTEPVSTYRDGFRDVVALVLSPRPLSKWQECDTPKQKGFLYKLKTTLRSRKKKIRSESAWYCLQPYMMSFHDFYCSLLNFIIDEVNIVISTICFLDVFVKLFTGELDSKTGELRSKPVFMRWIFPGFLFQLLVNPNIGAFSAVFFKITDDIITIGPVRVVRWFIAVVFPIVYGLRSLIVKALQESEYDKQLVLYGMMLFEYS*
>TRINITY_DN1243243_c0_g1_i1.p1
MGSSMELSKTFRHFSTLYLFLCLLVLIVAIETTTAQHYWEPYNTFKPGYCNICRDVPGEDPYRPTRFRQLTNGQKEFMMNGKAWTCQFLQDQVQDVNPYTSHEDEARWCGMAQQYAESNCDCAGPFIPPMNHHVKEINPACDLCKGMDLPFVPDLNSNKITDTGVAGSMNCLGLYRAMADGIMNNNLCLAVAAKAGPECCNFEKIVIGQREKQVQEQNQPQCKKATQSCEINSDCCDGLMCATKVLGRLRTCTSRRKRNQRQSIAGGAIGGAAGRSRNRGS*
>TRINITY_DN1243308_c0_g1_i1.p1
TKNTNIIIDSNKTATLDNADCCNNDDDANDRCLVCKRNKSRYVCPRCTMPYCSIVCYKNHTVPVNNYDDNSNSNNSPYCTEEFYKKKVTEVMDLESTERKDKTNQLLNRHRQFETFTTDTANEYEEEEALYYVLHKLDELGHDSRSQLSQGELNNMLPASIRTKFEYDLRRGSIHKLVLEKWHPWWKTDIIKVNNSRNDDDYDQSIGNSNDNDYKKTKRKIKTLDERLINVPKFSKIINGASSKTLSNNNRIDDGVLLYNLIDILHSICWVLHLYHGIRNASKQAPVEAASMLIGASSVLCSDTRFISLTQVMTHCASTSQKFAKHFKEDTNSGRNYAVHDSFHFAVLRDISFLFKTHRYLGRALLEASDVFKAATKELKNKLKNDVSSNSGSVEQMKQMRRLQKKIKFYLSWTQYPVTVTYVSKSSIADDILHWLDDTKEVFHPANPNKDDDHTAGNDNEKLLCVD*
>TRINITY_DN1243308_c0_g1_i1.p2
MTKGLCCIYAILSWLPITTMTTVSVLGFNLHTRLTMTNNVVSSLSKASSKPKTTAQMASGKILSSMNIESKKIARNERLPVCIADDDDIPRIYSQYHRFPSQKRNDWCKNEGDEDYGTDNAISTPRSPVIGTATVATRIGATVATLSARFCTDVANAAEASSTTITMPKQLAQSFDPSTFVPVCGASDALYRALQGSAQMIVGKENFIEYGPLIASGLLRVRLELCVVESFFNEAVGPFIQQNGLAWVLPLHETVETFLAGTVFALATTFILVGSTKILTVILTYADFFIGAPLRIFGGFFFDRARSKPVTINFGIGPFKKRLIGPGEIENNNGGKKSGSHSDYSIDFDKTKPTELPAIILSGGVKATGQTIGLLREILDSIDLFVGKSLILWVTAYVGIKFLHFKVFADFP*
>TRINITY_DN1243368_c0_g1_i1.p1
MAPTAKVRLRRDVSSAETCGFATYIILFPVSAAYLIWAFAPGKALQSAGITYYPPQEIAAHLPTLAIALFIAAPIIYAGLNFLSAPAPSSLDTLWDEYAREARFGSGKLQVEEDITTTDEICDIDVGAINRLLLYKRIQG*
>TRINITY_DN1243433_c0_g1_i1.p1
MSLSNAPISTMFGQKSLTDVVKGIRATKRDTALYISACIAEIKNEIMSTDPQLKATALEKLTFLQMMGYDMSFASFATIEVMSSVRFAHKRIGYLAACQGFNQNTEVILLTTNLLKKELRGAVGSGMAGVYEAGLAVNCLSNIVTEDLARELLPDLTNLTSHPQPYIRKKAVLCLFKLFVKHPHGLRLTFSRIQQCLEDPHPSVVSCAVNVIAELSDKNPKNYLPLAPSFFNLLTSSSNNWMLIKVVKLLGSLVPEEPRLARKLLEPLAGIVRNTQAKSLLYEAVYTITLSLPYCKKADGSMHSSVPSIVDLCGKTLRSFAEDSDQNLKYLGLVGFGSLMLSHPRILSASDYRPLILACLSDHDVTIRSRALDLLNGMATRKNLIELVSQLRRHVDQAVGSYKSDLVEKIIEICSFEKYAHLQDFSWYLDVLVSLAHTRGIHRTGKLVAGQVIDVSLRVLPVRVHAVRKMTRVLAVSGLRQMHRKNAEKMNILCNGESDLGSMGGEALPEILPAAGWIVGEYSNLLPEALATSAGEDKILSSMAEISEGSYHTAILCLTAPWGVAKICNDTLSVYIQAAVKIFASASVDQACASCEFDACLATLLNHLPIFMASQCAEVQERATSFHSAILALELNNRNGKPQDLVKGIDCGSGENQLNSVHRVEKSTDDLLSLTLQEQHENYIYGRGPKKDINSSVPITMQSSANANYQASCESISYLLRPEPMKPVSIRAQLKKTQNGPTNRKHNIHQNLDISIFISLLKTETAARSTSGARVTIESVDFTKRGTATVLDVDLPHSLDNFNERNQADENVTREALLGDHRLQREDKSRFDSMPNQSHTNDPFYLTSQNEGEIGNKYNAQRSYHAPQAGTFGAIQLTDSDEKGTSEVRKKNKVKMRKKKKGKHSHTEGIGRDILTFGETGAITVYSSDGGEEEISPQKKGVRSRSEFDSLARIDLSTPFGSAGIIAGRGSRGQEGDKKMANEVLIGPTSVKKKAKKKHKSMKKHKSMKKHKSKKKAGDGFGDLLGLGKLANGDQTHDSTHNESSGIAF*
>TRINITY_DN1243446_c0_g1_i1.p1
FGLERLLLDNKTMFALTSSKCAVSPSTSRLPVTSIRNPMARRFAIVKATFGESERTCATASFSAEAKKFGAAVLASAIIAGPSSASIFEHTSVIGDLAGLEANPVTNARALLRNALPIDNKQIRDVQRKLESISDDLRVPGVRFSGVESSVNGAYKVVSNDSQKILAAVAPDKLKDGSTVLAELRRELEDFKVIVTNRDKQEVPYAQQRALDLVGRLEEDMVSGFPFDVPAPYDAAPLLKGRATVEIEVKVKDNPNVDAGIMTIVLDGFNAPVTAGNFSDLVQRGFYDGMEIQRSDGFVVQSGKPSSKGQDGFIDPVSRKERIVPLEIMPKTRGKNEAPVYDFTFEDVGKYRDEPALPFNAFGTLAMARREAEPNSASSQFFFLLKESELTPSGTNILDGRYSVFGYVIDGQDLLRELKAGDFIKSIKIVDGSENLVNGTRDSAAMSESTLTAEMD*
>TRINITY_DN1243446_c0_g1_i1.p2
LTNDNSFYKAPQTDSELADLAAKANDLRRHLAAARLSADLNRVKKLVDETANGVMSLDVRCEQNESRIGADHSTLLEAASISSTEEKEAKISTSLDSSFKQSKAASGALLSADPVIRALQLEAQAEKLKSRIRHYERKLGTGDVVS*
>TRINITY_DN1243599_c0_g1_i1.p2
PAKPPPPPGGAPPVPQARVPRAFDESKLPSVVQDGITPAEERQKRRRTCRFLEECGRLLKLPRVAVATSMVFFHRFYAKHSFAEHDRFEVAVACLLLAAKTEESPKKLTVVIQECHRLKNRAAAQARSAGKSPSVG
>TRINITY_DN1243651_c0_g1_i1.p1
ASRPGIDDAGVCLLLCHAPRKEYYKKFLFEPFPVESHLDHFLHDPMVAEIVTRTIETKQDAVDYITWSFYYRRLTQNPNYYNLTGVSHRHLSDALSELVETTLGDLEASKCISIEDDMDCAPLNLGMISAYYYITYTTIELFAASLTAKTKLKGLLEIVAGATEFESFAVRPGEADMLRRILNHAPITLSSNKTTDPHVKVAALLQAYFGRTSIHGDFTQDLQKILPDATRLLQAMVDVISSNGWLGPALAAMELSQMMVQGMWDKDPAVMQLPHIDQETGERCVTAGIEGVYDLIDMEDDARRDILQLSDEQLEDVAEAANRYPSIEVAFDVTDPDDVTAGDAVEIVVNLEREIEGEIGPVFAPRYPGRKEEAWWLVVGDVRKGTLHAIKRITLGKRQKVKLEFAAPEQVGKADLTLYFMCDSYLGCDQEYEFTLDVKEGEDESDDDAMKP*
>TRINITY_DN1243704_c0_g1_i1.p1
NEKCSLPLTLSVSISVSVSGEKYQIEVKTLGTIRGIFQDESAKLSDVAIDLDGKVFFQSIVRQINNTIKGFLLKQSVAQKNKPIKKRKSYTSALRRGSSSRSNNSDENLQQRRTSFSVNVKQSPTGNRPSKRDRMSLNQQGMSPMRPAQRARLSGLNSFQEAAQIVQQHEELNSRRPSDSIPRFSGVSHLDMDALFRLQPNHHGMSEYESTLERMRAEYQNEIALNMNGAMMSAHRENALTNLRNSLSGNTNKFGNSMAAAAEAVRLAEAENKLNTLNSNTNIDATISELRRRSSAGGHFNSTMGQNAQEAARLAEIEAALHNYGGYNSHAQDALRLAEVENVMRRRSALSRNSFTGAEDAMRLAEMEQALRRGSRSGMNSMQATADAVQRAEMEQSLGRRSASESMTAAAEAVRIAEMEAERRRRSSLTEAMRLVEMDAMRRSSAGTSMHAAAEAVRLAEMDVFGNQRRFSSNADVMHSESMDNLASLIRRSTGPQGSMAAAAEAVRMSE
>TRINITY_DN1244068_c0_g1_i2.p1
DNNRNLNDYVVDDDCCEEEEEQHDFLMSGIDSSSIRRMPKRFSIRYSGFGLDIQSVVNAEGEWKTKGDVGDVENYDINKSYYNNNNTDEGYYYRNNNDCSSSTIDSGRKSYHYSNLRSYDDDVGSIVSENTTTD*
>TRINITY_DN1244094_c0_g1_i1.p1
GQPTAWSSEIEEAFDAWIHESYLEADGDEQLTKAHLRLIQANALEEGTTSEIIHVKVDTRQESSADVKFRLKSSFFDLTVHLNVTLKDEKMFRAKSTAEGADELHAMRRVMLNFYQVKKKLLKRAGLYDGNPKSFTPEIAQIFDDTYHDDFLFCIGDRMIRKEEIVATAKLLMAKSTKATVQICQPIDNTHMELKARVQLGEDLSFQEHLIVTMEGGKLIHSEPYDTDAQNELNKATVRIREYLGLAKTSEFSKELPVLEIAQ*
>TRINITY_DN1244212_c0_g1_i1.p1
LLRLWDLEENADEALCEEVRERVEALFCDGNGRMVIHPSGTDAEMVPLLQAILASRALKRQAGLTDIKGDVVNIVCCAGEVGSGTTQAAEGKFFSSTVPLGGYGVVNGEELPAIHKLCNMKSIELVARSSVNGDLLDEYDDMVESTTRKALVENPHRVVVVHSVAGSKTGLCVPSPVVAEKLKSEFGDRIISVLDACQMRSGPSLIPRWLNEMGPVLMTSSKFYGGPSFGSGVFVPHACLAKMNEELEAEPASAVVDIAEACASYLTSYDIGPLMPRLHDAMPPGFCNTGLLLRWAAGLYEMESLNDATTNAGGTAVAEEKLRSWVFAMREEAQRHAPEIEFVQPIDYENEWQYGGVNTIISVRLRNPAGEYYSTPELKKIYGLMHSDISEHLADGSTDEERRVASKRCLTGQPVDIPEGPVLRVVLGAAQLTDLVSGAQTLEEMMKEDRDLFKKLVLISRQFLHLTSYEL*
>TRINITY_DN1244279_c0_g1_i2.p1
LESNDSGSDGDSASDSDSDGGTLKLWNTMKEECTIVTMYFVSDALQKLKPKFEEYLVGKKGCKVITVGYEMKGWEAQWVEVCLGLTVHMYDMENLDSLYNNNNSSIFVGDDDSDSRRDIDADADADRDANGDADSDANADDKFLKDIEMDKQLNILSRQKLAKMQEEEDAKDGVRNPFGIDTSVAKKTVLEEEVYEDGHWDFDENEVYSDDD*
>TRINITY_DN1244374_c2_g1_i1.p1
MKSATLLVATVALCTSDVNAFSFGGQQLQNGARNSGRTMTMEYIPSGMSKAQWAKIKDAEKNKNKGKDLGKVGITSFKSRSFADWQKSGGVNLFPVDPKSVKSEKDLPYMQRAGGSADGADLKGGAKKKAPTFFSFGGKKKAPEPEPEPEPKKNWWTLN*
>TRINITY_DN1244571_c0_g1_i1.p1
MQSVYAMTTPRDPADTNPRDNDCIKTSKLDPQGKQGVNCDDGELNRERRCASPGDQQQKKRDALETLLDLPPPPPPTLAHPERKKAKKFRRSNVSSHKLNVGSKSNYVVMVNRKREESNDDETKNGGNNDDNCSGNENFVASVEKVRQKHIDEAFELNKNPLLSASTRQAAQMIVEERMKLAKSMYESDVLVYDRAQLPSNHTDIYTSYNRQVKTTETRKSRRKRGAVIEKRKEGKHKRGFLKKIFDGVGGNKSNSDYNNAVTMNNGKTVKVHANITSCENHELSNLPLSLFDQNKPINNGTYPTYHQPEKERQEVNNNYDCNDANLGLSIGNEFPELSPIYTVTKPILDSKNSKASENLQAVSPKEKVIDGATLLNMAVEASVSSTSIQKQTISIHSSSQHSALFSHDPPDDDHGDPPERSGPPPLSSAACRWKDFFKDETTSSTQAIEKSRVETIRMNFAEIYDDHTKDHPVREETPNEKDYDPSTVLTATEGTDINEPEFSNSPSKSKISFTSDKKNLLREKDVQNTDNENGVVVITSTLQTHLKPQLHLEVETSTENICADPAGSSPFVQERKVGVFGTGPTKNGIWDPIGAMPASSKVSSSRSKFANDPVGSSPSNSINRSIAKKQRAAVSAEDIPNNDGVERLDNKNGVDSTFFSGITNPKAASTNGDKKEKMEDCNKLSNDEKKKLNVAKIGGGSNIMINDDYMEGTVFLPVNETRNVAIVHPASFEEQQRRQEMERSGFRPQFESKTTSDNHLTVSAAAFINAEAMAYLHELHGEPSPRHSWHTSKKGANTLPQPVSETSAVLAKLKRFNSNRTNNDKTKTKLAAKSKGPSPDEYSTTNKKVEEEIILARELSFGDEDYRTPKSFHNSRSKNFEPGRTTKKHFVNNDPKKNFAPYSRFRGRRPQKSLKKTETKNSKDQQPAKFLSETDKFKAKVLMILPSGNISTMAISRGIVLKCKQQNMSITPRRALRVNLSPRKQGSNRFNFFPSNESKIKDPIQRVGRRLLSKTSVPIQSYARMFLARIKALDRMWAIVQLQSFARRWACQSKFRDHRDLATVAQKIFRGFKDRLEMKKRHLSATSIQKIVRGYLAAIRAYDTVYFISCAQSLARGFLVRLLMTRREKAASILQMFCAKSFKKKTHSSIVIQKLFRAHMSKRSYAASIIQNVYREYNMFKTCATNIQSAWRTYTTRIGYEMFVVDVIKVQSLVRRRTVIRETDLIRKAKYSNAIIDFQALVRGYVMRCMHKKIRASKVIQSSWRGSQGRKFQKEKAAATAIQSYWRRFQAYTDYIFVIVDILVVQKMVRQWLAVKHTNRLRKDRAVIVLQSNWRRKRAQQQILFCLVHIVMVQSVARRYLSKKEAIMRRNRADVSLAIQSRKNNAAVAIQKAWRCFWGFSHFVIMQYDITRVQALFRGKIARNSFNLKIGCVILLQAAARRFVVAKKVNADKLAAIFAVASRVLEFRERVAANKIQFWWRIVLDWTKEKKAALVIERFFIRVKTEVDRELRRREEKLRRKHEEFGKYQKGKAVHVPNDASFNSVWMNIKNEKPPKCLRKEKTNSGNQNNVILRKSQKKLIAQGNVKISDSDVIQKDDKRHICFYESLINVEPALEELLRLNPSVDFSQMSEITAPSTLNQCLKDASDNRRRNNPEEIYEEVKSRSRYRLSTEDYIKKYGSNLNSSTQNTLRKSDFLNGGGGPQPKLHRRCKSNDGENNRKLMLKCEGDSNKSEEKYNEKLATLSTSELDRTQETFHSIGQTIPSSPRSSPGSKKCNSSSGSGHGTFDMSVNILLPAPRISSDTPRNSPGSHRSCSGPRSVRGSPKMPPTPRSSSGGNNQRSNSTTPPSSTQEKLDMHPKISRTPRISSGVSNSNALSSVRAISRIRRDGSQSQLLPPVTPTRNRSKNMRTATLDTASLTMNDTITKPSPRKHPNIHGSGNNRVMIMETQLDHIENQPVKEAHEILFLADDYGEV*
>TRINITY_DN1244631_c0_g1_i1.p1
MASSWKSKRAGRRLPDLDDSIEIVQALSKDVSNPSAADIAQLYVAFVGLMYHLSIDVEYIAVRKTEQKNGGTAPSYPKPKEVPAMTAVLHNKTLFESLIFYLTSKHSNIINLSLSSSSATSSSSSHVGHHPVTQINSLYTPGTRKRGISVDKSHSSYHDTFANKSMKLLQGQSPLIGKRGLNYSKPQMNVKVIAATILYIALEPIDHWPAPLIAAYAEDCFGPRSWVDDPSCRLLVQNLVLTHNKNASDGGINNFTKEDEGYDEIFADSFKVKEYYQIEKEKRTIKMQPHRVSTYPSSLLSRSPSASPTPKAKSGKISNTATKGNDNDDDGSSSSSGEEEEEEDSNQKTLDANNVTSNGASTELEDSISISSDCPPPGMKLTYPFKQHKLNFIAVRQRFFCENLESAHECISEKLVERLDVKSKHNSGLLQCLPSFTSIPSVRALIAANLEKWLQSPALSGLARTLFSKTVNNMENIDPPLPADLDALDSILRMKLKANQLNAHVENIKVVAQRIPTVATTKRIYGHILKEVLTSMDSHNSMFSDHMLMINAVHGVLPDQLCANGIASSILDLLTHPPPAVEDLSKAQLIQRIRKLIQIIAKTFGSSFDACEVLQAMIAYQVDPDFNWTMQDEENKARLMYQCTTLLVDDPSAMEPAHTSGKSVRVSSPTEKKFISTKNNLIKARKLIIRWCCENYAPICSTLPDAEAKSSKRKNKDEIVGAGPTIYSSILDDMSEKVYPDWVCIVRCMLFLERPESSILQSFLKLDSSSSIDEYPGWQEEAKRISFCCEYGADVDDSIIWIIVKSATRIKTKPLCEIALLVLEHLFEGCKRDSKPALLVRDADLILKLYELVEYIPDKKNRVVSIRSEGPSDEENDEIKSTSFVSIPRLAYPGMWWRVTGLALIMCGASPDDVGSTALKTFPTLKALIKMVTSDRYRFPTVDSDLTAREIQKKTEQSMREEEAQIAEALFAPVQQVKKRKKEKINTVINSTGSRSSRRQREKREQQLKKEIEKQEAEARLEAIRRKKMLRTAQKSITIWDPFRGPRKPPKESADLIFSLGDLFDLPRIFRQKSTDPDFLLVTIGSTTRGAIERAYDWLIPIISLLPETITRLPASASCFLLLRAYDTDGEERSQLQKLSAPLLDHVHDSLTGKFGEIDAVRAFDLLLNDVASHNPDRRRCARRVLQNAIGNEFTNNTDETFSGSNHTWAINMMFVEHSKSIIGDAIKKMAVAASFERGNNLRFIVLALHKLTKFATDNKVTGDWHFASLLIQLISRRPTIFATALGVYPDFCSLAIQVVVGEFKAYCEANNADTMTREELVEISLCFNPFVITNDQSTIKVEMPLSLLQSSCVILSVWSDNKTNDDDKNLIDNLTQMLMKSDESDISINDDKPGICSLEGLAGAKQLHTQANAIPVESWVMLAKSRSGFIAKRAALTAPLTFLPRLLLCSGLPKASCIAMIDRLGKLGEKSEEVEKSFKRLLVPSASSAWDIGRLGSRREISRKLLGRIIAYTKIYCLPDSASNNQISFEFVGWLSNHSATLQNSSNSAKSKKKPKLHTPSVAFDGVEGVNSIFEDIAGEVLDNCDETDVVKMDPDASDMTTFLSLTPKETLAVPSRLDDSTVVETYIGQNFDAGQWGLLDLWLETNFCHQHNFGKRKRRRCKQHEDEDPPKLTGGKISQILLQKFVDLNRKVEGLIQLLLKWIPKLSASHGIPNFWKLLLADGQKPSYMWESLFSGCIQSWSQSHINQCRTWILNEGKQEKLDVCKVVKFLIIASSLPNIHVESFVNLPAEDDDDWTWAQTEDSVRSCTRFALDCLLTSDCEHRLRSRNDLPDSLVLLLLISRFGRNQVQFISAAIMNRIKINNKHAKRNLLLSLLRIYAYNPLSMILGDAELRSSLKEAVVISADDWLSWRSSFDDSIENMLDAAFSSVPSIRSIQSLVDISKKHPLLLLRKLSYMRNLLENDPNTIDNQFVPDNGRIIVGQSLGGPLRAKVNGNMMNLNVYHWGYSYTQHLWSVILDILSAVPNEVLFECALKMGLLDVLDTYVRLIFVQSNLRSNAERLRNLKDKVSEFLAAFKIANPSSYDSWIASTNNGLPTLGATRNVLVVCGFISAKQAVECVQRKFADEPKQIEP*
>TRINITY_DN1244641_c0_g1_i1.p1
VQDSPPLVVAESTEDTATADEQPATNELEQDQPQEKVETPTYGAATALKSCLKKKNNHSPSNMIKRSIHFYESVAIACIPTLDEYSPSELQAIYYSPEEEQDHRYETKSLIRVLRAAAGSPHNIDDNIYCGRGLESH
>TRINITY_DN1244658_c0_g1_i2.p1
KLSNRIKSRCLYHSKRDDASNIEAEGIRLNKVFKATHSRREADALIENGRVSVNGELVTNKGGFKVFPFKDVIRLDGKIITGWEKMNAIAGQKIQTRKKRNISRDGDSKLTGTSTDGKMNDNDLLLTSNFEYVKYFKPIGVTCTTDKRVKDNIIDAIMEDGYDPRHRVYPIGRLDKETSGLIILTSDGRIVNNVLRGEKKQPKVYKVMVDGRLQESDLQRLRDGITIRTVAQRKGRSIEENTLIAKTKPAIVERIGPCSCQMTIV
>TRINITY_DN1244674_c0_g1_i1.p1
MNMEDVDVDADTKFLVMKLDRIFHMKDLRKIGRVDEQDFVEWGRRAAKYSGLVFSEKMEKNWKNAWEAFVGVGYETKPLWIKKMVDFSKLSNKYEISKALNLMMLKCVDVNKDGKILLPEFTAFVKPLGVTDEDARTSFNIIDVNQNGALDEMEFAESLARYELDLERSVYDNAFGVWIEPIIDNTFLIAKLTRIFDMMDTRENGRVGERDFLIWGRRAAVSAGVKFTDLMGKRWKNAWTVYIGPGFETKKAWIKKMINYRNTDGCMEIFKGINQSILKCVDIDGDGICSLSEFTAFVEPLGVSAQDAKMSFEIIDKDGNGILDQMEFAEALSRYYLDRERSVFENVFGVWENRDTSHKGDLEDFDDDMDYDDVGEARTPEQGGGSCCVVS*
>TRINITY_DN1244864_c0_g1_i2.p1
WSLIQQRQQEEEEQQAMEALEALENMEQADETCEETEQVKGKEESHGNDKQKGGNHDSNEAPEERFVNSRKDSTDIMETESVPFRNDKEPMVEEQETSTAKEEDDALEDTKITEMKIGESNSEEEEETINNLPTNSGDNFMLEGSKLKVIVGGELISDPTEIDTTPVDKAPTLSPTSESKGWECKECTFVNPERARKCKMCGTKKR*
>TRINITY_DN1245002_c0_g1_i4.p1
STKRRLQVIATTSRPGVACTVLNDCFDQTVVVPKVCGLASTKQFLVDTVLREDGKSSGMDVLNTETLDAMAEMISESFEDDNGLGVKSVLQLVERSLSSVHLDAFIHEETDESKTDSKNGQEVVVSLRAVIDDYKRDEAMAGGVCSVS*
>TRINITY_DN1245194_c0_g1_i1.p1
MSRYLRSCSVNVSDTGANPKCNYSKYTANPRLLKRRLHRTTTPPYVSGPMTHFGFRSIPTEEKEEHVRRVFENVAESYDVMNDVMSAGVHRYWKDEFCRMTCLESITKYLRSKDGSGDFKILDVAGGTGDVAFRLIEAANCTERAKSSGLDSISVTVCDINPNMLRVGEQRARSMFGNAMLDDSRALSFVEGNAQELHFEEDSFDLYTIAFGLRNVTDIDKALHEAYRVLKPGGRFMCLEFSQIEDYDTFRRFYDWYSFNVIPTLGKLVANDEQSYQYLVE
>TRINITY_DN1245488_c0_g1_i1.p1
FKYSKGLFSASGSAEFQQRKGSSDSNLQITSGWRALPKPNVTLGSIQTPIKMDNLYSNWSGTISNNPAPIFLYVNGWSGSDDVMEVITSPDFPEEYYSVFAGRDNSISPTTIEI
>TRINITY_DN1245636_c0_g1_i1.p1
MIDSTQAISSSSASTDNCGFDRSASANVYVESSTSSLSKPLLQSSASANSSKSIEGLSSRGRSRLFSPYRTIGIIAQGPFHLIPNQNSSNAMICAAIGDRFHLVQCDRLHPVMVSQAVPGPKETKTKANIYLRGVYDDDGNRETFSSISTGPQKIFHLVSDNSLSISLATHGFIRPINRLCGPKRISLFQRTKAIVTLDNICTVGIVNDGEEWSIVDMLHLGKIQISMTEEKAGRKENAVLIAVIISKGKHCYESSDGAPVVGDDDFSENVIDEEDCTTVDSDTDSDRRYDQERQTNSNCRGEVVLLIASRTSLNVHKRIKLTNFDSFCPKVGLHPPTYVNKIILGGSCSKTNRYAMLLLNVRTGKLIHVFKCLENVARNVKSEITCLENSPAIDTIAIGTSKGVVHLINIRYDQLLFTLNHKPIGEGNKYVGITSMSFRTDSSALKYGIAPLAVGQSNGTITVWDLTPQNDIGEDSDDDKSTKHPKLGTNCGRTVIFEIVRAHFPGGVSKLKFFPQEPLLISTGSRSNSIFMHIFDSPDHSGRMLRQRVGHTAPPNFIRYLHSGAGAGGGVLVNMGDGTDACACQILSGGSNDRTFRKFSTVRSVLDKEFSQGKGLEKRAKDLGMTSKKQLLLPPITYIALSEMRTRDWGDLVTIHQNHAFAYVWSYKNGAQSGPILRQDNWNVSVMKKPPPNSAHATAIAMSTCGNYALVGTKGGVIYKYNVQSGMTRGMYHFDQNDKKTLKRMKDAGDIRRTSNALEKKMKLSNRSSNKEKEELDLAIKAKKEEQHNAKLKLACHEGFAVTGIAVDSINRTVVSVGADSKLILWNFATHTPHKKSPYILPSPATKLCHVKDSDLAAIALADFSTLLFDCSTLSIVRRFGFVNNGSSHTAPISDLGFSPDGRLLYTSSLDGSIRVWDVPTSSCVDWMSFNTPPTSLTVSPTGEYFATTHYGKVSISLWSDLSFFQTVHVDGTTELVQPSRMDDPAPMVEMEGNINEEFLNNVFIVNSIRTSKTNRKLLKAEEESTGPATSREEGLVTLSGLPPAHWKNLIHLEIVKQRNKPKETPKKMPSAPFFLQWRPGIDSAIDVPSHPTSRDIIRYSNDEDEQWDAVWSNDENDDKNNKRKKVRKVLGLQRKDEGIKRSREEYFTVKFGSSAKRRKVPLYRSKLASLLQECYTSTKRHHYTFQPVTEYIGTLGPSSVDVALSSLCNGMHDLGDGLPLLVLSCRWLIEACNSRERFEAINSYLRRFFTLHASIISSINERTETEVTLENKEREIEQRIELRLSMAKLKKSQSDGCEVLQDEMQSILCLLRHFSRIV*
>TRINITY_DN1245739_c0_g1_i1.p1
LLSTNSNNKNVLAEEIISASQCSLPDEEFTTDPALQTMNFDIGYGPQEFKAYVQPDVSTFYQEPIGSRVAKKPNHSGWAAKFINMSTQRVRLFWDPNDGRKGSPMSTLNPFNSAGTASFPGHAFY
>TRINITY_DN1245764_c0_g1_i1.p1
LMTDAKDPNGNSMNRWWEAKYRISQMIEIMAYIPCPALTVYFLNRPNVLTLQRNQGELPTQFIQRVEDILIQAFQRGPAGTTPAREAIEASLNRNYGRATLRYFLGDGVPNGGTVACRQIQSMLMNRPNPERNPFTFFSCTNQDDQVEWMKDCEERAPYCAEFDDYLDESREILKDQGQAFPYSFGLHLVAQIVAAFNPHDLDAMDESIPFTRQVLDNLLGYQSSPAEYKYYFDSFVQAQHRLPLRPYQRNFVSRLPSLYPQFSSAAVALDIPEASQYKKQMKQYGAGGSTMYGSRGSAPPQDDCCVIL*
>TRINITY_DN1245792_c0_g1_i1.p1
MNLTKCFVMLLSCGIVSGSRRNLRTKRQKKLDIVDEVQDAFIEESSMSFEYTTTEATTIQPISLIDTSWKALEINNNEPINQITLSITSGGGVNGFTGCNRYRGKGELSESEDTLTFSTDFAITKMVCLQDGVMEQESNYINFLSSKTFFFEIVDQELTFYDYTSGTQGEIVARFEQL*
>TRINITY_DN1245895_c0_g1_i1.p1
ITISSGDPTSYPSEPIIQIKASMPTFSPTFTPTVSPTVSDLPPLPRTRFLAWSLLSTNQMQIATDLGYNDEKWNLLGSADIEHLTFFVLDSQQRKAVQSLGMITEDIWDCHINHYHGYFWSDLVESSLDRYYSALGWTKANWE
>TRINITY_DN1246187_c0_g1_i1.p1
ALVQSLEDVSWARRRIACASLIELVDTNILGPAPRALDDNTTVSSELITRSKTRAQSSYYILNACIRLIINTRVWTGKSELVKTVAKIVGTWAQHGALIGVREDRLFGFEVSDESEDRCPWVPVKVYNTMNDLFENDKWFVCRSESELHDEEAMGIASNASMGTNVNMETDIIEDETDIDFDEGDDMLDDDKNVENMIVNGNGKTGSDHLREERKSLIFSGLCKLLLQQGLPGPSDDNSKFFENDHLPYRAACVGSLSSILDTVPNDAFNQEVQYIFKMVAPVLVSILEGLAIDEHKVPPLIIAKCFDCLSSVLFLGIDDTCFNELMEVKDLNQLFLDNCGLKQSAWTVREATGKAVANFITNVSPRVIKKMDFIENSVKCTQLCLKDKKFWKVRLAGLRILLALCVRTSPKHTTRNMGMGKSSLERSATEKERQIVTESVLPYKEQILVIARSSLSDNEARVTKVASEILSEIAWWP*
>TRINITY_DN1246230_c0_g1_i1.p1
MKISRSITRLVILLITIPSSFATFNKRTSTLSFNTVNQIGMIRQRKPTPIKKAVETRGGSDSQPSNLSTAQEVKPLISESTEKKVANTASKEHSPSKLRAAVFPIYGDEVSKFLLMGAIKFFVIMALTLTRDTKDTLVVTQCGAEAIAFLKIYGVLPAATGFIALYSKMSSVLGKRTLFFTTCIPFFVFFLMFDMLIYPNKDIIQPSFETVSQLLGANGGALEILSKIFSNWTSALYFVVAELYSSVSVGILFWQFANDVVPIDQAKRFYPLFSQMGGLAPIIAGQYVAKFASQAA
>TRINITY_DN1246293_c0_g1_i1.p1
KKGEELEKKALERQKAMENELAEAEAIRKQKEKERIAEDEAATAAKIEENDSKLAQILDDKKQEEQDREEAVLARKQALQMVKMNKLKKKEKKRQEALQKAQEKIDQRTAEIDARMKIVKDEAVQKAKESEEKRKLEEEKESMIRAQMENEVEQMNKDLEDMKKAKKQAEQRLADQQYYKLGTETDNTDDEGDDMDQTRARAAATVAIGLQNSAENSKGDDNGIAIFDSIKLDLDDDLHASGFLEDMEDAEKARLKIQEDLAAAKQKSADKVYSVTDEI
>TRINITY_DN1246407_c0_g1_i1.p1
QQQQQQQTFTQRFPTLFKPFLGEGTKKTIKTTLVEDRCWALEQAIELGPLETPLRCVVVRLSSGDLWVHNPLAPTEEFFQLVESCAADGGEYAPSSSSASSSSSARVASIVVPTYALEHKIFARDAHERWPEAEIWVAPGQFSFPVENVSNAYVYGTESNVFVLSESNDEARMATKQPAWKDEINYETLDVGAFNVANKNIQIKECAFFDVKTGMLIVTDALAKIPLTPPVLSPKEKLLLVSKRSTKDPQPDDTPENVLAGWKKTALLVSFFFPEHEELVSPSEVVWTDGWETNFESISNRLLVPPVVRTLLYAQNPRAVRNWVDRVSARWGESIKSIVPAHWDAPIDANVDEFRNAFRFLEDDRTDPFLDGDLKRGLAPIAKAILK*
>TRINITY_DN1246558_c0_g1_i2.p1
LQETGVMPPPAGNNNNNNNEDNGDDADDDDEEDDDQPQVEDVADNNPNQQPQPQPPQPNQGNFHGMFGGAHVHVAQVNANDAGAPPMPPPGAFFQAPGMPVGVQVAVAQAGIGMDGADEGGGMGGLPPQVAGLAGLQEWM
>TRINITY_DN1246580_c0_g1_i4.p1
FPETLFDVISEEDTNHIVSWLAHGKGFMITDKQAFAKVVLPNYFDGCKFTSFTRRLKRWNFERVARGPEIGAYYNPCFQRDKPEWVLNMRYRMEGSRFADAKAQSQDKMPDVVVNNNIPIPEDQMHEYQQNYVLSSKISSQTREFFANGPADVLPLPSSLPKRPKKKTTKTPSTPPLDNPEEMRMMELQQQMIMARSMQSQSVAAGGMPSLPGIPQAYDPANNPPETQKEGGLKTVLMTNEEQKSYLEYKAMKQNGEV*
>TRINITY_DN1246594_c0_g1_i2.p1
GFFRDPLDVFREFFEEVSPSNEHGTHRPSEFFPNMFLGRDPFGFDEFGRLREERRSLFSDESMKRNGWKEKAGTSSSTRKSEYVFTANGETVKKTIETETVIGEDGVAKTKTVETVTHPDGREEKTEHEELGPPPSSMNRPLEIPSFLTSPSRGSLIPGTRPGSRRW*
>TRINITY_DN1246595_c0_g1_i1.p1
TMDPVPAGDLLRLINLDLVRWDLIPLCFETWVGMVFVVAFASCLDVAAIGMDMGEALDANRELATVGICNVMSGCTVGFTGSYIFSQTIFTYRTGCRSRWVGILIMIVFVAVVAAPVNFLSVLPLFFVGATLTFIGYDLLYEWLWEVRQKLLLSEYLVLTATFGAIHIVGIDAGILFGVVIAGVDYVLTTAREESTVTRVTRRSRAVWKPDDWKLLQTHGYGGRDPRIVTFEVRGSVFFGSSVQLLQQITGGLGLSATDEETKEAVLRSPGPHRGRALLTSSDRSLSFGRAPSPDRPHRPPQYVVLDLSLLTNLDASAARGSFVQLAKMCGKRGIVICATGANPRVEWMMRSHEVSYGEEEEEAVKASLLKESSGTRSEKVLLFLTIFEGLEFCENLLVKKMAQSQLLPTKRPSFVRLDEPISSTEEGVKEGQEKSLSRIFAHILDLPDDRRSKLTCLDLPTYREEVTQGGGDVVFRRDTNSDSFFVVLGGEVALLREEARPAGKKGGSQPPHARKKFLSGAGRVSPGTASVLARAMDQTGEVRVLLQAGALFGYVDFLLERPRMHGAVATKDGTVLAKFTHRGLEDLKATQPEAHGVIESVLLQSSIQELANCTCTVYRT*
>TRINITY_DN1246615_c0_g1_i2.p1
SDNAHLPVSLCEFAGYNLTIIETVGVGQSEVELAECCDLFLLMLAPGGGDELQGFKKGIIEVADMLVVNKADGETETIARRTANEYKKAVQLLRKPAGWWGSTQQGECNSSSQSNPTPNSPPVQLVSAKTGFGLEELWDTIQQYQTYAQSSGYLLEKRRQQNHYWMSKYLRELVLEAATKDPRIKSRKEEIERSLDSGLVAPRVAASELWNSILSSGTEDDGESK
>TRINITY_DN1246630_c0_g1_i1.p1
ADGTDFALTNADRRGTYDGIAQYLDTRCMVEGEEYRFSAKIKLMKDGDLWKCNPSSGSNQADSCPSATLRSSYGVNRDSDWQNIGRMLTGDQEWNLMEGSLTVRNFDADAGFTAVYISGAPDGVDIIIDSVSMVPVTAAPTTSPSASPSSSPTSVVTLSPTLSNPPDLFSINTDATDKVSFAPDGVITFATQSGGNAAVITKEAHKGIGPSGEIDFVVELQSREIYGTGYQSGLAIFFAPEDSSIHHVATSDNQYNVFEQNVVSTLNEKIYPSIAGNWLYWRSKTAPDGTSVQQNSRSDQKMEGFYRLRRIDGKAHSYYSADGSTWTEIGNPFVLPDEYKMAPLKIGARVRNNWMTRYEMSILPTITSDGPASAAGPGEADQMLPSFDAQTADFLDTVSFGPDGIVKLAKSDSSGLESAVVTKSAHSGVGSEGDLELLVEITNKQIFGTGYQAGVALFFATSDKTLQDVSPSSYGSFEANVVSTVREKIYPSITTATWFNLRSIDPSGLQAAPSGSANYQMKTGFLKLERKNGVVTASQSHHNAIWTPIGSPVELPPELKNAPLKLGMRISRNWNSLYDINLKPTITSGGAVEANG*
>TRINITY_DN1246631_c0_g1_i4.p1
MIASNLQPHLMVVILLFLCQAINALSEKNINNISLHRSVRSKFSSRENSEYDVNDSNIVLSENEGLDDKQKQQSRSGQSRVVRRLYGPENGEVRKNVRILESKSERSKTGFLSDLDHVVPYENHPYEVRYKQLREQELERRRRRQKQRGLQYQDDISIAYNNNDNNGAANNNVMTNTDTTTMNTNDDSVGDRFRPLRIRFETQALDDTRNAGNAAKIDFIKSEILPLTSEYWSTALSVVPVSGNLKISAAELENREFCGDSEFTRVPTEHISTGIADVDLVLYVSGTPSSRFCRGTTLAVAVACNFDQYDRPTAGAINICLDRIDLDEDGTASPAIVEDNTDVLKHEVAHVLGHSSNSYRFFWNGETGLERTPRPFESRTVTCVDDVERSLILPSVDTMQFFQGKNGQRYAAIVTPRVRAVARNQFNCQSLEGAKLENQPTGSDSCTGDHWDEHDYYPEALSGVISPTTNIMSHLTLALFEDSGWYRANYTQGRMNPWGLGAGCDFVDGPCVLQNEVSGLPMTPIYANGYFCADASTRGCSPALSHKLACSVIDYFYIQPQTLPELRFQYFQNEISMGGPRQADYCPLFGSTYGGLQAEQLACTDTANADTLNIYAEVYGTDSQCIPTVGGDGRCYRTACVKEDMVLRINIRGDWLACEYDFQRLDVRVGGGALPQTLICPRLSTACPDLFCPFNCAGRGVCDYDAIVNGTVRPTCECFDKSDTSPGCSDSLIQKGDFLDDAGGLISDLEEDFFDPLIAVFVDHPDKWTTSSWAWAAGLFTVFLIMILCVCSTFWPESQEKSTERYPNSPKPVSIQKKKPSTKVSSSARHSGRTASTISHSRKERIPLNANNISKEITYHERYAGHNHRADCPSFSYHNRPSSKTTSNNRCSSTRFEM*
>TRINITY_DN1246858_c0_g1_i1.p1
MSDPIVEPTTTKAKSSLPAFLGPFQDMAASMAARVKSFDEGDKILKTATTTTGLGEDLIIMAVALVLFVAIFAFTGLSLITYLVAYVYPLYRSSQAVRDETELKHWLIYWIVYGFTATLLWCFDFIFSFIPFWGMLKIACYVALWHPNVDAAQIAFDKAILPVLNGKMA*
>TRINITY_DN1246909_c0_g1_i1.p1
SQSQEVLSQVLSSPSSSFEEKKEDYVCDGSFSISSSNGSIVDPNLSNWTDRCLIGYVHSESASHGRNEHILRHVLAAFGLARSSIKICMGHMNLPNLVIDQLAKASNINKVKVQIIINSYASCDLRVNQKDLFTSVKSLLKIAPHVEVWCTALSRDRSSMDHEQQQHASFLHSKYIVVDEEWCAIGSWNLWHRCAFYEIEHELFLQSKYVGRQLVDKFESESKAWCTRLRTVHDCEKYCPKGCSICQSFGSFF*
>TRINITY_DN1246985_c0_g1_i1.p1
MLSVLLLLVAVFAKEFSLEKQFFDFKKQHNKNYTNFEEHVRRFNIFKANLIKIKEHNAKKLSYKFGVTQFADMTQYEFAQYVKRGNGGGYVPMKEEARKNIVELGKPMCDSVDWVSAGKVTPVKNQGQCGSCWSFSTTGAIEGRTAIAQNTEAPSISEQELV
>TRINITY_DN1247036_c0_g1_i3.p1
DNEADATIKNNEAENKFGLGQSSYAKYGRPKDIDESSFGPLLPIAEAVDEATGGWGLSYADLHPVTPRTTVGQAFLATNFFYALSGLWLGINGDWFYGGLTEIAGIVSFVYHYTQLDFGKNRSEVRLALLIDYFCAGAALITGGVYMISA
>TRINITY_DN1247063_c0_g1_i1.p1
NGNASVLDAPPLMLIDLGLADFYLPNQQYNVRVASRHYKAPELLTGNVLYDYGIDMWSVGCILAGLLLRKEPLFRGKDNVDQLGKIVSVLGSQDLLKYVEKYGLELSSELKAVIRKYTMRTNPTGHRKPWLSLLAANNKNEVGKNKMQMQQQQDKAARNNSMDVLPLPSQEGLNLLDQLLIYDHELRLTAREAMMHPHPFFDDVREIVGIEVQKRWASERNLVPRNGY*
>TRINITY_DN1247116_c0_g1_i1.p1
RMQDAQPAAPSPSVAPIYKPSILSNNKAICEAGRRLTQRRQRRSAVSSGVNATRSLTTKDTTTPLLQSQQLLQQQDYMQYQIPIQPIKRRNSGDWVREYKKERIDKINFNNVFGGLSDEDTNGIPILPPPASDDDRGMVVDKVHSSEFNEEDMTTSKYVIHPPSPTCSSATVSGIPDNVVSLPLSSSTRLSHDNKSVVSHDDISTPSPNDVICGRGGKANTHQGNISFREEAKKLRSWYESSSKSEKFTISSFLVDIVRERGGRFLKRDTENPGQWTECDGNDVRKKASQALREGRQQRARAQQ*
>TRINITY_DN1247157_c0_g1_i1.p1
SLVNGPNRLKKLRRYRDETDPISIKEYELRLRERYVSTASVAARTDWADVGLAQKFQQQQQEEAEPVKKRKKDDYIDSSSDEEDAATKILQSNTSLFTSSSRTLPPTLLDVIRTRDANLSDPNNSVVNACQFHPGSDEDAPLLMTAGMDKMVRFFRIDGDTEGKEVGKGENHTKVHGIHFPKMPITAASFLGSAGSVVLSGRRPFFYVYDAVSGAVQKTTAAQLGRNERSLEKFVTSPDGKTIAFLGNDGYVILVDGKSRQWMGDLKMNGSVRAVTFSGCGEYVIGSGSDGDVYRWHIGSRRCVERFHNEDGTITSSLAVSNNFLAVGAESG
>TRINITY_DN1247167_c0_g1_i1.p1
MSRNERKQYFEDEEYELEFNKTMLEITRTKGRRCELCDSPHNMLDEKFLECHKCGCFAHEACTLSEWQIVPLKDKKFKSTCTSCLYTEKNANNENYETPECHMCYEKTGTLVPAFAKPVTMKKWKANKRAFSRTLFGKDIWCHPVCGMWTHKVVLTDDSRMDCSNIVMANGTKHIDGKAFCQLCGLKDKSKVQCNKNAHSNNKMKCSNRFHVTCARQAGIAEVSGSNSGEYNMRCFQHAACEFTFRAFLEDMIEFEKIRAGPNLTSGAKCMTRECVTNIYHAGFRVLNCLGWAWQWGSWWVSYGDNWEPLLEEGQIEAEMTDKELRKVDSTPTSRRDDARKSRLVAFGAALRNRSYDHDEGDDRVALENALRAIMNIPSLVGPLTKAEINFFLEWLPRIYRSKSPLLGLGEKKFTVAKEWEADCPVFYRDKSPKYELGKRSLPGKSKLAKGQIFEEGIHEIDDFFEKEEEIELDKPRIQKPPSKSKKKTAKLSPKPNPKTSRQESSRSLAPKRKSDAEQTEVLPPSSKKATRAKKAKKSSAARAITNTPKASNTQEDISKTEPISSSRQSSRSRASKKQMSYKESDGDDTSSDFEQPISKIISPTNTRKKRQAASIKVKYAEYEKEDLFDEESSVSEVEDNQQLDDEESSEVVPKALTLNDPIPKKRKPTLNDPIPKKKRGPGRPPKKKKVEVAPINLDTSITEQSCQSGQSSLKSNNSIGLASSKLGRLSSIDSESPTKRGPGRPRGRPPSKRNRRYH*
>TRINITY_DN1247167_c0_g1_i1.p2
TTIRLVSKMISLTDDLIMDITLHPTSESESDNGSGSGSGSNGRLLESLTTFEWCIAPLRVMKYPSVDIQRKMVESMINMAPRCSLDKVMDADFLIDEVVSAVSSENTENDEGSATIIEDEDLNILVQKFKEVIS*
>TRINITY_DN1247315_c0_g1_i1.p1
RVVSALLTGINRAFPYVAQSERESMVEKIAPALFTTAHSPNLAASIQALTLIFQLHSSKKSSPITDRYYRALYEVCNHPQVPKAAHAAPFLSLVFKSLKADNNNNNNNNNKSGDIKKHKKQQHDDDNDDDDDDDDD
>TRINITY_DN1247466_c0_g1_i1.p1
MTIKTVSGLLPHHEDTVDRDPYNVNSWAMYLEEIDDKIRDVNSNNPNSKTHNKTGTNTSAACCWSRTGGFTSGSVISPIQEEEELIRLRDIVGRRSVQLLPRSFKLWKLHWGFVKSRQSSLGGPSIVLSCFERAIVTLHKFPRLWIDYLDFAHTNHTKHNISDAQQTVPTCYDKDDCYDDVSAVIHPTQLRHLVNRALEALPVTQHDKLWSVILKHYKNNNTNLCRRYGDFNTSSSSLSSKCIPKETKLSVLRRYVRYDPSATKEVADFLANELGQWGEAALMYVDLLNHDDVRDGSSGSIGTGTGGGSKTTPTIVATAAQRKDLWMSLAKICTRYPVEKEIGLDFEAIVKAILTNGNTSDSMTKQLRPSSGPLRYLPREMDGILWSQLADGWIRRGEFQLARSVYEEAIESVTRVRDFTILMDAYLQFEEGLLEALMENQGDMDDGDDEEGDQVGNSSSYGENDDDNWDILLPRPQQQNDTIDDGNVENGLNSVSMSDLELALARAEDLTARRPILLNGVLLRQNPDDVGEWLKRARLFKENGLIDQAAAALEEGLKTVKARRAVDGNANQMVLDLAAIYEEDCKDVNRARNLFDRICNQYVYEFKNVDDLAECHVAYAELELRQERWDDALDVIRGSVVVPPTAPKWVRGLERSLRLWDLLLDLEESLGTVQSTKDSYGRAIDQKIVTPLYIINFATFLTEQKYFEESFSAYERGIELFQYPGLKLIWKAYIDTFLKRYGGSKLERARDIFQRCLDGCPPEYCTEFFLSYGKFEEEYGLTKRALSVYRRMCQSVPANNKKTAYQLLIAKTSNYLGQTATREIYESAIQKLEGTAASKLCLDFANMETSLQEIDRARVVLTYGAQMADPRKDGDYWKAWNDFEVSHGNEETFREMLRIKRSVEASFSTVNYNAAEMSGGTDLKSEALSNDDAMKMIAAREGVELNPNNSTISSFITFSKKRSANGASLDEVEERVAKLRRATAATSTTESKSTDNNDDDDDNDDDEINIDELIDELEGGDDDDDDDDDDD
>TRINITY_DN1247534_c0_g1_i1.p1
DEISTYTWKNGDAFTGNCTQILQGKKRPDSGIITYKKDGTIYEYYRKGYGKLVRADGSSYIGNFNERGEFSGFGKFTSAPQKTTKDASASSSREACAQHEGLYREGKPNGPGQFRFANGDMYQGEFVDGFFHGWGTIVFNEMGDRYDGEFSRGAFNENGVYTWKNGNCYVGKWKNNKMHGPGAFSDGEEVFILCEYNSGKRIREEKKGELPEALKQHRKRMQDSLKQHNAQSIKLQSSSSMKISKMYKEFGEANLFKKMFSSRSQSVRRVKAGGQTIFKGHRSYELMTQLQLGVVWSISYKNKTTAAVLTADDNRNSMDENDTANKDYKPLTVTDFDTYLKVRFPRIGSEITPPHSSSDFKWKLYSPEVFKRLRRDWGVDESEFMLSICGEQALKEMNSAGKSGSIFFASTDERYIIKTMRKVEMKALLKMLPKYYRHMQENEDSLLTKFFGVFSVKPSQGKKVRFIVMANLFCDSLEIHDTYDLKGSTLGRFTSIEKRMKANSLESTTESGVILKDLDLGFKFRLEKSKRDLFIRQVSLDLKLLEELNIMDYSLLVGVHYTNTKDRKSKTGSMLSDSQLSSAGVDTEMPGNHSYTETDGDYDDDVSTLVKNRNNERTSFESSDMYDIDGDDEDAENGDESNPNRKKSEYAWALNIYKQLSKNFGAFETVAATSTKPLVFKYINHGGRRNEEKRPWKGADEQIAQVVGDRVTQFSSNSLPKQLAAVCVPGRSFKSLSEKDMKVLHEEPSVRDAILNLGIIDILQVYSAPKKLERGFKGAVYKATSISVAAPKAYAKRFKDFMRNIFE
>TRINITY_DN1247816_c0_g1_i1.p1
KNFNSTSTSTSTAKNFRYFFADVGDLLMDGNPRNAQLQKNEFDYQVAPLMLEPQAFDVYFIDGIGRYRYRVACACLAFLHALKYDKIGQVGGRNRTSKSAYEVKVGIHDVNIREGNDMLDDVAYVVEESKKLRVYSLRNNATENEIFELWKKHSSIQDDEFQGIIGKVNSTSSTSSDDSNQLFNATIFDMVSDFIYKRASAPSSHDRNRFDIIDHAKKHPRRGLSNQDRAILGHAYYEANSVFEFGLGESTAIAAQTGIPRYTGVASDPKHIVSARNYTNSGTRHEKMNHFRFILVDAGKLGKDEKLIDKSLSKPEYEYQIAPLLLEQESFDFYFIGGRYLPVSCLCISFLHAMKYGADMTKVKVGVNKMSQILQQHGKGVFSDVAEVIDGGEELWIFQLRQDATEEKLLQLWEQYRRSNAP*
>TRINITY_DN1247923_c0_g1_i1.p1
MSMTDATGKNGKAPRRRGRKGKDGVDNERASKDFNKAYDNFNADASSASSYKGHKTLLIHLTEETPTWFECGRGTATRDDTIKSVRRSSSRKKNSKPPTNPIGLAAKYRKLADSIYHQEVTLYRYSSSSKDEAWVESTMKRGTLKDRIAAMSVVVSSHPIHKLYALDMLLNLAGVNSDGSHSGQTNERVSGMAAEALTDLFTSTLLPKNRKLVGLESRPLYLYEERTSSSTKKSISPRILLLWRYEEIIKNKYAAFLSQYLGKTLSQNATAGDNMTKIQALRTACSLLKEIPEGEQILLNMIVNKVGDPTRKIASSAGHELRMILETHPNMTQVIAREVQQLAHRPNLSTRALYNCIIFLNQLKLRKEEDPVEESSEGKGAELKPGNRKKISLAASLINTYFEIFEVAIKKSKQKDGKNKKTNAELDQAMKSRLLGALLTGVNRAHPYLPSSDTGMELHIDSLYKISHVAPPSACTQAMMLLFHLAVGSNDERFQSPVEAAAKDEEDRKSETSRKDRFYRALYSKLADSNMLFGKHLTMFFNLLFKAMKYDTDNTRVVAFGKRLIHVAFHYNPGVISGALFLLAEVMKHQPGLAKSVFTADGKMLKFDPSKREPTAAFIKVNKEDYEDDSSSDEETKEDSTMETNVDNSGNADESDSAGLWELSLTMHHYHPTVCKFTSDIDDVKYNGDPLRDFALAPFLDKFAFRNPKSADKIKKKFRRGESIGERRSGLQGGVEALKSLPMNHPDFWAKSKSNLPEQEEFFQKFFTERAKRDDFKGIVRNTQSKNNSDDEDVAFDDSELKDDGEKDYNWDDTDSEEEKFVQGLAEGLMKDSGDKIEYDDEDPDMDDWSDFGSSGDDDDSDGGGEEGLNQAEGELNDFADMDGVGDDADAMMAEDSDDDDDDAIANFSAPVDSDEGDDEDAF
>TRINITY_DN1248096_c0_g1_i1.p1
FAIPPTHHIHNTYSSTTKLNNDLQDEIERKARQRAYEKRSQGGGTGETVGGAILGGMLGGPFGALFGAQIGASFGAASQLEKARKQELERKGLTPEMLEQANEIGLALQQAVEGLRATQDSVDTSQRLAKTLDSQQERIYEKAKTAMASNDEEGARKLLLERTRIKEKLLKVLQSLTEEKKRLEMMKSNVESLETRGLEIESLLRRSVGASSLQSSADIGLSLEREDPLVQKFRDLGM*
>TRINITY_DN1248108_c0_g1_i1.p1
AYTPVDVVKERMQVSSVLPTNLKTNNGVDYRNAFDALKTIVKNEGIKNGLMRGYWAQNFVWWPWSACYFVAYEKGLEIFRRNNNDNKRSHRVDDDNGGVLGGDAERSNFKSSSSSSSSVSSSSSSSFYRE
>TRINITY_DN1248147_c0_g1_i4.p1
AGGKIVFSTNKRLEDLLVGLRQGGIGLYNRLLPFHSTFPTGEAPKLGVMDSTNAIQAASDTMEMISFTEKILANMIKVLGGIQFVDTKHVTAEGGGGDSPGEKNNLRVTPKKPDPEVEASNDDDSTVEDGTPPTRDQLKQAHLAAEAQRIETKMKSSRSKSKRVKAKVSSPPSAGSPIVKQSPPTPQPSSTPKLLSPPKSSQRVRDDPMDRVTAFLTEMPFLE*
>TRINITY_DN1248209_c0_g1_i1.p1
PSGSPSGSPSESPSGSPSTSPSGSPSGSPSDSPSSSPSSSPSSMPSSSPSSGPSASPSTSPSSSPSASPSVSPSDSPSASPSFGPSASPSESPSDSPSTSPSETPSAFPTESMAPTDCYQHTPPKVVDSICMDGEDMLNTTTPLPLDSITITGQYDSNVLFTITQLLEDAVGLAIKYENDLESTCDIYKDVTFGTSLDYEAQCINGYTRATVVAYMDADFDPDDCEACQVDDLSDMGGQFCAYSVEIPCETMSVECGEPSAAPSGSFYPSSAPSESPSDSSAPSESPSTSPSESPSDSPSTSPSASPSATPTTSPSSAPSSAPSAAPTRCPRTQPILIDTIGSSPFPDGMPPIEITYQNTSHVSFKVTNTWETTFTNVYTQYHQGGFGETECLEEENVESFTEVDEYTAVCMKHVPISIVNVWVVDGNSLVFSPSDDAEIPECCHPPEFSQVPIVQYTFKLNCTHPCPPEEGDEDYVPPAQRRLSSEKSQRKIEEPSLPQPKAVSSADKPSTDGKEGHFCVSEDYPCGDDGSRVNVCHYSARDGYKTFCVPEADSDVLAFYKKDYCGACVRGFGEKTARK*
>TRINITY_DN1248286_c0_g1_i1.p1
MERELREGPVPKFARSELTLGQLVGKGGFSLVFEIAQIEVDELYDISKKQATHRRQVADKFAGEDGNSAYAIKMLRDDLIDEEHSKGVIDLAVEARFLRRLAHENIVSMVATANSDPLESRFFIILEMLMSTLEDKLTFWRRSINKTMSLWCGPFGYCCANKAVLNSIWMERIHVTKCIASAIEYLHKEDIIYRDLKPENLVLDERGFLKVTDFGFAKKITDKTYTLCGTPDYLAPEIVTGQGHGKGVDWWTLGILIYEMLASFPPFFDDQAIETYRKIVKGKVKFPRYFTPSAKEIIKAFLKNKPTRRLGVLMNNDVDKVREHAWFSSFNWEKLRSFKSTPPIIPKIKNRKDLSNFNKMKMEKEKFQSIRPSQEFDQTF*
>TRINITY_DN1248338_c1_g1_i1.p1
YHYSIQLTMSTGDYKVADISLADYGRKEIEIAEIEMPGLMNCVSENKDSQPLAGSRVSGSLHMTIQTAVLIETLKKIGGDIRWCSCNIFSTQDHAAAAIARD
>TRINITY_DN1248384_c0_g1_i1.p2
RRYTMAPCAELFGKGGALNQESFGDKVPKYWTDGTGENDGLCVKQASFFGGTPLLDEGVGYAIVLGFGIFFSIVTTFLVFLDKRYVGVNISSEFFNTAGRTVKTGLTAAV
>TRINITY_DN1248418_c0_g1_i1.p2
INDGKLIDGDDDGDDDDDDKRFEKIKSTFMSDEAQRELDKLEASFTPQRKSKKSFFRDFLQFGNNGPQNNAKSTQRGGGGGELLLDDPALLAAVSKEMSKIDKVLNDLKTDVAIKNLANVARNTGGGRLNSFADALDALARHPMWEYQIVRNAAMIALLALFTFGIYLKISIESREEVGGLIDVGIQKSSRLGRRKFTGR*
>TRINITY_DN1248418_c0_g1_i1.p1
SSNDDEIEFQNVTVFSPDNRLLIKDVSLKIRRGESLFITGANGAGKTSLFRVLAGLWEASEGVVLRPRNGLKSIKSEGGDDGDVSSLFYVPQRPYLVTGSLRDQILYPAKQKSDKDEFDKDDERILECLARVNLVKLLKKGDRSVGLDRLEHDWNDVLSGGEKQRIGLARLYFHAPRFAILDEATSAINPDEEGALYEEFEKNNITVFSIAHRMELKRFHKKHLHFKADGKGNWTLKKIL*
>TRINITY_DN1248476_c0_g1_i2.p1
SNKVWKEWDASRVLSELTFVLLRFMKKDSSDDGIALQSLGALYTKPLLALRDRAIDSTHQNDALEDFLGLLKTLLRSHGNQVGAFAAKNCRDSCELSPSRIIGLSSLSDLCACREILDSTEPRPKALVRVMIMESLDELIDCLEIIRPTKKAFIALQLDIIRLRVTMVILPILDFLSGLKFGSDFKTSCDFSKISISTSDAQILLQSGFFREVILLYSHTLNDESDQKLTVSGNVVRKKLLRSIFILSAQCQLLGKYAARVPELTNIIFSDSYRKKNSFDHIMWCALLSKHASTNQGPRLRMKGVVLKSSIDLQLECMSASVNIFHDCIDSINANDDFRLLHELTYFVHCLEALPIVTESWIVAISMSPEGVKDVKASISTIISELSKIKQNSKEEAEDKPNKIARRGLDATTIASVRKGCKSVLLNLEQFGLFENEPVSMHRPMSTKMD*
>TRINITY_DN1248490_c0_g1_i2.p1
MPQTSHRMQSSRGARQGHLLIFCSAIVILIIGKENANAFSMNNARSVIRTPRSSSTTPLIMRRSPDDSKVKISTSTRIISKRQRVRKAVQKIFVTAAFSASLWLKGSSQPAIASSTEVEDELSQVEAGKTQEISKSKAPKALIAAGATMLALKVVTSSKMSSDDEDGIEKLQRSFSATSDERTDPVARREALEARKTAAEQKLARQIKAENREKAAAEAEKERVRDEAAAQAEKDAQIRIQAEQEEASRIRAEKEALAALEKKKAKEAEEKAEKEAAKAKADEEARIKAEKEEEERKLAKEKKAAEEASRKRELQKEEAEAFREEQAKKKEAEAQAKLEADALAEKEKIHAEKEESDKVAEAEKKAEEEIVKAKAAEEACAEEAKAVEEARAEVEKEEAERQANDTKLTVEEMSSDKKFSSIEDPGERAYEILLDLGMISVSPDPSDPKYDNSNDDEYVS*
>TRINITY_DN1248532_c0_g1_i1.p1
MPLIYAFVAVTKGQTKTILAEYTAYSGNFSTIATQALDKVPHTDAKFTYNADRHTFNYLVDSGFTYLVVADDDCGRQMPFQFLEKVKTVFAQKFAGSINEGSVNAHSLDRTFGPTLKKEMEETMAMEQLSGGGGGVGGAQTGSSKVASVQQQVSEVKEIMMDNIEKVLDRGEKIEVLVDKTEALRFQADNFHKQGR
>TRINITY_DN1248570_c0_g1_i1.p1
MTQYVEILYSALALNAFAVAYRCRWLHHVSALVCRLIGKTSTSTHRAQAQDIMVLDVAHTNGIPGSDRDMAKRQRTLLHRCYLPVYLLATCADWLQGPYKYAVYSAYGYSQHDIRILFVAGFGSGMTLGSIIGGLADTWGRKRMALVYCACYTLSCLAKHCRPFIILLLGRVLGGISTSLLFSIFDAWLIKATATRRIDKSYLSDSFSAANFGSSMVAIVSGLVANWLVGTTADGGIKSTLRPAFQ
>TRINITY_DN1248600_c0_g1_i1.p1
PEQYNASDVVSCISCGCACGWGNENDGIDVVKNHKAIDSINCRQFGASESTPDLSRQEKYEESRLRFYELPVDQKALKKTYNTKKHKNELDFIASSWMKAVIPSLGSSQDVRLDKWWTHIERNSLPYVIGCIRIGIDMNKTNEYHQSALYVAAWGGYNEIVETLLENGADPFLQQNYCYGSNIIDVCSIHNNTKAIKLIGQYYPSPSPSNDYSIFLKGRKFDISGSTCNLKYVQLISELSDHPGAGSFLVDDAISTDTIDSVLFLFRSLPVCRNQKKKKNTKILCSDRSYYCDADRSIRTLLENIINVALQKKRSLSSTQSYNTTLMPRTVVVFPHMRFLNYSKSLTSLPPHVDLCKMIHPFCNSAENYDSKQRSTHTFILYLTDCEVGGETNLLTHVSVDQSADVLSTVAPRRGRLLLFPHRTPHEGTKVISVPKILLRGEVLLI*
>TRINITY_DN1248623_c0_g1_i3.p1
MRKALNLLASLLITATFSLGGDPESSSKKNSNVVNLTDDNYLDVTKDKILFVRFYAPWCEFSAALGQTWEKIADDLAYRDDILFCDVDCFVDETEGLCGTNNAEVYPTIRYGSPQFLKHYALGLRSYETLMEFATAEENGLDFTCSPKHVDKCSPEEKSALDKFLATPKKELEEKVETLTKKIDKIEDDFDDTEVEEFAVKNMAFRAKVEAAKKAIEEKYDLELLLEVLQAKGVTVERKREGDDEN*
>TRINITY_DN1248686_c0_g1_i2.p1
MKLFYTAVVTSALFSSTVATADNDRELMGMKLFVGEVESTEEATFNVDDMANEDDFDSLEATDKVKVLIKKISEDVVFPTSFGLSLDLPEHNIVAGTMTREDYESIKDDSNIIVEIDREVGVLEKNHVTNLRRKLAENTPYGIRMVLEEMNFWSKLGNPSGAIKVCVADTGYDLGHEDT
>TRINITY_DN1248692_c0_g1_i1.p1
PEPELPFSECDDASDGDWSGVNATTGALKNHSAAASGSSVKFSTNGINLTNEADSSKPSSRTFRQLPIRETKSTDDVSFVTEEEREEEKMLLNQCGRCRTIIDGENGCVPCRRAQLVINLSKDNNPLDEDSKYVRIQTSMLGRVTMRDFDVDAQDEGEEAVANHIIRQRWCPFAILPSHAVTAPSKTKIRCRNIKSCVVHSANKGGKEEDEEGNSEVPEDDNTTTDCSDISSTGLTSRPSTPASIGSDSNSISNGSANSSSTNG
>TRINITY_DN1248888_c0_g1_i2.p1
DDILAMRFVACTSNLRSYVFGIEPIQSHYSAKGIAGNIIPAIATTNAIVAGLQVLQAFHILKRQIEVRKGESLNLKDVCKYIYCLRDKTRKGYYLQPTTLPEPNPNCFVCRNSTIYVTVPTDSWTLDTLLRRVIKKELGFMEPGLNIGSSIIYEEGEDIGPEEYAAMKKKILKDLPAGGMQHGTMVTIEDFTQDLTVEMCIYHKGAGEWEPKDVEGGDAVAVEEEEQFSISGDKPVAKEEPKEDTTSGTGTGTGTDGDKDKGKDTDKDGGND
>TRINITY_DN1248946_c0_g1_i1.p1
TTSSKGDKGTKALNRAANRILVCAASNAAVDELAFKIHKNSIAGDGRSGVTKIIRYGFLPWERAGTKGDLQLSRKNGSERDRFLANVNYDAQVINGPHRILLSECDVVCATLSGVGSK
>TRINITY_DN1249035_c0_g1_i1.p1
VSENGFAWSKRGIVLEPSDSLDGAGCARCNVVRKAMLNDDGLWEEEGKGWIMFYEGVSSEDGKHRILAAESDDLEEWKKVGLVMNVGEADDAWDAQGVGCPHVIRLDDGSFRMYYTGESKKGETAIGVAKSGDLSNWAR
>TRINITY_DN1249042_c0_g1_i1.p1
YSSQCDKKNSEEVKENYFNDEPKEKTNDDLRREELLIVMRDKSLSKEEKSIRMDEIKFKYAMLSEGENATSEQQEQSFQEQQQQEEIARWRAAKHPTKNTQPQDSDGEDSEETMETAATTKVSVVLSAKSYADRRRASLESLENSICSNDSGKPHVMSVKERLS
>TRINITY_DN1249193_c0_g1_i1.p1
TTEERQELCKAEIPPHLPRADFVKQMYRWATSEFAESGLSRYGKRMAVECINELENGDTNGVLVRLYDFEDGKEVEIARLIAQMDDEKVQVWDTIVPTKDGGIEKMNRDGKDKFIDGRFFVISRPLPANENANAALKAMIKNLMLAINAYYSFGSPFAEDF*
>TRINITY_DN1249324_c0_g1_i1.p1
RTNTNSRKTAMVKYARESNDATKSCKARGTDLRVHFKNMRETAMNIKGRSLSDAQGFLNSVMKMERCVVFRRFCGGVGRTAQAKQEGSTNGQGRWPKKCAEILINLLKNAESNAEVKGLDIDNLYITHIQVNKAIPQRRRTYRAHGRINPYMSSPCHVELMLEEKEEPVARAEEPKKYTRRQ
>TRINITY_DN1249373_c0_g1_i2.p2
CSKIITSIELDAADWDNDVTFLNDNIRSIRSSFCTGATVDSSSSDQLPSVSVALGMLDSDFASSTRVTIKRIQEGKVQNKWCLDRENLLAQNLRISQNNLEERKITASVLHLNVCRLEHDYVAERSRIQTFLNLLMSELAEMEEQITSLRIYPQNSATDYESVFRERQVARDQCVQRLSQQKLMTQNLMLAALDSLMGHKQQVQDILDTVHGNLHASSLTEQ*
>TRINITY_DN1249373_c0_g1_i2.p1
DPSVAKSQLLRCVMGVAAYAVSTTGRGSSGVGLTAAVTTDQESGERKLEAGAMVLADRGVVCIDEFDKMNDADRVAIHEVMEQQTVTIAKAGIHASLNARCSVVAAANPIYGSYDHSHGITRNINLPDSLLSRFDMLFIVLDRSDSKVDRAISSHVLDMHSRENPTLSTKSMLQRDATLTHGKNDFESAMYMAHSSFGEILSKRFLQKYIYYAKHRPWEPILTPGAENFIAEQYSRWRVDKATESRARRTLPITARTLETMIRLSTAHAKMRMSKSVDAVDASVAIDIMRFVVEAEGITTSKADETGRADLNKGEATKSGGSCLSGIPVSKLSTFQKKFQELMLHRETILLQDLYQEASSWLSDGEFSIGEIRTVLNHMQARDKLMIHNDTVHLI*
>TRINITY_DN1249476_c0_g1_i2.p1
MSTANSSPEGNCKFAIPKKGRLFQKVDDLLKGAGIEYTRAPRLDVAVCKDLPLTLVFLPASDIAKYVGEGNVDIGITGLDVVEESAVQVDRVMDLGFGACKLCVQAPVADKITDVSTLAGGRIVTSFPVLSKQFFDKFDKEKGVTTKITEVSGSVEAACGLGLADAVVDLVETGTTMRAAGLEVVGEVLATESILISNPNCGHPDIVKMLTRRIEGYMVAKKYVMISYNISNDLLEAALKITPGKKSPNITALAETDYKAVSCLVLKKEMNKKMDELHDIGATDILTFALSNTRM*
>TRINITY_DN1249495_c0_g1_i1.p1
MSSSYVPPGKKDAGVEDVGGGQVHRIRITLTSRNVKNLEKVCADLKKGALDKKLNVSGPVRLPTKKLKITTRKAPSGEGTNTWDCFEMRIHKRLIDLHAPSDVVKQ
>TRINITY_DN1249598_c0_g1_i1.p1
HQSIFRRPKKIFILHFNQLSIRSTNVELKQQPKVDSSLIHIKYNMSRLLKINLLLNFLFIPRGTMAFGIFSSQEITTSSTKLTELFSVTPNTKNLNLENSTDRRKFVTSSSSIATLGLAVLGINPSSALAKYGDSASIKAPGIGSYIDFLIEKNEQQQEPDAALASYKGADMTTQLRRLSEAANRLTDIQELAENKKWSQVQGVISGPLGTLLQTMNTVVSANGGDGTKKGKKVKEASAAVKGDIIAIGQAATRKNTEGCIQAANKAMGDLKIFVEVAYE*
>TRINITY_DN1249602_c0_g1_i1.p1
KSRIEDDFGSDDLSPLLDERQRRQLSNSYHSLLQSTDNARDETALQSKLPPLLNLGRMDELSNAEKIKRKLPPLDEDQMGFNTGYSAQASVVPLPRSIDDIDQAKLDIDTRAIVLTETRNPFNIVTVNTAWEELCGHGRDECRGKSLGELLQGPETDMNTGRSLVSKLLAGEQVDSLLMTNYTKSGRKFLNRVSAGQIVNELGKTVYFVGVLSEVGDDGHVCGDEAVQLPFMA*
>TRINITY_DN1249625_c0_g1_i4.p1
MVSNCTSSMSTMLHLLWSVVVAISLLQQQIQCAFATSAAEESSSSSVNDSNPASLLSSSSSTNPLSSSSSSNGIIGNFCGGGDQEGDGDGDNDDDCWAVEDDAHFQQRFHVGHPRLFNDDELRIIEFLMRSYTSDFVLDNDVEIICPQLLLSHQHEHHHQPQEQEREQQQQQQQQKEEEETKTEEEEETIPPRS
>TRINITY_DN1249703_c0_g1_i1.p2
MRKKRRRRSSDKERHDDQRKKRKEENVSSSDSDNDCFLRRGSRKKKKERKRRRHKEHRSNKTEHDESKNSSTGKHSFSRDLVRALHFFLRDKPDFASELPIILIQLAGGTMFDLQSVTDSSVANGLEAVFKSLEMLGVRKKEGSGLWMFQIPHGTSRSDDRFLLKMVRSLLGEEGMTTGAIDSYEHDERSKNQVNLQKQVQEERSEITERTKNILDKFRSKKLHTRISTGKSVCDDTQIRTRVYRWNTG*
>TRINITY_DN1249789_c0_g1_i2.p1
SKKRTLLKDIEPGTSLSGKVISLTKFGAYIDVGTEADGLLHVSQISRDEFVEHPRNYLAPGDEAEVRVVRVDPTQKKLQLTMLPEEVLDEENVMKNLEMNPDEDDRIQLDEIEVDDELWGEIRRVTDYGAYVEVGSVTRGFLHFMDHPSWEDSVGAHPRDIMSVGDRVRVWVVDVDGMLNRIKLTANRPTGLPGPRREIKWV*
>TRINITY_DN1249963_c0_g1_i1.p1
EVKHCEWDEETINEAAFIGNLEMLKYCFSNDCPCDKQASCIQAAGKGHLDCIRFLVDKLKPSRKTEKDAAMLAAQFGHTDILKYFVEERKISLEGKFTCVGGAAMFGRLDCLKYLVEEAKVPIEKWHCIAWQCIACARYFEHPDCLINYFREKGCPEPTDEEYAEYKKKAKASEQQING
>TRINITY_DN1250022_c0_g1_i1.p1
GSGGLPKYTVFGDTVNFSSRMESTSRPMMIQCPHKSYKLLCESSEFKFNVEEREEGGELGVYVKGKGQTLTFWVKGCTDVNQVNPGDTNAKEVIKGDKDALDNVGDDLELDIEAIGSDVKNK
>TRINITY_DN1250270_c1_g1_i1.p1
LYAENIKRSSDGSFPRAHPPPPPSLLSSSYRFPRPLPSNMQGQGVPHADSYEQQNILNKNRPQSILGGLVTIGWKTLAKSVVPDGNDPATYCEQNQRRPSTPPPRTLTLPLQTAKQDERPIEGPPKTNKVLKSDVMQKAPLKSLDLQSDDQHIVPDHEKVIPAFIATEDIINLCEKKNQHEVTVSFENELYELNQPMNNRADEKVTSNCHGWDDFADDFNSIDDTSANVMLTPEEHHSNNPSISNPFVFKSVLLIGQQARAIEINHDAEDDIVETRKRWVNRSQLLALKYYVKT*
>TRINITY_DN1250294_c0_g1_i1.p1
GQVASILLSFCVLSYHPMLWTGIFCSTCLFAFLCVTEGTNNGMAPTPPMGWRSWNAFHLNINDKVVRDIVDAITSRARLVDGKATSLADLGYGRVGIDDGWQACGTGWQGSFHAKDGTPLVNSSTFPDLKALVHYGHSKDVKMGWYSINCHCLDTYKVQRNADKDWASRVYSAEIKLIDSAGFDGVKIDNCGDDQGKGFVMMVDNINKSGRPLLIENSNQGHAGNPRGLPTDPKAECPGNFFRTGGDIGPNFDGVISRLQNTIPFQNVDHPISRPDCWAYPDML
>TRINITY_DN1250319_c0_g1_i1.p1
TPEEEAYANRLIQEFKAGLLPLTDGTTLRTFLSKLLNCDPMRISKKFVGSNCIGKQVFRRRTADINRLTPDQIHQSRAELSELERRFLERVATTNRVKSSGVNNNSSNNSNTTTSNVAAATAAAKIKIDDLEAADGSTPPWLRPPNGFKHGTGAATAAAQLSSGSNKAAMAGRALLDNGSN
>TRINITY_DN1250525_c0_g1_i1.p1
KNDSGESELDVWRTPVLLTSSVTGRGLEDLRREIEYKRQNLLDTGNWNRQRRSQRQYWMWKQFTRIVESRLDTDSTLKRKADKLSSEVRSGIVSPNVAAEQLADDVLLFK*
>TRINITY_DN1250551_c0_g1_i11.p1
MRPFHHIFFSICACSLPLLADIRRASICSAFQHHSNYPHHNRRRIPPNLSQRRQLREHGAVGGCRYSYSCRPTFLGGFRDNMDSQADGGGSNKQGEEECPVDAPRGFSSKYDDFGSAVFEIDGSALAKLACAANSTEASSASMPCIRLQARPDACLRGVNTAADVEAKIRQVREHMGQYRPSELYARQWLPHPPSDAEMRINNTSNSTTAHTISVMQFNTLAEGLSSGGSESLPFGKSKEHRKDDEASFGGFSRVPHPRICLDYANRRWRILEVLLGKYCQEQTIKMHNDSSDGGSGSTASSCPFDIIGMEEVDRFGGFFAPALSLFGYQGIFNAKPRAPGVQFGYYSDGCALFWKADKFDLVCKARRSFRIGTQVYLLATLRHKESGRPIVVAVTHLKASKSEENARIRALQSQELLEILQEKAARIAENCSDTREVPTIVLGDFNAEPSEDAAKNFVDGIDNGSLQSFASAYPADIPYSTWKTRGTNTVRRVIDYIFYKPCCNVDGTPIFECKEFLALPAEEAMEEQGLPGFRSPSDHLALAARFYI*
>TRINITY_DN1250551_c0_g1_i11.p2
FVARIERMWEDPEPSEDGADESPAAARRREQDRKLFGTNYDERRARMKIRARWFYKKEDISGLTSHFVGVSRKELLATMTPRELVLGDQADDTILMFNTSFSYGIHDGFYSLKSGMYAKKAKTWSQKLDLLFAYTYNLKEYDVWMHDNEGDMEDFVKDLAKLWKKLLAQKDSDLGIDAEYTRPGVIALLEQFKDKVEEVDHCSFKFKYN*
>TRINITY_DN1250551_c0_g1_i3.p1
MLPFHRIIFSLCVCSLPVLADIRRASICSAFQHHSNYPHHNRRRIPPHLGRGRHQSHYIVGGCRYSYSCGPKLLGGVRDNMDSQADDDNIGQEDEEECPVDAPRGFSSKYDDFGSAVFEIDGSALAKLACAANSTEASSASMPCIRLQARPDACLRGVNTAADVEAKIRQVREHMDQYRPSDLYTRQWEPHPSSDAETGINNASNTSTAHAISVMQFNTLAEGLSSGTLEPLPFGKSIEYRKDDEAGFGGFTALPHPEVCLDYSNRRWRILEVLLGKYCQEQTIKTHDNSSDGGSGSIAGSCPFDIIGMEEVDRFGGFFAPALSLFGYQGIFNAKPRAPGVQFGYYSDGCALFWKADKFDLVCKARRSFRIGTQVYLLATLRHKESGRPIVVAVTHLKASKSEENARIRALQSQELLEILQEKAARIAENCSDTREVPTIVLGDFNAEPSEDAAKNFVDGIDNGSLQSFASAYPADIPYSTWKTRGTNTVRRVIDYIFYKPCCNVDGTPIFECKEFLALPAEEAMEEQGLPGFRSPSDHLALAARFYI*
>TRINITY_DN1250562_c0_g1_i2.p1
IILAHVFPPPKSAVIRRDIELSSPQIGTAAFGSIVKVCRRAYSEHPSDNCIERLQLVGNGGWISLRLNRPYPDDDLIVEFVSIDRNFDPNSPGTYHIEEQRNVAEEERLRRIEWDRLFLRRQQQSGTTMRRRARRQRRGGGGGSVEPPPDDSLVTDLSSVDENDDDGEGSDESFLEDSMIRDGTVASFSTTAAMAAASIVSPNPQQHHQQQQNCVVCLTSERNATIVHG
>TRINITY_DN1250577_c0_g1_i1.p1
AGGRVHGEYPTDVSLQSPLNINERGVLIPTTPFDSIWNGVAQWFGVTDTNDLNTVLPNRDNFGNTLMNSDDLYGITTTSSPTKSPAPSSSGTDAPTKSLVPSMSPSIDTTNAVDFDWFINDFGTVDVLLGTTIRFIWGGNHDVHYSVDGTCTNTASNNLYFKGDVSGQPVETFNTLGQFTYICLTHCGTGQRVTFNVVEAISPSSTPSVSTDSPSRKPSDQPSAKPSPSPSSFPTKSPSISPSASPTVPATKAPTSSPTIAITPAPTVFDACSIHSKGGTCKKATGCSWTGVTCISIGSPPVSPPVAEP
>TRINITY_DN1250673_c0_g1_i1.p1
MTDKEEWTVRSTRQDSGFLPTLGVTLWLGWNGGIICLALYSAFFAGFRERTAILGLVLVSYLTPRDLSIGFRLGNWCMSQAEKYFGLTTILENEDALLKVPREKAIIYAFEPHDILPYPVFAFNSSLKRFPSHNGKDFSALMTSVIFQLPFLRQMYTWVGGNPIDKATFKRRLARGESFAFVPGGVQEVTNLDPVSPTDIPLYLKSRKGFIRLALATGAPIVPVFGFNIDGSYGYWIPRGGLVTKLARKIGFLPLVFWGRFGVPFGIPRARNIAVVCGKPIDVPCEGDNVKEETVAKIHADFLQAMEALFERHKNENGYGSRKIRII*
>TRINITY_DN1250836_c0_g1_i1.p1
AAAAALAEGGMTVSGEAGAGTNGYGYLNQFGQMTSHPSSSLFRGSSNTSLASSSAPQDLSGAAPSSQYSPSNHNHSVLGTLGELDRNGDGDGNIDEEEGGDQDHAVTPPALQYYPFHAADAGLHLSGGDGLDATEREQQSLHTIQSLQEGEGPMGEGSAINDSIHVLSSAMLPPDLTSDVIVEEGEEDLEQPRPQQQQQQQQTRPLSTGNSGNRR
>TRINITY_DN1250841_c0_g1_i1.p1
EKKQGIFDHTYCARLDFVYEGKSVVEKRYRMAITYHYLVDKDTGHTIEDENPYVAEESSMSMSMPTASSDSSASWTADEVDAENNPELVKEPGELVGVEGKDDTIEEDPYVAEESSMSMSMPTASSDFNTWTVNEIDATNNPELVEEPETVVVGDEDTSAQGDDPAVLPQMSAADWSNRFSANLFVFGSLGLSWVVLLC*
>TRINITY_DN1251153_c0_g1_i3.p1
PPGAGKSTCCNGLQQYLRLIGRETMVVNLDPANEYHGTNDDDDNNDDVVGEQEHKEEAQTQTRNSHLPYDAILDASEDIINLSSVMESLDLGPNGGLIYCIEYIHHHTKTLIQMLKERIETYTLKKDLGAPPYLLFDFPGQVELYTHNTSVQHILAALVKEMDIRLTAVHLVDAHSCADASKFISAALLSTTT
>TRINITY_DN1251161_c0_g1_i2.p1
KRINNSMVLYGQVVAGPPGSGKTTYCTGMQEYLRCLGRNAWVINLDPANEVPPSTTTTNNTTTTNNEESDDENTKNKSSKNDLPYETLLDVCDSVINLSSVMDRLGLGPNGGLVYCMEYLEENVETIVSMIQERIQNGGNCAATGGGGRNNNADDDVYLIFDLPGQVELYTHGNAVPKLLS
>TRINITY_DN1251361_c0_g1_i1.p1
YDGDIYLTILLNGFIHTVMYTYYFICMHTKDPKTGKSLPIWWKSSLTSFQLIQFTLMMSQATYLVLFGCDQLSLRVTKVYFAYIMSLFFLFAQFFVNSYIKPKKKKA*
>TRINITY_DN1251363_c0_g1_i1.p1
SNGEKKIDWNNPSGLITDSAPENPAYGRPYSSSWSLFSRGLKPVAYNAYIFNVAVPGLLLKIDKDNQIDVANYISCPVDMNTWDRMPNLVSDADQYMLNDINTQKANGGTYDGFYQCTIDCVMDDNGICTETAPTGSISNGDGTDWSGNSVAVQPFVTSDAEPKAYVGSDGPGWLNMFVYNWPLDQTFTDRVCIFVREADLTGTPSNDSQEVFDAFRASTIEFQHYLATRIQCCSTCNCPDYSEFRTQKFMETEVALNMDKLTNPGMK
>TRINITY_DN1251631_c0_g1_i1.p1
MEADGDVVGRLQGERGLSCATTQDGENLSTEVMMWEDPFGTRQSQKELLQRSSTSLPSVRLNNISRTLANLPYRTVEIDTVTAQVMYADDMEDEDSETKFTENGIRLDTWNKSQDRSFHPYLAREQLNKANKAKKQMLTLSRQSSTSSDKIEVRNSDISNIPTSRLQSKVVSFSDLGQVVPDVVVPGVPEVASATTSLTATGHPMDSTKSLASANGPKAGPQRIFFTCFHLPIILSYDDYNRKWKATWAESLLAATDGSGIVRDYDVHWIGTVDCKSHPITTQDDRDEVTAILANMDCTPLFLDRDIQDAHYLGMCKQVLWPAFHNVDLLDLKSSASGGIDGGARERRKGSGDVESSEWDQSRLDSWWDAYKQVNQMFGEKLSLMLNPGDIMWVHDYHLSLLPKIMDERERKEYGGRSVTKKVFLLHIPFPTSMCFRELECGEEILKGMLHADMVGFHAFDHARHFLNATKRILGLNHESLVGGLIGIKVGRKTVLVTMHNVSIEPFLLDAALANPLVEEYSANLREQHSSRHIIAGIDIAQRLSGVSLKLLAFERLLADYPVWQEKVVMVQKCLVSGSRHSDESTTIMEVRQLVKRIQSRFGPDVIDYEEISGSSIPINKRLALWKVADVLMVTPIREGLNLLPMEYVYTKKQPATPGVVISSEFSVVSSVLNGALRVNPFDVQMTVTSIDKALTMDIKEKDGRRERDTAFVTSCSSSSWTRSVLNDLYDATAVTNDDDDNDSEDTSIMASKFDKQNLITCTASFLAHEKEIAFAHLDINSVVDSYKCTKKRVLVLDLNGTIIIKEPAGKYLKRDTLGSSGFDVNPEVREALSSLCADPKNIVFVVSGDSQENVVKAVGNIPGVGLAASNGACFAPPLIHGETERKWKYFDLGVDWEAVKKIVLPILAKYTARSNGAFVKLTHSSIGWSYYSCDPEWGSLQASHLVFELEQALRAFDVRFVMIKGIVEVVPRQLNKGVIVGEVLRQVKDRNVDGEIDFILCMGDDVQDEKMFTAVFSFISEQENLLNASRSLSVTGESGQPVSNSIFASVHDGNDSGSRKLSVDLVSKDPLYAFTTVVGKKNSHAFTFVDDARDVSTLLRKLASDGDSTLSDEAMAGAEPAFL*
>TRINITY_DN1251728_c0_g1_i2.p1
MMTYPKYLTMQEKRVKVTIRYSADAGLRPFYLTLANKIKSAHPDVLLEKRILPTMKSDAGESSFEVTIDGKLVIDKKKTRLLKVVASTSRSTSAGGDEDKSEDQKESNQSSDVEPNIAGGRSIFVSMEKIEQEIIKARKRRRPNTLYKNKEDALRDARLPEEGKLQSPGISEAVLRLE
>TRINITY_DN1251757_c0_g1_i1.p1
LNNSLRKAVTTISKRSFQRNLGRCLATAPPSDAISDETTATKKTAPRDLPLRHSRHLPAQVASEEILDSSAEKLLTAMPGTLFSYNPQNLNMTQSEEYENALSECHALQQKVEYLMRGYSSMLEGSMTKSDNSYAEKKDEIIDNMIELLERMEAEGKAYVEVRSKYRSQLARVADNTDSGENESDPATGDKEDSIDEDTDVDAWKMTALVNNYGAPPGPSNIMYDLVLDAIAVSIESSKDPVSLLEKSRAIYKRSLERYELDAKS
>TRINITY_DN1251773_c0_g1_i2.p1
FLQHAQKATKNLLKKKLSLKRMVACLEERTNRRKENGNNGPYLTPAAEPEAKHRAERKHSVSRRSRRSEQIAYGEIQSKYLVNSKKKDMLLCKLKMDSEVRKGTDVNATEQINSDNLGISQTKHNVTLQNAPSSLITQEDSSCLIHLSRSTPSSSNCVEHPNACSRVYTSKVCSILEEKGTNFSSFDKDNSIEEDSSSTNDTSIIDIFVGTNCIPQKRQSAVKSSVNMMNNVVFSPTSSAMRFYTKTGPVESSSVETHCSDGDNNASLQDVSDEQSEK
>TRINITY_DN1252027_c0_g1_i1.p1
ELQAKNLEIVELERLYKSHNKGTDNQMSSRGSNSSLSGSDIAEDDDASVDELRRILAKREKLILHLKKKLSDCEHQSVGQSSAGDLRRISLIQEMQDAIIRRLNILMNRMNDSREGGEGDGEVDEFTTPSKSFLISMTDRLSLLHDYQQISLHLLQSRISNEIESVRTGTKPIDMDKEVTARFDRTLKAIHESKNDVKSQLELFEIELSNHQVKLAARSELISKLLQSDNQHSSKVEVLEKELNEYKGLSTYSSVNAGVMARFKQCAELEEELEEKERVILRLNNVISEYRSQ
>TRINITY_DN1252284_c0_g1_i1.p1
SNSNSSSTKQFNSNDYYEILGIPRRSKSKDIKKAYRKLALQYHPDKVKSDDEKVKQKSEDIFIKVSEAYAVLSDDKKKEIYDKYGKAGLDAHEKGIDPEAAGFGSSGGGGGGGQFHGFPGGGRPRRGSGGGHGNFGGGGFGGAGFDPRKMFDDMFGGGGGPGGFNVNFDGPSGFGGGGGFGSGGMGGMGGMGRRPQQQE
>TRINITY_DN1252436_c0_g1_i2.p1
VSYPITMKLSLGTLLLSASSGGTAAFTSPLLSSTSTSRHHGGNTYLAMSNLRELATDGGGGGGGGDAEPKKKVLTAADVMAKSKTSASAGAAGGESDPDAPGAQDSPKIFSEAIYDDFQSCLLLLEKRAKEEGALTVEEVEKFEEETGRIVKEMRDYIADPKGCDERIKKGYESQAVIDVTAAKMKEGKHIYMEPEKPNTTYDSPPKLESPPPAVAATPPPPPVAATPPPAATATKAAVDELNKSEDGPSEDAVTFGVARGTTNTYTIPGMEEMSPEEYRAKLQETVSNHQAMRRKQSLSNRGIIGNASSQGYLESLGGGSGTGVGAPGGGKNQG*
>TRINITY_DN1252475_c0_g1_i1.p1
MVLGKKADEETIVDGSAFILNNPVAPLLLMGTSSIRLMCMLCYCIFAGCNHFKSVPASSAPSYKFVSYIFACVGGGVIVPIFLNGIPVVLANDAIFISISIAYLIHTSFPIVREIVTQSNIVKIALIVMFETFRAGVTVGLIGLANTTIKNSVFELPFFGPIICGGVAGCGGAFLPFNKGLDPLKAGMATPMVSALTGSAAYHLFLSTPMCNDFVDAKKKAHFCLASYFIISGLLKGLGYIPFQKAKKA*
>TRINITY_DN1252605_c0_g1_i3.p1
LDVSGDTTLSGELTVSGVSTISNTLTVAQGATLQDSLTVEGEAILSDTLTVNGATTLSDTLDVTKNFKVASTKFTVDSSTGNTAVDGTLTVADTTTLQSGFLMTETAAAFTHSATTVGATTGLTISSTVGFVDVEDVRFTNKKIGISGDDDLITLGSAAVTIDGTLSASDDFTVAGDKFSVDATTGNSIVAGTLTAQSSLGVTGAATMSSTLDVTEATTLLNTLSVGQKATMLNDIDMSKQAAAITHTATTGGLTIKSTNTYVDVELIRFTDKQLGINGDPDLIALDSGAVIITGTLD
>TRINITY_DN1252815_c0_g1_i1.p1
AVVELEERPEIPADVSPRFHALDKFIRLMRLCWSQKSVDRPTFETIIQTVQKMIESTEKFEDEDRLKFKNESGTVGSAIAPRKSGSLPKSIKIFSANTNEVEKAPAPSSSRSNVVDTNKDVKSSRDDDVNNNNNEDDDDDAVVIIKDKRKTSGVAPSNSIASATKNTNNDSLTSPPSQKSSSILAGIESRKSFNTRQSRVKSPYKSPSKILRGLKSLSKSADL*
>TRINITY_DN1252828_c0_g1_i1.p1
PEEKAAKAKAAKAAKKDDKKKDDKKKKESEEEKPAMVRMANLCCISGMAINGVAAIHSEIVKDFTFNDFYKLFPEKFQNKTNGVTPRRWLAFCNPQLSAVITKWVGNDKWVTDTDELRKLAEHATNPELQAEWKAAKLARKKICKDYIKKVTDIDVPIDSMFDIQVKRIHEYKRQFLNILGIIYRYKQMKAMTPEERAKCVRS
>TRINITY_DN1252833_c0_g2_i1.p1
DILDGDNNNINYESNNNNNSNSRNQVHQEAEASLLLDLIPQDVIQTNICSYLTDAKDHNALQLTCRKLLEVTNSPDSLSKVSLAGHSMDGRGGILNGVDLPDIAIEKLYKYAVVGNQEALYMIGMIAAYCHGDNIGVTILRQNANMGCLRSSYTLSLILRDCDRNVSDGYLRKAVKVDYLPACQELLSSQEVKDKFGDINYKTLRGFFDPIALNRLLSRTYLQNSGVRGVSTSHCWNPNCGRWALKAQNNGTSGPQLQPSSKYLPPLPPHLEASLLKLVEDKNEKLCLESGSGCGNGSGNDNDTPMTCMPARSSMSSTLKVPRSIMDRSFRVSRMKMCSSCRRAKYCSKLCQVYDWRSGQHKMECQYL*
>TRINITY_DN1252925_c0_g1_i2.p2
MTTLCRDFYHAQASGLSPDVVVAASASGSMYGTHNQNIQRPETVEAIFYMYRKTGDEKYRKWAWEIFQSMKEMYATDTGWTGIRDVRKKEATLPQNRDDITQTFFFAETLKYLYLTFGSGDEIDLNEWVFNTEAHPVKVSREFTFPF*
>TRINITY_DN1252937_c0_g1_i1.p1
QQQQKYDSTSKLVMKDESSEGGSKFSLSNLFSGDGKSSSSSLRGSSTSSSTLLEPHPSKRDHINPLNALYPPNREAIEKERVNSSDQQQGGLPLPFHPSVTSGVLPNGFSYIFLPNRSPPGRFEAHLQVFSGSADELEPQQGIAHLTEHVAYMGSRKRERLFGTGSQTNAYTDFHHTVFYAACPTLAPGRGSTPMLPMALDALCDVMEARCDPSRIEKERQAVLSEMTMVNTIEYRVECQILSTLHRENRLAKRFPIGKESLIQSWKQDDVKTWHRTHYRPDNVLLYIVGDLDPSVVEKTIQDKFG
>TRINITY_DN1253077_c0_g1_i1.p1
MPVDFQPADNHILCGRGHLFSRRRANQTFSRIVREHVDEYQKSTSRHERTLIFQSVLSQVQTANLWFMKLDYSTQQWYMLSADDAHKKVGSAIRDSCRQQQILCNKKEGAQRIKKVKNAAPKLNVVKANKHIDCSMNLIEAVGTNAHTCTSSVHRIMKQIMALADDDGNNNRNEMIRTSIVSITDFENEFPEDDVTYTPSIFNE*
>TRINITY_DN1253084_c0_g1_i2.p1
SALRSRATSFARVNRVARYTTFGSDGCIVPHGGSLVNLMADAKVAQEKLSRVDCEIEMNDRQACDTEILNVGGFSPLTGFMNEDVYNHVVENMRLPGSNLLFGLPVVFDTDRDDLIPGKSVALTYQGEAVGVLDIESRFTPNKPLETKKCYGTSSIEHPGVQMVAMDRAAHYIGGTITGVGLPKRPFPCKSPEEVRADLPKNTDVVAFQCRNPVHRAHYELFTRALDAENVDPSGVVLVHPTMGPTQADDISGLVRYHTYEVLQAEAQNPRVHWAYLPYSMHMAGPREAIQHMLIRKNYGCTHFIIGQ
>TRINITY_DN1253319_c0_g1_i1.p2
MAHTLGTSLSMRGTNFVSPGARLLLKHKERTNAVKDKRAEFVVFSKGKGGGRRTSTSRRPGGQPSMEQYMPPIDPDNEQFVIYVRSKKGFKSWYPLNVVTGGSTANTLVKGLGSDVSKDLATKSLTNNIGQAIYKDIDQLEEMCRRMPMLKAAKELEYGFMILDKTDPSSMFKPAPQKVFVIPPEEETRMPAQQMAEGFQSAANKVKGLLGGSSN*
>TRINITY_DN1253406_c0_g1_i1.p1
DAMSAGGNESPTAAAELLTPETGVGGGAADGVGAEESGPEGEEQPQPEEGAYGGYGGDMQSQPQPQQYSGGYDEYHQRPSQEEAEKPTQQEVKPAQEEEPPKEEERGEDPAHPQ
>TRINITY_DN1253674_c0_g1_i3.p1
NKKRRIMRRRRQRRERTTLLQKFDKWLTIVQMNNPKEQHDLKNHIYLTGNYEPVQEEHVEVSLDEEFVVEGSIPEELDGMFVRNGPNPKLFQFHHGSSSSIRKRYHWFDGHAMLHNLRFRKGGKATYTNQFVPSPRYVVESEFGEEFFPTLGEYRGLIGLIKVLMHPAMVRDVLGDLRTSNPPNTNVLMYDDKFYCLNESNLPFECVLMPNGTLKAVGHETFNGRLNFPVSAHPRIDHRTGDLLFHSYTTNTELIESDGTMKVGRYSPNNNNNNNTSSSILPMYFVPTDRKDYVSFSHSLMYTNRYMIIWDTAV
>TRINITY_DN1253843_c0_g1_i1.p1
MKSIPPTLPISAPQNPKEVYPISALEYVKQKLETRVTHPAIIVPSRLTAKLRNALKGLLMSKPKLRDIYPLEAEDAMPGIDPKTERKIVLSDKVENIFANPLVKTIFDDKETPSVRKSSHDVILGYGHLTVDEVLSKVLPKELSEIPSSFEVVGHLAHMNLRQEYYPFKKIIGRVVLDKNKGIQVCVNKIGTIQNEFRTFPMEILADDRKMKTNNDNLGLLVEVKEDGCRFQLDFEKVYWNSRLQFEHRRIVHYITGKERPTNLKKRCKDNKEEKEKLPQKIIVADACAGIGPFAVPLTSQYENVEVHANDLNPVSYDFLQKNSNLNKCVNLKTYNMDGRYFLRKLDEENIHYDHVLMNLPAIAPEFLDVFRGWKVDRKKRPMIHVHCFGSKVKGDTEVVERCSVSLGCKLDWSKDEVSVHEVRNVSPKKNMYCVSFRLPDGVKNVDPIVKFGDIVAKDDANDDGNGVIEPATKKPRLP*
>TRINITY_DN1254229_c0_g1_i1.p1
EISDEQINKLASIGFSFSLQDDFETRYKHLMEYKKEFGHTKVPVFYTGYNNLGRWAKRMRDGIRNNEPWMDESRRARLIGVEFDVAPRHIFTHKQKNGSEEDTGLEEAMLMDEHAALMLGGEQVGEPVLQAANVMVGMEHMNHAIPAQQIFYPQHPGQPGYPNPDPVQHN*
>TRINITY_DN1254235_c0_g1_i1.p1
NTSLEAKPLKFAYSRLNSLLRTLQVSNLDDFNSLSDVADFATLLSTYSEGVPRFAIILEPNGTTIPGVTDPVIQLACLDASLAIAPLFKRFGSVVITSGTLSPIDLYPKLLQFEPRVSESLNMSTFRPCIRPLVITRGSDQMAMSTKFDDRGDMGVVRNYGGMLVQLCAAIPDG
>TRINITY_DN1254492_c0_g1_i1.p1
NLDLWAPVKDSNDYGARGRKKVKTGTLGAKSYIPSGLTKAQYEKIRSDADAKKAANYQKNVSKAGVFQDYTEFYKKRGSEEGGSWLKLPNLGHTMAKTKYDWSGETNTAPTWTGVSAKK*
>TRINITY_DN1254893_c1_g1_i6.p1
QDFDVLACFWHKVQRNSIVQSNKHRLRIKINHGISPRQSIPLLSSTSSKSTASTSTITTSSSSSPLSKEKKQKRRLDFAKRDNSRSNVGTEHLLESEIERLRVMIEKQFKEVHENEARNSAHLRNTIAEYNNELVDKRKLQHALRCGHCLNRFTSDKHSVRAPIASQSCGHSICRSCCRERSRMVLDRQSIRLRDTISRDLLMCVGDMDQVYSSSFDDKYQSCPICCAPKAFQHGKLNENENM
>TRINITY_DN1254987_c0_g1_i1.p2
LTLWHIGVPASLGVVAVHTYNEEYYAIKREVKNGMLSPVSYLLANFVIQVPLIILMAMCALSISLYGIANYYGDNYFQFMLVYAINLWVYERVAQLLSVSFANPLLGMLVFLQVWFASFLFNGVLVAEDDVVWPFRVGFSILPLKWCFRSLLYLEYSDTTFSGAEIDASDSRGFTCGADNILQCYGRTGKQVLDSLGDNYQSISSVNNVGIDVAIMLAIGAAFMLMHIYLLTKKTKAVKLVKLPQP*
>TRINITY_DN1254991_c0_g1_i1.p1
MNWLMHAARRLQSWWTEQWSALVPRVMNMKPGDEDDKTDKTSICTAAATNTDIASAFVHNERGDDFQEQMGMPDEENMRHWSHHYSTDTCDDPVFRAAMRNFNDVSFIFGLEVTWSLIQQRQQEEDEKKAILEMQALEKIQEESGDKEEQQEDKSNDDAQESKEGTSLVSMPDSNKHEHKRRQLRYLTLLMTMMMMMTTKIGTLPISIPLTKFKVPLLAFARLLIA
>TRINITY_DN1255250_c0_g1_i1.p1
LYPAVLSKRKPTRFNWDREEWIDAEGAGNFPINCIASLYSLFEEDNKIFRNYNFGTVCFIHVLAQLAIKFRSFDDKYRGGLFCIDEDRDIEGSIVPIIESINEYDPEDKAKFENCAESEHGGYAFALFNLFEVSELRDCKSIALVDE
>TRINITY_DN1255302_c0_g1_i1.p2
ITTENGMVGAAKVMAALAKASPAKGAVAVTDAMTEKLRNSSAKGISRTATLGLCLGLEAVARGLLYLMDDGIEDDIWRELSEDVAIPALEDMGGYDGVNSAAPWYVLAGLDPPRPCDAYTHSDELTQNEDSTYYSDAQGEQVATTSAPSLPPHSEPGEEKRKGKAREKTVTFTTGKPDLLDNRITAKHSTFDDIVEKADLERDNSYPRVVPSHEASRIPDFKRGIDDADYCEYDEEAKLSIAIAVSPNEEAVFIPEAIEYNPDAKPSRIKNRRFRFYTAMVAIILVIMIVGIAVGAIMNASKAVENESILSRPSLSPTLVPTPAFYVDAVGDTIFSLVGDKMFDSGTPYNAAAEWIAKDDPMQLVANDRNIAQRYLLAMLFFTWNGLGWNECVPTDDPDDVECKATCFEAVYAEDDFECDRRRWLSNSHECEWLGVFCSDDGAVVKGLELIGNNLRGTIPTEITSLDHLEQLSLIENFISGTIPSDLGKMRYLMDIELTFNELTGTIPNEIFESRNLFRFGVYKNALDGTVPTNIGKISALEGLHLGDNAFVGTIPTEIGQITNLHFAEFNENLLYGKIPTEISQLKEIRSLLLGNNDLSGIIPDEIGDLAQLEELMISGNRIAGWIPDQFYDLANLKYFWAQDNKLSGTISPQVIKLKSIEDFTIRGNYFSGTIPSEFSNLRNLTELWLHFNDFVGSTSIDFCDKLDQGLEDFFTDCAREQPGDLPPRVLCECCTHCCDHISKCFDN*
>TRINITY_DN1255302_c0_g1_i1.p1
MNFVARVEENLRDLGTEARRKHPGVKEASERAILNLRRSQTEYVAAVRKATSDVTQSHPTTALFRSQETLRPFLLAANYPGASARTIDIALGGIELLLHGDAVCEGDEIHVIRVLGIQAGVCSDALSRAETSAGHSMHGMVGSGVGAAGSAAAGAVGAVIGGGLASLGMFSGERRPATDTGVSTSADPQTHGLGSRSGPSTHSTRTTLEDEAVADRVLGILVSIVKAPGLAMTEETFTQCVTVCLILLSCGSAAYNGNTPTEAAIDKIFEQYHNRLRMNSRSGQSEVGNGVGVRGSALQMEGSKAACRVRRNAAEALKNVMLALFRRTSAALDHSAESTSVHISEGSPGAMNENVIRESSDLNTIRSLAALSFGDICSVALLVSPKIGKLSKPSTLEASPGPIANALVNGAAAMGQRHGTVHPPSRATCVWIVENILSEGKDLFESVDDRSSEFSSLLKSKACTLASKSILDLISDDSPSYIGKSVDLPSDSLKARKANFAASIPNSSELALLVASTNLVRTIVSNYGSWISAESEAVISCLVCLVSKAADGIRETEDFEDGYIFDRVEHEKLSLKQGSASGNIGTFTSSTTRTSSGGSAQSTKRNGKGFPASIHNRGIGLGSALSQSRPTPISPTLLWGAALSLEALHGLVLTSFHLLAPVMASIVEALSDFTAVGGSCKHSIEGVLAAAYNDTSIDFPNKLFQFRANELVEALGEEWGVLFGYLSDDAKADRFEEAFTHSSSTSSKYSPPSSMPLFVGTGDLVGDVVWLAYKCTLSVSKALMKAPWVEVVDGTFSPSLALFQHFMKRFPGSPTLRESTVTAYTNLANVVIRGIEVTNCPQRKALLSSLCKLSIPCWGKRNNTMPMEDHHVECLDALFGIIHNYRDSLGNDWYIVLQTLEYLSSLPVSSNMLSAMTYKKATSVPSCFMRLPLFTTCLSAESFKYFIEALVQISTVQTSETAKQGDGIARFPSSRWTEDDRSIQAYKDLSSSGRWFGFAGRAFGAPSDLSAPEKALSRIQVSRTYAEDFYDEGYSKLAAAKPTTQKDVFASLPFSLVSIPDITLSNSFRFDKYGSTVTNHLRNIAMESLSSDIRLFAMDMLSNIVSFQLSSEISEDKSNESSLRIAAAASSINEYLCVGERADERRTGDATVKVPQAELVAPLCQAIVKTSHADTAEAGLTALHALLEGTGHHLSSDTWYPLIEAIASLSGGADIDCGIDRGINAWSTCSMLSFRCLKLIVDDFLDILPSPPDLCSAGTRSALLDCCAAFGSSQHDVNTSLTATGMLWTIADQDLTPNSLDRVLEKLSSLSFDGRVEVRNCSVNTLFSCVIGLGDRLAPEQWRVCLSEKLFGVLQQVAQLRSGDSSPIDASQSSLDNTPEIANSNRYKVTVHYSRDSATKQWASTQVLALRGLERVLRQFFPRLLRASAALSNSENWFEKAWKQGLTISYHCATLSGGRDTLDLRTAGADLLVLCSQLSSQAGIAGANSPARVGTNMQVINGALRSIAPSRQEEGTSEGSSISSELDAGAEGSRSRLFSMAFEMLENLCAELGEQAQSGEKESSPRYAESTLLQVMTKLAAGLVKLCECCKDYELKPLGNSSNGKNIESRIVASVVIVTKCAVGDSTSKYVTQAQRTCLDLLKTLSLQESLVAYRELAALGGTAYFHSTLDDIDCAGETFSFSASEVLENECATFVVDTFVDGSVHAKVKLVVFEAILESFIAIMTSKVASGIGRHRPLNYELFVPVVREGLESVIIQSDQLDAVRTDKIWERVLAALNALLVPANEVVGPSFVDNSPKLTEIMSLCIRNLPSHFDREVGIILSQGAENAAGVAQDLDGLARADAIEIFKACFEGLCVAKPQSESLLGISEKLLKDTVDGASMTATSREHDEDNSRRLEVDVEIALFVCRSLRQVPHLELVATSLFPWLCKLTRSDNASLRTEAGAVLSSVDLVGVIDRAESAEKRALAAEKDNAQLLIQIEALQTENDELKRQAVLGI*
>TRINITY_DN1255402_c0_g1_i2.p1
YGLNYNTRKGPDWAADMERCKSRAEIVRDLTLLSRITSRIRLLSLNDCDQGYVVWSVLNDELRDVDMKIWLGLWVGPDPNVFEQELVGLESILSDGDATTWDYSHLLGISVGSEAIYRE
>TRINITY_DN1255445_c0_g1_i1.p1
MSAAAKAKKELSRLIRERDEKREILSNLFEEKKRIIDRMKKMHEDVLKLDDDIEALEENIELEQAQPSPSQRRNYQQNQIARTPDLTVKSEPITTFTVENSLFDENDSNDIMLTMNPDEVLTEPSPSQLSSAQPVSTSKNNVNDDVRGRLYPHKELNPPANSNIQNININKNEPSPKLPSNHYDCDLYLDDDEQYPEPHQCDLNSKYIDSKNNIDDNESSNNEFDSSCTKRGGNKSYLTYNRCSYSRHDIHQTLRQSFQLETFRENQLEIIESTLSGMDCFVLMKTGGGKSLLYQLPAVLECPKITIVVSPLLSLIQDQENQMNKFVPNSCVSFTSGMGVTEHNQNWKKVRDVNSGVMMLLVTPERVFKSNKLKSELQILEEQNRLARFVIDECHCACQWGHDFRPDYAKLQVLRQHFPHVPIL
>TRINITY_DN1255585_c0_g1_i1.p1
SSWSAAPTPTSYGNPTLNPTNKPTRQPTPQPTDPTGVVAPPLADLVPSTSAPCPAGYECLQDANFGVDVPTSPFKIDLVTETMNSDSADAYKLAMNHWQEIIVGDLESVSTLGMANDGCSNPFPEVIDDMHICGKDTVMDGVGGTLGSASAMYERVTDGTVIAGNMEFDTADVQAMIDAGTWESVIIHEMGHIIGIGSQWASKGIVQYNEQTGGYTYTGANGINVWKNVWQCSSDAPPIETDGGGGTAGLHWDEACMLNERMTGYVNPVYNPTSLLTIANLADMGYVVDFTKAQAYDGYNMNNNIPGCCNPPARLVAATLDPTPNPTNQPTPFPTTAEVSFYCCLNRVYLLNEEVSFRQPSSK
>TRINITY_DN1255616_c0_g1_i1.p1
LPDPCVFPPPSRLPLVPLPPSRAPPTAIMTSESRLPDAIAAALLGAHSKSLPVKDLRRQVLLALQEDDGDREAKKEFKRAVKAMESDGLLKLGADGIAKLSKKGRKAGKGDSKKKDKKDKKKKKEKRQKDDGDEEAERDSKKRKVDEEY
>TRINITY_DN1255699_c0_g1_i2.p1
TPDARATEDGIWGYTLVLRTPSTSKDQPAHETVLRIYEESTEVEEDEECIHCDCCKCIGWHHHPVNKKQWHFIVHTDFKTRGKPELAGKRVCQLCCCAVPKGERVCTVCGEIDKECSIVDHQTHLLHGLLHGNGCGHLKRINGREAGSMVLSGSQLMGLWENICYTLRAREVSVEDVSQKYGVEYRLLNPASSGNTWYGTYGYVFGKGSFGNTVTSHKRAGADFRTFPLKNLRSDFVMTGGEDDPMVHLIDKYVNILTLEAEKKTGDEDEEEEDDELEIPKTLGDLVKALLRLQRNIRREVKEGIRPFETLATHGVGAVLAGISDVAENRPQTNQTTPRRHSSHHHHHHQQQETKNGAGGGAGSNKKRAYPEIKNG
>TRINITY_DN1255743_c0_g1_i1.p2
PPPPAKDAPPQTFQERQAVSLVQYHLHKFASEVDCTLAFVRPNDDDAVLQSPEETEGASNQPGGSTGGAIPSMTVSKFASIVGRIAHGLDPVEEGSAKGESVADGIDEAREGDDPSQVSSATDIEQPPIHVPGGHDDDLIGSVLLRNASCPGVWDAAKDDL
>TRINITY_DN1255753_c0_g1_i1.p3
ERVVGWTGFCRDHPTGGYLCCHRGGLRSRTAQDWIEGEIGVRYPLVEGGYKALRRFLIDELTRALDPAAADLVVVGGRTGSGKTRAIKNLGVGCSVDLEGLARHRGSTFGRIPEDPDQPSQVAFENGVAIAFLRVLDGYPSSPAGAGGGGKIAATAGGG
>TRINITY_DN1255758_c0_g1_i2.p1
GGNRSSIYVYILHRVDELLHQPSATIDATNENKSGLKDRPPPPHVRDPFNAYIFGWHQKYVGSYSLHFSLKALDAVKLGELDALIWISSPVLGLRPLRAARCVSLKVPKPRSCTFFPPAAISCSAQ*
>TRINITY_DN1255759_c0_g1_i1.p1
FRLFQNNTRMSAKAVLGRALRETGAALKEAGGVEIFTRHRPSMMFMGNKPFKTNDTFIAPSASVIGNVTNWDESSVWYGAVVRADSHPITIGFASSVQDRAVVSTVSPKTTTLKTGFPPVCSIGHYVSVGAGSVLTSCTIQDLVEIGEKCIIGEGAVVESNVILEPGTVVPEYTKIPAGQRWGGNPAVFIEELDDEAKGHIQSHAEKTALKAQEHIVEFLPIGNTYVHLEELEKKGVAATQG*
>TRINITY_DN1255782_c0_g2_i1.p1
LGSGDVDLCLIPEVPIVLEGPTGCLPHLWKRVKKKGYAVVVVAEGAGEELMGASSETDASGNKKLPKIGNFMKDQIEKHFGEAGETATVKYIDPSYMVRSVPANAADSLYCMQLAQNAVHGAMAGFTGFSVGLCNGKMCFLPIPELVSTSPRSMNARGRTWERVLARTRQPNTVPNPSKRNEDVA*
>TRINITY_DN1255862_c1_g1_i1.p1
MPNQRFPKIEILSIQQHEIKFILSETDTSVANTLRRIMIAEVPTLAIDLVEIAENSTVLNDEYIAHRLGLIPLRYVAPDAVRGGDCHGAFLPHRECVCYERCPRCSVEFVLDVSFDEKVMDRPENERDLPFTVTSNDLVSNNPCVSPAHFLNPEEQDTSHDAGISIVKMGPGQTLKVKGIARMGISKEHAKWCPVAVATYRFQPIITINEDACATLTQDQKQQLVDVCPDRILEIDEVSGKLVVSEYAWETATYTEDLKVLQDSMKKKEEDDDFVTVEHSDNKFIFAVEGTGAMDAEEILMSSLRVL
>TRINITY_DN1255928_c0_g1_i1.p1
MRLSTALLALATCPQQLAAFSLNNRNVFRQQSSVLNSATQSNEENLVDKAPCYDSVCATFSDENDKPPISEPLGQAIERLGVATGPTVWSEFGRIAQENPDIANLGQGFPDWLPPQFAIDALVEGATDVAHNSPHQYTRTAGHPKLVKELAGRYSRHLGREIDPFGEVAITIGASQALYLALQTLIKPGDEVIVFEPFFDLYLNQIKLAGGIPKFVPLTFKPYDDTPGAITSGEWILEPEKLHEQISDKTRAIILNSPHNPTGKIFTRTEMTMIADAVRDRCGENTVVLSDEVYKYIVHAPPKDEMEEEEAQQFQNASSTSEGQPNGHADDGNDELKYKPAICQGHVHFATLPGMEDRTITISSAGKTFSATGWQVGWAIGPEKYIAPMHQLLPYVQFCASTVIQEALARALPKADLPYEGYANYYEHLKAMYTRKRDLLGPALKDAGFAVPDYNETPGGGFFIFARIGKEIAESIPKEKLMAYNAAAPGNVARQDFALCQWMAEEKGVLCIPASPFFSQDCEKGDDGEPLSDQFVRIAFCKTNDTIKLAAANLMKLQQVEEAEAVSESI*
>TRINITY_DN1255936_c0_g1_i1.p1
TPLVHSQIDVPGRSWGSHLPTPHPILLKTSIGETFTRMSRKVKVWRSPSILLCLVAASLADDATCSNGTCSSEISPHLEENANSTNGPCNSPASSACPTFAPSSNSSVYSRGGGSAQAYKSKAPLKATICDLKDESFSARRHRVAHLPFWRSSYSGQPPVIRIHGRIHKCGGSSPAEIGDSISCPSWAGNQAVTIEAWQARPDGTFSSLRRGVEEGDCRATIAPSSDGSFFVETLAPGSVGALGGLGPNGWDLAPFGPPSVHFLIQYGGHVLLTQVEILAGTGGWSFYGPDVRGPAIVQSGENSKNSEVSVSKFLINEGGDISVEIDFFLQDSAGSDLAASSLKEVLCPYYLHGLPQSFFIEPISVCFPSLLDFFEI*
>TRINITY_DN1255972_c0_g1_i1.p1
TTFNYRIHKSTDTNVIMSPLPPLTALDDQVSMQKHYVSGKSNWLVPGVVMMGQSPARDPDIGGLMSTLLTQKKVTTFVCLQSEVPPQSDDTVLFGGVLEGNQANSMPSYAAAAIAADPTTKPKFVHYGIKDDDVAQSVDELFTLCGDLTTRINGGEVLYVHCKGGTGRTGTVAACLLGRLYPQLSAEDALERTQKYVETRMSGEGKWVNPKIKSPATDGQKQQVREFFAFSPEPDDLSTKSFSTREESMITEKPRRSGLFCGF*
>TRINITY_DN1255974_c0_g1_i1.p1
PKKLVQLARQISGLSLSEAYAQMALSEKRIAHTKIKKLLDSAWYVAEAHHNLDPASLVVKEAWISKDKYLFRRIYHSRGRTGVKTKPRTTLTLRLEEGDVYVNKRGEEKLGNFDGLVRNHWKSWRGKLDAHPKGQRRR
>TRINITY_DN1256009_c0_g1_i1.p1
PHPSAGPSAGRSRNSLYRRQSSADAATRKFNQQLNGMVRSMTYNSHNRTETAAKVEALVFETFREWEEAQESLSQGGGNANARDMIRPERVSFNILINAHGRSDHADSARRAERVLEQMYEMADTKGYSHLAPDSFSLTAVMSALSRSAGRNPRNARYAATRTLELLDYMETMSKGGGGIGTVRPTAVTYNTVLDVLAKTGDTQDAERAEALLKRMERMNDSGEDACIRPSIISYNAVMKAWAKCAGRGAADAPDKAEALLLSLMEGADSAGSSESQQIRPDRITFTTLVDCYAKSASTRPGAAQRAEELLREMTHRHAMENDDGVRPDFVTWSSVIQAWARTPAPDAALRANSLLVQMEAMHASGNSDIDIAPNTIIYNTVLSAFAKSRHPNSAQLSWDMLNKMQRLSMVEGRRVKPDTISFSTVIDCFAKSGKNPEKAEDLLNRMERAYEESGDKSIRPNTITFSSVINTWAHSGDPDASRRVDALLDRMEECDYLFPNSIVYNTCIECWAKSRERGAASAAEKLLRRMKKTYLEGNEDCRPDSATFANLINAWTKSGHPNAARRAEQLLEEAERLYSGGDDAMRPTDLLYSAVLQAHAKTATPTGAERAEQLLRRNIAIFDLGGAHAKVSTMCYNAIIDAWARSGAEDGAIRAEAILTELMDRSGDAGSSLKPSARSFNAAILAWKKSGDPGAPERAEAVLKRMNDLYRLTGDVGVKPDTCALNSVIGCWSRSGSSKGALRAEAFLLYAEERAAAGDTTIRPDRIMYNTVVDAWAESGDIE
>TRINITY_DN1256079_c0_g1_i2.p1
NRDSNPLILWITEIADPNGNSNRRFIELFSPNKRNYEIAESITLVKFRGGKNEHSAVYEDLRGKTIDENGFLVICNDVERTDACGYEPTDENLFIDDMGRNDWAIADITFFVPDIIDIFGKPGEGAKDSQQDFKGGRAFRKRRVNKPNNEWDMDEWIVAPSIGETQYTDTVGAGETSPGCWYGADMDCANDLVGPPTVSPAPSSGSDRRSNKFGKKGKGGKGDKGDKRDNPRAEGLTRSPKSSGRSRL*
>TRINITY_DN1256142_c0_g1_i1.p1
RGRGEKEEEGERRELPERLVIRDSPVFYPPPETMDSEEDSGDDEGDMAPSSGGRSSAEVFSITYPKTVTNWSPRTNKTLKCYQSNAFQSAVRETLRVWTFAHAKREEEEEKEEEEDKKATNEQQTEASMYSSPPASASVTTRITTLSDIPKDVLVNEIIRRFAPEPPYYNLMLCT*
>TRINITY_DN1256322_c0_g1_i1.p1
HFQILRKNLLYTRLHHNLTINAHMNLPVYCLRFDRTGRYFITGADDFLIKVFCIGAGKSCKTTSLKDNSRQLRCNYGANFPGAVLVCTLRGHAGVINDINVSLDNCMLATASDDGDVRIWGLKNGSPVAILRGHKGGANMVSWSALTPYRLVSVGSDGFARAWDIREACLKRYGVMVSQREDYRIRLTEGEKRVQMEHEKCINLKANDDKRKSSPDALVSKDDVSTPLAILEPSPPLSLADTTELGRNPEGVPERQNDDSHNIHHLSGDQGSINNNNEINLNVAADDGIFVPPLPAAVPPLGEAVESSNRESSAQEGSAPGEFVANDLIDEGVKLLAKYQHGAIREEQHGPGTRSRRGSINVICLSRCPLGRQFVTGSDDGICRVWEDYDDNNVAIIDGRSRRNANRLEIFLNNACPPRSGINNKPLLKLMGHVSTITDLCYSHAGDRILSASQKDGVVRLWNIGVAVLSGNNGNCVFKEKRVTQVVIKLIHPFAKKSSQATRRRPGSAARNANSKVCCDV
>TRINITY_DN1256329_c0_g1_i1.p1
MSFFDERGGGDIWSTGVFSFESPLKDLLDSGQYDLEDLLEQDELLQELRGFHPQLVDYLGTEASVAGLIRHLIQPTPPETAVSSLCNSHRLLATVMSDEEELAEARSALMPEPGTSNPDNEANEAENRAERGQGGTLADASAGASEEKGKWMFGKVDAPRGSGSAGEGERTEEEERELRYVRYPYMACEVICCEVPAILDIFLSGKVPSLEDEGDAFALRPASPKAEEGGNSAEADGEASCEKHEGRQSLLDLLFSMITSAHPLSIDDRRAGYLEKIITLLYRAGAKQMTAYLNENTSLLKDLISQCHSHCIGQTVQRLMLPPPPIREKTNMASSGEDDEDEGEGEGAALAFGGSGGWPMISGIDNGDNDGGGGALGENDDDDLLDDDDEEEIIAAHGPVGLIRSGWSENLSAVGWLLERLAGIPTGSTETNDEGDGLRPRESVDDALLDAAQNSSEILIAIVQNSPLTSPISRALASDPILGRIVDIICSASGEVDGETSSHFPPSESTVTLSMSVLESLVLQLGGYGAVPTPSEPDVVNIEEKAAGGGLELVLGTSTEPNNGLATTHQLINHLPRLLSSLSSLLRHPSTMSWNVKNQHSSGERPLLGTARLHIVRLLESLILLGNGKVDSLLCQSPVLERCLDLFWAFPWCSMLHQSVANLLVHVLEGGAERVDLQRYCLEKCELIKRLVDSFETNEQQPKTQEKEKLISTSSDTEPPSTAEVANQPRYSEVIFAFKESHISDQSTTGFVGAEAGSAVSEDDNDVLPVSEDDVEVAIEQQLQDARGLEVSNSKVDKGEGTPQGTSSGGTSDEMTAGTSSKTDDFRLGYMGHVIIVCQALVHACRADVANFEGGPSQEGLGGRELEDHQDGEEPFDAEIENVLSGINGKPSSTSEEDVAGDGDDNSQSQASKKRKDRSSSFNAKENAKGQFPDLDGDGDKNASAEKQGAGKAGDGLDASSNTSIEHPPIVALMKAHPLYDVWQSFITTTLASETAIQSTPLGGYASAQLQEMNGVEHRTSLTEEDLRKFMGSDQGEGGAGGSSAGISIDLDDTDLDIAASMMEALSLSHTGGNSESDHGSGQPGHQRHHQVMAGFGSVVQVAASHGYMYDDPLGGTSEFDEDDDSSDEEEGLGSGKEKSEDSGDEEGDAPVIDLFAGNLNGVASPACDGDGDGDEKDEGGGGG
>TRINITY_DN1256377_c0_g1_i1.p1
MAIPCSYGSGTLMLILLAVLGASAGADHHIKMWRGGAAFVTQSTGRSAGPSNAPLSLRCGSSLAASQSASATSYEEKVELLEKSKKLSLAPMMEYTTPHFRHMVRLLTSRTLLYTEMVTANAIVHERKDAIEALRQDNIKAASESRDPSCEYNASYLRRFLGQGSVPPLEGPSVLQLGGSDADDLRGAAKCVMEMTERGYCDYTALNLNCGCPSPKVAGKGCFGAALMEDPTLVRDLTRAMHEGCGGALPVTVKCRIGTDTSLLDENFTLTRYNELNPDVEYGKLCKFIETIASNGVVTDFQIHARIAVLGKSFSPADNRKVPPLKYDMVRQLVEDYPELSFSLNGGVETLSQTQAEFGACPKLAGVMVGRAWAANPWSFAMADKLLYGDEGEGEKLLGYSKPRNRLELLQMFGKHADAEEKEWDPVKMRRFVTKAISPLFAGEANAKQFRIELDEIGGMPKKLASQGKSWKDEPPLSDLILDAANRHLSVETLLRTPEESYEMAVWEEQKKKSKARGLPQPVVAEWQQERKASDDEI*
>TRINITY_DN1256377_c0_g1_i1.p2
TGEILDCVEIVEKNSRIVKNYGIWLRYDSRSGTHNMYREFRDLTLTGAVSQLYDEMAGRHRARPRSVQIIRTEIIASKDLKRENGMQFAKKNVKFPLVHRVSSAKRGQKALSNATFTTVRPTTCFN*
>TRINITY_DN1256437_c0_g1_i1.p1
MTDMYDPPKVPDFTLPPYPHEDHGAPDGLGRAKNPVKFLQSIEQRARERQVAYETVRLLRQDVIKCYRKEGVNHYENCKEPVEKYCKVVLKRDVGQVNPKFAREELNYGY*
>TRINITY_DN1256450_c0_g1_i1.p1
IIMADEIKASSSPPHRPLRRRRHRQHLPAAIYTATALLAVSTSGSLKPASAQPPADSAAFVGEQEDPRHDDTVAAVAPLAFADGNSQGDARTDGVYIKTRGLDDDSSPPPPPLPPETASASTSSSARHWGTAAPGQKQQRPPSADTAAGADHNSSDRAAGSTGPSATAAFVADDAAQTVASDAGGGDDHKPTPKKGGFAASAKTEMAPSSPTVSSTSPSANRINRTVAASLGEAKKKRKYVPPDGFRLAARIVTIDGLSHFIDTTQQDGEEDHEAVAPDEHLTVPFLDCSAIGSFTESIRMNDCSFRHLPAGTEPVDWMTLDEASGPQLVVALQPLEVTVSGGSGEDGRSETRKTFKSGDTLLFEDIGGRGHKMRSVPASLISSDPSFKATHQHGMGGIHSDMSVLIISLPRQNQYQHNQQKTSGSLTNLASLFGRWSKGSSGAKEGDNEELPPRPCLVETDGTYSSLGPAPRNLGNVLPSKARLIRATVGAALSAVLTHRLLSQMPIGVAACVGGGALLVAGTCGFSAVGEGTLDSVADWWEGFILERRLASAAFLNGDFEESGFEEAAEGDLPSGRAPPDSYAM*
>TRINITY_DN1256455_c0_g1_i1.p2
MDMSDSEDEVLAAAAAWAEDDEDDEVNVADNSSAEGFDKDAGDRRDGRKKGPTDEWLTTETKVYSVHITQLPYEASVREVRSAFEKKGCVVTSIRFVYGRDEKRKGERSFRGVAFIDVADESSFKLALELDKTLLPRHGRRMNVRPTKTKKELAAIVERTTERLASRKIDKNAPSKGNKVHRRRQEARKRQSESGKEKKWSGKAKRRHHGGKGRSGDGSQSKKRQKSVEGKAKK*
>TRINITY_DN1256455_c0_g1_i1.p1
MPIRKSKHFGFGLFVAASAAVTFATKASCFDPDIYDRVFTSKPREEDLLLAIESCDNSMACAGISLDHNGTIQSNMIYEHSYIGPHATPKTQETTKPYTFHRGRITRGDIISVVETGIDLKGAKKYCGRHPDCVAFSYPLWSLTGINYLPNVTFVSSLEEFVPMDSDEYRTYVSNDLHRIADRVNGDALPFIESVLNRPYRGCCSKTAVPTMAEIEAADNMPRISCNISREEFVLKYEIPRKAVMLVGCDEDWPARTEWTYEKLAPRFSNESQWRSRLGTINEEYSTNAWEDLANAMRGSEPFYVFDQLDDEESKSIEDDFIDPVPMRGGNLYAEMNRRGLFWDGPLRWFCMGKFGSGTKSHVDPYSSDAWNTLVRGHKWWIIYPEGVEVEETTCEQGCSEDHTFVKQWYGSIGVNAARTEYPNDKYAYHALQKPGETIYVPDILVHSVFNMDDTIAVTRNYGSVANLDKVWMEVCTSGDERRWKIMYNLVLNKEQRRRVRKTQYWPFEEGCKELAEIAIGKDGVTMPLDESRDVLHNPDWNPKVGDIVEASYYVADRDEWVNEWYKATISKVDAHGICYVIFADGERSDGIPRNRIRKYVKPEEGEIVRAKMYNDNGEELWMLVSISQVRDDSTVNVMTHIDETLVEGIPFESIYRFDWSYAKNSLVTAMWNESGEWFKAFVRNMNEDGTYEVEFVDGDFLSSVPKEDIRFRWA*
>TRINITY_DN1256607_c0_g1_i1.p1
MDHQQEPPPQGEGVILPRPLKSCEPDLSVIVGQVVTYHHHAAVLASYSDYIDTMLSTPMQERQSRTIRFPDIRPKTWEKIMQMHQIGGASVLSESLSTDATFFLEVLPILDEYAFTQAVKVCDDMLQRYFERINSGGFFGTAAILIQSIDLAKLSCNLNLSLSRSAVVAFVKSQLQIMPTKLDEEKVRELLFLVKGEDEILRSVATVVHGSDASDKSLEDIRDIVLHNGAFAGRFRTKALQLDEQDDMTRHLQIKYCTITTSPEGMHDLVGRYTRHIISRSGIEAGRAAMKYFYHRTYEDEDSGQRRRIVIEALDPFGEEWSISDVLSSEEEVAFSNNVSLRTETKVLFTWKSSFGSLLPPRFGWVSASSSEVMICKSPPTLDYDIVSGRNY*
>TRINITY_DN1256671_c0_g1_i1.p1
SSKLRPLPAIQQLSSSIHNNIEGFTTASNLSKMIPALGVLAVLCAQDVTGATAQVSRVAKIREPRQSMSMTAEAKAADVIHHDPATADNHRTLIAGGVSAHPSRYPYMVSLRFGSEHVCGGTLVAPDVVLTAAHCSNLFDVAEVGRYNLSDLYEPYLHGSGVHPEVHIVEKTVLHPGFAVKQSIEGNTNFDMDFALVKIYGESSAVIRPVRLNSNPNALLMDGVSLSVLGWGAEGDETSSEKGKGKQKLLQQAQLEYVPNEACEHAKGILKSSFDEAVNHAGNSNPQGTYDGQIGPQMMCAESSKGRSVCQGDNGGPLIMDGGMGSADVQVGIASFGFGCTGSNGPSVYSRISDQYEWIRNTICELSSSAPAYLECPNTNGLEKDEQQQQEQTKERDSSDTKKTVSVAIALDDFPWEQGFVVTSLHDDKVHAYYPVGSFVLEDQMALVKLNLELENNQAYRFVLMDTKGDGIRPDWGGFPAKYMLYSGPNQSGDLLLSGEGDFEFYREHSFVLGSVPNASLPQIAPPVPSFQGQIEKGNYLTVSIHFDSKPLEVAWVVTDVDSQVVMSSHRSRYYGTSFANQEIQELIGLYDRSEGPRDYLITFLDAGGDGLCCSRGEGSYEIYWGPMDDGNLLLSGAEGYGMEQWLLTVTEGDGIILAVPPSGSSGKRLATNLINAVILAAVTVLCFME*
>TRINITY_DN1256726_c0_g1_i1.p1
LERLAMILFEIPDIRLFWTDDKRFHSQFKEGQITKFKPYSKFPPVYKDIAFWIPEDFVENDFFEMARGVAGDIVERMELIDEFTNPKKGKTSKCYRITYRSMDRSLTNEEIDALQDSLREKVEVDLGVEVR*
>TRINITY_DN1256744_c0_g1_i1.p1
MDAFSLPFRHALGAFLYSSSVLDIASAASDLSGGIPAMPVPGSTRGPKARPDRRRDNAPVGFSGRDLIVNGTEAPVGRYAYQVSLSGDGDLASHYCGGSLIAPDLVLTAAHCANWPGPYYRADVDQHDQENEDEPHEYFITREPVLHPLHVLLPGEFDYDFAIVPLYGIASTPPVRLNLNPNLPRTSDRGRPLTVFGWGVTDEDVVYPQKSSVLVEAQVGYIPNEVCAATEGFDEDIGTMWSYGDRYITDRTMCAHDPDEGSCLGDSGGPLIIRGDSSEDDLQVGLVSFGLKCGHDVLPGVYARVSAQADWIAQQVCALSSDPPAYFGCDKREEAAGSKTLVTVEIKLGVWLFKSTGWLLENADGKTVYAYRGTQTYGYEYYEGDDNDGVVVTETVTVDKDQEYRFVILQDDSLGFCCGWWGDGYYRIYEGDGTKGNVLLSGNGDVKSHYREETFVLGNPVASNSPPTPDSVTPFPPSGTAYVTVVIENANEFIGGEFVAWGIRTKESRDYVGYRPTRSYEGVVGTVTERVALLPRDRNTSEYTFVLYNVEYGWYGNCKVYMGRVEEGLLLFSGPGGQRYKEETDFVVLDEYYEQLFPSSSQASSYILTGIPLGSWPALTIMGATLFLMLG*
>TRINITY_DN1256744_c0_g1_i1.p2
MAEGSDASPSDLDGTEKDILRVNPQMDGEAAAGSVGGVRGGGAGTSTSSKAENLANFSTAASAAALTGALVSTAISDTSAILAAPAPAFAVISLSERQRQQREAQRNFLRSKGLPNPTKAGGSRAEREKGSFPPQTPSVSATAESAYGPAASPPYPPFPAYPETMRSLGFLLQKGRGGGGDGSDAFSSVMGAARKVGVGLAGGAMVGIGAVVAIAPTPGGILIAGAGMGVLATEFDGAKRAMDKGRSKLVDLIDALPGEKGRREEDKNTKEEGGFENEDGEGEILRNRGGRSSNSSYREINDESPERTAVGERYGQVTTAAGNNAFHDRLGHIGRSIRPLIADDDAPRKAFDEIRSRSGRTVDEMKAISGQGIDHVKSSTNRAFGRMRNHLNGIVDTLAVTDEYVDKVASPPSEAWGPPAATMPQAASSGEHEIGGQEVQSS*
>TRINITY_DN1256770_c0_g1_i1.p1
MRPAVPPPLSPYGTLQGTLFQYSTFPSLVAFESCPPSPDAGAALTPPSNKVILVGGLSDGLLPVPYTQTLEKAVHKLGWSLVQPVISSSYLGFGHGNLDRDTGEVSALMRYLCAHRSGETFAIVGHSTGCQNAVHFLKHGDKDMVARTKSVALQAPVSDREHAMLEDNYENNISTARKMMEEKRGGEMMPRSAFWAPITAARFLSLQDFGGSDDFFSSDLTDRQLSDRLGHVGRWGADHDGFLLAAFSGADEYVPDHVEKDALLERLCNAMNEEVGLRSNVEERSVATPLIIPKANHNLSKEEGDGACFVNAVAEQLKIAVPSL*
>TRINITY_DN1256777_c0_g1_i1.p1
TDWPPSKPPPPPPKSSMADKDEPAGLPTAAASRKRSREGSSSKISIPDSHKEQRLTKTKKVNPAVLAVRRSIQRCCATDDLPAALQLYDSAIARAIPLEAQTFYCLLNLCDGLSDRGVHVGTPKQKTQTEQRPEDAGKDSALSCPSNLQPSQKAMSADERMREAFRIRKHMDEISLPLNETAYTALVRILAKAGNTKAAEETVAEAERCQQCKPKLRMYSPLLLAHCKGGDMIRAVEVWDRIHKINSERYVDRGAANSDESITLSEREYCALMWCAVRTGCVVMFERILAEIAEEVLVPSRDTVDAITSWFESAHSTSTEAFQGEEEAGASDPIASLLPPTTQDLPSMGSCLCTAPAKWELSRVCSIDTSTGKLTSGCLAGKKLKPVGLSFKTWSIMMDMNESIVMQGSIEGDKSKFQGGGKGPKRFLKMKETVERRREHWSNFKKFLVERIGPIGSGAGASVPSCRKGGRKFDVIIDGANIGYFKQNFTQAPKHVDYRQIDWVIEHFRERGQSVLLFLHERHFSRNLMPSWAEPIVQSWEEKGVLYRTPAGSNDDWFWLHAALWCGQGTLVLTNDEMRDHHFQMLGHRYFLRWKERSQVHFTFRDWHTHKGGEKRRELELTFPEIYSRRIQRLDDDSLAIPLAKEGDTNRFLDGAHEADDNYPVEETYMCIRRTH*
>TRINITY_DN1256782_c0_g1_i3.p1
MILKINNLSIDSISGVLFIATLSSFIIFPQALGFSKPSIRLFQLKTASVDMRRSAKQKDNSTNLNESADASSAANIEPRHQHRERFFASLPQMKFQQKKLWLGDEVDRDILKTTFPNMLYYIVVPIVASVDTFWVGRLGNALALAGQAAANQAFFTIYLLVSFLPNIVAPSVAASISSGNVTEARNRVKEALFLSNFLGAIGTFVLFFFPKLSLNMMVLGRDAPAMEYAVPYLRLRSLAMIPALVTATGFAAFRGLLDTITPLKVSLAANLFNLVADPLLMFGIPFLPENLFGGQSGILGIFMKGIGIRGAAIATAGAQSLSGLAFFNLLLKKKLVTLGGMFELPSWKRLRPLIVGGFTVLMRQLALNIAFLTPLSKAQAIDPSGVQAAAYGIVNQVYSIGTVCNIAMQSSAAALVPSARAKAGDDAARQVADRALSWGVIIGTVIAILQFAALPFILPLFSTLPEVQQAVKIPALISCLVQLANGPLFAGEGIMLGLELFKDLMCSTAIGVSVMYACLSSPLGKSLNGIMLSLLVFNVYRAFAMVFHYFKMGPLAVHTKK*
>TRINITY_DN1256864_c0_g1_i1.p1
GNDKFAHNINDSVNANVNGNGDRNGDDNGNGKYNPVRFLSASTFLPIRGGKGGFGTLLKGQSKKAGARQTVDFGACRDLNGRRLRHVNDEIKLRVWRESMNRRMMRESEQNGGAMAIIDVEKEMEELKTASGIRNWHLMTPSWGAGEMSNKSRRKEEMKMRRELERYARDQKMNLEKQMEKKRVWDQSIKDYAISAQKRAAEEDERMSRSILEGMRKRRKMGSAEFIKKDQDVVESKAASVAKMSADRNNDDDDGDDDGDYNGTESISFLSSSLICSLTGD
>TRINITY_DN1256866_c0_g1_i1.p1
TAQSQSVQSTQSTSSHYSQHHPSSFRNNHHHHQQQQQQYQYPNQQQQYEQRPPQHQQQQGAVYHQPSPVFTGIMQHSPHNSPPEMFLGQHIGGLGGGPVSPHGGHQQHQMYGHLPPSAVAYGQAGAAQPPPAQQHTQAQTQPP
>TRINITY_DN1256881_c0_g1_i1.p1
MRTVESGGSTDAPVDQDDNANRPSSTRITNLASVMIDGQSELSASAHSLTIEEKYMKHEEESFYSAPENEHGDDNVWGLLSGVMGNIYEWYDFAVYGLLAPEIGGAFFPDSSQELQLLSSFGVYMAAFLMRPLGAIFFGELGDRMVGRKNALVFSIVLITVPSVLMGMLPGYNRWGIIAPIVLVLLRMVQGLSVGGQLAGSYIISIEQSTSRNRGFRGSICDASSVGGFLLASGITTFVRHMFTEEQVDAWAWRIPFWFSLLLAPILYSIVKNSDESKVWEDSNEQKEALKSLQEEEQPEKSALYDLFSSPFRRRQLLGMVGVICANTGAFYVLFLWTPIYLSDLSDLVSDQTAGLMNFFIVGIYIVFLVVGGKMSDQFPHRMDSMRIGLCGIVVAAPVMFAMFESESPTGYFLAQLQLCFCLALLNGPLGAWEVELWMSDPSLSFTGVAIGHNLSACLFGGTMPLIATFLYYRADQLVQEEGKDSLRTLIYRMVPGFYVSLLAAIALFCISFVVRHPHDVRTGEKKIRDAYNRDQRRRMKKRRDMNTSRRKGLPRLLESLGSYSPPHSGGISPLSQGSNESGFFYSHTVSS*
>TRINITY_DN1256944_c0_g1_i1.p2
RLLGLGNHHDEEVGRGDVARFDGVVVLEDLAGVDELHLGGGELGLGRLNDPLGLADRVGRLHLDGELPPLEGLDSQLHCCFSSGALWSVLSRGSLRILRD
>TRINITY_DN1256957_c0_g1_i1.p1
PRPPSRFHNLLLGNLLPQNSSASRSSRTPDIMPDGHVIKKPEDLSQSRWKPVNELKNSPVTLQLHMSGSDKRYTIPETAPSEEAVCGGYWDDVDDVLLGSTTLSEMVKRVKAKMPELYLWDQVGGQ
>TRINITY_DN1256971_c0_g1_i1.p1
MGFRQKKAADESSESDSSKGGSGDTTLPIASWYDLFSFLGTPRNELLFVFGCVAAALNGLVYPILAMLFSTSFSDLGGASDGMSEITSVALSFVYVGAFAFAVATLQSGCLEIAAAQAATNFSQQWFSAILRQDTAFFDAHDVSGLASMIGASSRKVRRGLGRKFGEGIQFGTCFVFGLAYAFYSSWRVSLVVLAVLPFVGVSGLAVMKINQSQTVRAGKAYSRAGSVAYSSVSAIRTVLSLNAVPEMIRQYCAATQDAYRSAVRPLLMQGFVNGSMLGTFVVLYCILTLYGSFLLYTDVGETGCDPSAGVLGNMTCGESGPGVFGAMLGAAFAAQGIQQVSAFIEAVTAARTAVASAMIPINRTMGSPATEIVVETGDQGDAKEEGKRKKKKKRMSIRGKSEHDDDADLETGSVHSKKAGPRTAMLPMYLIDSSSNTGLKPPIITGAISFRNVCFAYPTRPNNPIFNGFNLDIKAGSTVALVGPSGGGKSTTVGLIERFYDPSSGTIKIDGVNLKDINVSYLRGLLGYVGQEPTLFATSIAGNIRYGKQNATMEEVVAAAKMANAHDFIKSLPDGYDTQVGDNGSQLSGGQKQRIAIARVLVSNPKILILDEATSALDSESELVVQEALDKLLVQQKRTTIIIAHRLTTIRNADTIAVISNGQVVEKGSHRKLMNAPTGHYRNLVEKQEARSSSRSNSELDLAGKGRDSYLDLQSAGGNNPEASLLNFRDVTFSYPTRPKNLIMNGFNLSVRKGETLALVGPSGGGKSTTVSLVERFYDPVSGSLEYEGVDVRELNVKWLRDQIGMVQQEPTLFNTSIMKNISMGWPDATESDIVEAGKMANCHDFIMTLPEGYKTEVGERGTQLSGGQKQRIAIARALVKRPKILLLDEATSALDTDSERLVQEALDELMESRDRTTIVIAHRLSTIRNADRIAFVANGKVCEIGSHEELINKPRGRYRRLVESQKRAHNVDVQAIKNDSKGKANKNEMKDEDEAIKKELEENASKAFDPKLARKMALKDIFFLFWGSIGALLAGGVFPAWGIMFAKMIGLLFVRVQSCPLPDGSIPAAFDVSLSSMHFFDTCEDYKTFISDDMRTTSFMLGGWWAAVAAACFIGYTLVFWGFGTSTERMNKRIRDSAFGALIRQEVAFFDKQSVGGITSQLQDDAARIHTFTGEPIRTLLMSLSSVVIGITVSFVYMWPFALVSLATIPFMGFATSIEMKTMYGEDEGDDSKEGAADGLNSSGGIIVETFLNMRTVSALNLEKQRYRDYIAALKAEDHRPIATGIKSGMTSGLSMIIQQWSNALQFWWGGWLLFNYPNRFGFNDFLVSMFSLLFSLFALGAATMGASDKKECEKAAGRIFYLLQRPSLIDPLGIEGKKLK*
>TRINITY_DN1256999_c0_g1_i1.p1
QRLTRNIGYVGAGTVEYLYNAETEEYFFLELNPRLQVEHPVTEGITGVNLPATQLQVAMGIPLSRIPDIRKFYGRDVDTETAIDFMEEDYDLPGRHLIAARITAENPDEGFKPTSGGIERVSFQSTPNVWGYFSVGANGGVHEYADSQFGHIFATGGTREDARKSLVLALKGMVVRGEIRTAVEYLVQLLETEDFKANSIDTSWLDGIIKAKSIAMKEDPHTIVASAVLYRAFKMVKTEEAAFKEFWQKGQTATQGIARLTEFPMEITYQDVKYTFTIQRRGPDSLVLSLRGKDLIQARIRERSDGVLLGIWGGQTHEIDGLEEPLGLRMVLDGQTWLLPNQFDPSELRTDVTGKLIRFLQDDGGEVIAGKPYAEVEAMKMVMPLIASESGTISHAKSGGAVIEAGDLLGTLFLKDPNKVKKISPFGGEFRCSLDEGSDAPPSASEALEAAISATNLLLDGYVLPVEETVNNLLERLCDPTLSDIDGGRWQRACSVLNGIVDRYLAVEQLFAGKKVDAVMREQTRINSGDLDGLLKIVLAHARIKHRTQLGISLLKQAPTLPQRIMGGPIGWADDHSPISDEFRASIEQLSNLRGTDYGELALTASNILLEKRLPSIDKRLSELKSILSGGVGLDRAWGTAEAGDLKSLIESPTLAVDLLPSLFVDSDADVADAALEVYTKRVYRAHNVISTDIVRVDGLDSMNFKFQFNTYPEESPLRFGVMVVTSTLETAKMQMAAILDRLASHIGDASKDTPIHVLHIALSNQADDGSLADRCAAVLSEFRGRMAELGVKFVNVISYVPPNLPHYYTFTAASGYQEDPLYRGERPTVAHLLELARLENYNLTRLPTVNRDLHVYVGESKQGFGKRGLQKHMLLRRISHSRDAADGGIERVLGKAVEALDLASLDPRTKGTSSGRIYINFLPLQTSSPFDACVGALKMKVLEFISRNSTELLTQQVDEIEIRFRIAENPDSQVQIPVRIMATSMSGQWLKVDVYREYLDPQTGKATQFCMLGADGAEEACFLEPYPMPGTLQQKRSIARAIGTTYIYDFLGLIEKAMVLEWRQYIATSGGGEVPVDMFRAEELVLSPDG
>TRINITY_DN1257008_c0_g1_i1.p1
MRLNFAPQLLLAGTLTTAVRAFAVPPRRGLQSAAFAAPRLVPPPASRFADPLSMASSETTVEASSPKQVSLYNSLTLKKEPLQPLKAPLVTMYTCGPTVYDYAHVGNFRAFLTYDVLKRALLYLGYDVDHICNLTDVDDKIIARCDREDIGLVDLTRKYEGFFLDDLDALNIIRAREYPRATEHIPEMVQLIQDLEKNGLAYQSEEGSWYFNVGAKEGYGQQLVKLDTENMQSGASGAGAQRGTDADEYDADKVGARDFALWKAYKPDFDRNDATWDTEIGKGRPGWHLECSAMAKRYLGNTIDVHCGGIDLKFPHHENEIAQSEGANCEKFCSCWLHNGFVNIGDEKMSKSKGNFLTLRGACPKADDVRAYRYLIVSSQYRNPLSFTDAAMGAAKGALKRMDNVRKLIDSALGGSENDCMAGGAGDGAICAAVEKELANFEAALVDDLSMPRAAASLFGVVKAAENEFKRVKKAEKDGGEAVPPLDLEGLREVMGAMNEMDRVFGIFYTVPKPKLEDGTVDDSADEDLLEAPVPDDVMDLVAKRSAAKDAKDWDLADSLRARITELGFAVKDVKGGDPVVSRL*
>TRINITY_DN1257010_c0_g1_i1.p1
SSIIMAAVWKHIGLHGHSVGTFSADSGGIQWRSAMGGRNDDDVSTLKALPAKSLKSAKWSVYGKSGHIRLQSDADMNHPELRFDGFPRTDYDKIREVLQQLYGLNMVKHYMSCSGNSFGNVDIESGNLVYKQCVLEDTNEEGEEFEPRDGDEMLSVNLTEVSQCVLPGNNRNEIEMQFHETDTVEAGTDQLVAVRLYIPPHSDADPTDKEAPTAAELFQQRVMQNANIKKTTGDVIVEFDEAKGTFLTPRGRYSIELYGTFLRMRGAKYDYKIKYDDISRLFLLPKPDEVHMAFVIALDKPIRQGQQRYQYLVLQTNKEQAEVTVNLEEDALEKEYDNQLQPVMYGALSNIIAKTFKIIAKKKVFIPGKFANANQLPCVKCALRASEGHLYPLEKQFIFIHKPTVLIRFDEVESVEFQRYAGGQGSTRNFDLCVSLRGSDRKEYIFSGIDRSDYNGLYNFLSGKKIRIKNLQQAEAAPTGPIYDENIIYGVGNDEGQEMEEGDSDDESYGSGDAESDEGDESDSEDDSDLGSDFADSDLDDYAKNKVGKKGKKKEKKKKRSDDSDSDEGARTPKKRKKDPNAPKRAQ
>TRINITY_DN1257013_c0_g1_i1.p1
MVRAFSETFRSVVRTPYGLDYSDGSSTSSSLNANARNTKAGGKNTNNISSDFSSASCSSSSYSSSPDSSSSLLTNIIRRQRGGGETTAKNQMVAYSSSEPPSKAVSFAKDVFAGTCGGITVTLLGHPFDTVKVLLQTQSSTNPVYSGAVDAATKVLKSEGIGGLYKGVMSPLAGQMFFRATLFFAYARAKEWVGVSPDDPLSYCKAGGLAWFAGSFFESPIDLFKSQSQQQILRAKADPSFVPQSMASSVKDAVKYMGPRGPWYGMGATLARNLPAGSVYFGVFENTKNWFAARNEDGKASNAEICFSGGLGGIFYWSFFYPIDVIKSAVMTDKLNPAERRFKGYGDAMGALYKEGGVGRFYRGLFPCLLRASPANAGMLFTVDYIRRIID*
>TRINITY_DN1257030_c1_g1_i1.p1
MGSSLVAGAPHHSPVPASAVQNNHHHHHQQQYQQHYQGQLHHLQHERHHLQQQMPHGQQEHQHQQHYGGVYQTSAPEASPPMALSFTSTTTVSDLKYYAERGLIVPLLVALDTPRLKNLGTRMLADYAKMSARRVAVASNSRILAFVSRIMVESPQVLAGQVGEDGSISDVAQLGGTGPSWLAREYAV
>TRINITY_DN1257069_c0_g1_i1.p1
SKATMMMTTFMRRRALTGAAKAAARGGGFEEACSTSGRGIFTTSRYHVSKMMGFVSPPTDNINDNVGNGKKSILKQQRGQNYTQMRAYANDPTIDKGLFPSARKKHERELNAERKKWREEFELEAEKRREKKEKEDETKHRERDERRRLKATAFKNTTGEREALKKENDRKREEKRAKTERILKQKLAATERRSRWRNVELYAEATKWITREDLEKRIEKALNRPERMY*
>TRINITY_DN1257073_c0_g1_i1.p1
MAFALRSSALVGTSVPTASTNSRVQQKISRTTVSATPSSINQIGFQTPPSTGEKPAWDAIIEVGGSQQFVSEGRYYECHSLPGLEPGSKVAFERVLATRDTDKPTFGQPYVKGARVEATVLENYKDEKVIVFKYRPKKHYRRKNGHRQHMTRFLVTKVIKA*
>TRINITY_DN1257153_c0_g1_i1.p2
MPQTPASLQTLMRTGRGELLRKTYREADLPPARGRAGFEEGGAATDLILMQVAGFLRRELPIRLAHRIQDLDQVPFMRDMPSVEAVRDIYVNSLIELLKVPTISSPEDEADFARRLGFLYGTHSNVLIQMARGAFELRATVRDGKLPEAAKARAGRRMDFEQMDTCHAFLDRFYMSRIGIRVLAGQYLSLREPPADGYIGMICNNCSPHRLVCNAVADAKFMCERKYGDSPEVVISGNLDLSFSYIPDHVHYILLELLKNALRATVETHGVDASYYPPVEVIIVDETENEDVVIKVADEGGGIPRSHIRKIWSYLFTTADPGIQEGMVAFNGELDHSVDSPLAGLGYGLPISRSYARYFGGDVSIMSMEGYGTDAFVYLTRLGNSREPLPV*
>TRINITY_DN1257153_c0_g1_i1.p1
MDPVTLKELKEAFVTGHSGTTPTEIFLVCLSAPLGIFLFNLAHHVLRKSRGSKIPKQTLVVIESIVLMFPMALCQTNLLYPWGRNLLGVEGIVAACLHFWCRIRFRGGEMDPSPASDERMLPFLSSYRSTVSYLTFVAILAVDFHVFPRRFAKTETRGYGLMDLGAGSFVVSGGFVSWHARRSRRSGGTGKLTYWSALKPVVVRSAPLLVVGLIRLATNKGLEYQEHVSEYGVHWNFFFTLAVVGILSTMFRHDTENSTGHGSWNVVTMVFPWILLALHQTALSLYGIQDYIEDAPRQCQEPNGIICNFVAANREGILGSIGYICIQLISEDIAHYCLWSPERSARRGERLSLCCALMWLLHWMLESVADIETSRRSTNATFVVWTIAHNTTVLLLIWAAFFFVSPFASVSPTFDSANRHGLIVFILANLMTGLVNLTINTLEVSDSQALAIIFLYLFSVGSVALAIDWAFMRLRGKPKKEKVL*
>TRINITY_DN1257197_c0_g1_i1.p2
MAKHHPDLVMCRKQPGVAIGRLCEKCDGKCVVCDSFVRPCTEVHICDECNYGSLEGRCVVCGGVGVSNAYYCRECVQMEKDRDGCPKIVNLGSTKSDLWYERKKYGFKKR*
>TRINITY_DN1257219_c0_g1_i3.p1
MNAQSLRLSIMKIISSINPIIMLGILAVLAVQICSTSAWSGNICSVTMVERNVSYRTERMIQYQSRQYRQFHNHQPTRTSLNSLSIEKDHDDNTEGNEDGFVDRGDIGVGVGTGAGTSAPPSPSLMELLMPDSKCNPTQMSPTSLAYVGDNVFELFVRSRYVWPSRRTTDLQKIVVGRVRAETQSTILHSLVASFPLTSEEKNILSRGRNAGSSSKGKKRGPKRLYASNSNSNSNGGSNGAGPGAYQDSTAFEALIGYMYLTDETRCSECLAFLAN
>TRINITY_DN1257238_c0_g1_i1.p1
MPSNTSKPPSKRPRPAAVVKDGHDECVGGGESPLLGMTIAVALQQNDLATLVSTLQTCLPGKDIEVTDVAISKSLGEAFTGGRSTPVYYVTCNIMRPGWAQPKARHFVAKLVMMEGDPATKPRLAMKRESYAVERRFYDVAAPKIRDGLGACGTGLEIPKLLASDRDGSKPHPAVCFLMNDVRQKGFTRHPDFLSVSEARRALKWAAKTHAMFWNDDKSQEWRRDLWERGGFWTGGKDAINTQTIAAQWTQTVRWLQSNHPDLFSEETKGIGKRIQALAGPLDRFLSTESAGSRGTMIHGDYKAANLFLSESSVEEDDRLGAESVAVVDFQFTGGGLGAEDVAYLLFSDARGDYFNDEEDLLRSYHEDLVASLIEQRKGGPSSISLECLQMQYELSRVDFTRHLLGRGWVASTEGDALLVGALSTTLLKIDGGMPLKCEKDYIDKLNGLCAL*
>TRINITY_DN1257252_c0_g1_i1.p1
EADRASGRAREGETLMEGMARIRETKAARAAELARGAETAKEVEEEVDADKDWVCLSCGKTNSSTLRRCGKPCCAWRGGKRKNIRKEADGPVQVHASWNCDKCGKLIAGNLYRCTCKRWKGGKRPKRDISLSPDKKKITGEDWKCSACGVMNANDRVRCGKPCLRWRDGKRKNVFDHLYREAKQTARPKATKDSDFEDALLESVEDSLLLEVDNSAWV*
>TRINITY_DN1257289_c0_g1_i2.p1
MSKKRRFEVEASTAKRVHSKPDKLWRIVLDYPDIFDNFILPKLSCNDVKFFYDGNSESRMAIKRSSERLCTSFKIRDFFTKSTLSWALENCSENKKRFCEQMAFNGNIELLQYVRKRGCPWNEWACNAAAQNGHLECLKYLHEKGCPWDEYSCSNAARNGHLECLKYLHEKGCPWDEYSCSNAARNGHLECLK
>TRINITY_DN1257291_c0_g1_i1.p1
HRSPFSTILHAQEAPAEEPNNNEEEPIELTPPIIAEMIEVSFLNSCLQLSQGYIDVLKLFIVAVKAGYERSLPLKELHQLVEDCPVNSAGRDLMTEEQDLRMEWMRMVYEMLNALHPDSAIDSTVDTTNNDAAMARITKVVNAMLSIQDELQKEQNSSGGEKDATVALTSLTVEQALERSASLSELDESLASNPMEKAFLTNDIRVALVTFRVLEEEKVCMQDSAGRTASGGGEGVPRPSIPGT*
>TRINITY_DN1257307_c0_g1_i1.p1
LDVRSEQELRQHISSSLEGGGSASAAPGLIARGPSPVLLFAANNTASAATATSSTRLSPPRTPMERADLGLGVADPLGEGIRLSQQRQQQQEEPQPQHQDKQQQDPQQQQQQQQQQQ
>TRINITY_DN1257314_c0_g1_i1.p1
MTKANAILLLVAVTFANTANAFTSQSVPCISRRKNVVPLGPAFVMPTRVSTSTTALKLKVKIDPDAKGGNNTKGKAKMAAYSGSIVFALLLPVGLLIWSAVSK*
>TRINITY_DN1257316_c0_g1_i2.p1
DPDRRLRSAFAFREHSRLGVPHYSRLGDPSISLAAYASEPQIPNCQTKMVLGYRCMELVPPPRLDLGLALRRIAAPNFFFGLTDRWEESLCLFHSWYGGTTQPYELANNRPSAFGGGREREQDWTGIPPDVDAALFAGATVIFDARIEAAGCASGRGTS*
>TRINITY_DN1257321_c0_g1_i1.p1
STHRNSLRCSSIAMAALTYYSPIVARASSFAGRKVARATNGTSNVSMRATWMPGSAPPSYLDGTMPCDYGFDPLGLGKEPENLARFQEAELIHARWAMLGVAGAAGAEIITGVNWVEAPVQSQQTYLGNDIPFPLPAIAAIEVFVMAYVESQRGSETDRTKRMYPGGAFDPAGFSKGADFEKLKRKELANGRVAMLAFAGIIGEAQANSLEGPVAALTRHIADPWHVNAATNVAAVPYL*
>TRINITY_DN1257348_c0_g1_i1.p1
MWFAAETKESIDVSLAALEQTFCMKVFHKPSEMDGWDFVRIFTGDLFGYHSEAPMVEYIPSQLDIYRRLFSHTNTGGFNLSHGYPSDNMCLGLQTLFPSPEERSTEIYTVIHSRKLEGAAGIRILKKVAKHSGCDPMAALEMRPEYIKGILKPLGMLQYPIVFISDGEDKTVLKRLQADPDIGPQKRS
>TRINITY_DN1257355_c0_g1_i1.p1
MDKTKVDAELDKDYQLEREKAKAGMYCMAGSTGGSYSTGDCVDLLEAYERYQASCSYWEESGPWKEVPKSDCKKFKKLKVCTTKATATGTSVQHCGVAQRWTMSTTPPWLKLPSHIKAYEKIMKYQKSYAEYSRPKDISKWIDSYRGKVLFSKQFLKEANPTCDTSQYPPIPDEDPPLYETCAVVSRGPGLSGTGYGEFIDSHDAIFRKAEGTRNCGVLCTSGDILSHEAFERDAGIHTTYGVTYKL
>TRINITY_DN1257367_c0_g1_i1.p4
DGDGDGSSLKASVASAAAGGEEMRALNETGRDLIRRLDEEKEARTVAGKEDGEDGVIDLAGVAAGSKKPLSIEEDMDKRRKVMRTGEKEELAKVSALLKEG*
>TRINITY_DN1257367_c0_g1_i1.p1
RTGPAEPAEAFAPSSAAVGMVKTHYPERKGYLPFVSSRVILLVRNPWDAIDSYWNLCLTNTHTETVAEEVYSRYADKFRDLAVSEMKTWTRFHHWWLEQCRDEGADVCTVRYEDLVLDCGRTFRQVMRFALGVDELSEFWEARVRHALNEGAGESGDQDIACLGSYRPRSDGGGDAHRSATPSPEQAAVPPSIGKAIRKGRYSGETLSLMHDAAASSDRTGRGDDGEMMVPLLQRFGYDIFKQGFPKTFAPGMSGGSTNGTKVVLRQKGEPLVRPIKVNAGATIRPSDDPFGRAMTAWRKGETAGDTAPFPTVART*
>TRINITY_DN1257375_c0_g1_i1.p1
VLLPDAVWGDDDEQFDLGLEKWGVDVQELKKPLGPRRLLRCWIEDWENVFDQGEVMRVKLLNKYGGLVFDDIDAEPPVRMRVSTTKMKYIRRSGWHVMGEPPEYIGDGTDEDILEPFAITEKVMIELLKNTEQPEILNVRVLKNPNDEDEDK
>TRINITY_DN1257418_c0_g1_i1.p1
MGETNISMHDLLSLGEIHAALDLSSGNTIDERDTLPSTAAHRRRDVDAEAIRLPLLIRLLSALRPLASLPFFAGKRDQLDETSYESITETDGKGQLDAIVSLLEQVAAYHHAAESVEAVSTHYAPQVTQDIGVNRIVSLHRSNDIGQSRLPRDESRTRGNGAVVRTRKWDTVVLEDVLAGRRPEKTKRRKEMRDEAKAANGPADSVVTSDDEDSEKQEGDREMMKKAEVVQIDHDVLANSAAEDPPPAQVSKALKEIISLILSALDPIDAPVSIHAPPSAAIIRPNDSRSDDGKLSATESSVDAVTGSDAGVHDPDNDDDDAGVNVSVALKVKPDSALAEPSPVVRTGHLVEEDEDIREENSLRNSLHATELTSTISSLMYNAPVLRHRHLAYGLCRAAVPQASAIIYDLASNCPPATACLLAGCIDAVSTAYCASGNDIAKSKIVQTAKNSTKAIAALSKSEAWRVINTLTHFKVMRDVALEEIIHLDTGAAVSMMFEDLNRENQIETAMWDSVDAKNKKKGKSFQRRKINLSNQVRCAFASVHESRPWLVKSLLESDSLATKVRKYLSKSLQELGSDDQIASGRSYLLLQTYSLLIYRIGIGSGSSAGSGTAFVQASIEGVNALFNRSGQDSRLRMLCICACLITCANFPPIAAGKETFINTPASLSAAACLRSLLKQKDGDNLDVFVSQLSSLISSEDSSELEYLVISSISVKAQKFVTEESADSFFNTCRWAREKMGARIEDEWSASTKIEVLTVGARRGAISSTCLANCVAGILDDPAICSKVFLEPCISELLREAVATSLGDGGTKLPIIFPLSLETILLQILELKLLWTQPGTYSLSELGKQCQFILQLLYALIFLDRSTSSPFAIDPRCFPLSESLTFCQQFPSSSVLSELTALVERLAPEVICLQSPHEPSSLRLVLDEHISPQLVCSAIEACNGVETDIAFYGLRAERLFVRARAANPVAHIDTEVACALLASDKHLPRRTYTYRSLCRDPLVMLKCNLRIWKCRGLRRITLSILQRLLLANDHIVKEQTQHNESATQLLAARNLLVARCLLVAGSTGFDPDAENAKSKARAIRCPMTVSFIRSLLSDHLGLTAQLLKQGLPHTAVDWMVDVAPECLQDANLLTDCLSSNNGFTAAERLGTADASLRI
>TRINITY_DN1257451_c0_g1_i1.p1
GGQGGVGKGIADDRSSGTKLSEERVRQLEELSRSPDIYEKLTKGLAPSIWELDDVKKGVLAMLFGGNSKRVKRGTAAKKEKQQLRTGGDGFDSMDEGEVMGNDDNAMDEDEEEDDDPKSRKLNKRGDINILLCGDPGTAKSQLLGYVHKLAPRGVYTSGKGSSAVGLTASIARDPETRDLVLESGALVLSDLGICCIDEFDKMSDTTRAILHEAMEQQTVSIAKAGIIATLNARTSILASANPVESRYNPQLSVVENIKLSPTLLSRFDLIYLILDSPNVENDRRLAQHLVGLYYETPNVVEPPLDHDILRDYIAYARDNIHPELSDLATRELISAYLDMRRIGSGSSGGGGSRTISATPRQLESLIRLSEALARMRYSRVVARSDVREAVRLMKVATQAAATDPRTGKIDMDMITTGRSSADRANEESLNTSLKELLAERRGTRMAVSDVRRQLTESINTTLQNEEVVDALRRMEADGFIQLNERAQTVFVRAGVAT*
>TRINITY_DN1257471_c0_g1_i2.p1
MSADRSLDHGSTPPIVILDDVDETEANIPAYTRKDSTGFSKESKLPLGIRLTGGEKLREDGLTGKGVKVAVIDSGVAAGHHGFGDQVVKQIWLRRGGSLMKDDHGTHVTGTIHIMAPEAEIYDYRVFGNSGMGVNEAINKAIYDTIEEGCDIINMSIAGPIPDLDTNLQGCEGSLQGRSYHGGCCWK*
>TRINITY_DN1257476_c0_g1_i1.p1
MKGSFSLPPAPLTSALNHEELISDARAHYSSLGYRVHSGLQFGCELVLYADDPELVHSDFCVVVLPPDGRVDWRRIQCLTRSMGDWKKTLILAEVRAHTASEDEFVAAAGTTEVDGAQKGARRNEKVVRVTEIAVSTEHAPFRHGRQTISTTGTVDIGSQHKKQKIT*
>TRINITY_DN1257532_c0_g1_i3.p1
YNRKRTYKQNAIIIVLMVSSVSLSSALSISNTNNKTSSFSSSLHTERKQIIHHQQQHRHRNQLCNQRRQIRRSRKQGVCSAALTNGQKVALHYKLTNGETDELIDDTSTRGQAVEITLGSGELFPKLEAQLLTCEVGSKVKLTLEPEDTYGNFDEKKIQKQPILPEEMVQVKEQVQPGQVVQLAPNVIAKVVEIGEDSLTLDFNHPLAGLKLTFEVDVIAVKDAPTLFGTPMVKFTPPGQPR*
>TRINITY_DN1257559_c0_g1_i1.p1
MAAAKKKNKSKTEKPPPIDKLLKPAIGIVLAFVGYYFMKGIDIDISRVDVNDELALREVFFGEGAGKNHAILCHTLPPEGSGKKPLPVSSVFQDAMDELVSAAGGSDKAIAQFALMDCEHTLPSGKTILEKFKLNPKKRPTIFVSGKVGAPKQIPDKHLKTGHMLAKLLKGMLEPHAAKIENTKDFKSKCLNRDYCALLLKGATPQKFLKDAFKNLLTSYEDVQFASVDSATMLLVGLEEHIPEFESGKHRFVVFKKISGGMKEGDGRLITSIVPMAESESDSISYGNMSALINDAKSGKKKAKKLSSLPQVKTRTKKLEKAEKAKRDRSNNKKKEKPKTTPGGQFAENDGSKEGRKAERERRRQEHRKSNPNFKEKTPEELAEMERKRRERMNAEAEKWNIGEADAPPEGEYQEEEGYSGFEEGDDEGYDTYEVDEDEEEDDEDVLDLD*
>TRINITY_DN1257692_c0_g1_i1.p1
SLLHRGPHPTALGAGYGVDGDAKPVTAIVFGTREDKAHLDEERVRVEHMGGTVYLPNGFLDTGKGTTRVLYTDPTTGSTSGLAMSRSIGDWDASKVGVIPDPLIDILDTREIKKRVLEKLYEDCKDGSQEVEIDPASGEYLTSTSCAAYTESDLKVFAVSATDGLLDYLPEQAILSHAAKSLYDTKDGQKTSHPLLACEDLIYAAAQGWQESKKGRYRDDIAIAIVDLEMEQ*
>TRINITY_DN1257792_c0_g1_i1.p1
EKKKSNPDDSRNTPAANEESDELDVTNTDSLNSDKTSTSTPVDSNTVSDNTANSEKPSDAAETSVQKDTQSDSGDLTSDSIDSTENKSASPDSDERNITVDTDSNNGTDNTNALSEELTEATEDLPNELPQATSEHLESSDIANGNDVGKDIERNTENALEENNAPAPLEVDTGKQIDKEANDKGKNDIAENVVDEVLTHIAADDIENGSEPSSSPTVLNAVNSAIRTAKQAASMTDDNDKVLNNLSASGVHQEGHANSAPTDGEVENIVVAVNNEEEIVGKANDSPLKASVNAAEEETPSKPTGSNVETDTEEVDSAASGDPVAPKHDNVTKVSSSKVYKDLVDSISSRYPGAKCLDNLNFSAFKANAIKKKNGTQKKESATPLNQPIFKKLADEIKALETSQGVYEEYINAVSDCYQQVILDLGVELVSIESQQEERLAAMEEQMLRFHEIQMNSRSFTLEDIASYLMKPITAVFDFASQSFPFLTSQLVYFIELSIRTIERMLVSEQAQKFILLLKMYEHDLRVFVLGALFCYVFVKLSRKNENTAKSTSNAKSVKSISNPNRPNVTKRRKKKSSKVTDVDKDTAMSINIVGLNTDEESY*
>TRINITY_DN1257866_c0_g1_i1.p1
NRVLSLGYLYEMVTESALQSCSNLEDVSMMKSASNVVRKIEGNLGESNEIVSKWDTILQEKEAAMVDDQILSDTNYVIDECGLGSIGNAIESMSAVYIEGMIASSHPGLSQDSLEKAIASFYASLKDPPIPSYQKIKDPTLRKFARNKVAESVTSMYEKIYELAHSEKGGYDNVSFLVHDVE
>TRINITY_DN1257868_c0_g1_i2.p1
ATSGLSASCSSHSSRECSRQKRTKSTTIQCGNKSIKSNDNKRRKPPAHKGLDAHILKTNSSPSSSSVGVGVVPKLLQNRDASVALCFTYLGDAVWELFARQHLVLRRCKKSERENPPNRQGGKSGGNSSTSVKTLRPQRAAQDGWCSAVAMHSHLERLLSLEHGTFLTEEEMAILKWGADYGHESRARHSGVEHRDASALEALVAYLYLFDGERLMEVLG
>TRINITY_DN1257893_c0_g1_i1.p1
DCILELRVETERGTPAVQEHFGALLIDKTDGGTSLLLKGDDEFISQALASLVYTPADNFYGRDYLTVKVSDYGVHNTGLARLATERLIHIDVESVPDPPIIDLPVVPTGFYPMKEDLQGVISGISIQDLDCTGSERSELYDVTLASQFGMIRLPLLDRSSAEYDSIGAVNGTFTRSIRVRADIDNIKAILREVVYLGDLNFNGMDALAVSATDIDGLSATAELSLRVETGNDAPVITVVGERRDTTRSTGDGLSLQRKDISPMLVVEDEVTLAPHATIRDVDLAEKGDLVDIVINVQRGTVKLKDGVVVQRWMLELEHLRQFRQTIHFQANLWRTNQAMDHLHYQPPSNFAGNDTLKITVSDIPKPGFLEQPPLFDVATIPIVVLDQEDHPSLVAPNVLEVYEDIAMLIQPSIYISHVDSEDRKVRVGFECNGGTLSIISHGLQLHSSSHGDSTNGIGSVSAWNNALTNATYTTYKDRTTHDKDVMDECIFTVENAVGSGDDESPTVSSHTMFVDALPINDGPEWVLYGRNCVLQDSGIRRFDTLAVDEDLDLIIENLQIFDVDLDSRAVESHSAVTVEIHARNGTVGLASTVGLYLQEGSVMTNHMKWKASYRDANRALASVTYRGLPNYFGTDTIDFHVSDEGNLGDGGPIASRASIPIDVLFVEDPSTILVPPFPMTCAEADYCLVKGASIIDPDFPAGATGSFTIAVEEGELFIRRSQYPTSIELVGLHEGAKKVKVRGILSHLNEVIGDSIFYHGSIGTHSSIDTIALSFLRDDMLSTPPNAEESLFVVILQKDLNPPTISYIRMAYPEENNVTTLEPQSVAQPSAFDSASSPPITNFIHCTEDVQCYIAGITVDDSIANPNLLELNLEVSNGSVAIFNPHPQIHFLAGNETDLDFLHRQGLSQRRLTLRGGQTSINEGLANLVFLSSPDYNGRDAVVISVQDVEAEFGFALRDEMELIIDIASVVDLPRLRGGPTEIAEVYEDGFIAITGAEVFGGESSQIARLEIRVEHGSILRDGVILAVNSTLHGPAKPFSTIGNSEELSKTISFLTFAPEKNWNSEGRDFAHIRLKLSDPESLAEFDKLEIHIRVIPVNDLPVVAFQHETVPIQIDEDNAVVLHALLVDVDDDNIEVILHSTAGDISLFNRTDSCFDCEDLDDVVIYERSSQRLALQGTVEALNNKLGAIKYLPHLDYHGDGGGLSIYARDSKGGEGSTQMDIIVAPRQDPFELWMPVRSGTATPPGLVLDEGNRIKIGAEWFPLTFSEMRVRESSPSLMNSLLEALPVPVPGSIRELDRPRAFSIVDKESRDALFCVDLRVGFGSLTIDDDASAAEIGQLVLEEEGERVLLSGNVAEVNFAARHIIYSADPGDSGATKLNVTVCERSWCGPILGLDSDGAPFALSDEPSSRGCAHASIALFIRSVNSAPTLRVIGPEGNPQVHPYVAEAAVNAPETAILSLLVGDIDLEDGAGSVSESASGGDAVLSVSLSVSAGTISLHALDGLSFVAGTGVSNGRMEFLGSLANLNRALCTMYYGCRTELGCGAIGEGGAELLSVLVDDNGFKGRGGPLQANITVSIRLLEEGFKHD*
>TRINITY_DN1257904_c0_g1_i1.p1
CAAGTQCYALPAGSCPEPVAGAIVTPAPTPAPTPVPLPTNPPTPSSLGVCGLDYTDATSNFCRNAQCPTGDGCPAGMTCYSLPYQDCSDPVPEDATQAVQATVVATPDPTPAPTPNPTEAVVVAEAKPATLLTNPVTASPIYNTYFCGTDYNDANENCWTNGGCPTGDGCPSGMNCYPITSERCMSDAPTETPTSSPTTPTRAPSPIPTESPLVNTFFCGTDYMDAFASCSEGTACPSGGGCPGATSCFVGITCPAAHEAQQDVTLAAQTFDPNNTLYCGVTYDDATKNCYTNYACPNGAQEECPDGQSCYPTMGCSAPTPAVTPVDEPTPAVESPQTVEMAAFSGPEAVMGQTAAEEPMMKTSREPVEEEKPEWDMGQYTYDRSYNGAQAMYGGLFVQSMLVGVGIIVALVL*
>TRINITY_DN1257946_c0_g1_i1.p1
MNEIVSGSGSDAEMIDHHNIMCNNKRSRHGTQLQTASSGFPGRIFRISPTTVVECAAATVDDAANIGGSEDANNNKSKRRKAPEDSPLIISMSSSEVISTIVQRFRVDGTTSITKVTVGTYGHGHGRGRGDDDDHHPATAFFGSDLAAYVAVHFCSNDKKRWGELRTTDGTSALHLIGDAALPSIQAYLRQARCRRK*
>TRINITY_DN1258023_c0_g1_i1.p1
MSGPSPAQQEVKKFSQICSQCKVQTTLVEDHAQGDLICTECGLVVESRTIDECSEWRTFSDSDKAGGDPSRTVGATNNMLSGGGLSTTIGRNPDGTYNQTLTRLHNREGNPDKVLMAAFSQIGDMADRMAMNQTIKSGACELYKVVTSSHSTQGKSSVAMFAACLYIACRQEGKTRTFKEICGAAVGSTVKEIGRCYRFIIRVCEGLDLQMQMNEQMITPELLTNRFCGNLGLANSEFIRVCSSAIQKFREIKTGEGYSQKQPASIAAAAIYLATNILDKKDIANVSQISAVSGMAEQTIRNSYVDMLPYLERLLPEAYNDRVQALLASVARKPAALLPSSAASDEAAVAVKSEPDAHKNGEEETKVG
>TRINITY_DN1258044_c0_g1_i1.p2
DVESSSGDTEIRRSMSSNRSDAGRSDSSDSGPDASPVKADQKAEGKSQEPKNFLDFDFAALKTMDFAALKAEFFSSERRRRLVFIGGGIMLGAVILIAIGASVAGGGDSRGGGTQ
>TRINITY_DN1258097_c0_g1_i2.p1
TVQFKRANYRIMGNQPSHGSGVHHHGQNSSDRGRHHHDRAPLSSATGYSVAAGDAGFSSSHQQRHNQHHHSQQHQQQRVHKYQHQQQRISKSNSDISMSGLGSSGGTGDATSDNDGTAEGKSASVETWLDDDTVPTVFRWEHGGRQVYITGTFNGWSRQIRMHRSGNDFTYIHNLKRGKHAFKFIVDDEWRFAPDQPTVADIEGRINNFIDVTDFKAYTGDREFEKEKAAAEYGFNAAAEDDGSEAEDDNGVGPDKDGEVFSQTMPDMDEYTKEPPPLPPHLRHIILNKPPQLQDTAALPVPQHVALNHLYCTAIKDNMMVLGITQRYKTKFVTTVYYSPCASK*
>TRINITY_DN1258219_c0_g1_i1.p2
KPENIREKIVNGRIEKLVNEKALITKDFIKNTDVTVEDLVKTATAEIGEKISIRRFERFNLGEGIEKRVDDFAAEVAAQTQVKAAAPAAEPKEEKKEEKKEEDAPSVKVDAKLVKQLRDSTGCGMMDCKKALAQNNNSVEEATAWLRKKGMASADKKASRIAAEGAVVSYIHAGSRIGVLLELNCETDFVARGDRFKELAQDLAMQVAACPEVEYISPSDADQEMVARERDIEMQKEDLLSKPENIREKIVNGRIEKLVNEKALITKDFIKNTDVTVEDLVKTATAEIGEKISIRRFERFNLGEGIEKRNEDFAAEVAAQMGK*
>TRINITY_DN1258242_c0_g1_i1.p4
LATATTAIPFLGRQAARTRLAETLGRRHGSNVGGSGGRSKTDEAPRKASAPSPSSGSSSTSLWSQLRAPFLFVSGLYLGLTVLGKSEAREARPSSEYLDDLRAQFVDLDKKR*
>TRINITY_DN1258242_c0_g1_i1.p1
MARLTKVIYFNNCWRGIKRGIIARLSGLALSILLGESSFCLAFTFISSSSPEGHSRIICLPHRLSPRSSYSDSDPKRTRKRLNEYDGLLDLVDMDKLDLRLSGLGASGYHFVEEENDLKGDLREENKSSGSADLEPGDRFSSSLFNASNVVDVKTLVWEVILVMPHEPPDGKDEGMQKRVMNEVVDHYFVTALQMEDRVDLQRLYSLVKAKTLISRGSDLGSTRLAVRLAERAVAEELTGFVSGTMPCIAHTTEMPLYIDSLLASEDRAIVSIGSGANGHSLYIPITEVIRIARSTSEVHVESLSVRANGSNIRFPLNGNEERWIGNNHTGSAYAASSSLDPTDAPTEMVRTVGKKRRSMLLRKTAKKRGNAALLRKMLSELDDDEFPSLMEVENGGGGGVDKNALHLAAWKGDLESITLLIERGKMHHLDLVNSISVGEGNYGKAPLFYALTQCRDDVVLHLISQGATLLTVNNKGQTPCSIAVSHLKPETCQILYDIEASQLQAGGTFRNYRITDSDGKQYGDLDPRFDLDDDNMGKDIISELSAYGDAIKKFTGRDVEEIANTERILLSTTIPGLPRSIRKTARHWNLPKYIEEGESSKMPPKNRNSKGQKMLTKKERTLLHKSQMAAIEQDIDFESLVTLTGRNLSEEEHIFRLVDDEESLKELAKVVDRSVAEVQAKVSLQAELSDEDTVADSWGLDCEWRPKRFAGCETPVATLQLSHSGSRMTFLVDVQNLIQRFVKDPNAAMTGIEETLSDVLGKIFFHPHIAILTFGGSQDLGKLAASFPHVPCFRICENIIDLHSLSRNVYPGKPKSYMSSLRKMVALLANKNLDKTNQCSDWEQRPFTASQIDYACLDAAVLPPLLQALICRGPISDIYNGSFLSNHSFLRSTLRMTCFGVPDQSKYKCRLELAYQVSMGSVKEHLYLLMARQVWQTGQEPPEKPALLSIEAQLSIANNTSRRNNRKASKCFEEGGKSEIKEKKKIKKKVLKLSTLSTDQDRLPTPGQIIGYTKDSCIHTCLGADFVESLGDHTRLGFNRRGGVIDLANAYLIFVNFALQNGALPAHWLYRNDFLENGRQLTFSVNMERPNESALANHSPHIDDEADGSQDNKIILLFARAGTQAKFLFCGKCAIASKTTTDNYANLILELLDYSALKGGESTYMDIVKLHAMSVAKGNALRHDDTDLSVDYHSNID*
>TRINITY_DN1258247_c0_g1_i1.p1
EYPTLAFHASVTNPFGKGAVLSLLRQFSRLRMDKQNISVGFVGYPNVGKSSVINALRTKKVCVTAPIPGETKVWQYVNLTKRIFLIDCPGVVYHDTEDSDTDAVLKGVVRISALEDAWEHIPDVVARVKPDYLRRAYKVQSWESPEDFLQQVARLTGRLLKGGEPDLNTAAKMVLHDWQRGRIPYFAPPPQLPEHMRRGLQAKNQLPEDAADAELDAADAMSQKAKEATMRQVG
>TRINITY_DN1258318_c0_g1_i1.p1
DNINIDDDALIKKGLLLQPGHSIALNSRSDECKAETLALSEDDGVVAAMDAMTNACPPTSNNGAVISRTGATDCPSVGEVQRACTAAGGKFESVPFVGMSCSNVLFGGSANIRMYDVPDCIGQSCDEAILNTAEGKEELATLFGNGLGMGYSCYVSGYDPEAQGSSSGFVSLAYPTIYLMVTLGASLFFF*
>TRINITY_DN1258341_c0_g1_i1.p1
QTVAIQAVQKVPGGPVPVPVPVPVLIDGKGRTLEKGKTQGRMMDASNLDIPSNRMGVKIVPNGIGNGNGSIGLSGMDPINNTGVVIESATAAAVQTADAEASSRVIDNSLAGLSAAVTVPIRIGVSSRTNMTPNPITALDALAPVGAPHAHAHAHAHAHAHAHAHAHAHAH
>TRINITY_DN1258350_c0_g1_i1.p1
RSAFMEITTESELGKSLLSSARRIDEGQSYYWMNNYSLKFQGCHNIKNWNFNADADEDVRIMTSRLVRFRLCPSMYCSKRSGTGCSKGYGDYVVDIDTYVSAYVEAQRKQDEYECQNYMYKHCNCMSDDDGAFDDTYTREICEYKCYSKTKKWAHCIEDNPYYDDDASGSHLYRNDLRDFEKYFKECSQFEVSGNNRRRLKDEEDGDDYYEPQYYIGSYCADQGGKIYLGVFTDDTCTNFADKNAGRTTYKELTGGYELPFSDYSMVRSDCVACNERDRNQNQGSGNGDGENNQRQNQNKVSNACKEVYGGASKCETHMTSKINGVYSPSTINEEGCWYIEGIKIVRKDGIIDTTLTRPNKVASFFIFVFSVSFTLLGAFIYYLRMKLGMKINLE*
>TRINITY_DN1258351_c0_g1_i2.p1
MISHSVIRIQNSDGLSVQPRVSPYKERWKSSIQSESTKVASNTVGAIKIGGSIEGQNRTIIEIGLNLFFAVFVVTYNDGDTFLTSRQLIKNSCGSPSMEENGPCVPIEIVYKLWTTLLRGERTFNSVSGREIYMNFVKIAKNQDAHIEDDFLMSSLSENDRCACKYIAFTLQSSGLLKTEQLALGMEHMGVTEKNANFRIGIVVNKSACIDFGVEIARDRLDIKYESTPQMKGQHHTSKVKNLQKRCHTILSRSFKENIDIECKAGLFINRQANIDVLSTWYILQWLPCHMLSADIDEEAVLLLHDMRYMKFRLETIGLYHTTVQYVHECRMMRSKLHDKGETMTTGTLHSCDDYSSRAAKAIYDGILSFLNETRKEVAKNYGQRPCDDLCNDLAEALHHIGLAIGEVGRPREEIDVLNEALRFKIASTTLAKDSIAETHVHLASCYHQVGDTTKAMVSYNEALILHENTSGKHHVALTRILYQMGVIACEQCDYENAKSNFMRALSISKRRNPTDQCKKEIAKIYSWLGNIQRERGHRPSALDFFEKSLKAMVSSVGRDHLDTAEIMQNIGIIHDDNGDSEKSIKAFYECLRVRRKLLDEEFHDDICNTVACMANAYRNINIDKALRLFRIVLNAKSNVSEEIQCPADILKIYEDMLAVAKSKLETTPKDEVLQVEIAVLYFRMGALYERLERLTDAANSCIKALRIQKIKRNYHDVGDLLNSLGIIHAKRRSYKRAMKCFVDSLKVRRTVMGEHHEDVGETLHNMGNCAAKQMDYDKALESYEKSLIIKRLTFGECSIASANTLQNIGFVNEELGLLDHSLNYYKDALAVRSMLLGEHHVDVAFSLHSIGLIYKKTERYSKAADCLKRSLILKTKHYIGGHYSVADTMNHLAQVYTELTRFKEATPLFEKALFIFEKKFGAHTTTAETLDSLGKVEFFQGNLEDSYSYLERSLALRRLIQGDDDIETSNTLCLLGKVQSKSGDLDDALATFKEVLRVRKILFGTDTVEVAAIINDVGVIQLRLGHTDTAQNCFIEAERVWRLTPDECQEYLAETLVNLGEIHHMDQKYDDAIRYFSEAMSIFELVHDDAHESVALVLYKLGKAQKEMHDFDSAMVSFERSLAIRTDLGDDSSMTVAEVLKDIGSLSLLSGDLTTARNCLGDALTIMKIKSPKSLITSDALHELGKVMTKMKYKDEAFDAFNSALRIKRSRLEEDDVGVADILSEIGSIFEEGRKWAPSLNNYRQALKIRENLLGEHELVADSHFSIGTVLQTVQKHHDALSSYGSALVKYQKLLGEDHLTCAKTMNNIGIVYEAIDELDEALKYHTEALRIRKKHLGAENIKVANSLDNIAGIYQRQNETNKALQSLKESLKIRSRFGNDNLDVATTLFGMGIIYCDKKDLGKAMECYEAALKIRKRRKGPHDVDVAKTLHNIGSLFALKQDYERALHRWQEALQIYRETLDDDHHMIACTLGNIKMAENMLEENDN*
>TRINITY_DN1258395_c0_g1_i4.p1
MLDRQKIEKRRSEVLLKLHAKEAFERLYDKMILDEYEHYTETYKEASDPSDLPTEELKTHHYTCLRILKDWFIEEVEGMDPDDASSHFYALYNDIEKDHRTDFACDYYDSDESHGDPDEIDIKDLQPCTYKDLRILVDYFEENEKEETQESQSQGFGMAPEEFQKNFEKSLNISEIVNITEAKEASELMMRFMTQDADVVKFMTDMKFDYKDLRKVHSYIHNS*
>TRINITY_DN1258395_c1_g1_i13.p2
MLRIHEVYEEEKHTDTLGYNQGLNELRESVEKLKINRANEIAESTPTKEDETSRPPLDSNTRKAFAHLTKDDLISMVIESKREYDKFVTTRYRLDKKIGTPYTPSKYQQTKQEGVCEDFSKGECKKGDTCAFSHEENLHEEMEAITRSRQENEKKFNVDILKEENRMLKAFYEKAKSYYDDDANIQQIIHVGIGCDKCDVLPIRGARYKCTNKDDYDLCGKCHLKYNNSLVGEDLLKFERKIL*
>TRINITY_DN1258477_c0_g1_i2.p1
MIGTRLAPRYYSISSSPRHCSNMVSATVAVVSGKSPTGRHHQGVASSYLARFVPSANDNNMPVSSLMESVRVPLFVRSSSFKLPRDPSVPIVMIGPGTGYAPFRGFLQERTAICESGNTLGPALLFFGCRCEEEDFIYREEMEVALKNHTITSLDVAFSRANADRKIYVQDKLMLSSKTLFQIIKGTLGAHEGRIYVCGDAKGMARDVHRALHIILMNEGGYAAHEAEEIVRRLSETGRYQKDVW*
>TRINITY_DN1258492_c0_g1_i1.p1
MHRMNHFVARLHKSTLRSSNAKIFSRMSTSTTAATPIVELREYNLFPEYVVPYTKATTEASSLRKELLPLRSFSFPETGGRLNVATHFYYFEGGFQERNERRKAMGTTPEWKAYLKSVKPYMIDQTSSIFVEASFIQSMDGVCGLKP
>TRINITY_DN1258512_c0_g1_i1.p1
MSGGEANDAIEISASAPVGLSVHNTEALEQITAGNHDRQAAAADKQQPATAGEDAFVENVDSAAIDSSSSSDPASPPPLHKRMWAKWTKIYAQHSFLILVICAILLAYAYPPLGATYLAPHITATWIAVMFIFILAGMGIKTEEFAKAFQRMKFNTFLQLYNFGAVSGIVYGFSRFMVAVNALPQSLADGMTICASLPITVNMCLVLTKSAGGDEAAAIFNSACGNLVGVFLSPALILMYLGVRGEVNLGNVFFKLGLRVVLPIAIGQFLQKFVPPAKEFVKKYKKYFKKAQEYCLVFIVYTVFCKTFLKGSDANVGDIFLMIALQFVMLSLVMTLAWILLRILFRNEPKLQAMGLFGCTHKTVAMGVPLINAIYESNPMVGLYTLPLLIWHPMQLVLGTAVAPRVAAYVKRREEELMQQQGSVKDIDESSPDQKA*
>TRINITY_DN1258513_c0_g1_i1.p1
ADAKGGFLRDEARWAEEFKQEQEQSTGALDAMNPMQAMEGMKGQMAFMVQNMVLMQGIQYFFHGYVIIKIPFHLTQGFKQMFQRGLDLSTLDTSYVSSVSWYFLVMFGLRAFFRLVVGDPTPDVQQSAMIQHELG
>TRINITY_DN1258572_c0_g1_i2.p1
MKLMLTTAMACAMLASSAAFAPSTPSSRVTFTNSNVSSKSTTSSFTSPTSLQMAEDMDQLYKRRARPEYIPNEISDPDYVRIFDTTLRDGEQSPGATLTSDEKLEIARNLAKLGVDIIEAGFPIASPDDFAAVKQIADKVGNEVFDDGYVPVICGLSRAFEKDIQRSWDAVKGAKLPRVHTFIATSKIHMETKLNKTPDEVVEIAVKAVTFAKSLGCNDIEFSPEDAGRSDPEFLYRILSEVIKAGATTLNIPDTTGWNMPWEFGGLIKMLRENVEGGDKVIFSTHCQNDLGLATANSLAGALNGARQLECTINGIGERAGNASLEEICMALALKGDEQFAGGPGTGRLYTAINPVYISNTSKMVSEYTGMACQPHKAIVGANAFKHESGIHQDGMIKNKSTYEIMTPESIGLMRGDSQSGAGIVLGKHSGRNAVNTRLTELGYSLEPDKLNAVFARFKEVAEKKKGGLEDEDLEALVVDQAGLTNELWKVTGLQVSTGMSGIPTATVKMMGPDGVERYVAATGTGPVDAVYKAIDQIIGVSVQLEDYSMNSVTEGIEALASTRVVIAPVAGGPNDSNPEISKERKFTGSGSDTDIVVASARAYTSAINKLLKWTVRRQSGDEEDNATDQGNIGDAEPVAGSPPATVSA*
>TRINITY_DN1258601_c0_g1_i1.p1
FQAGEDGGNLSEWGAHNMDRLDIIRGQLVTSRGTYELQLQPKHKAIFKLTKKNGKGGAKTQTGESNLSHDRKKRAPLSPSSPFFQALGISNADGKPTKGMASKLRQCQRFVEIVANLVDASPTTPSSVRVVDFGCGRGYLTFSLHSHLVAKFESMDVQTQGLDRRPKLIAEINGIARSLGDEYDGLNFIEGTIGETNVQFLDVNVSPGTSEGALKIVICLHACDTATDDALWFAICNDADLIITAPCCQHELRPQIDALARENPHHPLGEMLRHAIYRERFTEMTTD
>TRINITY_DN1258669_c0_g1_i1.p2
MVVVPIRRLRGSVMKDHMAIVEVAGVANNTLIATINISSVVMVEETEVAGSVEAVVEEGTTEEDLDLIAEVDTEEGGVVDEEVITVAVAEEEETMDEAVVEEDGIHIHTQVVDGMEGEEEAEVDIS*
>TRINITY_DN1258754_c0_g1_i2.p1
SSLIWRYHHQVSHHVYTNVLDKDQDVYSSFPLVRFDDRQEKKWFHAYQYIYAPVSFAFLYWSVQLQDIQSMLAKQVQDVRMLGLTDSEVYKFWGGKATHFLLSIIIPLATQPIGSAMWNYFVYVSVGSIVLSWFFIVSHNIEEVKPTAIPKEAENDWAAWQIHTSATWGGQIACFFTGGLNYQIEHHLFPGMSHGIYPIIQPIIEEECAKRNIPYHKYDLAGISKAMIDFMHNMGTKDTVVDHSAGSKKCN*
>TRINITY_DN1258760_c0_g1_i1.p1
GEVLGLLGKNGAGKTTALKILAGGYEASSGVGLISGYDVSTELAQVYERLGNCPQFDIVWPDQSVQRHLEFYARLKGIDNPNQAARDIADAVGLGASDVYTRQSSALSGGMRRRLSIAVSLLGSPECLLLDEPTT
>TRINITY_DN1258794_c0_g1_i1.p1
GELSPKPPGKRKISISENGKTRKKAKKQKDPDAPTRPMSSYFLFCAEMREDFKKNNLGGKAPTAKEMGAAFKKLNKTKKATLDRKAIVLKKEYDVKKAAYDMKKSENSGELEGGAVTTETPTTRIKKTRAKKDPNAPKRPPTHYLLYCEEFRGRVKAENPGADQKLLMKILAERYRKLSEEDSEHYKALAKNLKEKYVIDMQKYKENLSLEQSRGD*
>TRINITY_DN1258801_c0_g1_i1.p2
EGRQRLLSADPSRDLPARPGWVHSLCALGIAAMTGGSVFGCLADGSWGEEEIAEEDMEGGGSRPQSKEGGKSPKRGGGDIEAEDEDDNVGELHHFVISEKRYGKEDDDYSRVISRHRKELKCFLCGNHGCPPTHVPVQCCAHHENEFEEYRERYHEPDMPCTTALHIGCVKWTNTRAYSRAHYYPGHQVGLDEEKDDYKDAVVGFYCDLHAEEIWKNRPGGKRAMLPRRSGGKNAGGRNPSAQSQFSKARKKAKARSDEALRPNPPLKANNWYAEIKDDLIGIIERALARKADPKVATKRCKDHWQNQTAGTGMSKKDFLKMWKDVEDDVKSMPFNMEAVEATPSSIQQVDEQTKNSWAYLWEGEKVAFEFGDWDTQEILGD*
>TRINITY_DN1258904_c0_g1_i1.p1
GGRATRTSSDNQNSSQSRAVLQKAAAYSLGYFVTYIWSTIYGILVLAGAWSTEFPPPKWQIAYRYVWLFFHPLQGLWTFLIYMQPNVVKRKRSSDGNISWFRAFADALWSSVTGRTNSARSRRNR
>TRINITY_DN1258935_c0_g1_i1.p1
DLVHKDVKKSQCLTTSTSTTTSTAGAEWKIHANAAKFSRLLDERYGPFRPLIVDRYPQIERSIRNVQRKYARGELSPIRRGDPPLPPSTAIIVLFMMQRNGIRWEVLGLAATFLLVGLQPWALVVLVSGGHRWRMHRKFRRVAGMAKGTIAPTEPYYSAKA
>TRINITY_DN1258988_c0_g1_i1.p2
MFRALPRLLLAHTTAGAKRPLPGKPAAAPADSPTSPVKPPRGGHLFIRAGLPLTIFTIGAMFVLRDGLEGKNKERDASKGMASKSERQARMEREKDDMMEKITKKMGEEFDNTRRIERPEEILERRRRERAARNTWYRRSWRWITRQQ*
>TRINITY_DN1258988_c0_g1_i1.p1
PAALATEAGASSETGSSKKEFADYSSKRDKFSIGLPTNFKVITKIGSPRMIDGKGEQLFSALDLNSGAVITVHRERACPISDYVSQPKRCDLILPKDAPLLSAETMQKDASKILIRHDDRDNAVLGGTSSLQSAEMVKGRDGLYILANTVLPTGGTYEDEMGLRKESTLTRVVKARVVSQSEREGDGESLLGVWVSAPLDEWQKPSMGTKLNQIVDSVQIEGGRLQ*
>TRINITY_DN1258999_c0_g1_i1.p1
DLRLLALESTGFWRPPYNQEDEVVRGLILGLDDVEVKSSMWHVAVKQYHDRFLPELGSLAVSLRELVLVFGDNGQYSRSIALEIVERFPPDTAERHQAILRLDEEGRAG
>TRINITY_DN1259003_c0_g1_i1.p1
MSTRDASLSLFPYFEDLVHDEYNEVFLEGSVEDELTLKDEANLDDPSVVLIDSQSLSLQEILDQLQVRGIVSYGFFAEDSKLLQEAIDEEYRQHREAKCREYEQTKEQRLAQANERRRQKIIDLELERERRVLEDDSQLKHTLRQIVTGKGAAIIRVDTSRTNLVARPLAFALCSTECNICSLDLSQTGMSDSVGAYLCRALGRNYSIRRLDLGNNEIGPRALCVLADSLSDSNRTVEFVCLQGNPLVGRGGNYSGIKALAAMLGKNSVLKHLGLFRCMIGMGAGDALADAVEKNISLCCMKIGYNLFSNFTIKRIRQKTQTNRHRRQVERKERARQKYLEESRRTELAQLMAAQRKEVSDLNWLEEQKRTRADERRLSLERRLEQERLERHSEEGRRLKEEEKEATAVKKARKKKGKGKKKRK*
>TRINITY_DN1259003_c0_g1_i1.p2
MSCTYVGMMYELVQKQLWLLALLISLRTKLCYHRSTHEFATAKWSITKTKQYTPMSGRLIITTKKTYCPWRPENVERILRDERLERERIGREEESRRNNHASTRLELLRVQAGLTDPYSGDEQKGLPRVMKHVNLFEKEEMELAESAVSRSARSRDDARGKQDEDWAGVMPVPLGGDEAAKRREAAPFYIRAHSTPNHAGSGKLGDDKLKREMDPMKDLTLRKNHNDRKEKRKGRYELKRNSRENKKSRHGRKSSNEINGHEKKKSKSPRHGRKEDDRIQRHTNHESESLTKMRQRRQEREQAEAQRAFMVRLEAKSLQSSRASDCAKHDG*
>TRINITY_DN1259035_c0_g1_i1.p1
RWESEQETAATHLQRQLEEIDAMCGTNQIAARVQVLVCEPIAARWTEWIDSLLPNCGGKSSIDLEQIDPKTSKVEARSSPVQVVVVSTVESADTCHDLKSGFMERRTQDLILAPPYLGTTNNDEKGFPKDDISDPSIKRTHPDLISSDDHDLYVGLKWTSLVTLRSIYSFLQASADMAAGASSPANNRKRGDGNDDDGDVTVSTAPSSPFLIPSFVRVSYVSEENSKVAKWRMHGDFFHPAAWEICKDSFEVTWIDHSLSGPGGVNGLCYDPSTQATMKRRLSKAAGGEGGGDGDFPKTNTHDCGQWWVYMTELQMPNSPDVYANEITPPVVQGGSNFVWMVTERQRREIVKRQTCMFEASNEKDKKKSARMEKECPQPPQGVIPLGDMESFLINYTPNTALGKKHVKGRRPGYSREKEREAERELVRERKQLKGQEDIEKALFDYTIYPAALFRKDATLKAARGRDDALLVLVEKAKSKGKAAAGKEEEEDDNDDYFGPKLIKSGYYDVTVTKPRPPVLGWCQAIARKGLCTLYGDYFRTSNDVRCLEACGMKKNFSKISDVEEYPSPAAQSSEKSKYERRW*
>TRINITY_DN1259061_c0_g1_i1.p1
HCTGIAPKLLEGPTMGVPKFYRWISERYPKINHVITDSALLPEFDHLYLDMNGIIHGCTHPAHLDVSDVITERDMMLGIMHYIDRIITQIVKPKVSVFMAIDGVAPRAKLNQQRSRRFRSAMELAEATKGKTISSDDKAPGGHSSGAFDSNCITPGTDFMGRVSSTIKYFIRKKIKEDPLWRNLKVIFSGQEVPGEGEHKIMQHIREMRNQPSYQPNQRHCMYGQDADLIMLGLVSHEPHFTLLREIVDFTGGFNRNENALKTVKKYTKQSDFQLLHLSVLREYLNIEFGYTLDPASYDIERIIDDFVFMTFLVGNDFLPHMPSLDIGDGAFDLLFSTYKSQRPTWGEGEYLTSPGGHIAEPSRLEAFIAVIGSAETVIFEKREEDEAVYMKKKRKWDKRDGRPEGPSDAQLAAQEAAAQADYLTAIEDMVAKNPNATYVNGWSPPSNPGEKDFKGRYYFSKLKLLPVNVAEHMALQKSYVEGLIWCLAYYYRGCVSWGWFYPYHYGPMLSDLTNLSGVFERIDFQIGAPLRPFEQLMACLPPASSALVPRPYRKLMCSPDSPIIHFYPESFEIDMNGKKNPWEGVNILPFIDVVLLKKTIEKDCPDNLLSPDERFRNGRGKVFCYTYDAAANETYPSCNRDIGLSDITKCHSRVDVIDLPDNTDVSFVPTLIPGTQMPYPGFPSMNVLPIDNTELIPIGLNCFGMRSKYPNTILTLRSMPELPGAKQIADNIIGKSVFVNWPMMHEAKVVAVSDATCEVRVVRKKKKIKAFKSKDMEQWQADSNSMALAHLNGVGIPGSGGVQIGDIQIRLKVLLLQGMKTNAADGSTKKIFGKTEADIPLQMALWQAPAPDPRFMEHGPITLKERFPPECKIILTKGKHRGCVGTVIGALDDNKVGVKVAIIPPEPPFGLAIARSVQESYVSSSDAAKILKINPGILGKIAGSLFVEPGRYDLGLNLKYRESLCVLGYTRGTTEDQLKRGVKGSKSKPNSAWKAGDTLRVIGNKIEDSNERDDRRIIWEYTPKAIRLVAAYRQKFPMLFAAVGKAPSQAKYHARDLLGSKGVDMLPKVRAWLNEVETAKIPRTPCSTEAMPYNAVSAVQRAADVRTAAREREGPAKETNIKIPASALFREGSTGATDILLASDMDDNGSPELGDRIVNLCANGIPPGMRGTVVSIHDEASGCVEIVTDEEFIGGSTLQGICGNFRGKLCVWNHLLKISAADSKGIVEQMIPTGSGKAAIDDILDKVPGASESSVRSGAEGEPVLTEEVVAKGKPTGSYANIASGQRAETPSKAKGGKQGLWLEAAGPDGRGIGFKKEKIRRQHKTGLQGWKSLVGLTTPKSAKKVSAASDGLKAMLGVGSPGPAPAPSHAVSSNAGSINPSVALKGLLGMPEQATPVTAASSAPPQARPNPEPSAADALLAVMMNSPGTPAPQMAPPPQEVGFNFTYVKEGEETAVPAPQQQMVFPSNHVVPYPMGMPMYGGMPPSGPGVMMPNPGMMMPPPPGAMMAPMQINPVAGLVDTGPAKREKKKTSAPIVPAAFVSQG*
>TRINITY_DN1259061_c0_g1_i1.p2
MNKKAKKVRSPNLPSMSQGVDGSEQPRHETDPALMEAYRYISNVPGKDVRGKLIDCFQLWLGVDSVAILAEIKEIVALLHNASLLVDDIEDNSHLRRGVPVAHSIFGIAPVINTANYAYFLALEKCHRLKNAAAMQVFVKELLNLHRGQGLDILWRDNVACPTEAEYCEMVIDKTGGLFRLAVGLIQAFAANGEDGVYDPDLFTALVNNLGLYFQIRDDLINLADEEYFKSKSFCEDLTEGKFSFPIIHCIRNDPSDTRLLSILKQRTEDVDVKRYAQQLMRDTGSLHYTREKCIELREEIVGQIRVLGGNEPLLKLLKMLDVQVEGLAEAVAVPVSAASPLQLGVNKGINVGQSASLQLDSA*
>TRINITY_DN1259120_c0_g1_i1.p1
EEYAIRLLAPDDWFSYWRLNCRIAGMHALLNDSPPGYEMENKWTFLEEGNKRGVPVSPYLDCPALVIKHRNEEGGMGIYFYKNATDGGDWIIQERISNGKWVTEHLPPNAPLSTFRVITQSRGAIDVSKECKTEDVTALSCVFRAGRKNAATDHDAVMFDVDVKSGKVLGGTTSAHWYRLGLHQCLPGQCPWRSQDHDVTHHPDGQIPVSGAVVPDIREMLHLVESSHAKLCPDVPLVGWDVVLSADEKLPVCLLEVNLSCNFFRGSFDRKVYLDFLEDMVVKMQAMRLVADGEGKKFK*
>TRINITY_DN1259132_c0_g1_i1.p1
LVEGALPLTKPLPKHNENENNHVGLQTVKTSKAELTRMQYSQETNCQNGKPITVFAAAGPYTTNRDLTYQPLTDLLEVVIDAKPDVVLLMGPFLDVRQELVKENDGEHLTVEYEDGIKAHVSYEQFFMVKIAMELEGLFEDEPDLKTQFVIVPSLDDAIAEPVYPQPPLEDAIPNGGKVMKFFPDTEDTPYGALGLNRIERAGDRKMPKNPTDRRIHLVSNPSTIQINEVSFGFTSTDTFMHLSTESINHKLPPGTRLTRLAEHFVKQQSYYPIYPPPSGAGKEINLDVTQRNAYSMPAQPDVLVLPSRLTPLATDIVNGDTIAVNPGLLVKGATGGTYAILEIHPMKKEEMEKASAPVEDGLLCHNVKDRVRVEVRRI*
>TRINITY_DN1259188_c0_g1_i2.p1
SSSSSSSSPDSQEEPSYYYCKPYPRSIMRWTADCVFGPTFERMNQKLLGRQPWQLPPPRRVPEFSLREDDYVLNQTKKIGGNAQSISGKTGWLHHTSFLWDYDDRNMERYLKMPKKRPDYRTDRSHREFLIKLKQFYGNPVVDGSSSEDDDDDDDDHRIFIDSMKEALKEA
>TRINITY_DN1259245_c0_g1_i1.p1
MKASILTLLLRLYSTEGFSSIGPKRESRCTLHLARGKIELPPNEFSRPLRTEVVLGPRRREYNIEISAKDEELDNLAKRFSLSKITKLDADLSLKRDRNSSSPGFECIQVRGTIVSEVIQTCVRTNEDFEVDLEFDFLSTVKSSGTKEEDDLELGGMSAAQIQGALGGGGGGGGGSKRGKRKRGGNDSRQNGATLDQMKMKE
>TRINITY_DN1259267_c0_g1_i1.p1
MSGSGKGIKEPHAHDVLSGRGNFVNYHEGNEYFRKLVRQHKIEYVKCPKQQKGKFSKLIVDEIKARNPPGRFLKQDADTKLWFEIGEKKALDKTRQALREGAPEIMKEEGVKSNKSAPVAAIGVNNKTKTSQNTRHSAPAVQQSMQQQLHSSDLSILHQSIMSNFDGMESMSNSGMFPHNSGITAQFSPNNMMSSPLYSPGMVQQNRNDNLRQRLASNQNGGEGSLSQLLPPPQVHNPASDPSSALDLSGPSRQQIENNKMFMENQQKQQEKQLQILQQQLFLQQQQQQHSRNRHFSAAQSRHSDLSPQLQNFQFPASQSRHSDFSKMQLSAQQEQDILLQANAVAGNNIGSSIPMQQQSSEIHMNQLRINRLKEKQLLLEQQIQEQKKLELMQQRILSQRQEQKQQHPSEMQKFQSRLGEIYDKDYVKNDDPLVPGGTTQSMPTRKGRRQGLVKERSLKMENIFEHSIDGAVQPSDGKKEYDASMMSMSGTSFVSMGDYGEEGDLSALFDASMKLNPENYTVGLNDMNRNNESCPPSNNKHGIKSSETSNVSKDSALLGMSLATISSTEGLTESTSQFPTDKSIGNMSHDDNSIGRVFEGHNI*
>TRINITY_DN1259268_c0_g1_i1.p1
MRKRSKLVILHALNLFVQSQSLLSPSVGGLAGVHNVPKIYRAKSRILGSTTAFRSTYRFAMVNSNDEEADDSNISEVDEKKSDSDISWIRESMDISDEDLDGSFESVVTSHALGPGLAGFAVDQDLGFVCILASDDGEKFTYAIISPKDVDKISSVEALCLVQLTGGLDLGAAVFPPETLARLVSEADINDVNSENIEELRSRLTLLAVKAQKNKYYSPKDTSSNNCDEEVNPKPLSSDERDFAIAQTAPKIYSAVKNLPGVGDVTTDQVLAALQLHADEEGGLDRTAFSQLLGSLREGKITRIEDQKVSFQVTVSLSSSSSNLKLIDIEDVPAFLAVALSLRYDVSIETSIDCFEDAGGDIHDQFPAFKPLGELVDDAKAMEGYISKALLSNKDEKQ*
>TRINITY_DN1259343_c0_g1_i2.p1
DWLKYKSIGDDGARYLADALKINTTLKVIGLERGGVRDEGAIALAEALRVNDSLRTMHMDENVIGERGFEALTDAMRVNHTFHKISGMKTEMMQQKELRKLCKMNRDCMDAAMAREQKYQVFGYDDGRRSNNFDDYREEEEKREMTERAPTPRRKGGGASKWAALRGAFNTEKKNPKPAARQSRPPQFEAAAAAAVAAEP
>TRINITY_DN1259355_c0_g1_i1.p1
LQVGKGRDVGMSQIYQFEAKLSQGAGEQSLSRDVYRLCHRLDFSRLLSYYYGGIGHYFSNVLTVLTVYVVVYLMAILALFDMETIGDRLITPMGTIQMLLGGLGLLQTIPLFSTLGVERGWWASFRELIGIFATGGPLHFMFHIQTKANYMTQTILVGGAKYRPTGRGFVTQHMSMDEQYRFFASSHFYVGVEMMAGLIIMGIYSEAGQYFGRTWSLWLASASFLFSPFWFNPLTFDWNMVTSDYLKFIAWMRGSSGGAARSWSVWWNEENSFYSKMPFASKIWFIIKSVLYLTIANGIAKSNLLLSDTTLNQPKISVVLVVTAIAVAFGLWCLLGTVEHMMPYPIRRTAGIIIVLFLVASITTAFIEDSNFIRYGLAAYYGIGAVCQIGLLFGRKFVKKFYCVHDLVCGHIIFIPLFILAILQVPHRIQTWLLYQNALSTDVVVSNILRYARKSQESGGTSAPNEDLVEQISELTKKVQKQEQIIENLGRSGGMTSKPSLKHNPSTDAIASLITSSRENLDINISSYGNFRPTGNQSSMPGSVSASNLDVWGEMALGDAAGTSQSGYQTAAVRPANTFAGSGDFSFSQPDTMPPR*
>TRINITY_DN1259370_c0_g1_i1.p1
GLRGGERGATSAAAEAFVKSNCRPVSRETVTLLHPGEYYDKLRATCNLDDDTLHQMSLSTLNGEDVYYHSDTFLAATLACGGVVECVDAVLGGSGGGVGVDVSGGTFAKIDNDGQETEEGNESPRDVSSFDPASSIATTASSAAAAEQPAPPHY
>TRINITY_DN1259383_c0_g1_i1.p1
DEPGSEIMDVLDGDNLLYRCVTVTAKHWQPEVCEPLMVDSHHDDPKSISKRRFQDPAALHRTLPPTLQNYLLEKCIMAAKNDLDSEKTAVDTFERKKSIEEDSNTAAYEQKMRDMRVELDKAKRSQGSEVADMRAEIEHLQMRAIKLKSELEQKTRALEEHKRELKCFRRVPGIHNFGKISTATDPKVIDKTSCTYSANPEHHFPNHRRGNRPPTQMPLMVDEYNNLGKQNGYIYDDGRGELLPVFFYARR*
>TRINITY_DN1259418_c0_g1_i1.p1
MVAISKHLLSPAALPTAPDQLSVLSYNVLLPNSRDGWWNYKMYDPTSYSSTEIDRISTWDYRRNLLKDRIELINPDVVCMQEVSPDSFEEDFAFMKEVLGFDGVEMFKRGRFRPATFWKKSKCDLVSAMHKDRTLLTAFHLDLPSDHAHSNKVWHVLNCHLQAGPQGPRRVRQIDEGVSASFKLAKRLKEEEPRDPLLIVCGDFNGGDECGAVRYLETGGIGPSFIEDGAPVASREKPCPMSQPLSDISTFTSRPAPPTLVVAELISQMVKDESSAYEKPELSEDCINRLTRCFYNYATDGVVMNIEDTKKWLIDINKEVGRGSEYRSAAREMGWSEPEQDGNENNPKVKPRITLPEDGLLTLNGFLNVYQAELRGGKFWGIAYDLSVMGETLPSKGLFSARFDRMYCTTKLRPIAVLDTEADKACPNESEPSDHLPVGATFSIA*
>TRINITY_DN1259431_c0_g1_i1.p1
MLGRTSTSAIRRVSALRRNVRALSNDPQVDIDHYQGDWKTYGDIENYTPGKLTIQTFNKISPTGLKRFGDDEYVVKASEDGKCGNAHAILLRSHKLQEEEVMHTVRAIARCGAGTNNVPVARMTELGIPVFNTPGANANAVKELVLTGLFLGSRRVIDGINHMKDLGRNGLAKERVEKDKSMFGGREITGKTLAVVGLGHIGAATARDAAALGMNIVGYDPGLSIESALKLPKEIDLKDSMGAAVSAADYISINIPYIKGEGGTHGIIGEEVISQFKPDAVLLNFARGELVDSEAMKEFLDRGDGRYVSDFPDDLLWDHKNSVILPHLGASTEEAEDAAAAMAADTIKDYLTNGTIKNSVNFPATALPDRPEGSIRITVVHKNEPGMLAKITESVGDDLNIIQQVNHSRGEIAYSVLDIDTAGHSDVVSFKKVQETITLLPGALSSRILYITPGTGYARNMEGKYFV*
>TRINITY_DN1259480_c0_g1_i2.p1
RDCWEKRDCDIPNGAVWRPFFFARQRYISTLFPSVTKRQNPTAIKANSLPTMGDKSEKERSAAKKEALKAEAKKLGIPYKELKAQRKEEKEKKRKSREANALKSDVDVNHNGEMKRMRAWSKDFDADGTVKKGKAEAGGEGPAEKRRRTRSMDLAEHADKKPPVDKLPTVVEDAPKTTAEWRKHHNITIRGHGKNTGSKDIAEPFLKFDDAPFCDSIQRSLKAAGFASPTAIQSQAWPLAVDGKDLICVAKTGSGKTCGFLLPALHDFVKSGGRPKNQRPMDMANNGPMLLVVAPTRELAVQIMEESVKFGRAAGARSICCYGGSNKYPQIAAFQRGIEIVIATPGRLNDLLEMGKANLSRVKFLVLDEADRMLDMGFEPQIRSIVAQVPDKRQTLLFSATWPKEIQRLAHDFLTDPIQINVGEVDALVANKDITQKIHMMREDEKPDKLKEILTDLIKVAEDEGVVEEPAPGALRRPVDLGGKKHAKVIVFVAKKINCHELANQLWSDGFAVDSLHGDRAQWERTKVINAFKDGTLRMLIATDVAARGLDVKGIGVVVNYDMPGGVNGVEDYVHRIGRTGRAGAKGVAHTFFCGSKDRKSATQLVEVLGKSDQEIPPELQAMARPRFGGRGGGR
>TRINITY_DN1259506_c0_g1_i1.p1
TPTTHNKGPTTSASKRTPRIIRRKKKPSSSSTTAIDTNEIPPHIQNNTQLHHIISTTLPQDYEFEIPKTIWRIEKANASAIALQLPEGLTMYASTIGDILIKFAYRFQPPPPSSQKNQQQQQQVDDGDDNSGSISKKPTREIKSLSILGDVTYGACCIDDLSARALGCDLLVHYGHSCLVPLTCTVIPCLYVFVEIRVDVQHLVDCVRLTFLEEERIRMSCVAEENKDDGSTSATASKKIIEALVMGTVQFRSAVVESAQRLDGSSSSSESSSSSSQDIQVQFQAIVPQAKPLSPGEVLGCTAPSGLAQMDFQDALSKTRRRQARRKNNQDSSSSSTTPTEPALEDENSTITTRTRERVMIFLADGRFHLEAAMISNPSLRALRYDPYSKTLTEERYEIVQMKKLRREAILSVRSILG
>TRINITY_DN1259517_c0_g1_i2.p1
REKRMAELKRKLAEVQKIRSNPSASCVNISSSKGGGNTNTVMQLRAKKKQQEMMKKVEDRAQAESTSDDSRHVQPSPSADADAFEGISSNAAIHKRSKQKKTGKATKSKTSIVAEQSFYYVLAFFLTYTWSIISRFLIAVNGESPFFFTVCQSFFDPMQGLFNYIVYIRPQFLVHRRKFPSLSIRQCVVSLITH
>TRINITY_DN1259520_c0_g1_i2.p1
HHMTHLASTLSSSSSSSVVLTRVVDTPERRRRNNTTTTNTNIRALGGFGPEIKPEEIRKIQEARRKKIEQAKRDAEARKKGKNNTTKKTKNMKEEETKPKKFFGLF*
>TRINITY_DN1259654_c0_g1_i2.p1
MKVPKQLPPHRRIPILRYAMTLTLLSRRCSSLIVQGAKPSIRPLGISSAAFVQGQPFFRVQSQQFQFTTSNKKFAGMTSFKKSKSFTRLATQRSMSTRMTEEEESVLKGFLEETTSTDDFFASPEKFPDFESIGIKSPVLIQRINDMLNQSKASTKARPSAVQAASFTAINSGTDVNIGAETGSGKTLAYLLPLIEDILQRKKEALGEDGKVGRLGYDYGRAVILVPNKELVNQLVRMAAELTGGLRSIVWSTSGENSIPSGGSEEYDESNIVRLGVLPGGLKIPEDYKPFRIGVDDPVNNAPLDLIITTPASLGPMALNPKNIDLFADIQTLVIDEADMLFDGGYLRQLENVLLGFKRADRLDSSFGVKKTQHVLAAATLPDMGLKSADAYVQKKFPYATRVTMKGMHNARHYGLRDTTEWIEDDYDDEMPKKRRMERLIEILQTDTNTSTAKTGLKGEKIMVFLNSAGDVDSATGALERAGIDAVPFHAKVKLSERTENLSKFRKFEAGSDENDEDTVPILVCTDLAARGLDIPGVSSVVQLQFAGNVVSHLHRMGRCGRAGNRDGKGIIFYGGVESELVEVVRKAEEDQETMVLKGNDIVDHSNNDENSGGKVQDAFSRKRGFTKKRKKIVRKARQEEYYNEEF*
>TRINITY_DN1259661_c0_g1_i2.p1
VYYNNRRNQQQEGKDSHTTQDSSGINKTTVPVGSQGEVESTQPSPGENETGAISLPEAESYFGTIEATRDRDGFDDVSTLGDPYMGDAVAVVDADNTVGESTVRSEQQEYYGAGGKRIPTGIDSIMSSRFGGSTIASNRMMFSDDPTLEDIYDTPEGNQTEEDASFERISVEAPAGMLGIVLDNPRMDLPIVYAIKETSALHGKVHVGDLLLNVDEIDCRGMSAHQISTFLSSRSKNPARRLILARGTGSG
>TRINITY_DN1259717_c0_g1_i1.p2
TEFYRTKSYFSATTTMSAISLDALIAGEPAALAIAVLSLVVAVIIAGVILGGSKTAMNKDNFQDFKLIKKEIISHDTRKFTFALQTPTTLLGLPIGQHITLKFTGADGRGVQRSYTPVTGDETPGSVAFVIKVYKANVHPKFPNGGKLSLHLDSLKLGDTIEMKGPKGHLEYLGNGNFTVTQMRKPMQSRHAKHFGLIAGGTGITPCLQIINAVLKDPENSSITLSMIYANQTEDDILLRNELEELAAANPERFKLHHTLDRPPKKWAHSEGFVTKEMIAKHIPAASADGSTQVLMCGPPPMIKFACLPALKELGFKDDSYFSF*
>TRINITY_DN1259717_c0_g1_i1.p1
MSSPAVYLLTDPRMTRHRPVPPPAGVEQNYQLDPPCERPERIIRILKRLDELEKSLARGGKQKTQPSFLRLPCVPVSRDTVTLVHPGKYFDELRNTCNLSDDELHALTLQKLDDDDVYFHNDTFLAATLACGGVVGCVDAVLGGGSSNSSNIGERASEAALSDDDAGTESPRDISSFCPEEDRQTKSVRSLAIVRPPGHHACQSHAMGFCFLNSVAVAAKHALATYSSKCKRVLILDWDIHHGNGTQDLTFDDPNILYVSLHRFAKNGYYFFPGTGKSSEVGFGEAEGSNLNIAWECSDVGNTEYAAAFSELILPLVSAFDPSLIMVSCGFDAAKGDLIGDCSLSPDMYHCMTKALLETAGVRVPTVVALEGGYNLDVIANCCEAVALALLDKSFDDRVGVGAKTAAVLQESGNTRNQSTPKRLAELDRKEVPLSSDSISDIGGDQLEDISMSLIDFQDPSSSSFNESTLMESMQHLVGDGDESDTGGIDGDDKDGSGSASSSDIDSSPRQLKVVDEDTSLNASNEGILPNRITHQPLPTAASKERLRAGRVVLSSLWNCDAPSPRMKGMGAKNTAIRNINQSIGAIRSTRRWRNASLLPVKEILHQNDAVPIMQTRSRRGYRVDPDQAVAEMNQSMGEVSLG*
>TRINITY_DN1259762_c0_g1_i1.p1
MARAFKSKAKKKVVKTPKGKKARAKAKLDRHWGELVNDDEIRAAKYRKGRSRLVLKSKSSGRDRREMVAGIGEGPRFENMKPGVDEYSSDDDDSDLDGSTNTDIAGALDFLMSRIDGKKKISSLGGEPKEMHEGNEYEDTDTMDSEVGEKEIEKNSAMESDGEEEGSAGESDGDDDDIYLLGRDSDDETDVGRGRDGFQDHFSRKCLPEQEDALEKALIPSGKVKKFPGGTPHLDSNIEVTLSGDILEEAAGTKHSIDFFNELSRGYFQYVRQVLVKNWRAINARSLQANVDASEQDGGNKQMQKKLFSSLQTTIFPSLSSYADLQITLETRDNRHDIGNLLALHALNHVLTARRRVQRHNRRLKEIREKGEGDEGAMDEAADDERFRDSGFTRPKVLVLLPTRGTAYTFVNRIIRLMGDSASIDHMERFEAEYGDVEAVENDDDDDGSERRRKAILQGKGEDWKELFGDQANVDDDFKVGLSLTPNVAKRTKKAGNSGGISGKLYSDFYRSDIIFASPLALKMATSADDEEEEDKDRDYLSSIEVCLVLHADVMLMQNWDHVSGCLENINHQPTKSNDTDFSRVRNYFLAGQASFWRQLVFVSRFADPCLISSFKLHAQSARGRLKLRRKVSAEEASICDVLVPMRQVFQRVPCDSFRSQGDDRLNFFSEKVFPQLSRLGQKHTIIYIPSYFDFVAVRNLLLKKGASFVSVTEYARASEVSRGRARFVQGRKNLLLYTGRAHFFLRHTIKGARHLILFGLPEHPEFYPNLMNMLVGNDPRMEVDAPPSCLSLFTKYDAHALERITGTKNCERMVKGEKNTFLFSS*
>TRINITY_DN1259768_c0_g1_i1.p1
MVKKKGKSKRISLKDKYKIQKRVVESNRKTRKQAKRDAKAGIVKHNKKKDPGIPNSWPFKQDLLNDIARARDRAEQRKLAEKETRQNQLRDFNAHRKKGGTARSYEEMMAQANKDKQDFASNPNRGGNEAAGVRSEKQNLGQSSRRAYLKELKKVINGSDVILQVLDCRDPIGTRIHPSVEDAILRHYDKKMVIVLNKIDLVPKQAVAGWLKYLRRSHPTVAIKAGTNQSRGNIGQTKGESALQSSSGVGVESLLHLLKNYARHSSGDKKAKNSKASISVGIIGYPNVGKSSILNTMKRSRAVGVSPRPGFTTSMQEVVLDKSLRLIDSPGVVFDDVSGESQSGGHALLRNCVDADSVEDPIPAVQGLLERCSPESLMMTYSIPAFPKGDVMAFLAMVAKRSGRVIKGGIPDKVSAARTVIRDWNGGKIPYYTMPPASDEKGKDTSHKADTVIVKAFGDAFDVNQVDEEVLKGLPEDGMDFVKLEPSVPSDTKPSGDAARFLTGEDEGNESSDEEMDMDGVEGAAANSNAADADDYDFESM*
>TRINITY_DN1259768_c0_g1_i1.p2
MTFTDEEIAAAEAQLVPLSASELSHLRPLLEAFATRHQSHHRPIALVTSGGTATDLEVNSVRFLDNFSTGLRGAVSAEHFLRRGYAVIHLWREGSAAPYARTLSAALGTKQANHGLGSDAMGRLYNFPGEEEDRDEEDRMISQVRSGDPWLTDSSNKLSSGEGGVPSLDSPVLFETKDGPIRLNNRVITSSNIETALRERAKVFKNGLLLTVKFRTVDEYLSKLKLCCEALQDSRSLAVIYLAAAVSDFYIPKANQSLHKIQSQDYGTGSESNISVDNDNCLTLKLHPVPKLIPALRKLWAPDAFTVSFKLETDTAILKHKAMLAIRRYGPHIVIGNILATRYSKVWILRRTRYAEDDERSECKGDNDDGEFDAKEICKAGGAIDELEDAMIGHVVEKHFEYVANHIPNEGRDDRTAIVAGAEAAARHNQKIIEKKMRIENEIYWKRVKEMALNLAGHALGMVLTWSLTNMLQQRFHRK*
>TRINITY_DN1259786_c0_g2_i1.p1
MIPASMASVASLTWSIFSTGLLVWTSTSKVQALLAIGISIGIGSGFQTVGFDPKSAKYSSLCVLGAKLLLEGVHPVFFRLGPFSHIVLWVSRIAKSLAAGCFLVGLGTAVLQYKRQWKCRAVKSKDKAPVKHEELASRIAPHDNIYDVADAMNRVFRRGQAGAIVTDVSTERSITVEFYWFRPGVANGVNIEFSASATEEEAINFTLDDLTKYERIVLERGLFRDLFLFLHQHAKETNDVSSGRRLYRGILP*
>TRINITY_DN1259984_c0_g1_i1.p1
AASVTHSFLAPVADLLNFGPPCTRGSYDSVTHRFDVVATCTFRQGQEITFYYSDDCEDEMRANYGFVHPMIPPCPTIDVWRETADGWRIRAEEAGKSLAGAYAEAGGLEDEFETLESRLERCGCGDSDGGKDGGNNPSRDETNSKKDGGQRNSQEQRTTFAEMFGFPPPRRELRGTAQTDDGGGIGGKAGTEGAGQAEGHGGVRRPWRVGQRDTGESL*
>TRINITY_DN1259995_c0_g1_i1.p1
LDDGNVGVLTRVEKDVAFVLTNVGTLERPNVKACKLADFKRKMNSRNQTAQDGAMELIDVGSIVRINEGQLKDVNATVEHIYKGTIWVKARGVQRDGGIVCLRSRQCFVHGGQGTRQGGAIPGLTPAMQSAFTNAPKSP
>TRINITY_DN1259996_c0_g1_i1.p1
RRRGRRLEHHRPVVMMLFPSLLLEDDENDAPKPASGGVFDDDPPVFFEEEEKEDKEEEFAASMIFPMDGKEEDGKRRKKTKKKEKEPLPNTKNKRSRGGGETRVTTTTRSDGSSYDDDFATNRRVVAYDDCSEECLREVVLKTMSENERENREKEQQQEDVEMGATTKTRGEYRPSNSENYSNNNNNNENGFDAFDLDDFMADFVPPEE
>TRINITY_DN1260025_c0_g1_i1.p2
MRNARSNDSLRLHSQAFARRNVYDMNNPRKRAWAITEVTVLESYQGPWVNISEETKITVLGYIHNHSYSTNNAGNNKNDTSSFTQRDLSLPQQQSDVTKCQHNNSFAWISFTVATARSVNLEQACKLRIYNAAILPCRATMTLDLPSVCNEKKDEDCHNDEIASIRCDKMVICTQLCERNDKTVSNIYNSGELM*
>TRINITY_DN1260101_c1_g1_i1.p1
KVLRLRGAKEDYDSATSLLKAMPTAFTSTLPFSSTSSSSSGPLSSMVSNVANNFSDIYRHVDGIQKFRSEVEEANSANEKVTRENGELKRQNEYYQKRGDHYKGEYTKMMEKLEAAHSAYNRVKDREEQRFWDDELASESQGDGDDGKAAGGGISIGGISSDAYDGYSSPTPSDMSISDSEDNDSSDDSASTAVEPVGLPNREISQPSAIASISPVPTSSGAKQGAALTTGAVAAKAETQPQLEGSSIASQQRKKRKKRKQAKSADLADWFEAS*
>TRINITY_DN1260110_c0_g1_i1.p1
SVPHSFGNPPAAVAAFTTPTTLSAPRRTFVQFSGPLFSTPPPPTRFLLSYEYIPDVLEKRGPFREGHIGLAKDMIAEGTCVSGGPSAVPGEDVPNGALFIFTTKDAAEKFVAEDPYVSNGIVTGHSISEWSVVVGTN*
>TRINITY_DN1260157_c0_g1_i1.p1
GLDYSLLDELMQDEGGGLDDDAFLTADLTDDSNTMSLDELDDFDAPMLKDMMEVGMEVPSVDEVMKTAEEKKRLALSLHKEGNKVGATAALAESKKLASQGQRLSDMLDAIREGKSEDPDDMDALEAMLDQTEGKPAAARSKSVPAESQGPLKGAEEYKREAVRFKQEGKLTDATKSLRLYKKALAEEDRKREMEECRALVEELNSEIVLAREQQQRHAFYERFVDVQAGAAQLCFWRRYASNCSKVITVIQAKGIKAVKIARTNSGGGNYIHNEDLGFVGGSADPHDARMELTIMDVMDIRENKHLKKILRQIEKEQKENKAQVAAADKPSLRIDVTIQLPPSEKESGSNISLSFHPLPEENNGVGDYNCGISQYVQIARGDSRFAKTIRRRMERKRIQFAVTYVPPQKKKSFFKKNQENGQTETSLGYVAVDLKDILGGNFIAGDFPIMDSVRRNELGGRLRLCIRTGIPFDPAACEAHDALQELVVETPSTAVDFTRFDALSFS*
>TRINITY_DN1260180_c0_g1_i1.p1
RVNTMCGVCCVSMKVVVAIDLIATMILPASYCYAGYLMFEVFFKELPVSTVLLVLYGIIMGVQVVVFILRSRWDYIWWFTIYFTVGLPVFYLILPVYSFWNMDDFSWGKTRSVGGSAVKSAAVEDDDDEEQDLIKEKERLYNEQKEQREGDDASFDSRQSGGSRGSRNSRGSRTSHGSNGSGDRSYNSRTYDSRNGGDSYRSRDDRSVGSGSHASRSSRRSETSDSRMIY*
>TRINITY_DN1260186_c0_g1_i1.p1
ETWDELHLYCYRVAGTVGLMSMPVFGCAPGFTERMAKEPALSLGVAFQITNILRDVGEDAETRGRVYLPQRDMERFGVTEQQLLDKVVDENYINLMKFEIARARRYYARALRGVPMLAPESRLPVQLSLDAYGKILEKIEENGYDSLTKRAYVGKWEKLLGIPSSWYRTLDISSIIKLPEDWDKPSLDEYEKQLEDLIEQQWEQSSQ*
>TRINITY_DN1260209_c0_g1_i1.p1
KEGYTVQGKIPDRPKFTTELKTSDMLKDEYNRAGRQKKCYFYVELEEPVLVLHDDGDELRHHLELDAHDLEFEQFKCTYFHGVQRPVNGGSIESGKWEIKDERESGGKVAIMSSATTLTMLSAYHRTLVNHQAFAKHHGYASILALVSRDTLAGRSGKFAKHMAMGVQTLKKDHDMTCHIDLDAWFASWDPLSYYSKNWPGDKNLFFGDTGQVWLNSGLMCARSVDWTVDFFERVLNAVHEKGMDENSNPVKFGFKRDQPAMWHVLATEWAQKDNIPYLGTKCPRWDSCNPDSNPIECWHWCFWDAFQRRPKGWDGLHDLNKLSNVYLDPQENEPKMHRMCLASCQSVLSRANMALCSTITGSAGCLPKDVDKMSLCDGRGCLQQLTSKGGAWLKHTGHQHWRDVLPTCIPRNSQESEREKRSYLSLCDTKRTV*
>TRINITY_DN1260281_c0_g1_i1.p1
EYTSRTNVESFFATAEASINSTSKQKDGSAENKLLFVGYLSAPANTARRAQVRKRCFPAIWKAGYDVKFFIGRPNEEGPVSKAQGQRATEAETQSALQLQNESDQYGDIVITPFRDAYRDLSDKVTFLFRHGVHAGAENILKIDDDWCPDMSAVVKACSSTTPTRARYIGQYLWNGDEYEVMKGRDGSVSKFMTGVGFILSSSLARAIFVDDLDHTLLFAPYGTSSDDANIGKWYDYAAQSHKGLEFSREVFPQLLFASGGN*
>TRINITY_DN1260321_c0_g1_i1.p1
HNSLLGQVDVVKWDVPNHIAKPRRVLYHDLIYVLRRYVLRTADESEPRPWDMSLTKPEEFERYERAQSMKEEGVGYSYWKPEVSVKLVSDDLTYPGELVGASGMEVVQLSSARPGHDSSYAYLPGLIVDEIGLTSEKYIALNGTVTALPLRISFDRNDVGTKDEAGSSSGLAQGGLSPARWRLLSHLSDALEAQKDLGFEQSDIDDLRRLIAETNVTLLAITILASTLHLLFEFLTFKTDIEFWRGNKDLTGLSVRALYMDFISQFIILLYLIEMDSSLLMTLPSAAGVLIALWKCQRGSGLKFVRAEKVDTAAGISFYNKFFRLFGYELSATRLKITDPSKAADTKNIGGHEAGGVDLVALSIETDALATRTLGKYVLLPIVLGYTLHSLITEQHPGWYSWLIVTASSAVYAVGFVMMTPQLFLNYKLKSVAHLPWKVLGFRFVNTFIDDLFAFIIRMPTMARISCFRDDIVFIIYLYQRWLYPVDTSRPVEGGGMDAISAAAATEASTSSTDAKEKKKNQ*
>TRINITY_DN1260321_c0_g1_i1.p2
GMSRRPQPKLTVAVIGAGFGGLAAAIKLNRFLDNDGVTLVVFEAQLQGAVGTVYGNLSLPHGEESLRSLGMSNSWEALSESAAAHGKMIESNNSVPQEDLRRALLQVAADWIRPSERILGVEREEKNGRLRCVIDEGGLEIKTSDEFDIIIAADGVMSRFRSISSGEKVALVGDSRWCQDRFDFGLTRISCGADVAIRDGIEVAKLIFDAVQENNIRHLDFGKFCANRKCREIRKRRTLTYEVIAIAVGLRIASLEEYRRHVLTIMESVTGTSMVLLVSFYICGKVRVPLPRSISPIPVTLHTLIACWGGMALGSSAAVIGATLHAILWTAVNLEGARGMSNSGKGVGKITPFHRAMPSLGYVYGLIPCALVAGNLQLNPVLVAIVGQTCTLATGIAWLAVSKDNDHCAAALLRTGALPFLPGLLFKSIIAWRLLLIYKEVGKTIVAYH*
>TRINITY_DN1260345_c0_g1_i1.p1
VSSTHTTKTDTMSRQAHDVIIRKYPRCIATISAGFEKGDFLVREEKGQRVYFDFFEEAFNYIAAKGYSRMPKGEEGEWMDLMESVHASVKGGMKYNTGRLLMVLHKPLIPQRGEEGYESGPRYGEPEDMDGQMQMLPMP*
>TRINITY_DN1260421_c0_g1_i2.p1
RNHVFEDLVQAILDPAVCRDLSRGFAIKFVGEPGVDEGGLTREMFEMIAQEMTDPARGLFKMECTEDPVTLQKRQEMSPDPTSMLGSTTQDSKNLLRRLYVACGRITGLALATGNLMESYSKYFLQAVLQEAGGTLSDLLYEDPVLGRTLESLLERPLSELGVEPTFSCTLEGSIDAHNTVVELIPGGSSIDVTDENKHEWVKSLCHHKLCQSITEHAVAFRQGMLDVLSEAALHLFSAAELKKELSGGSLDQLEDEAFCKMMQAWQKYTEYEGGFNRNTRVVQWFWELVSSKECKPGIVLRFVTGQSRVSESGFEALRPRFCIVCAGPDEAVLPSAATCLNLLRLPDYSTKERLKEKLCYALDNGGGHWTA*
>TRINITY_DN1260520_c0_g1_i1.p1
SAAGDLEAGFRSEAMRKRSMMSHRSSIDRADDPFAEWEGKALTWRNINMTLEAGRDAEKNPSKQLLTDVWGEVPQKEITAIMGPSGAGKTSLLNILAGRARSRGRLAITSDVRLNNYEVDPTKLSVRKQIAFVAQDDSLQVTST
>TRINITY_DN1260528_c0_g1_i1.p1
IVICGFGNMGRSVYSMLKEAGLDGEGDIVAFSLDPSRVTEGALSGAPVIFGDGGRYELFKAAGVTAPKAVLITYASRSRRLNVLTRIRATLPKETMIYARADDQREYQELIDAGADEVICQTTEAVVRFGGLLNTCDDPEKSNEVRSLLLDRDYSSEAIPGYSMRRISDLSEEVGMRSKDILKLYEFFDALGYDNDGGDITISEARDFLMRSTAFEPLDSESLTKLIKRIDEDGQGDLTFEEFVRICAASELTLS*
>TRINITY_DN1260569_c0_g1_i1.p1
MGGRNRVKGAPKKKSIKAALHSGMGSKRKLSRFGKKKKKNHAGLDATFIGRSACLRRLHVTLKDFRRLCILKGIYPREPRGRAPSNKKGQVFYHIKDVSALMHEPLLAKFREFDAFMKKVRKCAGRNEKDEAKRMDSYAPTYSLHHLVRERYPRFVDALSDLDDALAMVYLYAALPSTGDVVSKITKKAQALAAEWGAYCSTTSAITKSFVSVKGVYMEAKIQNTNVCWVVPHSFTQNIPPDVDFRVMNTFFEFYETLLGFVMYKLYNDIGVRYPLPVTSVDVSAASSVLSANLQVLGKALSASGGAASNAIAEAMNGGESETSSKKKVSSAKLDKLKTVDEALQQIDESDDDESMDDEEEVDVAGPLRAALESMDHQQETNIGTAQNMTLDDEATKRKRLLAGLTFFISREVPKGYLELICLSYGGKVGWEGPDSPISIKDPTITHHIVDRPKLPSSFDDLPKSREYIQPQ
>TRINITY_DN1260590_c0_g1_i1.p1
KNMLRANLLIRKVPSHLFQARRCMSKEIQFGVEGRAAMLRGVDMLADAVQVTLGPKGRNAILAQPYGAPKITKDGVTVAKSIDLSDPFENMGAQLIKSVANKTNDVAGDGTTTATVLARAIYAEGCKAVAAGMNPLDLKRGIESAVKCVVTELEEISRPITTREEVSQVGTISANGDVEVGTLISDAMEKVGKEGVITVEDGKTLENELEVVEGMKFDRGYISPYFITDPKTQTVEMEKPNILLVEKKVSSIQQIIPLLESVIKTQSSLLIVAEDVESEAMATLVVNKLRAGIKVCAVKAPGFGDNRKATMLDLAILTGGTVISEEMGMKLEDVKPEHLGTCKKVSITKNDTVVLDGAGDKADILERCDLIRSSIETTKSDYEREKLQERLAKLSGGIAVIKVGGASEIEVGEKKDRVVDALNATRAAVEEGIVPGGGKALLHCSTKLDALIKSTENMDQRIGIEIIQKALRAPLFTIAKNAGEEGAVICGELSKDGTKVSRGFNAQEGVYCDLLESGIIDPAKVTRTGLVDAASVAGLLTTSECMVVDKVEEGGAGGGPPPGM
>TRINITY_DN1260713_c0_g1_i1.p1
MVLVWNDNEEDAAGGEGNDAQIANENNIDDDLASGKGGVPDREKSSTQGEGVLSFEGKRTKWSLFGMIRPSTTDVDGSGGVTTCEGDVEDESNCGKSDSNSALLNSSEDQSLASSMPHLFLQNEQLERMIANVADDDVEVEESAKFRLLSISPDGGDADGDEEKYWEIGTELPSKPGNDDSNIDDGIDEFAFLIEAFRSGEVFEGARRRPNDVALDPRAKARGFGSVSQDRSSRLQDECDEEVDAGSATYTHPNQALFDILDRNFSSLSPQGNPIGDMQSRPLTAEDVRLCFVAFVSIFSPPPKSQLAEDYNHTIDEDLAARELSNDGRVCSEHRPEHDDKSNFRWTGRPSVPMDLAVALWSEVLTGDGRNMNAPFINNRNGDVFATSPGRTSPAISYVVDSMVSIGLVDVMENTEIKSKIGRLQSENGKQRTQETIVVHRDINQEYGEYLADSNYCDRYPQLIEDNEQRWSSALADFGRLAEGGWNVFFSEYDIRVLPKNLIRAQIFDSCSDLLREERFINRRLEVMGVLEGTTAQVTDIDDLILDLCDKWDSYEGNTDWRAFLLEAYNNVRVFMTRNLTVIDEVTIASYDDGSHNYVPRSITGETVGRSDIAETSSLDLIKTGRALHLIGVSLGTHGYIEEEIQYYLHSLSLKERVAGGMERIDTSDTLHCLAFACDSVGRTGEAIENYDRALAIRLKLLGENDLRVAETLHNKGALCCERGEIEDALDFLDEALRIRTEHLGDDHESVADTKQWLGNAMREWGDHEEAIEYFKEALRIKKMVLGEDHEDVSNTIYNLAIVLDDLGHFDESISCYEEALRIRRLQYPNDDVNCADYLQCLGNASNSLGDQETALAYFNESIEVRENLLVPDSSKEEMLEEDYDPQFVRLSPYEDDVKAQYEKLSVCYEEALPLMSSVTGDSSTDTAILLRKMGNIYLKTQYWEKCIGSLNGALKARKALGMSGRSEDLITALMFYQKGKAHLRWHEPSLAKSSFELSLKLRILHVGEKSIEVAMSLYGLGFALGSLKKHHQAIIALNECYNILKTNIGEEHLRCGDALHLIGRQLAASSSFEMALTKYTAALRVYKFNNLKVDRRFVAITLHFMGRAYDRLKHSGSAMKCYREEIRMLRWLEEANLEDASDHASLYSAYVLAGDVQARAGEYEESIKYFELALEQAKLAFGREGKQVVTTMEKLGVIFAKKGQNILAKETFTNAYTLREAVSGRQSAATAVTAFKLGCILDKLDEQEAAGVCFAEVVYVQKEKLGLKNEAVAKSLYKMGENYAKRGLAKDAIASFQDALTIRRKVSGDDSEVVALTLHRLANAYMVVNEEDKGILCFKESFRIRQSNRNEHSAEMAELSFDMARCYNQSGDYQQASSHCARAVEAFRQRSRHDARLLQSLYLMGVVYDKRGKFGDAAEVISDAIDILGEEGEDTKARNAKTKLLGFLARIYRQQNDFKKAIDCYQDHMATIPSDFPNREEITAEDLLQLGNIYDQMNFLDIAIEHHQKCLDIRKRTGNIDGAAQALFNIAMVQEKQKDYQSGIRSLRDALRTYKMNGLSSEAALSLSKIGELLEKTGNNPGAMEAYSQALDMIRASPSSVNDVFTANTLHDYGSILLKSGNPGKARPLIEECLAIRTEKLGKNDLKTLESLHCIAELCIKDQQHDQAIEHLEYILTIRRAELLDNHEDVASCLQSLGLAHIERNEGDDLEKALQCLNESMKIKSESGGQESLESASVMQLIGRAYGKQKEFKKARDMFVNALRVRKIELGNDAPECALTLFSLGDIQEKAGKWQEAENCWLESLRIFRLSHGSKSVEVAQTLKSLGVLSMKTGHPETAQKDLKEALVIYQQTSSDTQHEADTLLVLGKAYAQMQQRKEGLESFKASLELRKMVSGKDHVSIAEVVYEIGLLSESQGAHRDAVDCLNECVRIYRLGDQDVQIAMCLNRLAAVHSEDDEHEKALLSCQSALSLYKASLGDDAVEVGHTLHQIGGIQDLLERRDDSLKNFQSALRIFELELDENDSAIALVHSNIGINFARRKDFKKAIEHCASALSIRKNAKGSDDHDIAATAFDLASIYDESENYDKALRHYNQALVLYRSCLGDDDVEVANCLKSIGSILVRREDEEEALHTLLEAVRIYQLSGDNCPALDLAIVLLHLGQVYQNRADYEEALSCFAQCLKTRKAEIGEEASDVAPPAFHIGSIYLLQRKLDVALVFLNTARDIYKESFGTESLQYVDTLAKIAEVLILEEDYDVALSELQNCLRLYKKSVGNDDERMAATLSMIGTIHDKRVEYEDAMKYFSGALKIRIKIYGKNHEKVASTMLEIGSVLDDWGDSEESLDCLNEALRIQRLRLGSNNVAIAETLSKLGSVHSERDQHDMALKCYEEGLAAYKLNLGEGAREVGHTLQQIGAAHDSLGQHEESLRVFSQAFKVFKGLGEDEDLSVAMALNSLGINHARRMDYPRAVELCGEAIRIRKARLGDDHLEIADGLYNLANILDEWHKSDQALKFFAEALSIYRKCLGEDDVEVANCLRFMGSIFEKENETDDALASYDQAIRIYQGHEGNGNCALEQAAVLWGLGRIYGKRSEYDRALSCFSDCYAIRKSRLGEDHEDTMAVKRFLDAIERKRRRNAT*
>TRINITY_DN1260726_c0_g1_i1.p1
MTGQIVAQKKKELLSTIGEASSAVFLLRNYSKFGLEARICYHFDLTLAGSTTIDDKFNSDDKKGALPKKNSSPNFKSLEGGSIKKIDSGTRIDECNRTCGILSVLELSPLAASHRLSRRQKRHLRNRLRELNCEAEKFHTENSTMCYQPKDLPLRCNPTTKVLFGYEKTRIAFCVDASASLTSTFGVHGRRPGNNDNRCLCPLDQLPEMAKVFFGSLAEPITTSAIPKVEYRPLIYVTVLAVFPMGKTSETNLLVRDFLIHDEESFKVLVNKISEWALTEIEYGISRRQQATRLWSMPIYSSNMNHILEAADYSLNLLTSEARPVIVVATDGRSISCEGIVNIFPHSSRIDIPIHVLDLSQRESHSLNNDTYSSKQHEMSFLTYDPGGCEDFPLYLTDDTEALFILCRATGGCFLDSKLLFEASS
>TRINITY_DN1260860_c0_g1_i2.p1
QRCAWCTEGTCQSNKSWRCEPVGWLGRDDQQLQSPFVSANCAEPLCATQSDGCYNIQEEGECLTSMDGRPQFQNQRCAWCTEGTCQSNKSWRCEPVGWLERDDLQLQSPFVSANCAIESPSQAPSESSEASCYPFMENNAFSAGFETFAQDLVIDDASVEDQCRAAREELAFDRDYPHDTDICREFKAYMCEHTFDGVDLVAASLDPPPVFKTVEFKPVEYSNDAELEMKKKLGELTLVDADVGSQKSLTGKMHRKLAFEHALWLAEKTIETYETVGRKCRVIPEDLVCFPKCIPNPFYIACEIGALLMYETGMFVRFAAGIAYQVVYHKYEHDTLGPSETYDVHEYSKTIHNNIKKFAKWNYDSLQDTNINMLDQHKKVRDDLQKRHLSMENNLGKRISDTRNELTNQHNDQLRWLRGNLCKIFERLDGTCNPSTLSLKEEDLYTALDVHLEEAQPSLLEELAQMKQNVKSMQMAYGSIRDALGMEVGVEISPCKRVENQSGDPLVSKDDSNPKILDRIEAIARMAEDTRAKTEDIDRKTKAAIGNMEVLTTKVDALADEMSTKVDMLVAGMKQMMELNKKVFEQLN*
>TRINITY_DN1260867_c0_g1_i1.p1
MKFYLSSMIASMLLGSAAAFAPMSFKGAASTQIFSEVAEGPTYVMTDDYKSATIYGSEVANENIRNIAVIAHVDHGKTTLVDALIKQSGVFRDSAQADEAGTTIMDNNDQERERGITILAKNLAVMRGDTKINVMDTPGHADFGGEVERVLNMADGVLLVVDSVEGPKPQTRFVLDKALKKGMTAMVVVNKIDRPATRPDYVVD
>TRINITY_DN1261167_c0_g1_i1.p1
SLSDENVDLERSGSSPPNPPSEEGQGEWWNAEDDDDDDNDDSEVDPSSSARESLVAFGEGTEVADSESRRQESSSSSMEIKQQQGYLLLSIFVPMVFLLTGNAVYNIVQG*
>TRINITY_DN1261250_c0_g1_i1.p1
AFSGTIDDLLTFTPTTNCKNCQSRFRPQVRVMCWEGQIVAFVLFVLGLLMRPVEAFSPCFGVGVFPNMPLTSTVLFSKSQDASEEAQRLRDLASRLRGEVSKLEQTKDIAARAEEADREKVVVERQRERLKYSAEVPILKGDGQTVMESVDFPPRIAGGKSIITAVQASLPLGILLGEHEEIPGAIIVDEVVEGSNGNTAGVKDGDLLRACSACQMTMETPTWQLLAGGVGQPKTKRFMYATDGRPFEEVMDAVASNRMDPDGRDVWLVLERLD*
>TRINITY_DN1261343_c0_g1_i2.p1
MHLPWNRKTPQELAKEAKRETKRNVRGAQRDMDREMRELDRTEKQVMAEIKQRAKAPGVSGQGDAALKSLAKQLVQIRKQREKLISAKAQMGAVGMQATAMAAQMTAATAVGSVTTAMKTANQAVDAKEMTKIMHEFQRQNEMAGMKEEMMDDALADAFDTDAIDEEADKITGQVLAELGVELDSQMVGLSAPSVKPKGEEEAEALSAEEQAALEGAIPDLKARLDAL*
>TRINITY_DN1261357_c0_g1_i2.p1
LSVARMQAVIETGRQIRERNNKPLKTPLKRMTVVHADEHFLADLQGELRDFVIEELNIQQLDVSQDPMKFATIKAEPNFAVLGKRLGKAMGKIAKAVKQMPQDDLRSFQKTGACVIDGYPLSRDDITIKFEFFTSVGVDTKNIDAALGEDDVMVIIDLATDQQLLDSGAARELVNRIQKLRKAGGLQASDEVWVFFEPKMLTDRKSMDALHRLIKAEEEYLKSMLSREPRHISSKPSHAVSIVSDSCTLSTGTEITLTLTRPCISINKDALRSACDDSEELAAAVSAVMLSREYLSIACECHEGDGILRISVDGRDVNLKAGKEFILA*
>TRINITY_DN1261387_c0_g1_i1.p1
YPEEYEFCGEPMFAPKKSEVPSDVEDDGYIISVLMNGKEKKSDIVILDAKDITRGPIARVPLGIAIPHGLHGCFAASAECNWSSEEIERRAKLADKMESRGNMWNEVKSDFSGLGLRLDDFEEYFGDIL*
>TRINITY_DN1261452_c0_g1_i1.p2
MSLSLSSLPDGKEGIDRQIKQQKKNLRRMLRLRLGNIPQDDIQRQSRLVWDNLFALPQYHDARSVGLFLSMPRGEIITDQALARVLSDGKTLYVPRVGLDFEKCEMDLIKVEDRRSPNDAQDPKPFYHDWPQNKWSIPEPPSDVNRCVAQRGDIDLLVVPGLAFDAAGGRLGQGKGYYDRFISKMREDDGGSGSPLLVAVGLEQSFFEGDTPQIPMSDKDLPMDIVVLPNRSLHVESSR*
>TRINITY_DN1261480_c0_g1_i1.p1
ERRRQKKLMQQSIKDRQSNKAKEASPDLDETGRLMASEVSNRRETCAEVKTTTIKGGKITIEYAHSSQRGYYPDDPHKPNQDALSVTHNLSAIADDSFFAIFDGHGPVGEHFATYAQKNLPSLMAKYIQQERVKAHKLRNSKLPKDEQLPFNPKLFPMISAKSYQEASKNAHIELNGLMIDTQPLVNLSGSTAISAGFHDGQMIVSNVGDSRAILGYYDSEEKKTIAVSLSQDQTPWRKDERERIERSGGRVLTVDQMEGKTEVTESDKTQDKKLGVDDFIDIAGDPPRVWKADDNLPGTSFTRSLGDSIAEECGVFAEPEFFSKRVTEEDEILVLASDGVFEFMTNQEIIDMCKNSENAVIACDEIVNKAYNSWLEHEKRTDD
>TRINITY_DN1261508_c0_g1_i1.p1
LVKVSTGGEAVTIFRCKTPPVKRKLGRPPKNKDQLIDESKASMKQTLDDSSRNMVHVKGKIVRPPKQRKDGPIQISDTLVRQGLQNPREDPNVISTSTKNKLWAKLSISNLLRWAPIKGISWTNLQSTDGLLGKIDSRIESLQRNIIIEVKRLGCDNDGDEYLAENRLYQRGIRDRMNKAGSEALERLMNDKECDERQRWVEYTNRGKKKSAQELDFEEFLSRPFIIIKKNKSIPTRGNKCPFGKNSCKLCNGSYAADIMTRKEHKANASAGGRVLLHHQTCKAQKEKFIPSPGVHRIINDDYLPDDRDEPRSTTSGADESPKVRAISRRENNRIDLSNLQELSTSIQFIEAFNKNSEV*
>TRINITY_DN1261570_c0_g1_i1.p1
RKETHANTNMFSLSASSFVGTSVSASFKGRQQQQQQQPQQRGALQIRAARVAGVEIPNNKRAETALTYIFGIGNTTAKAVMAATGLENKRVRELSEEELTILREEVDKYKNEGQLRSLISLNIKRLKEIQCYRGKRHIANLPVRGQRSKTNARTRKGKSKTVAGKKK*
>TRINITY_DN1261599_c0_g1_i1.p1
LRPPYLSRHFHFISKRESDTFILPLNSAEPRLGPAPEPEGVEIEEDARASSKMLPLFLPVLLLLVANNGLISAAAPTVVKTTSTTSTASTASADKRVSQNRILRRWGIQKLGTQNISINASSKTYAPSSPKPFPGRQFDAAPRSIVILGGPASGKGTQCEVIAKNYGVVHISTGDMLRTAVTKDSGEASIGGLAKAYMDAGELVPDRVIVELVKNRINQPDCQRRGYLLDGFPRTKSQAMAMSSMGIRPETIIYIDVPDEILIERVIGRRMDPKTGKIYHTKYRPPPSQSIEQRLITRSDDTEEKARNRLASFHKNLGAVSSFKDITTVIDGRGKANEVAKSIDIILSQRTKRAV*
>TRINITY_DN1261607_c0_g1_i1.p2
MHRTYETKGMASLHPLLLTIACALHVRTVQGVTESVAAILRDHPSAAANLFNSMRTPAALVAGAVVPLGILTAPPIRANEPRKVKLFKKLNILLAVSSLLSEVLAITYSTVAMNNLAGFASSEPTKSVAELISRYFEVSWLGTNVHFLFGLFGLCLLVGSKAHMVYGDAIGRIATCLSLSAFLQSVSVVNRGISQGGGTPARLSLTRNFFGLGLKYIKLVIQRSNGNVLSIAAIGLFAYSLYLTLNMFAEEQDNFELEMDERWS*
>TRINITY_DN1261607_c0_g1_i1.p1
MAQNSRKRALPAGLATDESGASQKSKKKGRIKTNKNGNGGAVSEDWLADLARSSVASSSPAPLVSASLRIKRREEKQKRRNDRQLAKAKEREIKVKKLAATKEKRGGGFLGDRPSKSSEKLRRRRGERRENSGSNLSILSAVLEEAVAGHAGRSKRPRPYSDPASDCVRGKAVRKAKTDTLEENNIQPKARNYGGLGLSRTSMYLDLLDPSFIPKFEQEFSEHVKGFFGKQRTKAMKKQLDGGMLWRRLADKKAGGGSHKDGGRNSNSVDWEEKKLNGVRLADMTPDNRVEAMIKLGML*
>TRINITY_DN1261627_c0_g1_i1.p1
LNQKEDYEFGDLSRLIDARVKEKIAKLNQKDKYDAGDLSSLIDSTIKEQAKELSKSSRWVDSKVKKKIAKLNQKEDYEVGDLSRLIDSTIKEQAYELSKTSQWVDSKVKEKVAELNQKEDYEFGDLSRLIDAKVKEQANKFTSSTVSKEIVRRVVTYDYTPDDLIILFKILLSFGVGLSPVANFLPAKLLIELLDISIAGEVTNRVAAAIALELDKRFKKAFTGDPNYQMGDLTKNAVLNYIGKDTYDFGDVTKFVLEDMTGMSAKSEIGRSDSGKFSVRGSLLGDTDAYRGPLVKELEEWDKKFLMQLNNEDDRPKIEGSNEKWDMLATTNTVKANSDSINVKDSNESGLGASNVYSEFNEKELQEWDMKLLEHLNGQHKTGDNNSIDL*
>TRINITY_DN1261634_c0_g1_i2.p1
FRAMGRSSPPPPSNNDAEVTGDGGGDDDDDDDDDDYADYMNVEPSSLQRIGGATNIPPPRRRHVETLTQSSVVHAHQAADRLREIVLRAEREEGRPLERSFRILDPDGNGYADAADFRRGLRRLGRGDVEAHDGDANIADGGAFASIDYEDCEELVALFDTNNDGLVSLLDFYRFLGRHSPPPMESSPPPETAASGSTSGSS*
>TRINITY_DN1261799_c0_g1_i1.p1
GTSRVTSGELDVANKSTLKVTFWYRPRNMSGSENFHLDISKDGGDFVLVSTWSNMPSGYNEAIVEIPLAGVSNVKVRFENEGAGNKDRVFIDDITIEAM*
>TRINITY_DN1261949_c0_g1_i1.p1
MKGPNSKKLALLTVCAIVSISNLALVKADLSDIAESVADVVEKAAEVKDSIEEKVEAVSAKVDDIKEAVQEKEKEIEEKVDAIKDKIDDVKEATEEKFDGVKDKVPLKPLKNKVDDAKDAVIDKIDAVDDVVDSVVGVVEKNVDEIKEDVEEKVEDVKEKLEPVTDKIDTVAEKVDKAEKTVDAIKSAKEVAEDVKEITSLMSNLKENVSTVGSFVKEKISEQGPKKVAVFGLGAWGAATGAGWLMQKIGGSEDE*
>TRINITY_DN1261949_c0_g1_i2.p1
ELVNDLAGISALSFAVEETLELSRHGEIDLSDADFVATAWGLDCEWGNDFTRASGDSPVATLQLSSGSRSFVVDLQTICQDGIIDTASELSRLEEALADVLTKLLSQTEISIIGFGIAQDLSKLAASFPHMECFARFDAVLDLQPLAHLAYPNAPKNFIGSLQKAVAILLRKRLDKTEQCSDWTQRPLYESQLEYGALDATVLLMLFRKMVGEKHAVEKYDGFFLRKQNGMFSSYRFTFVEGDDAYRVPMGSIKTTRAQKRLARQLWPTFRKKAPPLPEKIPLHELNSMNQSPRDKADKQRKRKERIPRQKRNPIDLTLLSGHLLGLPSPGIKLGYTKESCISRVIREEVLNSLPKDSYLKFNRRGGIIEIGNAWLLFVNFGVGRSHHKYRNEFLDEGRRLTFTINPAREEDADLFQNLLLSEDSTPCRKSVLLFIREGSNDKFMFIGDCKCLSHTDTGDLVNLVLELEQYDALKTEAGVDYRNIVSTQNAQQYDE*
>TRINITY_DN1261966_c0_g1_i1.p1
DLEDRKARLMELDKTCLGERIAELGSGTYTDKDGNMIETEAMPMLATPPPINTKTKYNQEYESKLHEKWNKFYVQLLEYKEKHGHSNFPTMNGSLGRWISRQRTLYRSKKLKADRYEKLIAIGFKFEDAKALEFKGKLDQQWEDMYEKLLEHKNKKG
>TRINITY_DN1261968_c0_g1_i1.p2
TSATGEKCVWCNVPVIGGSCITNSDHSTISFLCSGEEEKGGKYLRGTNNVEGMLDLACAEDALDDGTQDSCAAKVDSNGDKCVWCDDGATFAICATSSQSGHLGSIMTCADAESSPVEATE*
>TRINITY_DN1262028_c0_g1_i1.p1
LIGIRKKAFDMLNKSSGRVPTTEESKNFLSNYQKQRSPRWEKAENQRSTQLEQSQSSGEGSSSLSANNKKLTAGLPTSTYQSSSYHNAGGGKSNYDTARPYRGAFRGLVSPSPDQQTAAAQAPRTADRLTMSSLLVNCVAEVCKNSSEMLLGKGADMVTSGYNSVRNNYNSTSVVHGTFDSIDTSQHGYGNNNNNNNKAANYASSVAAQYSNNGGYGE
>TRINITY_DN1262107_c0_g1_i2.p1
ENRSEKGTARDGDVSVSPSVSSSLSRGTSTSTKQNKPKRFWHSSSKSTSDAAEKEKERQKILRERFPTTTPMERKRFSKGRGMDRICMKLEGYVEWREKNQLDSDSFKNHPEFKSDHEVWQFAANHTCKHYDGGEVKMCPSFPRIARFGGEEDLRASDGRRIVQVLPALIDKDLAPLDFYALTFAVYVELKFGRDTDEQIHVLVDARTGEGWPNVPAMNLIPFVKSLVKYLEDNMPERMYRCVLYPLKYAAKPIWGIFKGFLNAKVVKKIIIYWGPATPTSPVPKEMTNESYSAKFVKAIESQRSAEIQAARDKSNTA*
>TRINITY_DN1262145_c0_g1_i2.p1
MATPMMSSMAMNLGSRGGVSSMARSASMSAPPSFLGRGMWMGFPKRNIFPGVWSPISSNATPSLPCSAQTLMGGNVAQQKRGFASKKHKWVIRQSKGFRGRANRCFRVAIRRLEKSWQYAYRDRKVKKREFRKLWIQRLNAGVRQHGLSYSRFIQMQTKSGVVLDRKILSGLAMHEPFSFKAVVDVVQKMSAEK*
>TRINITY_DN1262163_c0_g1_i1.p1
VVASARRYHGLKDSAVELYLASGTSVLLAYETKIERERVISLLPKSIPCHTDVAFVQRAYAGWRSGKISNFDYLLCLNSAAGRTFHNISRYPVFPWVVADYSSDELDLEDPNTFRDLAKPVGALNNERLKYFQKRYKGMEGDIEQPFLYGTHYSAPGYVLYYLVRSMPEQMLCLQNGKFDAPDRTFHDVDHTFQSIMSNHADVKELIAEFYDPDAGFDFLINARGLRLGTTQTGERVNDVKLPKWAKTPREFLEKNRMALECDLVTSMVPRWIDLIFGDKSRGEGAEDALNLFHPASYVKSSTFDAMATEEERQQAQLQATEFGITPDLLFCLPHPRRSDLVLGDDFIASDLSDRAMSLDQLGAGEAGENWELLEPPGSVRPGIQPSSKLGSHSRPLADSTHQFSISNSRKNDSRSNHPFDDEAEQSFGQEGGYELAESEENVSRAFDTRGREGPTSRMVAPNPSGSFDRPDRRRSGTVEQLSANRNRWGMKPLLSKMIHTDAVSGCSLFVQDTPKKPSYLTTVSLDGRLLVHTLPFLQGEPQEQRGFSASTASYGLSYLGLGGDRGQAQYTLNELRSHSSTDPLACLAVTADRSGGRIAFAGGHDDNVVVYGINSACAVASVYSHRDAVTGVDLIQRSSFNNNFLFGTSGASTMKSTHIMVSGSWDATVKVWSVSIDAGETVSVDREPLVEMFDADSSIVSVSVTEVYGAGIVISAGCSDGSLVVWFCHNSGQKEVVFKEEARRGDGACAAVRWAPGKYLFAAFGNGRVASYLFDNGNVSPVSRISIGSPVQCLSLVEENLFAGCADGSLRMIPIGEGAHFNTSPQSFTRVNGVSSPALTSISISIAQSENLGRKYICASGAEDGSVSIFELEETAS*
>TRINITY_DN1262202_c0_g1_i1.p1
GESPERESHQQKQKDSESNKTIVGKNEKKGLNKRVSVRRKMDLTWCHDDECEIGELREKVVGDHNTIMFDHPATGQVAYNWNDRESQGKETIVPRVLLLVKRNDDELLKVAADAVRDLTKTGEINVMVSPDVAAKFSHYYSVDNNKIQLFDPNPVPGFGGNHLPFDHLQYDAQSSLDDIKTLYNDSEVPDLVCTLGGDGLLMYASHLFPGPCPPILCVAGGSLGFLTPFSRDEMVESIRVALGTKRSNDEGEDTNGMIENAKDSYEIDEPVLSKFYRESISTMTPAALGQKVKFGANDLICLSMRMRLDCQVINKEGVVRARFNVLNEVVIDRG
>TRINITY_DN1262215_c0_g1_i1.p1
YTEEETRRILAVRCEEEDVEMAEDALELLTKIGMETSLRYAIHMIMAASLCAEKRKSAEVEIADIKRCYTLFVDVKRSTQFLMEYQNEFMYNELGEDSDQEDDDDDDESGEDDEEEESEKQQSMEE*
>TRINITY_DN1262240_c0_g1_i1.p1
KADHPDLPSEIECTATPHCGGPKKSVVVEFQYNVECSGYVNKYDLAKLDYAILEEAASAECADKEFEWLGEDDRSRRLVAESLEAGPNSVLDILHELDNNEDVNEGQGSTNDDRSHRRKLEILTINADPKDKLSGDGQCKPQNKIAMVAKCCEERTGYVTVTYNQCNHNPNEEEVVANVLRKVKDAMDNDNSSIFDSEKGNIVDVVYAGPNLDYAANFATSQEMINASSDKTGALAG
>TRINITY_DN1262274_c0_g1_i1.p1
HQIYIGVNKSKVFEHIWHDKNGTQLKALAHSAPQLSNEHGSRQYDLLINGQSFFTLPKVYEIGLRGSTDYAGRVPGVIGNYDRAPSNADRRTVSYTQSGRGLVAPKSAEEEEEELQKAIKESLQESRQHLSARGKLDDESLAASTLTNTVVEAKQAPQPEADAAAPLIDFFSEPTPAPAASSQALVSVSSSQQQYQVDPFAYNANAVPGASPTPMGTALTAPAQPNAFDEFAPQAPSYNDISSQILMGYSPHAPVAANPSSGLDKSTASSTVASSNPFDDPLVTAPAAHTSYTPNSITAGEPQMQQHQGVVYQQQPIMQQQYQQQQFQQQQQQQQQYPPQGFNNY*
>TRINITY_DN1262419_c0_g1_i1.p1
LTLLLLARGPFTTRTFGAFQDSLATAFSSPTSTRMATSLVGGSSRCISCSACLLSRSQQQCISPMQRFFQETTEKRSFGLFMTTDDNPTEEPKESYNIALLKKETSRLILRTHKKIGKAGVRVRAAEDQYERLRLRIDEGDTEMDDGLLKQLEDSPNLEEMQSDLQQLKDRLRKLTWLEEQFSSAPLKSKKSLMASELRSIPDIGPVVIEYVHELQISDDESAKQKKIEADARNRR
>TRINITY_DN1262492_c0_g1_i5.p1
MGLDRLMEVHKRVTGIDSSGIGQDGSSNIEDDGDVIDDDDDDEGMLMVTGEDTVRGMHIAGLDTVLVVGKPPGPDEYVHIAGRTGRNGSSSTSTKKKKGSVINVVSDTNHESKQLLSWSTMLNVEFTVLSSVDDVSNL*
>TRINITY_DN1262492_c0_g1_i8.p1
PAPVSLLDALRGNNVAAFEHDGNNNNNNNNNNNGNNVVMGLDRLMEVHKRVTGIDSSGIGQDDSSSNNIKYDGDIADNANLLLVTGEDTVRGMHIAGLDTVLVVGKPPGPDEYVHIAGRTGRNGSSSTSTKKKKGSVINVVSDTNHESKQLLSWSTMLNVEFTVLSSVDDVSNL*
>TRINITY_DN1262603_c0_g1_i1.p1
ENPCATTDAVLAWASLVDRYLQKVASSVKPERLILLPTGTASDVSEEVLLSLFRPGVQLAGLESEVLIMGEFPDRALVKGAAVGAHIELQSRAASGVLRDAICKTVTESPILRALTDVELDWVFKKLDSDKDGEICENDLVTGARFFGANLSVAEVNGVLKELHCGLTGAITRELLVKWWSSEVSHGIVTQISSSIELDEILAASKAEMEVSNLAGVLVASNVDKVVVVQCGFSYCRPCKKFEASYEQVARNYPQVSFLKVIGDSTPAAAHLCKDVLAIQSTPDFRIFKGATLVRQFTGANKTKLEEAINAALEYKEFTVQ*
>TRINITY_DN1262603_c0_g1_i1.p2
PGGLTRVCFVAVGSKRSPSFVRLMQELANVRSSGKLSLTEDEVAFGWIDGLRNKKFVKTFANGTQLVALMFHRGKRGHVYYDQLKDWSTRDTLVAWISRVLVTEEGLPAAEFDAHLLFPIPGAPIDWRLLMKALRTDVSDMAESLWFFCLENGILPLVGTIFAIVAAGWFRVLVIRAPAMRKTAKQTSRKPQIVNLVDVHGTRLKEKSVYIAMVLESDSNSSFRDFAKDFKSEKLLAFVEASERVVDAFQWNEVFEDHKSNIIVWHPSRAKFQDIGNLDDRARVEARLNEILNGLGDWTDLQIDL*
>TRINITY_DN1262682_c0_g1_i1.p1
MADFGAVPRLVFITHSIGAHLVQRICLLRKDILNRTFLILHLMPFIRFDPPSVSKKVLLSTIARSPSVAIAFLRTLSKAASWTPNTLIDVLMKYLAKVNDDDGRDLAIKLFRQPRFARNFLELGLEEIRTIPGKHDDAALRIIGKRCPTNLLFCGGPDQWAPHFHLVELKALQNNGTVPANIRTKYCPELVHDFVVHPGMVGTVVDFCVSSIAAEEQSCIRPRL*
>TRINITY_DN1262682_c0_g1_i1.p4
MPLRTRERLVKICEWPTDTVQIDHVALERPHTLILFVPGNPGCVGWYHRMLSSIVKRLGVSYAARGVSYAGHGVGEERVGKDTDLDDTDRDNRIAWTIDGQV*
>TRINITY_DN1262773_c0_g1_i2.p1
VRLLEIGVFDGASLKLWGNLFPNHEKIVGLGYGVGDAVAKDFKKELTSKLSIYTGDQSDVHFLKQMKVDLNHEQFDIIIDDGSHVPWHQLFTFEIMFDTWLKPGGLYIIEDVETSYWDGSRPKIYGYDIINAGMGKKGSVVEKFK
>TRINITY_DN1262831_c0_g1_i1.p1
PKPKQKKQVQQMQQRQAPKQGEESRRPGMNTYNDKVEKKQEYQQHQLVMPNIPQQDNTQHLDAIPVLDEIIIDESMFSTSCSSSNSNNKGDSLCALMNGDTSVAAAAMDDGDENLSSSSCLPSLTPVPSCPLASSEVSGPSGKRHKLSDGTAAAATAGKEISNTRNNACPVTAMCTQVERLILDEFGGDFDAAAGAATHTDAGGGDSAGAGGDMSYHDNKVDCEKEAEKEVAIFREVITEHLASSGIQMQV*
>TRINITY_DN1263190_c0_g1_i1.p1
IGPPALTDGTPANETHLISAHITDSANNESTAGDLLTVPNNEANNNNEDSIPAPTPMQHNNPFGGEENSQEEERLHPACQSLLRQADLNTNGVLTESQYAALVAELLQEVAPNIEAPQHYSDLPFPLKMHFVHLSCGCLDCCAEENGIYIGGSEQQHGMENALEAICEQTEAAINDWVGQVGA*
>TRINITY_DN1263305_c0_g1_i1.p1
SLSDWGFSATLQEAVQEKELGVRSKLFGIPAVDSYENQRSNDDRIDVAAGQFAMAEDLNALGFVYLGLLFATLANPATLSAPIPPTDDDSWQRLFLDIFNKDMGAFRDYCTNEDVWDEVVELLDREEGAGWNLLGELLLARERLGEAFTEDEE
>TRINITY_DN1263322_c0_g1_i1.p1
QRFTDTLDVTSSPVARASDRPSSSSGGGASLFSQNRKMRSAADSGIVRAQASRVLRRGLAEGSSEQAQQALLREIYALCRVTLGIDGGGSGATMPLNRYQLQIVLIETSHLITALGEAATAGLEDALPMLQTALTHQDHGVRYEAAIALQAAARAFPQEGRKTVLTSLESLMDGWTDLVGLAGNEEGGAGENKKEESPTRRRRLIRRNKGSSPGKSQSSAQMEQSLQHQYSVHGHALVITLLLHELPLASGGVSLEILDKIITVAYSLVKCQDNEL
>TRINITY_DN1263364_c0_g1_i1.p1
EKRDHMREEDMEAMRAVYARNGILSSSSFVIDGPAFTSSRASESYDGVHYPIDVYSAGAQILFNSLDWLLPPDFEEPVIPPRIGKMANPLLGLMMLILVVIGLVSFDGFLGFSYLASLFASGVMPHLLQEEAFATLHQQIGVSGNRPPPESLSVISSRRNVELVKPKSSKSREDLDEEIAALLGGGSPRKGHKAKSSSLADDDR
>TRINITY_DN1263412_c0_g1_i1.p1
MSSSFVPDEENDYIPQNILLTGGAGFIGSHAAILLAKKYPQYNVVVYDKLDYCSCLANLEEISRLKNFKFVKGDICSPDLVSYVMTEENIDTVMHFAAQTHVDNSFGNSFNFTQSNIYGTHVLLESAKNHRGIKRFIHVSTDEVYGEGESFETEAMKEEHVLEPTNPYAATKAGAEFLVKSYHRSFKLPCIITRGNNVYGPHQFPEKLIPKFTNQLLRGRQVTLHGDGSNTRNFLYVEDVARAFEVILHKAQPGQILNIGGDNEMSNLDVSKKLIDILGFKDKEDELITFVPDRKFNDLRYTINSGKLHELGWREEMDWETGLKTTVEWYKKYTGRFGNIEDALVAHPRIGV
>TRINITY_DN1263415_c0_g1_i1.p1
HFLRNLEEKYYHQPVFLQAVSEMAASLKPLFDSDPSGFYRRAFLIMAEPERVISFRVPWVDDQDVLRINRGWRVEFSSVLGPYKGGLRFHPTVDEGILKFLGFEQIFKNALTGLPLGGGKGGSDFDPKGKSVAEIKRFCESFMTELHRYLHPSTDVPAGDIGVGGREIGFLMGQYKRLTNRHGEGVLTGKSVNIGGSYFRPEATGYGLVYIAKLAIERHGNRAQMDYGKSKTPISSLSGKKCAISGSGNVAQYAAQKLLQLEAKVVTLSDSNGCLYFPSGMTKTDWDAIVKAKQVDRVRLKQVQDKVSGTYFDKCTPWNLMAMCDNENISQIDYAFPCATQNEIDDLACETLLKNGLKGLFEGANLPTTISAQQILRQNPSILYIPGKASNAGGVGVSGFEMTQNAQKRSWSAEAVDEKLKHLMEVIYTQLVEFSGESELQDDDSCGDLTLSLERGANVAGFLKVVNAMKDLGWL*
>TRINITY_DN1263471_c0_g1_i1.p1
MKIEEVKSTTKSSRVSAHTHIKGLGLDEAGYATPIGSGLVGQEKSREACGVAVDLIRSRKMAGRALLLAGAPGTGKTALALGIAQELGPKVPFCPMVGSEVFSSEVKKTAILMENFRRAIGLRIREEKEVYEGEVIELTVEETENPLGGYGRTISHVVLGLKTSKGTKTLRLDPSIHDSLSKENVNVGDVIYIESTSGAVKRVGRSDAFATEFDLEAEEYVPVPKGDVHKRKEVVQDVTLHDLDVANAQPQGGKDVVSMLSSLGKSKKTEITDKLRTEINRVVNRYIDQGVAELVPGVLFIDEVHMLDIECFTYLNRSLESTLSPIVIFATNRGVCKIRGTDVLAPHGIPVDLLDRMLIIRTMPYSQEEMMQIVSIRASVEGIELDESALKLMGEIGTRASLRYAVQMLTPARILGETTGRSKVSDKDVLEVDKLFFDGKASAKFLAASEGYMK*
>TRINITY_DN1263530_c0_g1_i1.p2
EDVVVDSAETAKTSSSSSSSCSIQNTCASSSTKKAFSSLVKACSLSTSFLLFQAENAFAASADAEELKQFLIGFWNFRTGDVTSILLYTVAPIALPYLIFSQLTKQKQEKQIEILEQGGWVEFMRERELDVNILTLVQINAFVAAAEKGVLDDAMVAEFVRQLKLNEQWKKSTINVEDPRAAAATRRARAEAILEAREERAKQESSSS*
>TRINITY_DN1263530_c0_g1_i1.p1
PPSSSSPHPPLFNGIRAYETNTDFKTRNDDDETYFAKDGVKFSWRDVLYDITKGEEEDSERLSDDTDDDDVNDARITATGDGRRTLAFALPSHPSVLVFYRWQGGMSELERNRALMRRQQRKNAQHSASSFTTVFDAFTRLLESKITPALLVGVVSYYTFFVKNKDAAVKLNERARIDYANMMHTAREQQQQQQQYQQNGRDSPQLKRRDSRKLYREFDPKKFRKEVLVPKEKMKMKMTSSKRKTDDENAPESGAQ*
>TRINITY_DN1263568_c0_g1_i1.p1
NNLGTFVVSISHYMRAYFNYQALILGEDFKLPSDAGYLNCVLLQQTAYSDVKLYAKIGCLERDTYTSTKLRVHVYTDNQCSTAYDDGQSESKNNKKGYDINGYYFSSKVSFRPPFYSCMTCKPSEISSSFSKRKTFWYDDDAASNGYQIYKYFDDWLDDYFQQDDAYFKVQQYTNNERYNEKLDDDDFYTVDDDGRRNLAIDLEPAEAGAEKEMNAMELYEKGFWEEHEEIRELGNGNNKSYNDDNTKYWNMCEKVYHYGVWCDEDCRALDAFRIDEWSKSDVFLLVVMSVFMGFMMLLVFAKRVKAYEKASIYGDEMLAEVGMSPSVMAGLFAIVFVIVLTLAVLKFVNETLVFAVVSCILLFIYMLKITLFESKSPPLLGSKRSKKKNAYLYGDDYQGYDGDNPLFKY*
>TRINITY_DN1263607_c0_g1_i1.p2
MFASPILQSSSVVPTVVRGGNASSRRRSSSKSSSPSKAVVAFSQTQSRGKINRRGSGVVAVRAQQREQQREQQGEEEEYYERPPAPPGPENDA
>TRINITY_DN1263671_c0_g1_i1.p1
NEFPNIWMVPTLVRVKAVVDSINMLGMLSSKYAVPYPYVCYSQSLRTIMDVNGWDVDVVPDDFHHFMKCFFKKDGHFRLVPIFMLTGNNAQEHTNWFSAMRSRYRRAKRDAWGVIDLSYILSQWYQKRNVLDKHGAFMLFVDVIEHHVSWSSYFLTVMLGGMMSAWLNPELETYPFGIGIRAMALIAFGPILFATWAYIVCDFYVRMFLVQDRKYFEANSAPLWWQITSQVQWLLMPLADFIFAAVAALDAQLHMALWPKMSGYRVSKTVDRSNLEYKIAQRHIMPNGTWRNEPFLNNANINTNGGGSAMKSSNGLYHAIESDGSDARSERE
>TRINITY_DN1263778_c0_g1_i1.p1
RTKMSCVNIPPSTTAPRCHRPSSVGRSTRGAAVRANLFPRSRDTQQQQQQHKAPSSLSLCLTTNDRNKKLNSLRTFRVQSEGDDGENNVVEEEEGGSRVQEEAEEGEIDFSAPMVKFPRRNEKDPYKRLGLTADSSFEEVQEARNFLVKEYMRDVDGCEQIDLAMDAILKEKLNTRKKSKGLKRKNLRQKKEEEDYTPPFVERIKNQFEKPDKTTLMRRAVLYFGISIWSIVTPASQGPAFQLACAFAACVFFLNDKRGGQKNKALGKSFLHTFAAMLVGWLIGSIIPVYIPLFPESFSPELILSLFSFLTLFVTCTFLK*
>TRINITY_DN1263800_c0_g1_i3.p1
AVFLYGGWNGKERLSDLWCLDMSRWEWTEILPKEQDASWPEQRTDHSAVLWEGGDDQEYMIVYGGTAGSTGSSSELWMFDCSGKHPDSWTWKKLEIDGPSPPGRTSHTASIAGKGNDAVMVIVGGTNAQEGCGRSGLVGDAWILRNIDVNGKERWSWTQLAWNGPAVNRCRHTMSIVGSTVLIWGGFDGAKPIDDEHCCWYASLDEFVVADVVKFQGQEPKQEKGSQDRFQERWAAQVPVRESDLPAEILAKARQSKLPGALYKAIHKYAVSIGRDTYIDPATGYSVFTQLFLKRGDCCGNGCRHCPHGHVNVPKQSHPPKAKMDLCTRELEW*
>TRINITY_DN1263833_c0_g1_i3.p1
MMSKWLDAVTHTGVLHMQCHHFDHIKPPSYFDTHDLNQYGFKRDRECEVDFRKMSAMDRHSYRKLESVVKSIDRVKSSDIMDDESTDGSSFKKYTTAQKKAIHDPTHLLSEGRRDGGWGPLFNDDTSTYYNMKDPDSWRRGEAKGFASTVGGRTPSLFLQELIHLASLTVAVAFSTLRSDIEGTEAPLDMYKPGSPWPEVDPDELKKGKGAIAGIKDSLMYLTGFDKSPAKRTEHNAMRPLPVIGGVSENEIAFLQRARGPSAKVTLAWHWLSEHIIREHLAGSLGDVD
>TRINITY_DN1263836_c0_g1_i1.p1
MQESERRDDLRKEADHALEEVERLRNELDLALRDVDIEKETAKTIMEESEAETARLGAERDRSQADLDEVLSKLEKSEERYRVDMNEAETIFRDTGRELDYIKSEAGRLVEELEKTKGELHQAERNIVQIEEAGMKTGFAGAVSVQGEIVKADLARAKEELERLRIQHSKASASAESEIRTVKAEAERQVNQTREELAKSVTDLERTRAALERAKELLTDMTELHNQGTEARQGFKKMEAELGDIKKQLLVKDVEIERLKSNAGTNKDDVESMIDRCERLEETNSALEDEMEELTSRHLEELDTAKDQVSQARKELERKAKNVEVMGSQIESLQEELQAAKSRLESMENELNDLKSKPATFADDAMSASAASGGQGTLDDASNAQADMIANAAAAAKSKQAGRRGFGSRIWGSGGAADGTPEAELNVRILELESEAEDYEERLSMLKSEVVVVRTTYKAEEYKYKKRVEALEEINKTYAIKVAVMEDKLFKATGSVGENEGVLGESANVGGSDQGEPVQLDAVYVAKLRSDVDKAEEKAAALKKESEDQAKAAIEEEERLREKIESLKQERSELENSLTNQKDLIKQERASELEDLHWRLEARERTINSMQGTMLELNEKVGLLQVKDEHIKKLKEDIARMKDDVAAPTSRVADLSLPEDKGRREEVSATVGDALASASAFG*
>TRINITY_DN1263925_c0_g1_i2.p1
KSQASLFYYGMGVNFIGNGIAITQQALWGRALDYAAVGGGQKINYSDVIRLSLKEDGYGAFFSVAKWTSRILMNAPVQGSLPWFYNNILPRGEESVVNAAAMLVGGVAG
>TRINITY_DN1263927_c0_g1_i1.p1
SKTLADLIDISKSLFYDLELASKTLADLIDISKSLFYDLELASKTLADLSGAKSKRDADKAETTKNTKSLVASSVLSGLPELYIPNDGSGETNLGDTDLPETVYGQVELQNNALKKLVKKSLKKLLKPTNDDGDNEEIRILDKSLMSNIDDYDEDNEEKNDSDGKNTDTSDCENNTESNDEEDGNEERIRRRMERAMEDMEQNEELQNIDQQEQTLKKNYTENTRINDAIKDDLYDPVAEDMKDGFFDLNEMEDFADEEEDYLPNEAFGNPEEILDSKNSKERTNKKKKSFHQKQRDGDFDNSSSNNDDDSDDTDGLYEEVKNVRRKKYRDKEDIDLLYNLYQDSNNLDIDFGGEDNEVVVNMTAADFFGAPKKQLIERYKKKKESFANKRGGENNDADDDDSWGEYDFEKESNNGGRGDGFCVDNFNENEDEEDGEESVKMKDPKKINSIKEINKMIAGTVGRKPRLTKQEEKLKRQTEELEQELINEKPWQMKGESTSISRPINSLLEGTPEFEMASKQAPTINVAHTIDLEEVIKRRVLAEDWDDVVPRELPDVGWNKKRGELPEVSQEKSKLGLGELYEREYLKKAVGYDKDADEKKSVEDKIK
>TRINITY_DN1264071_c0_g1_i1.p1
HGGVDRALLSFDLHADMTPAFHWNIKQLFVYVIATYKTPTNPKNQIVLWDRIIESTDPPSKKILNEKNVFVKYGLVDQGAELRGKEVELSLMWDHMPLTGVLYMDQQKE
>TRINITY_DN1264075_c0_g1_i1.p1
SKEAPKAEEKTGNDDEEGDDDVEAECKAEFKPVVKLEIVEGAEATTTGEEDEDILFEAKVKSYRFTDGEWKERGLGPIKLLEHKTSKKIRVLMRRDKTLKICANFYVQQESKVAEHAASEKACVFTTVDCSDGDERPELYNMCIKFGSAEKRELFTAAFNDAQKKMAALPAEEGEAEAAEEKAQVAEEADALADALTATKVEEKKDEE*
>TRINITY_DN1264134_c0_g1_i1.p1
ASEFLTSLLRSLFPRLLCKTAQRSSFDVHSTCIQSQFLLSSLQLSNVMTSIITRISLLALVFVISVAKTAVSAFSPSAKPASSTSALGMANQEEPEQDNGGIFGAIGNFFDELDAFVDDATSRRLGNGAAFYGKRKSSFYGKDDSNKKKNRNVFDNTEDYRGPAKAGYFQWMMDEETGEMKPVSRLKKRNLEKRL*
>TRINITY_DN1264163_c0_g1_i1.p1
PKTFDPDTVLKIDEDFSKKAMSLGYELGTIKHSAYALLAMAGPGGMTVANIVSIAKRLDLYNWGTCKTPNNSVTAALSQDAHFQRVAPSTYALKEHVPDDLCTASIAHKAAHTKKREERRETGRNATTTTSSGGGDYNMMGGGGGGHTKLQDRNYHHQKAVEQAKKRKAVAMYESEEDEYFDGPAFLFRARSETRDQENSEEENEDRYDERRENYHTRRIQHEEEPLFAYKDVAERLALECFRRRADLQPEIYRNCQLPSSSAGSGDGERTPMNAARTDSDNIVSKQNAPNTVEHMVNE
>TRINITY_DN1264184_c0_g1_i3.p1
MMTIVAAQNQSMMIASSSGMNSSSSRGLSSTTSPKTLRALSSLQSSSSSSKRSKNRSRVVVVSSSSSFSGVRGKRRALLSSSSFVHQSRAQNPLAGLSSHGARGLVRYNFQDDDDVSSTTLNKKRRFRNVCPRNSNFPSGNSATEIEDCLSDEECKDQLIEGLEKSLSSSRDEKEEEKKKEETKTKTAVAAAEETKPKKREFVNAKGYDGDECSVDEDNCAVSEPPLNFGRLRSVGTISRSFEIWTFAFTFVIRRVSLGLKWTYKGGYTEEKRTARLERLAKWLRLGLLRLGPTFIKVGQQFSTRVDVLSPQFIRELEKLQDRVPPFPTDIAREILTEELGKPIDDVFDDFDDVALAAASLGQVHLAKLKTTGEQVIIKVQRPGLKEIFDIDLKNLRVIAKWLQSVDPKNDGAKRDWVAIFDETARVLYDEVDYTNEAQNATDFAKQFETQDWIKVPKIFWDYTSRRAMCMEYVPATKINDLAGIQAMNVDPDRMARLAVEAYLQQVLRFGFFHADPHPGNVAVDNKDPEGKGRLVVYDYGMMGRIPDETRAGLLDLFYATYEGSSKSATKALIKMGVLVDTGGDLTAVERTAGFFLEAFGKRINYQESKRAEDKEAFEKEFKEPRTKEEKQAVRKKILTNIGEDLMVVSKDQPFRFPAEFTFVVRAFSVLDGIGKTLNKKFDIGEIAAPYARNLLIEANPDALPPQVVTAQREWLKRADAQTRAVVNLFKAPDAIESIADIIRRIETGKLKIRVRALEVERAVERVAVTQDITLKALIASCMANIGCVLWVTNPGLYLIQAKIALGLATVMMLQAVKGQLTLSKMLKKEAKYSGAD*
>TRINITY_DN1264184_c0_g1_i3.p2
EEEDVPSTPKGGRKSIHLDDEEQADMFCFSSPYAKRVQEGRERQRAMVNAALDAEEPLLMPNEDRFTLFPMKYPRIWEYYKKAEASFWTAEEIDLTYDYRDWITLNENEQHFITHVLAFFAASDGIVLENLCVRFMKEIQVPEARAFYAFQQSIENIHSETYALLLETYVKDPIQKRNLFRAIHTIPTVKKKADWAMKWIESSSARFAERLVGFACVEGIFFSGSFCAIFWLKKRGLMKGLTFSNELISRDEGLHCDFACELYSELKHKLSEEELHEIVSNAVAIEKEFVCDALSCALVGMNADLMSDYVEFVADRLLVQLGASKYYNAQNPFDWMETISLQGKANFFEHRVDQYQKAGVMNNNADAQHFEFRTDCDF*
>TRINITY_DN1264199_c0_g1_i1.p1
MNSFALRKAREQTERRTSDVEPPPRTKIAGDSGKVIVVVDPYSTGVCVAQEAIKRGYKVVVAWTKGIGENKTHIPASCADVPAQYYAEVDEKDSLTEMAIAVHEAAEPYGVAACVCGGESGVAYCDALSEKLEVRSNGTDIPHRRDKKLQQELVKGAGLRSVRQAGGANFSDVEEFLRTETFPVVVKPVESAGSDGVKLCHSFEEAKEHFNILMNSQQRVGGDGCHGAVLCQEFLRGKEYVVDHVSRDGVHKTTMCWVYDKRPANGAAFVYYGCIPVDAESEDGKIIIPYIRGVLDAMGLKNGPSHGEVMMTDDGPCLVEMNCRCHGGDGNWVPLGRGLTGGYSQVDVTIDAYMDEERFHAIPDMMPSPFKASGQECILVSYSKGTVKETQGYGVIKCLPSFLCLETRTVPGSEVDYSTDLFTDIGSVILMHQDEEVVKKDVAFIRYLEEINGFFTYETKQEVLSRPKADLIALPPRHTKAPKSPQTAKKPSHRRAFTSDGPHLVRHLSLDRPDMRPLVRQMTTVDASKEVVVVVDPYSTGACIAKELINRTYSVIAVWSSKRTPAMMEQAPLGCSDIRYHAELYEKDSLLETVSDIQKAANLLRVVACVCGGESGVELTNAVAEKLSLRGNGTAIQRSNKTVQYDLVGASGLRAPRQKEGKTFSQLESFLESESFPVVVKPVESIGFDAAKLCHNADEAREHFELLQIALKDQGREGTGILCQEFLRGREYLVDCVSRDGQHKKVMVWLHDKRPANGSSMVYFGLVPVDPDSAEAKLVVSYTEAVLTTLDMKNGPTHTSVMMTDSGPCIIEVKCNVHGRNGIWQPLTRALAGGCTQVTATVDAYLDKQHFSAIPDTVGPFKASGQEVILVSYSRGVVKATPGFEVIQNLCSFVYMETGVKVGSEVNHTVDPFTNIGSVMLMHTDKMILEEDISRIRKMEEENSIFEYDAGVEIMRSPSTSHLSSLSRASVSEDAPKQFFASSRSSVFW*
>TRINITY_DN1264199_c0_g1_i1.p2
MPQAPPRMRLVGISFALAAATKAPTCQAFFGSPSFSFGVRPSIDLSQTSLDATRIDGILTGATNVLRRAGATAAISAALVLSPLMTDNSASAADYNSLSDEQKAVVEAWRLIDNSFIERTFNGQDWFKVRQDAVKKKYKSMDEARAEIKMLVASVGDKYTRYLPPSKYQSMIDSATGTLAGIGVEISTNSDGRVIASDVEASSPAVAGGIRPRDVFVEVDGVRFDDGKATPDDVASKLRGPEGSKVGVVMERDGKTLDYILTRSKITVTSVKSYMSDKSGVGKIGVIKIKSFSGTTADTVKKAVEGLDMKGANAYVLDVRNNPGGLLPGGIDTASLFLDTAKPVVFEVNKNGFVSATETFAPGIELGKPLVVLANGNTASAAEVMTAALKENGRAKLVGEQTFGKGVVQTIRQLSYDNGGVAITVQRYETPLHNDINKQGIPVDFESKDCTSEDATTCIPNAAFQVK*
>TRINITY_DN1264199_c0_g1_i1.p3
MGGSGDEKSKGCGLTQFLIFTAAIVSGTACSLCSKLMMELHSVGISGETEKFAKPIFQTFGMFVGMTFGLLMHWAVVYFRIPFPGYIHAPSVPKVGSEAQSGGKQHATETDTLLESGRASMQDYSDARNVGAPPPSKLPTWMYFFLAIPSIFDLAATALCMMGLRFLDASIYQMLRGSGIIFVALMKQHVLGDPLYRFQWFGVYWNVVSVVLVGVTAMLASSASASAVEGSD
>TRINITY_DN1264227_c0_g1_i1.p1
MFIKYAGYKMIVESRRTTLVLIIIGALVEHGIVSGFGVNVQNNHKIVKNNIASRVPWLIDGTTRLHAEVGTEVFMPALSSTMKEGKVVQWLKSEGDEIEAGEAIMVVESDKADMDVEAFEDGYLAKILIDEGEMAPVGEAVALIASSEDEIEAVVAASSEGGGSSATAAESVPSGGDDASASAPDFEFSQIDMPALSSTMKEGKVVSWMKAEGDAIEAGEAIMVVESDKADMDVEAFEDGFLAAIITDEGETGLVGEPVALIASEEKDIPALQAYAASLSGAAAASAPVATTVVPKAATSSPPPASRAPGDRVIASPLAKKKAEEVGIDISSVTGTGPDGRITASDVENAASDVVAPVSATKSAPSKPLWTPAAGVIAATPMARAAAKKAKIDLSTIIGTGKFGRVTIDDVKMATGEKQPKRVKISSSTEAAVELPDGFVPFSGMQKAVSNNMVATLTVPAFRVSTDIGMTSFEALYKKIKPDGVSVSALLAKACALAIEKHPIINSAFSEHDGGGILYKQDINIAMAVAIEGGLITPTLMYANERPVKELAENWKELVGRAKSGTLSPAEYTSGTFTISNMGMFGVTEFGSLLPVGQGGILAVGATQDVIVPDSQAVLGMKKARKMTVTLTCDHRQIYGSDAAMFLKTLKSIMETDVDKLAK*
>TRINITY_DN1264280_c0_g1_i1.p1
PIFGSFPSRNIDPTSSSGDEDELDCSGEPCPVDSHCRSRYGSCGPGFIYCNIYSVWRNSCPPPDPNRPTKSPTARPTRSPIVYTLKPTARPTKRPVTTLPTFPPLAKPTLPTITQVKPFTLPSSVSATDEGAETNTSENDVADKLGPTQTPNAIPVRNSSPSFQSSDYLDEWNAGLASINDATALSAAIPHVITIFGVYII
>TRINITY_DN1264317_c0_g1_i2.p1
MWSDLDSRTDMPTSIDMNEDNSSREDSAVIRTVKSYEQTPITSSITSAITKSIRSVSGRDKRELRRLQSIEERPTTVMREAYTLPDVDKWQHKPLFICVNSPVIPNQVPDYGVGELPTGVPFKFSSDLFEGTCLFRIKGCKSDNPEGDREYFDGRKRIYQSVVQGRFKEEVSVADVCTGHEFARPLKNLPHPFILKTATSFISKIALGCNIEIHTSQPFMEATLLGTSQVVRGDEPGNEPNITCNEIEEDCSVFGGDFSNGNVSSSRRKRIFSNPAKCKQYTFDTDTVYTFEFYQNLFDVKSYSLDLGFIKLGAINVLSGQPIQWLGKTRDGRYLWSFQLWHSKLLKETNSS*
>TRINITY_DN1264366_c0_g1_i1.p1
DFDRLVQIYANVGREAIAPYVELRKRLSSPFRGTGRFGCAASEEKVDEYFQFQSQRADHQQRTGTCGSSSGRPAAAFDIDEMILDLDALVRGEERASDDNSEMETTSDDFVQRATKKTRQSSSPRSRSAAANRILGIDESSSLPADAKSSRMAQDIISLGEHEVHRIISDATRFLTNVPPPASFVVHQCDNDKRVAKRRPFQLGEMSYRDCGETRMKGGGDRNDGKDGPESTEGVETNVRDGPPLFDGSVANATPGSVADRGLEVGGMGEVGGGTGTVLHLACAIDSPFALAVALAMGGDATSRHTAFRRLMIHEAACANSPDCLRLILEVGKIHCGPGMPVHETDDSGCWNPNAHQLESSIFGSGQHGLGRPRAIALPTMRSDERHGLAPSPSSFRSLFSIWADRQRASNEMLKESTSESSPVSFVDGLQIVSKLGKQILQGSITDLDAARQLIARVGLPDLTKMAIASACTQMSSEKYINSNSHAEILSSPFRGPRGGRPTSDSDGHGNTPLHWACFKNSVECVSVLLSHNVDPNSRAEPSGWTPLHDAAYSDAAECARLLVKAGANVDARASSGATPLCFAAQEDAPEAARLLLEAGADPAVRCAHEGSLIAAATAAGTNPQQQHAQASRFSGYTPLHYCAHYNAHRAVRVLLEHERCALKVSPSILLEIQDFNERLPIHIAVGRSSSDVLRELLRGGARVDIKKRTNDVAAVGSPPRLAAGPLASQNETVAVPSSPRMHAAWNAVQSSYLTPMATSHSPAIITPVSSPALRSMVPSRPITSSKPWNCITQESIDQCQDLLLKTELNWSPDRHSIFHPNDRRAVNELFRVGKRLEQLGTGIYIYHLWPYVLSFCGRGWFEQEEAEGVGTGSKTNMDTLDLNFSNEQNQKLAASSCMFLDHEEIRTRSVSEDLTQFHLE*
>TRINITY_DN1264435_c0_g1_i1.p1
MMMMMMMMMMMIIISSSSSILGVSAFKFYSSSKEGVVAPSLANLNLRLRSAECAACHRVVSQLHARLLPKIKSQMKLERERLLSDFATKASTYGTYEILVEDEVEHACKLLALSDTQKRTRKACDAYVQDHTDDIVEMYLRKTMEAKKFIGDFENQVEVEGFDEEPESGYVSEADLKKEKFERTELFKNMRKHTCEKTCGDPRTNNGKEDEEERKKLEANALNHLDLDDADLVDLENALMTEPLSYEDAREVEERHGFFEIVPKDFETKGSIFNTSPIDLLLLISRPNTVGEFQFAQMKILRKVSDAIRAYEEDQNLKEMLLRMVVFDVDRFVDEGGIKNSTTLMRATGGYEGPMLMYLPGMKKGECREEIAKGENPQKPGKKRKIARPIPLNSDPGETVDAGSAVTYEEILRNIAAMSKSKKVQRAIRDIMNDKSVDAQDPKGYHRLQVDPKNDMFEKEQIVEL*
>TRINITY_DN1264473_c0_g1_i1.p1
FISSKYEDIPEGSQSDINTRVLGLFNKAKNHLAITHGCTTSKESHLSLREIVNELIPVMAVPLLRSLFYYISIEDSLMVKVYAVAVLPLFSACASSTYLELKSELIDHEIYEFEKAYLYSKIESMFSCIGVTCDEVGFMPEDDFTRCTTTASLDSLAGYRYGSNKEKVTKRAHIDVDMRKIDILMTNGIAHHSGVDGGTDKLFTAAFEVYKYGTSPSVQDSLVNLAKDTGREIVPVFESFKRYYQFEANYADQMITKAFRGQ
>TRINITY_DN1264504_c0_g1_i1.p1
HSSKVSPERAESLTKDYENRALRDIQLEFVFTKAYKEVSNVTSKAFKVDDAFLAEISALKSRYNGETGANNFSLCHGDLHPGSVMVKPGGDKPGVRVIDPEFTVYGPPGLDVGSLLSGYILAAVHQSYDK
>TRINITY_DN1264525_c0_g1_i1.p1
MSLLSQGLIPRTNSCRLSSRGSTKSLSRRFKSTRLHGRTSEIRLLAAMSSTRAGGPVVPRQEAADPFGLLLRQRIVFLGSQVDDFTADAVISQLLLLDAQDPKQDIKLFINSPGGSVTAGMGIYDAMQMCRADVSTVCMGLAASMGAFLLTSGARGKRLSMPNARIMIHQPLGGASGQAVDIEIQAKEIMYHKANLNRLMAFHTGQDVKQIDEDTDRDRYMSPLEAKNYGIIDEIIGGDDAGLKIEGDPQQYLKTKASYISWGDELENSTN*
>TRINITY_DN1264544_c0_g1_i1.p1
NATDVPTAAAVVLSVSPRVYPHHPQVSRRESISMSSGYKVVKEVHVGGQAQVASEWETARVVFHNFAGLPGNRGDRTESPVFECHGLKWTVELYPGGHIDSSEEDVFVSLFLCSKSCTDTTKIKANFRTRIPSARRTSEGGFDIYSTSDVATEAENWGNDFSKREDVLDTSKKYLVDGNLTVEVDIQVMLDKPPTWTPTNTLSPDMLTFLDAADADNT
>TRINITY_DN1264645_c0_g1_i2.p1
MNAFCSCFKSSRDKKRAKAGSKKSNQNSKKKKTEGSSVFKNSLGSPNEISTDYDTNTICNDTKESGTPAVQIIDGDIVLQESSMMIPARRTIQELEEELKDNIVEEDAELHTVQACYNSFRTKGDQNKAIKRGHWSVDETEQFYNALQQIGTDFGSMSVLFFGNQRTRRQLSNKYKKEMNKNPDFVKDIALNPKYQIGLDREALNVEIDPKRIEAFEKEEYPPHEPKGVEIKKVEESNHGNGESNSNSAEYDVAKDKNELPEMASAIKSQKGDSYCPTPGDNEQNIGIESEPEFSGPSMDDFFHDDEYFDDDPRCTLEQDGSESVPKADLEETSKNDDTADHHVSLGFGTLKNLLKPKHPKIKPTLKKRN*
>TRINITY_DN1264696_c0_g1_i1.p1
SGASSFGALAGYLFGKNEEQKAMKMTTPVLTTGEGNQKEMAFVLPSEYWDSGDADADAEDDALSKAPSPLENSLVQLKKNEGGQRAVSMFGGFASSKEVEAKKKELLAKLASDSEWKPVDDADVALAQYNDPFTPPWKRLSEVSVPVCKI*
>TRINITY_DN1264783_c0_g1_i1.p1
LKSHKSLVDGVVALASRVQEDEDLSALITKKHKIKCTTGYSMNALVDHPTSDPIEIIKRLMIGSEGTLGFVSQATYNTVIDHPHKASAFIVFKDVKEACRAAAVLRRET
>TRINITY_DN1264828_c0_g1_i1.p1
SGEILSLLTSLCATTNHEAHTRALALKDTTLSSSPISYSQTCLQFGRVLACTSHTLLPMRDIQIWSDSDGGVAVGTLQKDPIAGWAQLREMSGLLLKNALANAPVDGNTKMRMRLLPDASLEIKGVLCQCIADEVPGVRRVSSSIIASCTVGKEPVGMEPLPLSEWGQSTLTPYLVNCLESAILVMEGKAAASTSASSNNVQWALLGSLQTLTKVLEDDADKFEKGSGAAFAKIVPCLLKLLQTCGEERVKVDCLQCCVHMIQVMPGSLVAQMNDFLGVLSALASDTSVDVRKYVCRSIVTLLSRRPEYLRDHMAPISQFILTATGDVEEEVGLEACEFWLVFASLDETMCTPEMMDVVQSLLPQLLPTLVKAMVYSEEKKGDLLEQNETDAKIGEDRAQDVAPVFHRSKAKGGGNDEEEDEEDGNYDEDKEWTLRTCAAASLDSLSSGFPPECT
>TRINITY_DN1264866_c0_g1_i2.p1
TLLDVIKWKKIGHMVVLLMFPICLCIAFFCLDRSSLDDPVPRTDSRGNKRRSSVSKMLTKKQMASAFNEVMFRYLPYFMVTGIFMALWNTNIYNPFLGSSSLSYAGRTEENIHAASDHVNLAANLVTSIVVCLSLFTPIGKFITDQSPFYMWIPSAALIITFISASLGLLYDAYPPIPVGALYTVAILMNLCNSIIQSYVPIFIGKDGLLTRMYNEFQVQIILVIFVLLQFAMALFGMGWMQGFVRSNCKNNYEKEYDGVSCTFFS*
>TRINITY_DN1264891_c0_g1_i2.p1
MSRMAAERSRRRRRPGPRSSDVRWVDNALDRRGRRLALVAVMQLLSRSLSTTDAFTVSSSRLNRFDRTSTLMYNGLAYYDMHDSEVTDVMEQLDGTSRRKRRRKRRRKRETDNGHDSTDQVLTLTTSTGALSTPVASQAIRLPTWLSMYETDRTFPDLDNRNTGLGFGTTRRGDDPATVAHANVSRLRKALSRHQESFGYHVRIFSDEDVQDIVDALEISAAGDWTLLAGAAEFLWLLLSVEENLFFDADGGGGLIREKHIEIIPQQLFSANTDNYEEERSLSLNQGASEAGEMRSVTVMTRDILIASAFHYADCIEARKSGVYDMVSQAARGAGATQSFADQWNKQLVPSALNTPLQHESNTDTFEYKPLDGLDDGTVSDPDWAFSAKMSGPLTDDSPVEGGIRQFGKNAAKIAQAAAKVKRAEILTDTVAFAGVSNGALARGPSTASPSKSEADILRSLLLSVSDDWRALVIRSVACMYRLRGIIRFGGNVERTPEAVKAAREGLYVYAPLAQRLGMHKLKADLEELAFGILYKRQYAAAAVLYEQSEEIMHETEVIVTSSVEEALRADDMLMSQVMNVRVTSRVKQPYSLWKKMLKERTNRDVNEGLRIQDIHDGIALRVILQARKLSPSEDEESVKAREALLCYYVQKLVLQTFPALGTGRMKDYISQPKENGYQSLHYTASIFRNGFDWPFEVQIRSEAMHRLAEYGVAAHWDYKLQDPVIGLSAPPPPSNPNFQLESAKDIAKKLRDATVATRDISQNTHSSLTTDTHYKGDSIVDDSDVERTHMLSSYIEALTTARDNLAQSQVFVFVSPSESQLDGQILPLSVGATVADALQEAEDRFGFSLEVGDNDSKDGNELELLRNGRPTALYDELSNGDVVVVRAMERNSLYPMN*
>TRINITY_DN1264940_c0_g1_i1.p1
LIDEEEERGKEETTVFVDVNTAADVPRKGCQSSSHKSEKRRELPLAEILHIAKDGFPFTKHASSGNISPPSVVISDSVHENTINTIEPANLEQEERRRKAPVSPLDENKEDKKKRLSGPSMKESDERVREMKEWRTENV
>TRINITY_DN1264965_c0_g1_i1.p1
MVEDTPKAKKLSSTAKVFTPLSSTLKASAASWTPVPGAETKKSSEEIEASSVPAKDNEAEQVAPATPTTKSAPAVEAKETSPAPAPILAPKPVVSAWGKKSSNAVKAAPTTEQKSSSGQNQHSSYGRDRDGRNNNRDDKKGGWKRNQQRENKDNNKDGSSNWRRDQKKNVQNRKKEDDNDGWQRGKLVPLELFKPDEEGDTVCRIHLKEILNLRLSYVGAPLKWETDNTGPPTECRWISDSRVQEIDASANKQRLGGDVSHRRKKKEHDTAPALEDCKPLEVNNDTRWVANVFRKDKVNDETTKESDDVVLKKSLLILNKLSLTKFDKLSDKFIDSGIGRNRECLAGAIELIVKKAQDEPHFAAMYAALCLKLSKTPMSFEDSGKKKVFKKMLLTECQKEFELDTEQKIAKAVKGVEDEEDRNLKILLVKKHFLGHMRFIGELYKGDLIGIKIMLMVLSQLLEREAKKDSGVDEEKIECFAKLMTVIGDILEQQCAYSRSAGKVETSERLEKCWKQVKIMAGREDGKGPEISNRIKFMLQDLLEMKANGWTSRREEESAKTIAQIHKDAAKEARRGSTGVKRSTSSSSLRRQAKPTVDADGFVEVVGTSGGTFNRSLSMGNFPRNNSRSNLNKNGAAGGGSKRPLRSSGGSFAAFNNTSQSNGKEIKDAPKKSETVVKEYLTPDECGKKAKNCLKEFFVAGDEADAILSIHELIDAGAEGSISRGAKVIESSLLMLSEGKADEVDKSILIITRCFEEKKIESDSFVAGLNDPLEFLSDIVIDAPLATAHMVTAIAAFIKAGAIKFDFFLNSPEYFRSDCGAAAFACKVLKKIDGDSCTDESNLAVVAKLMTDGDREQYSTAKELLAGQS*
>TRINITY_DN1265022_c0_g1_i1.p1
ANYGTCNGQGGEAGVNTAIGNALNNNNAADVIKQIKVLYSQNVLRYASQIDQNMDDPIEIIGEGQAFWRILKPWMNDHSTVAVKVFDRMFSTVLNPQAANNYNYCIAKKYIDSFLTSVMTTASAAATALGSLDEASGVTCASDIT
>TRINITY_DN1265167_c0_g1_i1.p1
QINHEVITSAVAGRGSSYFLASSGHVYAAGTNYKGQLCLGHRDDRPLPTMIGGVDSFLSFLDGSVDVESISASQSSFYISLSNGIVLACGDNTHGQLGIGNDDEASLDLPRAIANVTDVDAIFSGPMSLGAYFVSD
>TRINITY_DN1265278_c0_g1_i1.p1
RKIHIVIASYRDSLCAETLLGIFFGAVQPQSIQIRILLQDDSAGGDRDCVTDYCELASKIRGIERANVEGHTGDCPHVTQIEVHRIHAEDAAGPMHARSLLSEDISNAYQNGRLDSNDYCLSIDSHMAFDSDWDMQIVDMWDKVKNEYAILSTRPADVEYLGENVNGVYDA
>TRINITY_DN1265308_c0_g1_i1.p2
EVDPALALVKGGGGALLREKMVEVMAKKFVVIVDESKLCKGLGPGFPLPVEITPFCHMHTLRTIGKLPALAGCEPILRMGSSSNNKNDGDNIAVTDNGNYIVDLHFKTPLADPVAAANQLKNTVGVVDHGLFVGMAYQVIVAGSDGIRVAGTDGEKAWW*
>TRINITY_DN1265350_c0_g1_i1.p1
EMSLKAPLSCRHRRRVVVTGLGAVSPLGLTFESTWKSLLGRARKNGITTLEESLLKHQDLSPDQFEREWRIAKSLPCQVAAPVRGLGDAFLHFDSLYSCRTTSRFVQLALLAGSEALLKADLFKSLKPFEGGDAEWEDNTKTKSNFRSRFGVSVGSGMSSVREITLAHDMVTATAGRGIRKLSPHFVPKVLMNSAAGRLSLEYGLQGPNIAPSTACAAGSHAIGNAVELIRNGAVDLMLAGGSEACIEPIGMAGFCRLRALSTSFNNKPEESSRPFDELRDGFVIGEGAAILVLEELEHAQKRIDSGDGFTILAEISGYSATGDAYHITAPSESGSGSERAMKLALEDDAELFAKIPIGYVNAHATSTPKGDQIEAAVVDRVLRSHHTNQTDFSDDIESYMSSTKGATAHLLGAAGALEASVTIMSLVDQRLPPTLNLSQPEYVMNFDSGKYSPSFEHVMGTQAIQPKAPLKLAISNSFGFGGTNVSLVFRTYDK*
>TRINITY_DN1265359_c0_g1_i1.p1
RGLADASMAAVGGWDIRPARLGDALLSHQILDYDLVTRVQSEMNDTKVFRGYYDPRFIGSSQHDDATYTLTEREAPTASDALKSIRADIRYFKWRNGVVGHT
>TRINITY_DN1265430_c0_g1_i1.p1
QHTAQPFELATMPRPDVLPNILVLLADNLAYDDVGAFRSGAGEIDKPSRTPRLDSFAESSRKFLNWNSPAVLCSASRAALLTGRYPVRTGVYPRVFEPDAAFGLLPNETTLAEYLKDEGYATKIVGKWHLGQRPDFLPTEQGFDEWFGIPYHMSGGSIDDHVCGKDKTGKMWLPLFDGKDIVEQPVRLDELAPRYVDESISFIEKQEAAYKPWFLYLAFSHVHQLCAPRNSECQWASTHFSRDKKGYNATFGDAVEEMDWIAGEVLDSLHRLGAEDNTLVVFTSDNGPWVAEGACAGSKGKFEGRWLAENVDQNCTACPSEYSPSPLPGQPRRCVYPGTKYQVEGVHCGQDTGLGSAWEANVIMPAIARWPAGGVEPGTQTLDLVSTLDLVPTVLSLLGTDIPLNIDGVDVSHSLLGTKDRSFSQGDDRAIFFWRDGFRAGPLPQPFGRFDVVAAKIGKHKLWFYTKSSHYNGDEEVFHDPPLIFNVLDDPGEAHPLDPEGNADLVERAKVLVDKHKRSIDWSFPLTLARDPKYLPCSSEDTNCRIGSSEGTSIIEQ*
>TRINITY_DN1265495_c0_g1_i1.p1
MPPKDKKKDAEGSDDKFMRAARFGRVKNDLKMGFVGLPNVGKSTLTNLLAGASHAEAANYPFCTIDPNMVQAIVPDQKFKYLVNTYKPKSVVPAVLKIVDIAGLIKGASEGAGLGNAFLSHIAAVDGIFHLVRAFDSDEVIHVDDSVDPIRDLETIQSELCLKDKEVLGKVVEKEKDRIRKEKGIARSSDAPLGETFQSAYDKCAELIESNTPVQTREDFSMGEVDIIRDFGLITTKPQIYVVNMSKKNFLRKGNKWLPKIKEWVESHGGGQIIPMSCEFEQDLMDLGEDKEAQKAFIQECEDEVKAMGLTGPGFAVKSVVPRLIRAGRQSLCLQSFFTAGPKEVRAWTIMKGALAPQAAGVIHTDFERGFIKAEVANFDDFKALHKGEASMAKVKEAGKYRQEGKTYVMQEGDIVVFMHNVTASKKK*
>TRINITY_DN1265576_c0_g1_i2.p1
ILGESLASQHEIHEEFGGIVPGLAKNAHEEKIDSVISEALSNAGMNSVEDVDAIGVTVGPGLEICLRVGCNKARELAMEHKKPFVGIHHLEAHILMARLPFDSSAEFTVGGETINGDFIHESKRAIGFPFLALLVSGGHCQLMKCVGIGQYEIIGGTIDDSLGEAFDKTARLLGLPVGGGGGPAVEKLAKEGNPKGVQLPIPLQKRKDCDFSYAGLKTAVRMKTEKLAAERGVSVEELSMEDRADVAASFQNVAIKHIEQRLKRTMDMLEEGEDKIQSLAVVGGVAANQELRSRLEAICAERADPWRMFVPPPRLCTDQGAMSAWAAVERIVVEVVIYLMIKMFLLDFHFNLRINDTHRYLDSGRNI*
>TRINITY_DN1265745_c0_g1_i1.p1
LETLLNEGHETYEEIIPLKHYYHRFTRSIFWEIEDMIPFSNHPLYRFFWGWMGAPEVSLLKLFQGPVIRKNSVYAHVVQESCMPVRRLEEGIKKFEEWWDIYPLLIFPLRTYDRGERSGFLHPRKADLAPKKGGGTHDWGIWVDLAAYGVPKSVRDGGNFDAKKIIRQFEHWTRDVGGWNCYYTDICCTRNEYRNMFDHALWDKARVRLNANDAFPEPYDKQRPEPGIFDLSEEEAAQEKAKSPPGWAEANKGK*
>TRINITY_DN1265759_c0_g1_i1.p1
KAQWKARLRTGCLERAKNARRARLMKSRSGDYDGEDGSSNGRWVESVDFVGSDSGSTNAPRSFSDLNHEVIVDHTPVANGRQTAMINHGQVDFSLKRSESGDSDENVVDAARSLVERELQLALTGLQHANSVCPLNGVVPWKETRRGEEQTVQDIDFMNTDVAVELKEMEESKESMDDEYEMSQEEFADLLNDVAEELQREDELLEEEIWEIERAEAMERERLMHQIDDFDAWEESQQQQTW*
>TRINITY_DN1265826_c0_g1_i1.p1
SNYLKKNRNSIAFKFTGVHDHRDEGGKALSDCVGLTSTWDHAEHGGFLVGREGTAYNREDKNVFGAEWQVDRTKGDPMLFADDIGQQLPDKKCIESPYDVHDQ
>TRINITY_DN1265982_c0_g1_i2.p1
YNPSAPEQEDPTNEKEENGIINIEKVMDIKFTHLEHGFGGVFVHVNSTNEDQGPDWSDDQLTNIITKTKAFGGDRNPDNLVFVFDAVQCPANNLVGAALSDGTLRLVNGRGICVTILQLPGCQSHLTSFTWDQSGYRLASTVATGHVVLWDIDYGDGR
>TRINITY_DN1266052_c0_g1_i1.p1
AEVAEYGDCECDGENQGDDFDEDICQYDCYMGKGMEYCVDRNPYNDDEQEDEEREELQEMAECRELEIQDDNQRRKLEAEEVQYFIGAYCSDSGSAIHLGLFTEETCSQFADDYSGKNTYMSLMGSSMPYSE
>TRINITY_DN1266078_c0_g1_i1.p1
MTHSTPGQFLNDKLERTGFETCNSGQSDCLHLGEEKQAPWVEKLEQLAEQRGTTSKNFYPNSGIIVGLAKDIKAIYEILKMKETEDDQALFTELMIKRPDLVVMDYDQKIIGNNVWTEGMDGCIFDWDNEKAAFVHPTTNNIPAFLHFQGKFYECYGDMAQRFGYKGDMKRKLAEAGPTDNYGGARVVFEQTLTLTDQITMADAQTAVDKLNAKKTEMCNAIQGEITTTGVQTTCEDAYIYSNGAVTARRLAAPSNADVLIKMPFSVDGPSSAKSELQAELNAWTTSVPTGITSAANTHSEGDFAATISAPVEKKKSGSSTLTVSKMFTALMVVFFVGY*
>TRINITY_DN1266081_c0_g1_i1.p1
APGGTGSTKCIGNYSPVLKVQLAAKKEGYSDVIYLDAVENKYIEEVSSCNFFCVKGKTIATPGLGGSILPGITRKSVIDLARAKGYTVEERNVSVDEVLEADECFCCGTAVVVVPVGSITVKGEKTQFYEGKTGPVAQEMYDELTGIQSGKVEGPDGWLEVVPENYHL*
>TRINITY_DN1266082_c0_g1_i1.p1
PISKNQPFRMKDREEMVRKEFSNYLQDSSIESDNVQGMLSLSRAAHVNSEILSGPYRGLSQHESAIDVTTVINEKFNSLEDQRYHEGGTTPIESSLSRVNDDLKRIAMDTDGVLDAVKDGWEEMLNSEKTYREIVSPTSMDHRRSDLTDAKSMKLYCSFYDDSARINDKDMNYMTGGKLPVPRAKKNTTDQAYAKSDIESSAFFNRAKALGIPIQKGTNSYVGTSLKPPALFAEEDVSSVPKGFEQINENLYARKDNRFMVFNYESISSPAPESWPLKPVTKEGGGVKEEIDYLRSTMKQ*
>TRINITY_DN1266172_c0_g1_i1.p1
RVRGGRGTADSLSGGDILPEMETSLIHISCKPGTESQFVEATLRNQRGVFANEPGAIRFDILQEEDDPSTFVLFEVFKDAAALAFHKTMKHFLDWRNDVQEFMQDPRRGEKVAVVPVSAPITAAPVGLPQILPNAATAPSSQAPSALPATTTTLSAAIAAPVAAALPMQTSAEPSLTQLALSGSWSAPAPPGVPMVPSGSSPRAPPSPGLSSPHAQVPADSPQA*
>TRINITY_DN1266293_c0_g1_i1.p2
PTAPPDTPAPTPEPTSGGTVCCAERNGGYQECKTDAWCNASDSNCGNCGGIITSVPLQRTGCCSWGGGDCSGTDPMSNAGCQFLQADCEGSCGGSWLPF*
>TRINITY_DN1266301_c0_g1_i1.p2
LAKLLRFQTSKTGDNWTSLEKYISRMAKGQKNIYYISAETKEAAEKSPYLERFRKKGIEVLYYTDPIDEYAMPQLTEFKGFQFMGANKENLKFDDDEAEEKKIKKLAETHKKLTDWLKE
>TRINITY_DN1266311_c0_g1_i1.p1
VSVIRPLVYCRESLMTEFAKSANLPVINENCPACFEEPKERARVKKLLSREETLYPNLYDHIRRSLIPVMHDDSTAIMRSYLEETIAKSRKVPSGMVKAKITNGSNNDVVMTTSGKTLPANKNGSNRASKENPTGPTLESASEEQLIAELAKRRAAKYKLSGAMKRLSGNRGGAEAATDDNLPADATGQMCSLTGGDGMIPCRELME*
>TRINITY_DN1266463_c0_g1_i1.p2
MKGDDILFKKPGAEAMSRKTKGDVMPQTEALAYASALPPAQRSDVSGCYCLKCVPCGSFPIATHCVCGGDSLCWGCGTIPFACCSIPMPFIDPYFRSIKRDCTVMLVDAERGTLACYPGEKAEKPCCIWSKLW*
>TRINITY_DN1266488_c0_g1_i2.p1
MLQEARARLANTQGKKAKRKAREKMLNEAKRLADLQKRRELKQAGLLSSAARSKASGKRRRKEIDLGVEIPFHKPAPAGFHSTADEDERADERRRKRMKDIDFKKINEQQYRARDRDEKNAQKKEEARLRALERSNMQYVVAQVSKKNDVTAARKRGILSMPEPSITENDLEKVAKLTKEQKGIAENAAMMMSENGAGAATDALLGDYTDRPLPTPMRTPMSRSDTSSHEVIMREASNLRMLETGQTPLLGESNPMLMEGGAGTGVGLEKDGENKRFTGNATPLVSGSATPMTSSGKSVSDRDMNQTPMTSRGQRDELGLNRPSSQMRSGMIGGDDVSVSGTSFATSIGDRTMTIKEMARAERRAAKRARKELEMALASLPAPQFEYELAAPEAVTDDDDREGPNGNKTAFVKDAAEIEAEEIAKLEKEAAKLYEERSSVVKRIELPRPAGAMKDELVLTIEQDKDDSLQSAQKLIKEELLQLLKHDAFSHPVLQLGGESGKKKKKAKKGKSKTDATVPMATPLEYINADALNDANKLLSDEYETVIQEKRQMALDLKVSIETDSNLMEVLNNECIRASLFNASQQFFSSQNGWSKSVDNITIDSLRSQHEVLVGVTKESRKRCEKLEAKLAIKTGGYLKRSNTLNESTLQKFAEMQHSKIEERVYTSLMAHEKKGMTSRIHGLKDEIENLETAESVQQKNMVILSMRKTDNYFSNVRNKKLIKL*
>TRINITY_DN1266581_c0_g1_i1.p1
DQFQRRRKQLNLPSASLFCKSVVAKAPHSNITTMVSFKFAAAALLSAGAATAFTASSFVTNKAALQRSAVATNALYQQQKTAASSSSLNMVLKDPTDTDVAIGGGGGMFTASNSENRRVVPENAGDRPVMKVVYVVLESQYQSSMTGAVKRINAGSENMAVECVGYLLEELRDDATFEQFKKDVEEA
>TRINITY_DN1266597_c0_g1_i1.p1
NAPPRKRVAAAWAAGISDVNQIGSGGLLNSNINSLDEDEQDIVGAHLGHVTFDIDEDEDAHHLATTSGRGQNNKDGGAASSASMARFTEEMEREIEQTKERRAQMVRDVEYSERELARLKSLVEEAEKVYSEARLKAQETLQQAQKEIAEKRRKQSMESLEEQKKAAASDGELLEEEEKKGNSNSDNNNKNDKKSDDDDNDGKDGHKSKGATTRKSLEASKQPPSATTENIKVDDDEDEPSNEDVSPKSVPNLNDVEDVEVDDAEWDKYLAFGGDNANEEDDEDMSEMQRAAQIASDEKKRKNYATDSEMNKAPKSPRLRSQAGSAGNSDKDAATKTATPTMAITKALEQNRRQQQQQYQFIPSDPNGHYDTDDSDDDLSSDESDEEELDEEQLVAKAAWEKAQTALARAGLPPMQEIENVLLQELKRLEQANTKLVHARLALEACDSELSELFARAEARKAGVYNEDDDDDLREQTTNTGSLPSDLQNIHTDDEDDDDLQVVGKKRKNAHDEDDDNDDDDDDDDDDDDDGEGEEEEKMKKSTRSGGAKNSAERDNANTRKN
>TRINITY_DN1266660_c0_g1_i1.p1
KLLFFIKTDFFSGHYFKTRKSFASFTDGFMNFPRIHRRRGRKRADSPYSSGGIPKLRGFSHNGFFNYPHKSSLYLGFFCCLVVLAYTILFRDEHVDSNKKCALLFFGLVKEFEEYVYPSIQANILATNPQCDVYLHTYNITSIPVNNRSQEKHESTLNISEALILTSPDRIVFESMDSFHEKRDKIIQRTRQNYHRGWGDCCTSHDNMIKQWNSINGVWDLMHQHEARLLLQQQQQNQQVNDITMDKAADGNYYEQIGLFRSDVIYTKPIDIFDAKAAVPNFANHHGYNDRLFYGNYEYARVWASRRFDFVDTFEKKHMVKISDSKRRKSLKNGYHSETFVKRLMDHYRVPVRMRDICVWRMRSGPRIRVSDCVDLKEFSTIPGITKYLPKGLNVLAS*
>TRINITY_DN1266697_c0_g1_i5.p1
KDYSPSPPLPQPQTQPQPEIQTEESSTSARSTPPVPDHDPDPVHAIMMHDHDIGGVLLESQMMPGSYIRVQDELSLWENELWINDRGHDAKNIDKLVYGNWNGIPYQMKRVSTLKELEKLELELELESLDTDDNDTPCKDGSASTSTRTGGRYRRIGVEESIEWTMGKAWRTEEEYEEKMA
>TRINITY_DN1266747_c0_g1_i2.p1
MINPEDPQTIDSSQQGSKVFPLCSPPSIDFSISCQHQHLRASAAYYNGCNTSIATIGASLADNQFQNDSTPKELERSSSRRLRRRTGSISGRWFVPGSASTCSESNRGSFLGKSFKVKDKDEMVEVVSKTTALLQFLWKCCSGPGVILAHIFFWGISTIILLCFADNGKGLVFSELNTITIFLGGFLSFALVFRTNICYSRWWEGRCLWGSLIYAAINVVQQGRTWIHDEDRLHRLACAAIAFGYACKAHLRSSSLEVDDGDFLVEKGILCQEELDAIETQQGWQPYYFLDVMRAVINQERDDALKAAANTMGVGVAQHMALEDSINALSTAIGGMIRVKATGLPRGYNSFILILSTIFFTVASISFTPDVGWWTPVIMGVVYHVVRLIMVIGDCMEDPFGTTSITDLPADLYCDAIGRQIKAVYDRKIILSYNLGIGPLKSMNEECTE*
>TRINITY_DN1266837_c0_g1_i1.p1
MELGDVSIAQRQELGFCALLRKGTLNLSFVPVVTGTAFKNKGVQPLLDAVVDFLPSPVEVEAIKGIDSDSEEECTRESSDAEPFSALAFKVATDPFVGTLTFTRVYSGVMQAGTSVYNSVKGKSERIGRMLEMHANDRTEIKSAVAGDIVALVGLKDTTTGETLCDQNNAVILEKMDFPDPVIKVAVEPKTKADQQKMSEALVKLAAEDPSFRFSRDEETGETIIEGMGELHLEIIVDRMMREFNVGADVGAPQVSYREAITAPAEIDYTHKKQSGGSGQYARVKIIFEPKE
>TRINITY_DN1266875_c0_g1_i2.p1
MADDLCEEQELEAEALGAIFDDCLEIISNEQPFIWAISLWPEPHTDIDDDDDDAPQNHVGVKVIAKIPLTYPEDSLPEISIKVLKGLTEEHEHELFAIAMEEAEGNRGMPVIFAVCERLREWLCENNQKGLDDRSMYTQMLRREKEKEREEQKAKLVYEAQKKEEIMTKAEEEDLLVRKRRAEGTPVNDETFAAWRDRFEKEMKDLEEKLAAEVTADTKKKSKGSEREVDKSGRKTGFQIFSDKAGGAFNLEAIEAAAENAERDENETDDGNLSVDDVDEDLFDVDDDDLDDLDFDEDDEVPDI*
>TRINITY_DN1266892_c0_g1_i1.p2
MTTGSKTSSPHQKRKNDDTSSASNKKRALKHERQSHRRHSDAVVASKEIWNRLRLKTNTREETSAMTNELMDILRGKFSEVAMQHDASRIVQAVIQYGTAQQRLEVVKEISDGGNMSELCKIQYAHFAVLKIIKYCFKQKDCVQIVVKVRTRPGTIFTSLRECTCFYAFYN*
>TRINITY_DN1266892_c0_g1_i2.p1
MTTGSKTSSPHQKRKNDDTSSASNKKRALKHERQSHRRHSDAVVASKEIWNRLRLKTNTREETSAMTNELMDILRGKFSEVAMQHDASRIVQAVIQYGTAQQRLEVVKEISDGGNMSELCKIQYAHFAVLKIIKYCFKQKDCVQIVVKALKGKISKLAVHAVGARVVELLFSTFPPKSISLLKLELYGPQFALFASGDLSNVTSNQPTLENIIEQQPTKREVALEHILGILSKGMDKDLFGFAYFQHLFSEYVTVASPNEVRAIAPSVVDHSIQMISTRQGSRVVAECVTYGTPKDRKRIMKSLKGYTRSSLLHRDAYLPLLRLVDVTDDTVAVNKSILAELQTNPDSENKKDGAAASPILDLAKSDTGSKLFLLLLSHTEEIRRRYFDPYELGVLRSGASVTEGGEEVPISKKNPDTRRTELLQYIKSLLIELCSAHAGDMLRSAPGSRILREVLAAFPSQQLADTIAEACAVSTEGGTKDLSMFEDPMGHLAIKHMLLDEAEPSGDGDEDDERISLASSLLSHFGGKLPEIAASNRGCFVLVAMLKVNGVKSDALEELKKNESKIKKPAGKKMKAGQVALLKALKDS*
>TRINITY_DN1266938_c0_g1_i5.p1
MASTTNKRKVVAVSSYGEPREFLGTNKDTVVFHIHNFDELQEKRGECVRTGIVSACNYSWSLIVYPRGDADSDKATEQISLFLKRNKQNNEADSVPIYAKASFFLKNCRLDLGVRKFVIEDNGSGNNAWGKANFYKRADIIETKLNGDGTFTVEVEIEVGTSKRKCWYPKIKETANSVGPKLFESIHDSGDVSFIVGPSRKEIKAHKVILAVQSKMLYELIVASEGRENVSEENQPEVILSDVDSNSFAQLIKYCYTESLPKFDVPNSDNDVAKKAENLLLVADRFGFTKLKVYVECFMTENVLVASNAARLMLLADSHSCGLLKESAMNTYVLDPNGVKNSGNDWKKLKESNDLLEELLTYATTAEGRKRYSSVLDDGDGSITAAEDFNVVSLKERLEKYNLDIDGSQEVLLECWKDHLRNQPGNGDENA*
>TRINITY_DN1266972_c0_g1_i1.p1
TMSSAASQGNLEMIKYCVANECPVDERACTCAARNGHLEVLKYLREEVKAPVNGKVIKIAACHGDLELIRYLVENKCAGWENGYLDALDIIARHGHFQCLKYLHEEVKLPLNGGMIDVAASTGHLEMIRYLVGKKCEGWEDGCRDALSSAVYCGEVECLKYLHEEIKVPFDQDDEDSTMDLALRGGSTNVEMFKYLIENNCPIEIPYMICSCLIGYQSSQHHGGRKPKGRCNFMLLECLKYLHEEAKMPLTEDTMIEAAGFGEIEIMRYLVEKKCPISSDGRALSRAAEDGDLESVKYLYEIGTPVNINAQRWLSKWGYTPDMYMGPERAERFR*
>TRINITY_DN1266992_c0_g1_i1.p1
RFVTRLYSFLAKCVEAHSAAGIVQREGLGNDAKPAADDNGATSISDGDPSITGRRTFGFLRHLLRMREDKIHPRVMAEGRQVVQFDHEVLEAELAAFEHPQLLPEGTKPPAEYVQQYSHGSFLYHLPERALAATGCAVGLMLSELIRKGLNQGGQGPQHQQQEQENIRRILDGTRYFVRFTNVYPLVRMIDIKTNLAYKFITVKGHVTKARPKRLRVVTADFQCGKCGEAFLHRFRDGRYVPPDRCPTPKCRSRNFTLCRSTARYIDVQQIRLQETQDESTTDAGRTPRQIDVEVTHE
>TRINITY_DN1267036_c0_g1_i1.p1
PAAIMTGITTEASSTKSRPVRAFVSCVPKWQRFQNKLTKTSSSNGEENKSSKKGVKSSEHEIIPYERQYSHVYSFRLSALKDKVWKQLNKLPHKVEGVGGKVVNVKKVNRILELSEKCLSDVVGTFIVEPLNPNDDDAYYRSYNEGTKDEDVPYHPELSYCRSSDQLFLEDGSGRVSIIFDITTANTNEASDKAGRRYYTYQYCTGAVVGVRGYVDGFGTMHVKDVVHPALEPPVNRDVVSSDSVSNSKPDNLVPHLLIVSSLRCGDPEVSSLPREMLVSYLQGQFGDEASKVARIVVAGSGPGNVEPVLGLKEFDIWGLEVTRTAGIPLDIFPSATDPTTRHWPQRPLHSSLLPNTLRTTDIVNGNGAAHAADSPSVQPMARMSPNPYEAVFGNKLVLGTDGLNVRDLKKYILKPPSSSNISDESLSDNVGADAASPQLLTELESLEKTLLWGHICPTGPSSPDLSMVPSGDAMVMNRATPDLYFCGNCDEGFATKIVSYPIDGTTDDENKDLQSSSKKQKQTRLVCVSKFHETGEAVLVNLKTLDVDLLKFRTKHTATGEEKDVVD*
>TRINITY_DN1267065_c0_g1_i4.p1
SNNQNRKRKGEKDKKNADVEDGDDEDEDEDEAGPSTLIKYAPAGRLDLDSSGLLLFTKNGIVAKNVLNSGSGGTDGSNGSNGTDGGLITKEYIVKVEPLRSISRDERRMGMTDRNAPLPPRPVWDLSILTKEGGRRPRLWNDTVSLQPLIKAEWIEEGTGKVTPSSSSSSARQQRKFRTQRQERDSGARHAASDSNSHSN
>TRINITY_DN1267104_c0_g1_i1.p1
MQPLLPSCIFAFSLDKAYRSRLDIALETNLPPDTETLKLLIERHLRFIPFENLSFHGCVKHPTESKIPTTLAALAEKILYRRRGGCCFELNGLLAHYLLELGYPVVRLVPCWVYAGPERGHGRGRSAKFRTRQTHNFILVRTAGGDGHTFLADVGLGEPPLHPLSYSLDMLWKEQETPEGMRSRIVKEKHEWRDGNGKLRRCVRLEWWRPCECRRVQHKCKPVATATKILSDKGSSVSEFEKLRALADKARRRANGKPRSAFKVFMSDPKVRDDAEWGLRQQGKQDSDNTKPLDPSGVRREICTMWSNLSVEDRDLYVNEAKKEFRILKEEADKAEKKVIEAKAEADRRPVLSCDDTCNGGGGYWEPRLQWDIADAPFDCKKREDSFVIDRPLQSFAEACNVVTGVGSTFSQKIVACILTRAAKLTLAGNNLRITCPRFPTSQHGDDSDVRWPSKYTEKVNSTEEARSILENKFGIPLIETRSLKIEECDSRIWEHL*
>TRINITY_DN1267251_c0_g1_i1.p1
QVAPPVNEDEEDKKEEEEEDVNGGVEHNEQQAAASAFDPQTQDCVDIEFPATEVQEPAKEDEEEQMQTPAKDDASEENEEEGDDMEAKYASMMKKMTPAPEEAAVVAAAAAACAACDEEEPKEEQEDEELVRSTPIAQALVENAVANIIAADEMVEDDVRKASLPTPFENNKGLGFTQGDEDEEKANEKEEEEEEEEEEE
>TRINITY_DN1267324_c0_g1_i1.p1
EEDEVFDIVDMEEEDVEDTFEDIEDISEEENNMDTKNVTAQIEELKKQIAELEVDAEVLAEDNYELEYVAESTEETAAYYQVADAIDGAELDAAIDVIENLDETNKYYAAVVQEDEAENEALEEENEFLEEETDNLKETVNDVVKYYQGKEKHEDMKKHDKGKGSSSAGAGAKNNGTKVEVEDVVVYYKTETANGTVKEGYYVVMEEETEEGELLYGYGSEITTGEELEDIAESIYSSVQNAFSFEDDTFEDEYWNYEWGNVWGEYACNDLFDADLENIEYNADEAPGSDDWPYVNIYGSCNSCKAFIVDYYSEEHFDNIRRYQRHAGKYAIFGTLSLFITLALGFMQRLSPSEENEVNLLMDQGGLMV*
>TRINITY_DN1267328_c0_g1_i1.p1
IWASKDTVVSPDGLLASKDSGLPVITRSRGVSIVSELHDDESEAEGAKNECAHIEDVAALYKAFGEGSDVRILTNDTIISGLDHGSITFPITKVEGSTAAINETHVMIGDVTFDIAADNPCNRGGRKYAQGPRKLFHDHLHGRKLQSPISSGADTVYDAVIIGAGWSGVSAAAKLMAKGTNNILILEGRDYIGGRSQTVTGFATEEPDTPFELGCEFIYTDWNNGILDAFKEEDLAFQKVDWSYADFAPQIMGFPDGDSSPSSKMDDAESNELSSKLWSNGFLKYIQKLNLKSDSGYQTLAANFEDEEDISDPFQKQFFEAAVNANIVIEFAEDGERVSAKDTSSWLEEVQTAGMALASVPGGGYARAIDGIVKDNNVDEKVMFGADVQRVRYDEDLVHIDYIKDGNDALSVRAKTVLVTAPLGVLQSDTIKFEPELPFYKQQAISDMEVGVLDKLVMYWDDDAMAQAPNFADKWDEVADREWFELVTPETETSSVWTTFLNSRRYNGLHTMTAWIGGSAAETMEGMDDTDIVEQVVSNLKMMFASDVVSPTKFMITRWGQDEYAKGSYSFRSVGRDFDGIAEKLSRSVDNKVFFAGEHTSTSGWAGTAVGAYETGEAAGNAMAKSISGNVLVKVLKNN*
>TRINITY_DN1267430_c0_g1_i1.p1
NIRIKDEKRNRNITGSLSSRMLDKRRRRCNLWFGLVCVSICAHSTNCFVDMFRNLNRLQNTVANVLNAKKKIIEVNTIFRRCTKLSMNALNENYSPNRHYRHHYLPNEHLARLTASEEAKLLQRSVEYRRLNEIEKQMALSSHNRHCSKLLSVRANNVGYGEDFDKYEDAMYKGQLARESLVTHNMGLVHYCVNQIIGSNQNKLSLNSLSREDLVQEGAIGLARAVDKWDDKIGGKFSTYACYWCRAAILRCIAERDDMLRVPNHVSLAVQKINKAAQRLGYVLQESGGIAVTGNLNDDGISPSWRAAFFAKELAEEAGLTQSHFEEAMIVRRRRYTGGYVPFDSWMQAHHSHKNNKKLWHNSDENEDHDRKRLESSLTNEQIKDALAVHLTKKELECLMWRYGLCQSESEKTELPGQHDQLRHQQYVETIADRANRQFLYMEKHLFDSSALLDLTHAPTAQSNSRLSTSLQGSTVTTKTQKRNMSAGSSFFSRGRFGEAMTFKEVGKKMQVSAECTRLLCHKALKKLRKAVEDGQLEHNIVCLAEAVTYR*
>TRINITY_DN1267510_c0_g1_i1.p1
MATFILYESASGYALFEGLDMDEIGQTQEAVQETVTDMTRFGKVVKLKGFKPFTSAANALEQINSVAESTCSDDLKNFLEMNLPKVKDAKKAKFQLGVADPKLGNSIVEHTSIPCVSNDHIGEMIRGCRYHFSRFMKGLKDGDYERAQLGLAHSFSRTRVKFNVNRSDNMIINAIALIDILDKDINTFVMRVREWYGWHFPELVKVIPD
>TRINITY_DN1267539_c0_g1_i1.p1
NSSSTMKLPIKCVFICLILQLCVWKHELMARAITSSSVLRIIVHHNRHSDPKLPHPKNTLLLKVLELKRGGNVEEEDKYKSEDNIKEVEDNVKQLLTLNNTAMEDSLFDEEFGDNRSVEPFCVIKIATKLRLEGIKLHDGGDFVTAASVFQKAADTLTNCSSSSSSGGGGSSISEDYATCRLHQ
>TRINITY_DN1267635_c0_g1_i1.p1
FSERQAAQLVINACLPAGLQNTSSPTEGAFTSSTISSWNPYYRYIDGGYTEGSSIAKTIATMQKGCAEGNNDYDCTTNGLRLLNIVGNDAQTVVEGRANGIPRLFAGCDCGNTNYDGLGTGYNPQVFEQEFPKNLNDTAFWTLYSTKVYDIGDNNTTPSLSYALRMNVTTVDNVPYGVTGGMNVDIIIIFPQLPPQEPEIWPGYGSNYAFANIYSATAQEQYESVSKLFDTYNLESEWGLVPTPPPTEAPTSSPTLPPTKAPTLSPTLPPPPP
>TRINITY_DN1267662_c0_g1_i1.p1
FKYAQTFSFHPKREKTLSIRHICIPSLLSTTHETNSEFSEFQRRMVAPASNDDDDDDTTHTAKDEDVIDRLLVGYKRFRREKLTKRLDSKLKTLSQEGQRGCKVLCVSCCDSRYDPTLVFNADPGEIFTVRNVANVIPRFVKHEDKKAETAHHGTCAAIEYA
>TRINITY_DN1267781_c0_g1_i1.p1
MPSLVHIPNPRSDADKLLNPESRESKLDLKLNDNEKDKTDQPLSNHNQTKIVIDEKHKELLTGYGYEINFTDIQFATLEMSEPQNSTGNISKDVDSKPCSQPNKKRRVTPGTDSSIKNQHKRENKMTLQSFLSQGNLKINGSPGGASKSSIINDKADIGIGSGKLSAHSCCKAIINSPAKTKICKVENVEVINIKSDSDCSQEITKKFSENEENPIRIIDGAKLQEKDSASIVGIDGSSPTNNNSSKVDHVTSVTVLTKGECKAYQKTCTAVNTQKTKKSSTKKTIDSNSTSTAIVPKRPSLDEVPEERRAMIQKYTKLKETYTSRAAEHVNRYKNGIDEERDFNAVNRISYNDDTVPVTDTDCELFPAHIVIKMASWIEGSNLPLTKLVSKVCDRLNSEHGLTWSLEAVCTKIKLISQRKAYFTTKLKSEEKRIVDLFEDDNLDCLWRWEITTLDLLGSELVCKAKRARSARKKISSYHSAIIRLVKTLDVVEKQIASLKSPNLDRLVAKINQEEEKVLKFERDAEKQRLAEQAKARKLSEQLAKKKAKEEEAEEKQRKKLEVAERKREVTRIREEEKRKKEESKVRKELKEKKKQQSFTKQKASFRSFFATSKKRVSKHKEKVVSIKSGATSKTFDIDAFRKKINATNATLNLEFKHIKRSVSAVSCRKRRTKTVSVSVYQTVNPDDNYGWDAPSFLEQRTIMVPNKYRFLFFHEDCRPAYHGTWSKTSSIVTGKNPFGKDCSVFDYEYDSEAEWEEGDDEMGEDVEDESKNEEEEDAEDAKVYDFEDGFCVADEMLLDNEEDTDEDAKALYKKKILNREREQHNHTNRISIIAPCFGGVPLNAFDYEPIDANLIEGIDSKNVSKHLSLYQALTISHEKLSLDAFPRLRKKEDVNIELNVGGSGNKVKEDYSAEDMIKMIRFVHHSTLNSKEKLIEKLRSKHPVEFSTRTKATRKLDAIAVKKKHKKYTGNCVYWEVKPEILTELNLVDVIEMKLDDIAYDDATLASVGEKESNSIKGANKRKRKSASKKLAADEATSNKKMKGGNIPGPTASPIEKNSPPQKTASDVSARMKNIMANFFKKTSEPKQSPSADVNNPMSLAFNKVRMS*
>TRINITY_DN1267800_c0_g1_i1.p1
SRDELEVWSYRVALSLACVGALGVVLGDVSGNEEMVNPSYFLGASGFGVALVLVHMYVTPIKRVMQALYAVGLIGSLGIVAYTQNGGGSSSLLEFVREHRSAVWFIGPMFASFTGLAFKEGACYGKPEAFLLFLLTPIMCLGHLTGLASDEVETFFVASWMLGFLVFAGRKYTQAVKDDIGDKSVFTFRGLKTDEERRDYLERQGKDLSLMEDAM*
>TRINITY_DN1267800_c0_g1_i2.p2
ANHAFTVPAPPTCPHQLGSLSQFVEHVANGYAGLPKHPREAPPSSVRDRTYDTGGIGGGTTTSKSKKSNRGFYSSSDEDSSSDEDSSDDDSSDDDSDDSDDSDDSSDSDDSDDSDSDESSSYDSSSSSESSDSDDDDEKVEKEEEKEEEAVETKKEVAEKKEPETATTIEEQKPAAEKEDETKKSEEMD*
>TRINITY_DN1267812_c0_g1_i1.p1
MNITNNDASEPTISLLPAPEAPATSFPVPADMSETVFEYWSDILLGVAFLAIGIIAARRMSWSKQHGGVETNVVTAFYSLILITAAFRSIWFLVPDSLYEPSYVPHAVFAFSTSDPWVGGFISEEMRTAGSLSLFSIFILILVYWADILKKYFQPGSRRSRPMKTFLHIVSFLILIEVINAVLFLLQIYSSEGMILLNAILLSTVSIICVVEISIFSHKFRTVLQTLGAINQVSTESQVKRIVWITVTGNMFFFTRAFIEAIFASMLIIYWQKNGNVQEVFTHPLWDTYMLLKHWSEIIILALMLYILQSRFTVAASRMNGDHSDSEAAGRRESAGAEGGRSSAGGYQAIPEEDEEDDVKANLIV*
>TRINITY_DN1267873_c0_g1_i1.p1
MPQARIEEGVWVKSKKGKNPQKGIVSRRDGSQVWVTWNGENGKPKEHKNTELAIDYDAQQSFVSEKATPIKDAAKRAAKAIGSTLRPARSPNKKKKKAQSKSTRLNERFESVVNASSKASDNVSASSSGGPPSADANSMENLDNSTENLDDDAGVGADTPCLPCASLECSPRGINNPGNDCYVISALQIVFAVPGFLSSLADYVALIDESPTLTTVRLPIVKALLDTHAQIASSVDEPINAEEVKNQVAVETANADFTGSGQQDASLFLASMISGIHEELKGAKNEAGIDSVPLPTDAFFSIELATTKTCPICGDVYSRVETVEHYLHLAIPEGGGPFTIDQCLITPTDITCVIEGDGGKPCGAALVSSTEIMEVRGKAILLLMNRVHWEQCGRTRRKAVKSPASVNAKESASFGSSASTSSRLIGNIIHQGNASSGHYIAHCRGEGGASLYCCDDSTISRVPECVLTQNSGDVTVLLYHQASTFPSSNFRASPKTKTKAKSLLSSPLQSSSDHNSKAVAPPDNRRRPQAAKASQSSSSKRSRSVSKRIESSERPSNTQSYSGESSEGMSDLFPTDDDDANDTTYSLFVDDQSSHSSRSSHDGSQLETPKKMDLSKRRRRRSSVKKSRHNSGVEKKSRSRRPKKQASPQRPSLSDESSGMSSSSDIRDGDVVDAHNDLDVSSLDGDLDSVFSSDSEDRDFNLDADELDVVEENDDAHDIDINGADLRALFEDPDNRMKQRQKLTAKRKAQLLRQGWDVEKVLMPKREIVPGVLVLTSKKDSNGERRKATVLEKIEVDDQGKPLKTTTGKPTYKWKVRMNDDKSIATFSFNALKIDDESFAKPRTFLWRMVPNHVASHRSHEKEYKNLGLYGFDFRRFGVHCESSEYDYPFGDLVKELWPGDPEQQRKKLNDAILSKECGDDRVKFIKSKVTKEEWWNFIGILIFASVREIGGGDKIWPTSKSPIPSPDGGRYKTVPAEVMIKRRFETIKRYFVLSFEGDDINDPWNLVLSLVDGYNKNRKDKVMSSNVKVLDESMSPFKPRTTKSGTTNGGMPHLSYIHRKPKPIGLEMKTIACSKTGVIVGIELQRGAGAMSKKKYHQEIGATAACTKRLAVMTRYCGRNEKSRRIAKDNKKVEHVYGDSWFASIIAAEELYLKNIEFLGPIKTNCAGTPLKEIQKEMRNWAPGSFVVMECTTDRGISLFFICYKYSMSKDTSGFIGTKNAGSTTPGRPYDAKWPDRNGALHSRNIPRPQATADYFEAANAIDTHNQVRQDILALEANWRTIDWAFRVDCTIIGMAFTDAWKLLRFHCQENMAELPFKEFAEAVVHDFWFGKKKKFTLFRSPFSKKKRNGRPQTMDHGDDNLVYEDERVFIIDKVVEAMAEEAHSIRKTDKTSGIKFIASAKRKCVICKGRAGLDENDKTAKKTDRECYHPHCRARVTKTNNNVTYGTFVCRLCEHKHRNEMIRLRIVQTNDDGECECIDCRNSATAAADAAATAAASPSSFAGGGISTRRRT*
>TRINITY_DN1267912_c0_g1_i1.p1
MQREGTGTGYCSAFSLQFTVMSSVSSVLCAISLAVAPIYLVLTATALASISLPLLRDLASHGKTRLSTVRRRRGKSPYLESVLRRAIQYAVEGDAVLVSKRRFVHFYLVGIVSTTALSAHCNGQRFTSLYDVVPTILLLAHLARRIYECMFIHSWGDGRMHIGGYILGVLHYTLIGFVFVETICGDQDSCLPTDSEPPAVLGMFFGAALCLYGQVEQNFHHRILAKLRNSGSVRETSSGYRIPRGRWFELVSCPHYFAEILVYAAFAIMLHIRGYLCRRQWFGLDSNESYAAGIRRYQHLVLFVWVAVNLTISAHKCHQWYVEQFLRYPPHRRALIPSLRRVGAD*
>TRINITY_DN1267912_c0_g1_i1.p2
VRAAFESVPPSTFSTMKVTIAQVITMLFLPQQVISAFSPSNRKSIATKSVVELGAAFAPSHKDNRKDRMPNIFDALWHNSKKKTACSFKSEPVVIDPDFTLTWWFLAAGVGIYFQNIDPTFFSAPAGTVSIGSAGLFPTIAAFLHLWFGTFLADRAVRLRCVFTDDRFLIMDRFNAKTGTKLPEGKLTERRKNFAVGGPDGWTYDHFINWDFFPNVHLPVLVYFKEDQTPKSKWNVGPGEYDKRNDGMVHFFPAFGNSFQLKREFELRGLSKTNPQRD*
>TRINITY_DN1267986_c0_g1_i2.p1
EIQNVAVALGAKEIFERGIQNVVVTLGAKGALIVTKDETTKGVPLVREVCASEDCRVKPEDVLDTVGAGDAFCGSLAVYLSTGLDLENAAIKACGIAGLSVCKRGAQTSYPTSNELPASLQPIVTPRSLTFVTGNKKKLEEAQQILSSEGVEIPFQMTNKKLDLPELQGDPIEIAVEKCKLAAEEIRGAVFIEDTSLCFNALNGLPGPYIKWFLEKCGHDGLNKMLDGFDDRSAYAQTVVAFTMGVGSEIFVFDGRTDGKIVQPRGPLDFGWDPVFEPREGGGKTYAEMAKEDKNIISHRGRSFAKFRAFLGSRGFEDRRKLDE*
>TRINITY_DN1268129_c0_g1_i4.p1
MEYTSMVTHHYSFSRNLIVDYNFDGIDLDWEYPGYAAHSGTPADKENFNLLLLDIRMELDKLSEETGTIYGLTAALPCGPSNIENIDIVTVAKYLTEFNLMSYDFHGAWDATTGVNSPLYDQSNDPESGWSVDGCVENWISRGAPQERLNIGLGFYGRSFREAKDLGEAHAGADDMSWAIDEGSPQYFNIMEQINSMSVQWDDETQTPYAFFTDSKGGLVSYDDEQSICLKTEYANNKHLNGFIIWELSGDVMSDLSTPLLDMVNRKLSETNTNCADPFGSKLATPLPPITTVSPEVDVTTPKPPEATATTTEPHPKTFGSKLETQLPAMTTTVVSGITTVTTEPELPNLTIKETTTSSSVLPPSQSQSTLWTSSSSYLSTLVDGRKPVKRLNRAPIKPYRPAKEL*
>TRINITY_DN1268133_c0_g1_i1.p1
SNERAEHAASENALKSKVDNLESSLASALAELAGERDVCCKLQNELAHAVESAKKAENRAVMQGVAIDALQLEITTEREAAQSTAWNAAKELDEERANTRALGVKIVAERAERDTERAKIIADHARRVRSLEAEASAAKSENEKHAAVRDAMRQELHILRSTWRNDLASIQRETAVVALEAERAAHLKLAAGVALTKLGRNGKLYSRMVKYDDVNDELIWFPLGPARRMSIAGAYLKFAPDASSFVIKGKERDFSVEVNGDTAVKLWGRTLHNRLSAGRQRRKTAGKHHPTFKEFHSLNLNGNKSSPLPVDLFAPSSPASAAAAAAQKAKDATERECLVVTPAAFARTTSSKGDVSRSLFNEMVDDKGDVLVVDAE
>TRINITY_DN1268184_c0_g1_i1.p2
EATEEELMDAAAEADLTGMFNCPHTGVALAALKKLREAQTIGPSDKVVVISTAHGLKFAQSKVAYHAGEIEGIVGKFANPPVEVKEDFGLVMDVLKERLESS*
>TRINITY_DN1268196_c0_g1_i1.p1
MKRPRTTQMPLARVLLADVAFLLSISAVTITAASSQGWGAKRGAARAFLPEQRIARGGADFFDEGLSSDGGGSGDNNGRANVEIRPPQGMMEDHQAQHQYQQQYQQQQPSYQQRWETTQDQGYQQVDSHCNYSSGQNSMVSSRGNYGQMSDPIAELAAYIGEVAASSRMDVRTVSLALRYTCEINRRLRNGTTGRLSGFKGSSKTFQHLHQDLIGEDDEDWPSQMSDQSLGQQQHGYENDPSHPSQAWNPGIQRADPDAHQRESQSSLTIFHAQNPRTSSKPRTGVRHWGPDLHQYLENLCDCLGCTEDPLVLAHALLYLDRASSVETERQVYQGYTSNIPRPCPPLLPRTVHRLLLTAIVLSFRASRGLSGEENDGCYYEQLAQFGVSQDSLAAMERAMRDSLGLEGFYVDENRLIKYLLAWAQTFKALPEKEDPTPIIPIDGIDKECLAASDTNQSSTP*
>TRINITY_DN1268223_c0_g1_i1.p2
NFLAKAWSIFMANPPPTPPRSEAAAILSGLLAGGRYGVKIRFPHALIMTLLFRRDLPAKKKCSTILKLAAEHGSNLAAFAALYKAILAALKSVSRRSRMHLEEGNFSVLHSFCRWIVLKLIDGAPASPALVPLPHQPPGMPERPRHALIAGAIGGAAVWGRYSSINYQINLYLAVRILVGGLTLARERGVPPFNWTGLTFNRSYRVTAAAVWGIVMLFFEECPHVLHPSLRKSMDEIYRWIPQAMIETADGGVGGSESAPRRKR*
>TRINITY_DN1268223_c0_g1_i1.p1
MTPPLTLNASRRSNPFFLLALLALTCLPGHAVEAAQGIEPPAAQIGGAVQDEAPMSSFSGIPSSDINSRDGKRKVKVRRKVKRRRSVPGSDLKNNSKEDLGEAQQQEGELPVAEPQLKNQKNNFATKGKQSSPKRSTQSVGGGTDGECLRRIKREWKDAVELGIAYDWGKRKTINFKGRKTDDKYNYVRLGPMGKNLLQWHFSVQGSPSSVYAEGIYHGRILLPKNYPGSPPRVQMLTPSGRFVTGEDICLSASQYHPESWTPRWTVLSLVDALRLHMLTNPNEIGGVHASTEVRMKRALESRSWKRGVVDHSRFVEDGIFAIESKDGSSEEVVDSERAVEDRSEEVTTPSEEAIGMVTVEVRNRTERTAAVRPRSNLSKALFLIRVLIRSTLSVFTNPLKLLMVIFVLSFGYLNSSS*
>TRINITY_DN1268301_c0_g1_i1.p1
MPLLAWSLKQAQSFRAMNDDGKDSLFVKTAIRFQPFTYFPILLLARISWLRESFNTVFGLGASTENAKLEMEKRGLQYPNMEKAAIVLHYAWMLMLSSGFGHWSISYSLMYFFIATCSSGLFLALVFGLGHNGMAVYDATTRPDFWKLQVTTTRNIVGGHGIPQFFVDWFCGGLQYQVDHHLFPMMPRNNMAKCHKLVESFCKEWGVKYHETDMIEGTFEVLRHLKNVSDEFLVEMVTDFPAM*
>TRINITY_DN1268309_c0_g1_i1.p1
KEGYPKVYWLAGFTYPSCFLTAVLQTTARKNAIPIDTLSFEYSIVNAEEKEVHQPPKEGVYVKDMYLEGAGWDFENGNLCEPSPMELIVDMPIVHFKPTDNKKKNAKGIYSCPLYMYPV
>TRINITY_DN1268343_c0_g1_i2.p1
MNPATFLRCLGPEPWNVCYPEPSVRPDDSRYGDNPNRVQRHTQFQVILKPAPANPQELYLGSLEALGVDTKAHDIRFVEDNWESPVLGAWGLGWEVWLDGMEVTQFTYFQQCGSVKVNPVAVEITYGLERVLMALQNVDHFKDIRYNDSLTYGEMRLQDEYEMSVFNMDVASVENQRLRFDLADKEAQSLIENRLPLPAYDQLLKASHAFNILDARGAVGVTERQKLFASMRDLARNIASLWVERREELGYPLGSLVEGSSDDKEDDNGKKKKKKNNKQKDAAKPVAPIDESKLPNEKADFVFEIGTEELPPHDVVSCIHQVELAMNSILEQSGLEYDSVSVGGTPRRVSVAIKNLSPKQPDQESRNRGPPLSRAFEEDGVTPTKALLGFCTKNNVVDLEKELEKDDEYVWANVKAVGKSASEVMRDELPKVVESIKFIKTMRWQLNEDNAFSRPMRWLFACHGQSIIPFSALGVTSSDTTRGLRPPGLEAPVEETLTNVQDYFSFLEREGIVPDIEARKNEIWSNAISLAESVGGVVPEGNKESGGLLDEVANLLEAGQPVLGEFEAEYLSLPKEVLITVMKKHQRYFPVENKTSGDLLNNFVTFANGPCDVSAVKSGNEAVLRARYQDAKFFYENDCKESLETLRPKLEGITFQTELGSMLKKTERAENLAPKVAAALGYGDDASIVDMATKAARLARADLASSMVMELTSLAGVMGEHYAKKCDKLDDTTSKAIFEANLPRFSGDLIASTAPGIVATIADKADTLVGLFAVVGAPKATADPFGLRRTAYGLVQTLVNNDLQRQGGDVRALFGLAKSEQPVDVSDKAMEDCAEFTKRRLEQLLVDAGNDVESVRAILNTDIGFNPARASASVKELQAAMKDANTFSKAKNVLSRPTKLIRRKKDFTPSGKIDESLLVEEAEIEFFNTYKKACDKIAADQSIASLIEALAEMEDSSTRFFEDVFVNCEDLPTRQNRLDLIDSVASLPKDMVDFSVLPGF*
>TRINITY_DN1268398_c2_g1_i1.p1
TMTSTSKTLSEQKCVFARIRRKVTSLGLVEERRRRRRRTVFVARGGGGHCDVDDGYVGGLAVRRPKSVTVKLGESSIKIETQKVGVQANGAVVCTEGETVLYSTVCASRELSADGGWVPLTVNYTERFSAAGKFSGGFKKRDGTLKEGETLKSRIVDRPIRPLIPKGFGYETQILEWVLSYDNERTTD
>TRINITY_DN1268564_c0_g1_i1.p1
MSFMDKMKKAGRSLVDTGAKTMLKADMAFLEREIKSRKQKFGVEVYDSMQLLEVDNDMPIEEKELKIRLAFDRARKDIAVFQAKIDCKKEEVAVLEAEMLAAAAGGDHFEGDMAIPPPSGNVVISGHPSEMEYGR*
>TRINITY_DN1268646_c0_g1_i1.p1
KADVEKSLPPKHETILFTGMSAMQKKLYKDILLRDVNMLQGGNNGGGSQTAILNIVMQLRKCAGHPYLFPGAEDRSLPPLGEHLVENCGKMVLLDKLLVRLKELGHRVLLFTQMTRILDILEDYLVMRQFHYCRIDGNTDYEKREEDINSFNAPGSEKFLFLLSTRAGGLGINLQTADVVILFDSDWNPQADLQAQDRAHRIGQKRPVQVFRLVTEHTIEEKIVERAQQKLKLDAMVVQQGRLKDKDKLSREDLLAAVRFGADKVFKSKDSSITDDDIDLILEAGKKKTQELNDKLQAAEKGDMLDFKLDGSSANIQTYEGIDYSKTDFAQAKAAQEQAELLGILDMGKRERRPVANYNEDQLYRQQVASNQITRKAPKKTKEVRLPKHLRLPRLDEWQMFDREALNTIQDEEEKAFRELSEEMQMILRGKQPVETSSKQPTSPESQVENAEKSTSHTVEGNAGGEENTKPLTLADVPPLIPEERQRLKDELLSQGFADWGRSHFTAFIKASAEYGRNSFSKIAPEVGKLQSMVEEYAKAFW
>TRINITY_DN1268929_c0_g1_i1.p1
MDDEEQGKKRTCTNRNNRNNFVYGEVVLEPFYDFLSRSSEAYLPPPSSSSSSRKYYDLGSGTGKSVFIAALTGKFSFAGGCEILECLHGVATTVVEDYREMIDPMTNAMNNSNNKTTELRVDLDDIFSVERVRMWSQCEYVFCNCLTWEDEQMETLARAAEHLKEGSIFVTVLLPLPSEKFEVIAEEECLFSWGGEAPLVIHRKRRQLEGENDLLISLGKLNNERCS*
>TRINITY_DN1269066_c0_g1_i1.p1
MGNPSHPEEHIPICASCPACRNEILFPKINREGSADVIFDLFCCSTVRYKTLEATIEYIRKYPNADYKIFRKRVKKIDPVLIKKFLFVMVAATILDVAFDSEIEKGGDVIFTLKRVDGNRLKMALMIDLYWENISLID*
>TRINITY_DN1269090_c0_g1_i1.p1
AYYGKKIIMAVKAGGSPDPTANRQLGELIKAAKQNSVPMDNINRAIKRATEKDAGDFSESTFEAYGYGGASLIINVLSDNPNRSTADVKSAINKNNGKIAESGSVLFMYDLKGKIEIPAVVDEEELMMAAIDNDVDDMELVEGDEEGTSIVYTDPKETGAMFEAVNSLGLEEGAKMSLSHVSKAPVECSEEDFEKNMVIIEALEALDDVDSVEHNMSN*
>TRINITY_DN1269169_c0_g1_i1.p1
RISKPLDLKVAGLELPKTSPLKVNAKGDRSKVPEAGSDGLDFDTFDDVLQSTKDNLSLSDSLFCPEGHAPGTRTGVRVISNMGAQLAPDLVAYLDRAPKRDPKGQPITCYVLSGVEEFSGYAIEEVEELLEDGSRVAVSVGTVVVAGKKPSLKRIVAGIELSVEGLEADAKERAEKKAAEENEGE*
>TRINITY_DN1269179_c0_g1_i1.p1
KKPRPDEDDAVIKDRLDRREKVLKFWTPERIRNAKPRHMTLDINRKDSPRTDWGDKKKEDRGHNRKLETVVDERWEGGGEVLRSAGRLIFTMDTEYFCSATTILDETLSTPDRSVLLTAAHCVYDDIAKAFATNIMFIPNQDGTTGRRTDDDCSNDPYGCWTPSFGVVDVKWASREWSFNIPVDYAYLVVDNKDNRDGNGRGNGKLEALDRVVRGIKISFTRPPLGELQYALGYSGKDDPDFMYCVQDLAASSQDLGGYVLDRCGLQGGSSGGPWVRNLNSNGQGEIIAVNSYGPSEPPDYMGGPRLYGNSAECLYELANTVQEQDAGGNGIIVTYTGDCATSTYVSGDDFN*
>TRINITY_DN1269284_c0_g1_i1.p1
IDQAQKEIARASMTRSLLERNADGKGGQNEALLAKEKALRERLDRLERDIADISRMEAIERFGEGPHRVEFTLQFLNEQGAFVPEKAKSRTNTFVVELAPLSLMPHSVLHFLEMIDHELWDGNAFVHHVDHVVQAVPTAFRT
>TRINITY_DN1269309_c1_g1_i1.p1
MDPHRPGLPTQPPQHSSKQQHPLNGGTATGPGGPASVAPPAQYNNNNAPLSRNTMSRRPPEPVWGNLEAGVQVPQRHYGTADAPPPQMHFATNVPQPQQSQMHSFNQPPQGNLGNAGYPIAAGSGNVVNPIAPGRALQQPVRPSMGTQQYAAATPSSSTVSSSISGMPSAVVPQSQSSQQNTHQRRVLTPSAKQALTKAVLSSLHSPTGTIDPSLMAEAKAVTGLPTATILNAARLAREREHKKRQERQNQQRQEQQQQQQQRQHLAEQNRQQELHRQRQRQYQQYEANRAVTA
>TRINITY_DN1269314_c0_g1_i1.p1
MATQVPSYSSLTLAASSREANLEIGVSGRILKPTRLNVLSFAFLTSVTISAATSYIPFVIVTHNILYELTSRNYFGFPLAIARTVEIWSSYLLLKKTTKLTSLPAKERKYQSVLLILGFAVLSFVIYGILVPIIFASVHSNFFTEPDGTVAVDWSDFQTNFFWATIFSGLAAVLHLGIILTGVALLCGTYVLGGETIFLSQYWFDMMESRWLCLAYRRLVLLCLLATLPFLVASVRSCYIYLPHWEPPSGSTVGPFCDPMDETECLMPFPSSFFTEEDMSTVTGRRVAISREALKTIYKGKGPVHPSFLNDLDGFSTIGSMVFYLDGFEEGGGKLPGPDEIELSVTPVSITLLLDVNKGKLIHHFSELDLIDQARPSVILQPAAPLQHNTTYAVAMINALDRHGEVLPPSKGLRLLLDSSLPSLEQRNRSIFYKESVIPALNVAAPWLAQEGTLQLLFDFHTISAESQLGPARKVRDAVLQQISNREEGIWKNGVRAIKIINKHCWRPQKDFIARIIHLEIDVPWFLDLKSQNHGASYLETESVESGKSMAWGKVKFVVVVPCSLVQMGKNATELRAIVDIGHTFLQSRQELLDSRWMHKLANKNGWILVSSDWRGMSNLDLPMIVRTLVADPNGFRSVRDNLIQGYAARAAIQLFCREALLDINSMRFDPPIHRQNHSEVRYLFYGISEGGIMGGAYSALTGPTGLLDGAILGDPGTPFSLLMSRSDLFPGYRDLLLLNVYYPRHVRLVVSLMQMAWDSVEGTGGFLAPPVTEPFPTTLIYAGLGDSTVTTIGSEILARAYSAETFANNPKAVFGLGIHRGPFENLSSTSGSAIYTELLYESDALSIQYDKTKSGDVVHNDVHLCTRLDPAIQHQIEEFVNNGRIIDPCESDGCIRSKAWC*
>TRINITY_DN1269368_c0_g1_i1.p1
MAAPSRISANTANAMFAAAEAAAAKAPKSVLSIPSVIRHGPVAISDLKAPSGKTPGAAIVQVGGTRRVYLLDPYLTHEEMNGLAYRIQKLSRNTSINSILLGNNHPSPFSDEEPDEQHILLPSSLVELETKENLLDDLNMDLKSDIHLAGGYDARKIANASKDTKFSTLTALMNLTNAVNGGGGGGVGGGSTSASKIPFITVSHGLVNDGGYALGMGSYVMATTGSRFRIMNPMKGLSLDPIGFSYILPRLGLEYSQPSAKYPVGSILALTGYEADGCDMVETGLATHNMESYSKLAMLERSLAQMKPYEQQALRKEPVKRYDDGTGYAPNHQGNNRNQRQPSDINARFRNVSVSMLLNAASAYDAMGQDHSNYIPGLVESNFDMDPSLTLESEKPEIYGFRQSMLLNIAATFEDVFEKEKSVAGIMERMREFASAEPKDEDEVAFVEAAQDLLDGMEAQSPLALLATHHLMKRGKDMKETLQSCMERERTVQMNLLEGDDFQNWAKSGVEAGEFKDWKHKTVKDVTSDEIEELFG*
>TRINITY_DN1269407_c0_g1_i1.p1
KDEWSPRCAPLGGNSIWSVAGSPLPLEYGGSGDSKPTVLIATNIDSTSMFHDIVPGANTAASNILTVLMAAQLLGSSVTDETLDALYGRITFAFFQGESYGYIGSRRFIKDLQGFECTAGNEGVPNVYKRKDEATTARACSYPLRQDLTFQNLGEIRGMIAVDQVGNLGGTKNMYVQGGEKTDNGAGFASFLSEVMIELSASDSGGYTASASSVEDQDEEDGSTPIPPSPLSSLVQSNDA
>TRINITY_DN1269484_c0_g1_i2.p1
FFAALCDELINQDLDAFESVVAGIVKELKEDLSQCETVLDGSGSNGLVRISALNALCSYKKAAIVVAKTPGFLLPEEGSPKAAEKISIQPPSPPPGASQQQQQIFRMMAAMNGRNSSYLRRSGPALEKETLLGLIFRLGVPMDNKSVTEQFQGIAKRSRSNVKNTTDNLRRQLRVYQDSVHIFLKSLITAGESARTPVLRWITDALLVNAGATALRPDKTKVSNPQTLQNIAVVLLKLCERFMDDPSRIHPGFVWSEEDNGGIFATSGDDVVSRLGENAESCTEPYDAKNKFIPQCFFLCARALHLSVVAGASQHTNILRQVNHTAWNLRQRNLDVANDNNFNYILSIQFANEVSMLAPELVIDSLRFFNLTAAFLTQTNDKALPHMPEHLVSDICDYVAFVSRHAEKQMEGVNLGHIFKVVVKLLSPQYASLVRNYNLRAKLGDVLHDVYLPPDRNGRSSLSSQICCDPKSGGQPYLISDSNAQESLAPSLLLLYGEVEHTGYYEKMGHRANIASLLQFLWESKEHRNAFRRITQNKTSFITFANGIMNEMNSLIVTVMEKLPEIRRVQLQMANPTEWGAIPDEQRETISSRHEENEQEIKRALPLCNKTLKMLGFLSTDSDIRSLFLLDELCPRLVNMLLHVLTKLVGAKGMELKVDNPESYNFRPKEMLADLCDIFSSYAGLLVFQEHCAKSGYYTKDLMSKAVKTCSKLNLLSAKEMEVFEELPNKVEKVSLTIESDEALTIDAPNEFLDPLMWTFMKDPVLLPTSGNIIDRSTITQHLLNDPNDPFNRKALSIDMVEPATELKERMTKWLDQKREERDCKMEE*
>TRINITY_DN1269512_c0_g1_i4.p1
MQPSGSDENQRSTSPPSSDRNDYYASSIVWLFLVPALGGFLFGYDIGGTSYVIADLSRGSNNNDSLSLAGSPAKTGWIVSSPSAGALVSTFLLMYLDGVVTTSGSGSNSDGGGWWRRFLLD
>TRINITY_DN1269602_c0_g1_i1.p2
NHLIVVCEATKFFLACVLEFVGTRGALYRSLHENVLSNPLDALKITVPSLLYLVQNSLLYVALSNLSAPMFQVTYQAKLLTTAVVSVLMLNRRYTAKQWTCLTVLG
>TRINITY_DN1269680_c0_g1_i1.p1
KNQGDRARRRRIKRSNSNISASDHGVHGLYLSRSHTMEDDSVSGYETGGYASSMYGSFDDGGYASSRYGSFDDGGGGGGIRANASMISRYGSFDGSVGPGPSGSRSIHRSNSQNTSDSFYRRDDPRHHSRSRGSSSSMPPSSSAIHRARSSDATMEDSSGVTMTMGHSTGTYRPVLGDYYSNDHNTSTGSTSDMGNGDRLSHSQHSHSQHNSSFLDSSHHEAGVSPVPVSASAPFPNMRQHHRSERGHEKQSSSSIHRAGATSEVDCITRHVQEHGDLLDLTKPNSNNPNITLLSHDECPITPRDPMSALEPLPKG
>TRINITY_DN1269723_c0_g1_i2.p1
MAKTGDRGGRGRLSNKGGGKKQEKAVNKRGRGSNKGGGKDGKGDNRNRSRSKGADKQGRGNRRRQSGGKRHNKKEEEKRKPATAEELDSAMDDYWMKSKNTEVAAKKLDEDMDAYWEKKGKAKEADGNGEVDAEADQGVQEESAETGAEEAASSEPATETA*
>TRINITY_DN1270145_c0_g1_i1.p1
MTDKFTLSNIVCIDTARSPHPISTGIGFFDHMIDQLNSHAQIGVSVTVNKHGAATDVDAKSHSFEVVNRYAEDDQAEIMGAVGAGLGKELKELKFAAGERSSRFCCPLDEALVECVLAKKPAGEVGKLVRFTLPPYGKYPAIKGRAKIGEMKTQYVETFFSNLAITSGIDVSLVKIRGDNGHHVVESAFKAFSRALRNLVDGTDTNNYTSAEFENMWGVKSESYTSGLQLCREGKLERSTKETSILVHVLLNGLAKGPDDSVSVNTGIKMMDQFVSILAKEAMMSMEAKCNGDLYVDDHHTSEDVSIALGQVLNTALGTKAGLNRMWCAVGTYGDAEVEVTMDLSNRPCVNHNLSLSSNPNEEEYAGDLSVEMFDHVIESLVMNSRSTVHILERKAGKTVVETALATAMAFGKALRMCAAVDPRRAGKTASSKGTLSV*
>TRINITY_DN1270292_c0_g1_i1.p1
GEELMLMPSRKLSKISSIKEVVKNGSYHPLTYDGSIVANGILASVYDADPYYVNIQMFGTDILDFHDVKHISYSPLRLMCKLAPESLCGHRNHYGDDGSHHMVQVMVAIENLIMPNAVESEPYNLLNISAGLPIRLIFFVSLIFVHALEKLLTIGFWCLLFLVVRAAKEKISFKISGKKNVKQKHA*
>TRINITY_DN1270353_c0_g1_i2.p1
AASVTALSSSGIEYYDGEKRDDPRTFTETNEALEETNAASPPPKSPQGTRKVAYTNLDGGTRTRGKKKKGIVSRLIPGKQRKEGFTALDSDSDHETEIAVLGNTAAPRDQSDFQKLASAEDEDDDDGNDSIFEDLNGNNGENKNVAPKDASEEVPIDSGVINDYADGMSVGTGMTGATSKSTRTRHRGAAAKRQAKAREADSAGSAGWLDSMRAAAVANNRVWDAERGWVDYTEPESMGIGKAPDEEVTERIGSLHLAGKVRGARGAAAGVHTENAQSTAPTTVPFPKDWEKERSQMIGQNAAAQTEAPNGWLESMKAASANVTANDPNRRWDPEHGWVGLPAVEGADPASADTNAKSTSERSSGPVDLDEAESSPDPSADAALSPTSGTFRIPKLGRNKKAAKGGKGYSELASVASGSQLPSSSRAKEERGLSENVSDYEQFNVDTAGRVLPPKIPKKDGALEVKVVKQKMSEKDKDLFLAGDDSDHFVDDTNFVPEFTNDSPFGSPRRPVVGSPKNPEDLLKSRNELKDVETRNSTLRGENVSVPSVSSRAKQWMDLMHTKTNTKEKAEAAVHTSSSKPAADPEPASKPAQNWLDSNGVAAAAAADGSVAFPAADSKSMATFEDDIRSNQLKGRLADLSTDSTGTTPEDSQREGRGRYFLKRLSDCTSPENNLCARPDTVFEDKKPSAASDVGSNDGFGAKSSYLEAVALRAATKNAGGGSVAGSAISRQSSGAWQDFVARRSASKSFDGGKNETGMSAEDLAASRVEQMMAAMSNENLNDDDDV*
>TRINITY_DN1270397_c0_g1_i1.p1
VRLWQSDNHLLDFNHSNGKFKCVRTFAWRHKSELSTIKESMRLGITSLAFLQGNFLIVSGSKGGDLRVWKIDGTKQVGETVKKEAALVKGAPSAGIVAVQQGPQTKDEETELSFSFAAEDGKVLSFAVPVGKRGTCKPRCFDVFDHRLAERYMV
>TRINITY_DN1270418_c0_g1_i1.p1
EHYTRKARQELELEQQRTEKGDGDGLAGLTISGGHRKRSDPLFLAMEQTVAVKILNPVGYRLLSADSIKDAVVVKEGEPLDPAVVSGHRPMEEKNVWWLVNPNSRNLRTLKKTGPAGDVVDRGSEQRGLRLSLVAAYLDPGRGVIKELPLTRCIEIWGHAPFGATEDDFEAMMDSIERVNAGQPPSKYGKGTNMPAADEAATDLSGSIGGGYLSPVQVRRNLFSTTEVEGGLARAMEATRKTVYCSPLSAYIAVPAVPPKYLRWLRQRRAATKEIRHMMQIGRHRNVVHLYEVLELIQDSKSTMFLILELVRGGELFDLISSSSGAKDKGNGDDGEEDPEVRMLKFFSELAAGIAYCHENGIAHRDLKPENLLVHNGPEGQTLKIADFGLSATFHFSGLTQGIASVDPDLLSEGGSIVASPTKSTAGVASPTPSPYSLRNMGATALLYLTCGNMNNVFGLEGNGSPEPLKRMTSIVGSPHYVAPEIISQDQDKKKKSKNASRAPDQVANTGGVNGYDGTKADVWSAGIILYAMLFRSLPFGEDLLRCPRYLSFSKWYDEARRKHGRRSLGAYALDPNYTQKDEDEMLGPHWFFPATTSRESRDLIVAMLNSDARERLSIEQVLRHPWTTGQRTDP*
>TRINITY_DN1270508_c0_g1_i2.p1
LRLYFTRITLPVERSTSPAAVDEALSAVGRDSGIQELVPFFIRFISQQIYHNVGRVPYCRTLVRLAGRLVSNPNLHIELNLHQMLPPLITCVVARRLVVPVDEEGAGSGDGGNHWALREEAAGVLVNACAAFGDQYTTLKARVLRTLCEALSPDMPLTTQYGGIVGISRFGPKAVDAFLLPLATSYWTGWETALDARSGSSVEDLNGRFEIQQCQRALLDGLASFMGSVPPEDQAERVDWQTMSEVFGERLIPLQAEPSEFVDCIV*
>TRINITY_DN1270602_c0_g1_i1.p1
IYTDMTKSSKHPLGGNAYLSLDDSDEPYRGGMKFNAMPPMKRFRDMEQLSGGEKTVAALSLLFAIHSYRPAPFFIMDEVDAALDNVNVLKVCNYIRQRSDDFQCIVISLKDMFYERSESLVGIARDVSSNSSRTLTLDLTRFDRKGEKKRVHQGDDAAVEAEESPKRPRMIAAGA*
>TRINITY_DN1270610_c0_g1_i2.p1
SLKYGGNVMRVYRLHAILLPILLPHTFALSIPPRHVIVIGKLILDVYGHPSVEDPSVSVGGGGPQAAFGAAAALAVLDCYDLDGSCTAKLTSDTPPAQPVTFIGPVGNDWTHQQTLAFKSMLGPAIVAEPILIPSEDHITPRIRLWHDEEQNVHWYAENDSFGSNGADGLWRDRPSSRDIVSALNEQSLRNEAILHIIIEVGADAAGAGLDSAPLRDSRLLERLSFVGVEPVAFVDDKTGAISDRDALSIVNMIDSLPSLDFLCPDQDMDKALRRSDLYTRATQVATRYGPKGSFLYRSENIANDPIPVPTATLSTPDGKPVNPTGAGNAYSAAMTAMLGNGVTMTKAAAMATAVGAIVCEYEGLPTEWSWSLLDRVHQAASEVEQKMAKSGE*
>TRINITY_DN1270694_c0_g1_i1.p1
EDEFPPEARVHLDRLSEILHTIKFSNASEEIQQKWMSMQDAHQKIALDRRNLVGIFGLKSDKGKLLNGGIGETLNFDPESGRFVVKLEGVNHSIKPANLKTVGGVWKTNAHWAGLCEKLCRMNHSCVHNCTFHEFGGKVSVTACKDIKAGEELTISYIDTDDEEMDTETRQE
>TRINITY_DN1270743_c0_g1_i1.p1
MTVGTMEDSPELSPIAKSKTDTGAFKVSAEDIKFNASDLFMNDSQTASKHNDSLREEHTVELESGMQDLLKNNMKASDDPSSGSQSEPSSDKENSIELADSRSIASMSRNDKFTANFDFQMDAQKKLDFNFAADASEFVPSNKYVEANQGKALELESDMTSLLEATDKSSSSKNISIYNEITKAIDLSSNSTGSYSYELSNDKEENNGPTVELENNMLSLLQATETSAVSDKDKSLDQEDALLESCSMPGSIYSKGNTSSRNQQAEKEDSKTIELEGNMLSLLKTTVENDSEKNSAMEFVLSIKDIIKNETETLDSAPSKSKGRHYIDTAAQNSGNMNDSSISFNGSDLEDSNTVELEGNMLSLLEKTTSTNTGKKDISMHRLEDPNKAVLTTSINQVGHKTVCDTSISTSTCSFTLNQVEEGQLSIDKIIAEQKSLNKSVSFCDTKEFIVNSTPHSDSTSNTSKALPAVDVDFLIKKLFGGLKVATMQQDGLSQCATRFNEFNSVIDTIINERWGQFTEAVCGEVEKRTDPERTAGEALSKLVDEDPIFYEKILKRLKNGDDAIEKSLCEIVEKGKLLVSYEFNCWISTVLESFHGPLNDIVSNFTQDSSLLEETLQNCNVMQNTIASFNNKKTARARRKSYMRNRKLVEDLTRDIGEIESQLSQVKSELILLEKEEDNLLKLKSDSENLCAQANKIKELTTQTQSAQNSLLCLRGLHSWSMGTMSENHMEFNTLGSCSQTQLKLRYNGAKLESSPCTTKKKNSTSYSYHGAIADFLNASVHSLENRLNKSSSLDNSNHLITPPNNSISQQLQRYCMEIGRFDLIAKELQIVQRRYGGKLRRRGKQNETEFSLQVEFETFNCTSKSKINVEFEIKTLEYPSLPLQVNINVISGEVNLNELRKTLRKNAKPGFNSITKACDIVQTFLDQ*
>TRINITY_DN1270882_c0_g1_i1.p1
MNGSADHSRAFMAAQAALDDADKEKRAAQRNVERFQEELETARTILAVAQSVYDEKYTMLLSLEECEEHDTGHPVATNNEANKYPPAARRLSASNPYAASRLKSLRIDDSVSRRSSLTTRSSYGSTHHQQALSVEDAARIVAEEDEREEWKRTHLDTIRSERGLQKDDDGYDLDRSHHERIQIFNQSMTIGGMKSLSMVASSSSCCGSNLSRPIRWLSSFRRLDPRYQIYNFFEDVAQEGVDNIISNKSFQQPALLKLLSR
>TRINITY_DN1271008_c0_g1_i1.p1
MKYVVVSGGVVSGLGKGVIASSVGALLKSCGLVVTAIKIDPYLNIDAGTMSPYEHGEVFVLKDGGEVDLDLGNYERFMDIHLTRDHNITTGKVYQKVLLKEREGKYLGKTVQIIPHVTDCIQTWIEDVAEIPVDQEGRSPEVCVIELGGTVGDIESATFLEALRQFTFVCGRDNLCHVHVSLVPCMGSGERKTKPTQHSIIKLRASGLMPDILACRCENDIEDAIKSKISMFSMVPFSNVISVPNVSNIHSVPSMLLKQNVPAIMLNSLRIHRVPQPDLKQWDYLCELGNQASEEVAITIVGKYTGLEDSYNSLLKALGTACIHTYRKLKIQWVESSDLESRLNREAYESAWKKLKNTDGVLIPGGFGIRGTEGLVLAAQYARENQIPFLGICLGMQIMVIEYARNVCGLDGANSSEFNKETEHPVVMFMPEVDQIKMGGTMRLGARDCKITRPSLAFQIYKSDEITERHRHRYEVNPSYTQQLQTGGLVFTGKDKKGERMEIIELPKSKHPFFFGCQFHPEFVSRPHKPSPPFVGLAKAASGQLEPAVQSKVCIRKLMFHNSLEGKPGELLVPTLNDTNNMVRHCAVSPKA*
>TRINITY_DN1271273_c0_g1_i1.p1
GSSRRILAELLIQLSRNFNGDDMEVDNGDGGDEEKDGDQDDHDAKVSELHELDREQVSEPRHISPASNAYSCSTGATAAPSSGRGIRAKRKKSRIIVLAATNRPEDCDPALLRRFAVRVHVAPPSALDRRKMLCRFLAKVEHSLNRSEIVAVARSTEGWSGSDLESLSREAVMAPVRECLVEAALLRARATKREQRSGTGSAETSDISTCSLRKVYSWDDDVARETLGCNSGRVPSSAATSNANPYSPEAEARESLIGSFRSLRPVILRDFEDALVFCLGGCHQDCHPSHPSGPMLQPPSRPNGLDCPRSGAGIASGGAEDPAAGSSQPSLWGHPLL*
>TRINITY_DN1271285_c0_g1_i1.p1
MKSNDACGNTKHETILRGALFVSLLAAAGICAGVAYTQLRNSEDQIAVEAFNSLAEGATYGAQEIGARRASGAESIAVIMSNKFPDASDWPFIDEPGYVDISTSIGEVSGALTQSVHVRVAPDQIEALNEHAKAHYVKEQRPETAGMSDFGFGIWKPDKENNPTLYGDGRLPVTDASNDWGGEGTDVYALLLHNNPGARALLYNVYSEASRGVHVDAMNKCSEERPDADSKECYVVTEFLTLKGRPDPVGSLLFHPIYPKNEPGTVVGMAAVTFDWASMFVSTIPNNVDGLICVIETANQKATYEIVDGKPNLLGEEDLHDSNYDQYKYGPVELLQPSSATSSATYMLTLYPSEVMFSEFQSNTPTVVAVSLVAVICFVTALFVLYDMLVRKHIRELEAQAERYKKQFASRIQKSSRNLTGGGKAELEALFDRLDKNSDGTVDKTELKDYVGNAIEGKDFDAMWSAIDLDGSNAIEYDEFCHFMAEVGTIDVEKT*
>TRINITY_DN1271395_c0_g1_i1.p1
LRKKELLSKQFTFYSSPSSDDVFLDEENDAAIEESQLPVFTLKRPFESRDEIRRLNLFEPRWLRMLDEIAKRNEGSLVGAKLGVVLAQNRLYTPENFNDEDDDNKNVDNHTEKKRVARIVFDPFVQRAKVVDAKESTRPVTGARKVEVFIALDSEAND
>TRINITY_DN1271395_c0_g2_i1.p1
PFVQRAKVVDAKESTRPVTGARKVEVFIALDSEVNDDFVGEFREAPGQRGYMLASPKKLADERVDGTSSSKTSSEEEKEEEEESKIKCVVVCGKLHVRGVVSRLQQGGNMNNSRSGSS
>TRINITY_DN1271397_c0_g1_i1.p1
GPSSPADKFLSAFKDSLKKFPFDPVCGPAQPQPSSLISIMSSSTPVVGSASGEGSSSGGSATGTGSTASGWGIAAAGGSGGRVLDRLLPSSLPQSIVQSKATSADGAIISASVQWPTFSSFTDQLEAVAGEYMMAISVGAALGAAVAAGIGMGCVAASGLTSGVRYVVPTFWYGVLRTRIWVYDYLLGRETQEAIENDERRERSSKTNAPSPEGDADVTPRISNQSGSGQSAGEEVSRRDACASTGAKTSCLGSGESKIYVIRAGDDVTTSSPALTAATSAEDQCRQCLDGLVCELGKKLMGLQHVRRLTAYLVTGSCDAFIFRSILTKEYPISLDDMVLSVMFVQRLELEGAVVQVEALASLYGSQSNRHI*
>TRINITY_DN1271434_c0_g1_i1.p1
TPFLSQRNKDNDCLHDFRASFVVAAPRYSSGISRQPQVIVWSRVVLRSSMSYIARWSIVFDETTRLLSALLSRIFGDQRKGQLRTPVFEGQTDFLVFLLLSLGLFVINWGLRIAIVEPLAAHLLGNRSTRSRVQKFAQSSLEMIFYGAFSVFGASVVPKQEWFWPSKLWWSEFITGESLFMTDELKVYYLLYAARYCQGAASVIIEHKRKDFWEMQVHHFVTVSLIGVSYTYGWNRVGAVVMVLLDPADVPLHIAKQFKYIGDARGGKTQKLMQAGADLFFVVFMLLFAIMRLGLYPYVVWSAHIEARRYFSYGFGAWTCVALLYILLVLQLYWFALIVKVAIKVITSGTAEDVRSDDEDEDRSKVPKKNN*
>TRINITY_DN1271500_c0_g1_i1.p1
QTVAKDSRSKAQRTSTTWFHHYEGVPELMAKASRLLGLEGIERWEEPQTVRYRRSEKFTWHLDALSPEEAMNAEGAGQRVGTLLVYLSDLTEEEGGATMFRDLGGDGPLKVRPKKGSALLFFPAAGGIPNAPFDIRTLHCGEAVAEDAPNEKWIAQLWLREREYKPTAPAGNEHRNAFGAIGKYCELAKV*
>TRINITY_DN1271545_c0_g1_i2.p1
LQDEEPERTTDPTKPVIARLGRLLPMGDGLWVHSSCALWSSETWEAASGGLVHAMEKARSRGSQLRCFGCGRPGATVGCIKANCSCNFHFPCAFACGAVFTSSKQMYCAAHKDCTEDIVHNPSIELMKTLIVAPEKSKPVSDKDAADNAENLCSRVGALVVHSFGEIEQDRDGFHSKDYITPPGYVATRIFWSSIKPKSRTAYVLKIEKTSGGKPLFTITPGDNPLAKIKSSTAAQAYNILMERVTEANADHFSHGDLFSKLPTERQCRTKVFGLHGPQFFGFGLNHVRRSLENLPGVEAVVAPINDMSPQYLFCYSQPSEESIMDLQRRRAAAAAEKKLENSSGCARTEGMKAVTRSGGSDRITRALVRKAAEDENPVGGFKKKVDDEKAKADKSRTQAKYREMKSVPIEQRLVAKRSHIHGWGLFTKIDLPKDSMIVEYMGETVRQCVADKREKQYEISGEGSCYMFRLDLKRIVDATMIGCMARFMNHCCQPNAYAKVINVETENGPDKKIMVFSLKEIQAGEEITYDYKFPVEDGSLKCTCGAPNCIGRMN*
>TRINITY_DN1271582_c0_g1_i1.p1
MSFVRSVKLRVPSCAARPGPAIGQALGPLGINMAEFCKKFNEKTEDMGFVRDIPLPVTLNAFSDRTFTFDVKSPPTSYLLKKAAGMGKGPESPNSETPSGFVTPEMIYEIASVKIKDEGRWHLPLEGVAKSVIGTAKSMGIQVRESEDA*
>TRINITY_DN1271592_c0_g1_i1.p1
MQPPKELVRPVTNRKSACNMHSSAIFSLLFIACCNGFSMTMMSSGKPYAVNLKFGIKPERRSDFLSIVKDNQLKTLETEPASLQYLVGEDDDTPNQFYIHEQFVGEDGFLAHKKTEHNANWSAFKESDPFTDEGQPVFEFFYGNHDIKEIPIRSSFGVHVELCVKPEIRDEFLECILNNQKGSTQEEPLCLQYVFGESTAVPNKFIFHEEYKGEDGGKEGFDAHTKTPHFEAWERFVEKDPFTSPPVVNFFKTLP*
>TRINITY_DN1271752_c0_g1_i3.p1
MKDKPPTERYITIIIEGCEHYGVKREYIDWLKSLDYQKRKDPSEFDVFEMADNNNNDLPTMTMDDVRAADGIGDNPLYMTVNGKVIDIPKFDGPGAKQMLERYQTYKSRDVHSMEVALHAMLYDPLFGVMKSQSDVTKLCAASTEDTIVTWSKMMGGDDRATSKVVGFINL
>TRINITY_DN1271752_c0_g1_i5.p1
MTKDDKAKLDVIEMGYDAEPCRVQLYDGSIVDDALIYVLNPEKVKKFYNRRSGAAAAEEMKDKPPTERYITIIIEGCEHYGVKREYIDWLKSLDYQKRKDPSEFDVFEMADNNNNDLPTMTMDDVRAADGIGDNPLYMTVNGKVIDIPKFDGPGAKQMFERYQTYKTRDVHSMEVALHAMLYDPLFGVMKSQ
>TRINITY_DN1271943_c0_g1_i1.p2
DDDDDDDDDDDDQNEEDPLFEDGMVKKDKGAFFKTDDERQLMLNVLLHSADISNAVKPFPTYKMWATRVLEEFFNQGDREKTLGLPVSPMMNRETTIVSVSQINFIEFVVAPLYSAFSKMFPETQSMCVELVENRRIWQERLEDEIERDASKSDAQKKSEREQFEKRFRGLIDKHFSRTNAFKDTEDPIAKRVLSTPPHSRRGSAV
>TRINITY_DN1271987_c0_g1_i1.p1
DWNHRRRRRCSVGSKVTVINTNELPNFSTERYFMLSEVQIKAHSVTFLSDFESDGDDITQESSSTESNRENGDDINSDNTNVNTSIGVDDDANSMNNDDQESSNYYNSKSNGKLPDFVVLYLLWKPGSFHAEDPLIFIRDVIKPCIDEVHTIYRRQKEEEEAAKQAARDVDSEPLPTANVEYIGGGQNMPQSPERSLHSMDENDERNSKIANKPRIYVVVDRLTRKGPSIDDGQSEEEKKEFKKKQIQCAEKLIRIAGYVPRNLDVSPTSSSSSRDISELSLSLRDDIEGMTVGLSDDFRAAPGMETCMNAILVGAAERRQYPKESNSVDIKKSIRNLGNLATRALIGSPATTPKPKVKSGAPKEDPVRSSIGIVTEHPEDLTGLFQEGQAETDAVQGLTLHMRLEGFWGGTGYGDILNFAARAQKSWRSKWKFAEVIDERDLKIDYWAVRDGSDLDAVGNSASGLMGRRANKKRAGESLILSSRKLRKDVDETSNLMINVFLTVVLAMFLRTNLWILDFIETSFHKIIEILKQMQEA*
>TRINITY_DN1272014_c0_g1_i2.p1
MAMIVRESPKSPTTEVPRRQSMDNSRSQRTLEYEGVTPPLPTITTTPDPAATATDQTDEEFAFRVSPASQDAPEEFRDQAAPAPSSSSPPTASPLSIFAKLMGKIITDTLELTDEAAKKTAAAAQSPPQITRSTSSPEPYVSPAVMVSTHISPRSPVRRQHSLDMKKFYERGEEEVEEKVKAAGEITPQPELSPSKTPWSKLKKVKDVKSERKSTIKKKKKASTPRRPKLDR*
>TRINITY_DN1272014_c0_g1_i2.p3
MFSLSHRCHSAVASSSFHVASSKHSSSKTSTIHHQRGAHLHPHATVVINHEGKDYTVEVQDGETILDAGLDAGIDLRHDCKMGVCMMCPAKKVTGEVEQANAMLSDDVLEQGFVLLCCAEPVGEGVKITTVDEDELLEVQLNA*
>TRINITY_DN1272107_c1_g1_i1.p1
RRQDNKMSDTPSMASKVITEAYGTGMLVLVIACSVAMGSSLAPIAIGLTLTAIVYMGGHISGGHYNPAVSFCIFLSKDAQNADMDLKDMFIYWIAQVLGGIIGALCGVALTNGYVTPGTGDAHSHAQAFFSEVIFTQILCYTVLCVACTKMNENNHFFGLAIGLTVLAGACSVGAVSGGAFNPAVGTGLLVASATGGLEGFDGIWMYWIGPLLGGAIAAGLFRVTNAREFVSDDL*
>TRINITY_DN1272142_c0_g1_i1.p1
MELGCDEVGEECGKIYGFKPSSLISNIAVITGILSAFFMPIIGAITDYTDHRHTLGMVASIILVTIQAIQIGTVESTWFPMAVLQAINGFIYQIITLVSYAYFPEIQATVAEKTYQWYSSLYMITMFAHEVVFLVIIAAVTIVLKTSDVLTAQISQGLDTVVTGIYFYFTWYFFTKKEKKSELPEGENLLTTGFSQVFKTAKGLQKHYPRSVGIYFLAVIFTEAGINSFTTISVTYMNEVLDFNAMQLSIMFLIVLVFSLPGSWFANWIGTKIGVLTAFKLQLGSFIALNFVAFLILTDPSKGTIAYVFGVFWGFWIGWYYPLENFVYSMIVPQGQESELAGFFLYCTQILTFLPPLIFTIMNEAGVNLKWGGIHLNIYLFIGMVLIQLMLPWDECLEAAKENKMKVAKNQKTMDIDNEVDA*
>TRINITY_DN1272146_c0_g1_i1.p1
TVMKLFSIVPLTLVLAITLLAVPIAADDIWYAEFEVNLKPGKTGKFVMEVHPEWSPLGAARFKELIDINFFKAGRFFRVIEGFMAQFGIHANPKISAEWKTKTIQDDPVIQKNERGMVSFATSGKNSRTTQMFLNFKDNLNLDGMGFSPFAKIHVGMDIVDELYKGYGEGAPSGKGPEQGRIQSEGNRYLKKEFPNLSYIVGTRILTKDEL*
>TRINITY_DN1272181_c0_g1_i1.p1
ASPAKPRRPANGFNLFVKRQGSKAKERDRVWKVYSKAVNGNKMPKKLPRIATTGEIARLWGANSELNKRFEREAKEHREFYRAQNESWEAADRSLLIQNKLSNHHSKNQHVECSIPLLGASPAKPRRPANGYNLFLKQHGSKAKERDRVWEMYSRAVDSNEKPKKLSRIATTGDIARLWGA
>TRINITY_DN1272207_c0_g1_i1.p1
MNKDLTQGNNVKMGWTLGIDYSIPKNKVDAIYFYFTEEFMSAYFDILSTPNLDKFVCSVLTGPSCQGINKLHDNVSMEKCEMEMKKLPSVQGDLAYVDGKSKGCRALHAVFAEKNSAHCAHITFDPAEDPKGRIKCQYGEKISPTDLFPEEEIKRHKQLCKDSRYISSESGVKVRERNNCSDCIAAATSFMFKAAGIRNNEKECIDTCMQKKIMQQLCTKQQDWCCKRICMKSPNTKKGCKHAGVCGKKFGVNIFV*
>TRINITY_DN1272316_c0_g1_i1.p1
TKSKKNNEREAPLTVAISGATGFVGKKLTEKLLREGTKVRVLTNKSNAVEARLALGLKSAFNPNLSVYKWETITGKLEWTEAIRGCDGVVNLAGAPVATRWDKKYKETLVNSRVGCTNRIADAINKLPEKERPSLVSASAVGYYGTTRKDEAWTEARGPGGDFLASLCEKWEKAANEAKTNVTVVRTGVVLEKGGGALGKILPLFYLYSGGPVGSGTQWVSWIHREDLVDIMIMALKNPKKFKGVVNGVAPEPTTMNGLCEAIAKATNRPNWLPAPGLAVRILLGEGATVVLDGQKVVPEKTMEKGYQFKYSDVNSALDAIVNGP*
>TRINITY_DN1272341_c0_g1_i1.p1
GPTSYLVFARSSTIVEDLQGYPSLCHELGIDHQAFCASQSDGGICAQNADGSFSSSCDITEHHCMDPVVVDAILEAFANPLGPLNRKGPSTITGETITGEAILAVGLLLDAQGAGTGGLIVPALERDTFKKLLLHSGWGFNHLVHGAPLKVPHSPKVSSDSTGYPHRNAFYNLPTQSKTPEYIEILLQDRAYGGDAINLQIYGNYCPSPYIPNYETHVYGDQREELARIRTEYDPFGFFDSPRYPQRGRGLRRTVDREYFIQKPRKRGKSGKNPKSKAWQSLFKNSK*
>TRINITY_DN1272405_c0_g1_i4.p1
QSPLADYIVPAGKLSSSAATSASAFTSAIETEVKDVTNRIWKNNDEPEDVRDYIVGDEVSEALQGSLDDGDLEHSTSASGIDSEKLWWRTGLIFRSILDVAKQSRTKQLQIIKRYVIAAQAASSSAVEFDDDDYDMMQHDDDDGKSDDATDIADYFKRYKPAILAAMAKDIQAHEENLDLRGESKENESDMILLGEVYVLSLCENFTTFSSSLFLSCLETLLQEKIISAMGVLRWVLGSRESVITPTTVPQGWWNYVSLSIRMSIDKDLSENVSPMGVDGSDFGMIIDHGGGDDNESGNNAGTPSARRMKKVTDLVSPLLQFVSARVHSTLTAAAAAGDTTSTRTAQKKLSHLNVDLREGLKYVMRSVSAYVISTLKDDETVRATAELGGSSLEVENWVAKHLPEYK*
>TRINITY_DN1272405_c1_g1_i1.p1
GTNTGTNSSSSSDSSMGVECGIVETILSLILQSPRGIHSASSMSPIYLSRILIHLTKDKPNLISEVVVMTVMNLFNDFMPSLSPISKENLSNWLAIHLTNTDYQWPGIVWNSWSPYVVKGMARIEESSEQHKRNSRGEFVAHVMASMNSFVASPKIILKECLPTQSPLADYIVPA
>TRINITY_DN1272423_c0_g1_i1.p1
MGLDQLDIKELIDGGDLAGAYDIYVNGKNREGKSLQGMATKDWAAAGIEDLSEYDAYAALFNQGDGEPFMDSYNRDAMNCDRSFAGQTPDMCKISAKKNLLCTGLLYAQYEGMKATQNGDEKNWDELFAFWNGVYDETVDSRVNAGTPGAVQASRDSDFDTNFRDAALQAIIDGQKAFETSNVDYPVLEEAYTNFKKANLATFAQATLKYSGIFDEEGLTQDKIDKKWGEGYTYFRCGAGLMDPELALYINYVLDPRDKLGMELTPKQTMCKIAVKMLSLPEIGMGVQMKDLNVEAYAPLKTIQEDCGLLSLEHIEGLAVKEAKKQESNRSWIPIIGFLIVIGIYAGGFYSFRGKKNQE*
>TRINITY_DN1272428_c1_g1_i1.p1
QRQRRFSLWGTLFSNTFSSLVHSILSTSFHSVHRQVVATLRASLANAPPFREILPHEAYRNTLHIATELDKALKKVSDDAHELLVHAEEREESERRLRQSLYVQTCEIMGRLLNELRRMLKTTSASKSGSSIGMSMSMDSAHADDTVDADEEATKELIVGRLCFLLKFRLSTLPTLLDPNSSPAVIPSKSSGKVGMITVAELQSAFDIADDDDDGLISFEEAMEAMEGAFSGTQFHGTEMVRDTMLLSSGSDSMDVKSSASRSLTMPELTLLSARGLRHAASGADSALGVIQTILDGIIETCFSEWAHLALAPSLKTCSASLQQFMATASSVSNNEWKRLHLLESSSDSEDDHLQKEIGDMLGEESDSSINQDPVSPPELGSVSSFLVAYFISASTVLNQSLTPSDSMALSFPSIGHESSLNMASNGGEITLVKLLQTCLLRESLKSLTKCMHQIITGDEFDESEEAVVLSKCGVSSLAQLLLNVSFVLTCYFERNQFNLDERNVVNRDHEEFDEEDESINIVAQSETLLKDMKR
>TRINITY_DN1272429_c0_g1_i1.p1
VYVDTQHDDMIHDAQMDYYGTKLATASSDRTVRIYDVTANPNPNPNPNQSPDGTDLNNGGYTNTATLQGHSGPVWGVSWSHPKFGIVLASCSFDGSVILHRESRPREWTTLYASRNLHNSSVNSVKFAPHEYGLLCVAGSSDGRVSVLKHEDDDSWNVEYINDNALGVNSVDFAPYTAYANTSTSTTSAGVTNSVNPEEKQMEGSGGADDGNSSRAMHIVTGGCDNRIRFWKKDMNGSGQWELDVAPIDTSTITHTDWVRDVAWAPSILPNTNMVASCSEDRTVIIWTQVQDKNNDASESESPWVPTLLNTFEEPVWRVSWSVTGSILAVSSGDNTVTLWKKTFGGGSGWAQVSSVHE*
>TRINITY_DN1272499_c0_g1_i1.p1
MPVPRPEGDPRLLASGSDEFGRAAGTGNAGASSDSRIGEDELLGGLLALREAIRKERASVHVLSSDGTLSFYEAIDGVVEMICTSASDAGDKEVEALSFDPALNPAFGHMVDDGPGESAEESKSPRSVSTFEGKLLADRHLHRRMMSRDGRQAAAPREGDALEEKKSRQLLVPVSHPIRKIMPYIPHLHAIYLKVSTQLSWLTDSKSSIEQKAVAMRIGQLLECLSSQAAIIVNIHAKMKPMFDDGFGFDESHGEFTMCDLLSDDNSTSHGSTLTSAEINTAITVFRLVLTILGDGACLVEKTHEEYERGDNVESEENYVKVMSYHNEMERMVKLNSEEFGGHCDTAMNQRGALAAIKLRKLSVGIGEDTLPGIKSIEENRGALLEELAIEKLKPLLDWIANVDVVLGDLAGPSVTSVMVPRNLVGKHDAVDFLLHSTIPDILSIASLDASENITAIVAAFIHKRRKLMGLIPQRDADIEEQPRQRSILSKLELYLLRKIPRKTRYGIALLSFAALLVLHRTHSIHPAFALVLSTVLTMALIRNTFLANFSNTSVEREDVDHSCDFIPDIPADYIVRDEATRRILDKLLDKRNPLTSDATIAKINTGITILSGAPGIGKTTLACSVASDPAVKSHFSDGRIWLDFAASDSQINYKLLVEMYSEIRKQLIAVTNSDQLASQASSFDPGVYMLKPESGDEDEFHLMTDLRRDFFAHLDLSWYDVLVVIDGIRDLSVIRWFQEDESSGNDNLFSSKLHVMVTSSNNDIIDSSSIFSPHWSRIVEIGLLSDDEAEGCLRIDSLGIREGSVDAKIARGRDWAYSPLSLKCFGRCLSGRAIVFDNDDVNDLQPIAASLTNRLALISKRSFSFEQDRTSTVIEECLDTLFSSTGGVGFVLKLCFSAFVALFCDPSTSLSEPYIPATIATIFWDGILNSEGIPVEYLMELEDLLNEASEGGGRHCLSRSSFVADALVGLGLLKLVSGDNGEKKKVRGYQVEHELLAEAGLKLQDLVESEDIFGQKQSWNVSLVHSYKEYLSGIGSRRDRWTKDFGYHEEQRFIMRHLVRVMLIANMGDKVLDLLSREGFILKRCETMGSLEATMQHIDDCEYLLKSLKAEGEMTTLSGKIVAMSSARQSLVTSFEILSNQLSQVPGHYIEDFIKASAGLYLIGKVLRGQNWNKEAFAVFQESVNLCHVVLTYDRENRNVVYRVLARALNNIGAIHQEKGDLGEAIKSFTESLNFSSSTSRGYKSVESDIMRGLQFLGEAQFLSGNIAAALKARNRCLIVIESMYGKDHLRYAEGLQDIGMIYIRSGKAKKAKKLFLQAINLRKSLHGPKAAEVAVSLHFLGMCYRDASDVALALETLNEAILIWGKVIQDDDISINQINYASSLHELGLLHRQTGDLVQALNAYKKALDIRKSFLGEQHEDTTQTLHNIGIVYCESGAHEEAMKAYARSLQLETQSMQSPLKSPRPMIMSPKENEFTNALWASKALRSAAPSHETLRARCIAMFGRNIMDIPCSAARVFACSSLMVDKMIRNEMREMVPSMILRDEARLMEWVESMLPLMQAAVQAEIAVDMKAKKGVDTTDSGRKLVRFCSFDFSSVTSPSDMAVGSNAHLEHSISAIEGVVGEINRLNHISPRSSVDSKTSDAKAKLLLVLHAMTMPSEGKSMRKACAKTMPHDNERPWPSERFIRASELYRAEIQAMIASPDANGDSVETAVPQYSPLRDRLSTQIGSAIRFHLRRLFDPLPMFFTIPSDYYEPPDLTECRAGTHEIVFLRPPDGVDPNTSADGEDGPAPLWDRPISHVFNLALQRVYAYFKTVHEVKGALAINKGRSGSSSAKFALSEASKRAFDPESKGELLSEAEVSDILRDIEIAHTCLSAARASKFITSLIKWPGVAKAAKEAGGWSSIESLATKLRLYGLDNDFEDEAHFSQLWSMEALILLLESSRSEMMTAARASQQVLQEMWKRFKKGSGKKKRRTAHETMIRQILLDDSKTAVFPQLRSPAS*
>TRINITY_DN1272511_c0_g1_i1.p2
PGVLATEEHRQQEHGDRGLASLDHLHERHGAELVRRAGGDVRDHVVKGGGDERLEHILGEASLGGLEDAELPHDEHEHRADRDLDPGEDPRVREHGEGLLVHDGEDGVQEVPAEDIKPNL
>TRINITY_DN1272524_c0_g1_i1.p1
NNYNGNGNNYNGNDGSYDDYARNNGNGPSSSSSSYNPNRPELSAGLKRKFQPPKLGSKKKNINGNANNNGGNGNGVGRARGSVGNGGQKPRNKPNSKGAAADDDEEDELPEELKGLDKELIAKIENEIVDQTPAGESITFQDIAGLEDAKQTVMELVCWPMKRPDLFTGLRRGPNGLLLFGPPGTGKTLIGKAIAHESGATFFSISSSSLTSKWIGEGEKLVRTLFAVAAYREPAVVFIDEIDSLLTQRKADENEASRRIKTEFLVQLDGTGTSGQGRVLAIGATNRPQELDDAARRRFVKRLYIPLPEAPDREILLKTLLTKNRHRLTERELVKLAAETTGFSGADLKALCTDAALGPIRELGCRALDIATSDVPPIAYKHFRYALKGMNPSVAKADLEMYIEFNNTYGSKSVTADAYDNLSDDDDEGDIDDITS*
>TRINITY_DN1272527_c0_g1_i1.p1
PSRAMATAPSKIVEKKDFPAGLGVLVVDDDLLCLKVVEKMLKACKYKVTACSTAKTALEILRTRKEEFDIVLSDVHMPDMDGFKLLEIIQFELALPVLMMSANSDSSVVLRGIIHGAVDYLLKPVRIEELRNIWQHVVRRDYSSAKSSGSEDVEASSPSKRAKTSGSNSKSEEVDRTASEMSSGKARKKPTGKKGGKSVKEAEKKDVVDNSNSKKPRVVWSAELHAQFVTAVNQLGIDKAVPKRILDLMGVQGLTRENVASHLQKYRLYLKRLQGNDARGGGNASSTGARSKDGQLSNNGSKISTSTFLGDDTIFHGGDLSLPGDLLVDDPTFDPSLLAPLDLEKVGKGDVLGVDASDNMLNFFFEGD*
>TRINITY_DN1272573_c0_g1_i2.p1
MDGTGYPFGGAGPGGQKDRNQIPNGIYNSPSVRNQLDQHLHQMSQVAAEVEQEMYIRRQMDLQRDIEFSRRLFQEQQNQFLNEMDLQQANAQQQLSHGPLTSSILQQQRFLELQRLSSPSAGALTGMRHSEDNAVLPATNTNQKSPLHEPQQQRASLADQFPTESSSVSAAAALLNNLDYKREKPFPDQKGKRERKRKSSDNTVSPAVTKANITENNEERIETTTEAEALVSLLESTTAPKRQKDITMLLRATADPAVKDFEHYRHELAEEAIHDINGAYPKNGALDLLLQGLDERKTEAKAQDVISPKRFKKYVPSLPLLPAEPKYASDSDENSQSDASDKRGSADPNKLDNLLAVANDAPSKVGRKKYEKTDDKMVYEPIFLSAREDEKEPVVYSLEVDTWWPSNGAVRKERRSRGQNHHEEEEGTFDKDKPGIFKNSTSAIAAACARLETDVQPGVLQKLPHCKLYRSLSKKETKASTTYPSPMFCFQVTETHCTDVMLCCSVCSTWRHAACGGHYTKYDAKDNANKFFTPICDRCHEESKIMNEYPDAQTRMARQRNEHLRRTLASMSIIRHACFVKHSGHHRWPLGNVPASQVDGHFRSVQLRHERAERQWKDMLKKIGGVGSSRSKDKMKGRTKEFERLLSFVEDAQCQMDINNMILFLRRDTAKKIPVGFESPHLNFFDPEHDDTPIGSSADVLEDRERGTGSLAENDPLIERNDDVISDKSVVSKEGEGGAVEMDVSKEGTGIDERNSSASEDDSENVHKRTNSGTCTRQDCYRKCRFDSMFCSDGCGIALVEMDLLKSFELAATLHPTAVRL*
>TRINITY_DN1272743_c0_g1_i2.p1
YNWEDDDQTDEKFRFRGTAVDIPDIRKPPSASLPPAASIDGSQSGMATDKAINNDKDNDDADTAAGSITTNPNIRAILMKREFVRMSREADEHVRFVAHLLSSLSENAIFAYLGLFLFSSKYAWDAILCTIGVTTCVLSRAVMVVSASWFIWYMHVFRQRAGCNNRGVDPCIDECLQNEPCTTDGDTIDA
>TRINITY_DN1272759_c0_g1_i1.p1
MTKFSYHYTMAYFAGYILLCSLIVLPSIEKGYVSAARQYGFHEDETYYNRYEEGGFDADNNLKSWTEHVKKYLKEKNDRSKPRDVIEGTILATQTLIGGGVIAASSFTVIPLAFIGAIFKSEYNTYGKENESQVFTDEKNMGNRYSKISSTIAKTTLGGILGGLLGGTSAITVSLYSIYSAVSSIFYGATYTPRTIKSLIIERQKWDPFERRWLNRTASLHQERQELISQLNDQEITAALRRRQRKVVDTFLYDVLEVASDASKGMIKKAYFSKARQCHPDKNRDDPLAHKRFIRLHEAYTILSDEDKRAAYDIGGARSPNDLSSSFQSFDASVFVAVFFSGSSPSPIIENLVGELGLATFVDTCFKMISILSVLSKRGEIVNEDVLSFLREFFNEDDVAKRMTRRRMRSIEIASYLMSKTLSLFSPTDSDDTGTCSIRYSEKQDNAFESCISSEQKLQKNIHEEASQLLSGSTFYGRTYLKIIGSSLLSEASTWKTTLVPLGIRQMYSKWYTRKEFIRAGYDICAKLIEFSKENENNLSNEAVQAHMVEFLPDLLRLITVYNQMDIATTLREAVWRLTNDPSASRLERRQRLRTVKIIGDELIAVANSVEKQNSNVVGNDSRTGEENSYGSFNESTKNDIKSRFILALNLATKQGT*
>TRINITY_DN1272763_c0_g1_i2.p1
VIFARLFDLCSALHNPFGPRDFLDLPHNEVGSQLRKLAKQMAIGELPSTMNRQITEYHDSGKSMIVGDEKDSIQTSLRRMNKRLAGLKKDTSTNLFNAKGTLKELKAEEKRSHLDSSITSNKPKIRLRKVTKKILLGRSLRRKTETKKIVDLDPVSESKSKQFSSLDTMTTPIRTDTTEKKDTAGKIKDSKSLV*
>TRINITY_DN1272783_c0_g1_i1.p2
GDIVTLGLCPPKPNCVSTAEDLNDDSHFVPSWTYNPEERARNPVSQKEAMAELLDVVNNTDCDGFEVNIVTKLDDYLYVEYKDPRLGFIDDVEFFFEPGEFSRVAYRTAGRVESPNNAKTQRARIKTLRLALEKKKWKSVGF*
>TRINITY_DN1272809_c0_g1_i1.p1
MLKRQALNGMKRHRAASMSSRDFPRAGGVISAKFAVLLLAATFCCQTLLSFSLVIAWIPQSANRPCPSNSPRRACSSRAKICCGSGVSTALSSSSGDDVLLVDNDDGKEESMGLNELQTLLREAVRTEDFLLAKKYRDILADRVSSGAYRPTGDASVDRRKMRRLSWRGLGTARWLEDRLDALSYKFPTTIQINAFEAINTMLGALEDDSAEKETLEELIERRAGPGAPENMGVVISGSTGSGKTLAYLVPTLSTLSDSLFTRQRIRVKAEEDVGDVADDLLARVAVQTSPTIRGQGRRQVGGGGGNGALATGATMSTLGKSGTDVRSPLALIVVPTRELGVQTALLLYECVGGSTKKTMTELPGLANSFKYKGPKGVKIGCVLDDEEAKFGLKLQTDVAITTPTYIAKLIRDGDVVPENLRVIVYDEADLALEQTLEEDLGALFSNSESERSLSRLTYLVGASVTESLGKLVVKDGILPEGKSFIATATRFAPLTTADISEDASTDTKGSSDDGMASLKDLGLCLDPGLKHERLIVPGDRGMLCLVRLLRQELQEYDQAVICGRNSTMVQRPRVVVFFPGEEEAKAATGLLRDALWGDHKLCVLLPNIGINPLEIMEQFKSNQTSIMLATPNAVRGLDFANLTHVFTSYLPADDPREYLHLAGRVGRIGQMGSVSGMGGRVTSIIRPEEADQMETLAQELGFDFTDLDYVEADTVRRDADEEETEEDVEKSRRYLEDTITLLDLTDDRVVDMDEVEKSRTSTDFDDIDEDEEDIDDEV*
>TRINITY_DN1272851_c0_g1_i1.p2
PFAHTVVTSFKSKFVTSSRENAFVVHVFLLVLFGFVVVNTVLVLLNLLREKVVVVFVVVVVCFVPLTPRGEKIAHVAVCVAIFIPKCNREEDKDEEEDAARVVSFLRARVRESKRARERADLVFFFFFFFFFFFFFF
>TRINITY_DN1272972_c0_g1_i1.p1
NDAKGEKMSKSLGNVVDPRQQLKKYDPDLIRYFCVQSTYGDDLKWSEDVMQERNDGVLVKKFGNLVNRGVKMTEKYEKGLVPDVEAEKIFDMKEKVTQMDDLMKNFDLLGASELAVELCNIGNQYINDTQPYKMKDPSQVRRRAQILRTSLELIYAIAHFMSPFCPSKSEQIFASLHSEPLDLTALNWNNLKAGTKVVHKGNLFDPFLGGSHAKEKERIEAAERKRKEIEETRKRKQAEKAAARAASKGKSTKLDAPIDKLCFTVGKIVEVNNHPKADKLYVEMIDLGGAEPVQIVSGLRDHYTAEEFNGLDVVVFSNLKSGNLKGVKSHGMVMCGKAEDGRTLVISPPKGSKIGERVLLEGVEFGDPLDVVKARGKKKKKSEWQLCQDGMKMENGFATFQGRKWVTSAGPVTCQVSDGDIR
>TRINITY_DN1272977_c0_g1_i1.p1
MLSRACRSGIVRASDGSSLTVFMSTITRGFSSKSDSFKPHRPTPKSFHEAPKRKQRHKKANPPIQLNADKSSMGRLAEDALKYLDRHGAQAPNTETTLRAADYMTAEIGTTEDLVGERRAMMDAWSPEQAKSVKENITNFIQAEKDKAFEDDLKISPEPKEDVRGNITEDDPNQKAFGDWSINVIKVDRVQKVQRGGTLVSYRALVIGGNLNGCAGFGIGKASAPNEATKAAARACKRNIFFVDRYNGSGLTSDLAGRHNSCRVALRSVEPNRGLHGHPLILEILKYFGISDCSAKSHGNRNVYNVVYATFKAICTHESIEDIALKRGKRLVNMQRAKRLQI*
>TRINITY_DN1273008_c0_g1_i1.p1
MSAEGEEDINRGEDQPVDNGGEAPGGLSDADIDSNWDEAIETFDGMDIPEELLRGIYAYGFEKPSAIQQRAIKPTTLGRDLIAQAQSGTGKTATFAIGTLA
>TRINITY_DN1273014_c0_g1_i1.p1
KQEVMWKITNEAGSILGFTVQNLEHKINLLRRMMNLTDEDVRIIISRHPSILHMSANKNISPTVLFLVRSMDLSKQDLRTLVVAFPCILCYSIQNLGRKIHFFEQTFGYTVNDMRELLVSEPRLLCAAVDSEYGLNAHLHFLHNEMRIPIDELRVIVKANPKILLYSLRQNLQHKFISFFVMRLQMEPVHIRKLLLTYPAILDYNLERHMLPIAVYFLSSEGLDFSPFELRKIILKFPRLMTHSLFKIKHVVGYLRYQLGMDATEVRRVLYQAPQVISLSTDDTVVSKVTYIRDALGLTDKDGRDLRKVISGMPTLLLCSIDKNIKPKADYLLDQFHGDKMELKQAVLTLPTLLGYSLEKRIRPRMARLVGIGVEPIKITVAITMKDENFEAWLENKRSRIQNGGRLMNRKNQRALFIEDNIIDEESPSVSSDNVEDNTEGQPQSGRIMHWKR*
>TRINITY_DN1273200_c0_g1_i1.p2
SRMGEEQRCMADLPITKELIGLKIPYGAWEPDTLITDTYGNPIFSVLDVQHHAMGSYEAIFGDENGHKLCYVKRRLITKSWLDGWDFCTYAPNFPGQPKYKERDMYGKSVYPFSFLSVRPMKCRYAYSVHNEDMEGTDVQLEAMHGWLGSMTVCCTPMVRFGKWQLDLHRPGAGDPEIIIDQSKNLLEVERGNDLLAALCIAYAFDKALCQPMVSIIGYQEKEHLDDDDDSLEEFDPTVVTGGVQGGSSRTILRHQRQNYNNEEQYDEYGNYSGGYDDGYGDNEDGYYDENDYYNEREYYDDEYKDYNEDGEEENEQQQQKSRGRQKK*
>TRINITY_DN1273203_c0_g1_i1.p2
MNCYTYIVLIISSMIAGKSAGFLSSPREQSMNRIVGGIRNEKHFPKRLSKSSTIMRKGMWTEDGEIEGPDRIKACVPYLLPLIDGHHFAKYLCLRFPIIGAIDSVTIGPLADVFDTIPLASFTLFLVLSLGTRNPEMNRSLRFSAQQAVLIDVTLILPELFTTAFGGSKEFQPLFEPASNFTSYYYLTCCMYSIAQNLRGKKPDNIPYISNLAQIATGPF*
>TRINITY_DN1273203_c0_g1_i1.p1
RNLCSSLEKYHSSSRFVEKDEQNISPKDEGNDANNSSSSNNKTEPFCIVASFVNPHDVYVAQHGAAMGYKEEDFSKIHVPLPSNLMEDPDRNNKPRAHAQMSSRYVPFECSHQDYINFYAYLHTIVDKRIGTLLDKVDELGYTDSTLILRTADHGEQGLSHSLVEKFYNCYQESIHIPFIVSNPLVFPEPLSTNAMSSHLDIVPTLAGLLSPSRQKSASDCHEKIRQTFQGKDLTQILDNPNPSGSKTESFVEVQSGIHFTYDDICCPGAPSIIRCLHKRNYKYAVYFTPTGNDADWEMYDLKADPLENFNIAGNPEYTELQEQLEIELHNTMLEMGTLPTNFEWPPSSTPFSVGTEQSKPESKIDT*
>TRINITY_DN1273245_c0_g1_i1.p1
ARKNDENKRKIIFENVSFEVIIEAMRIYCDSSAVIQTRACGVLWSLAMASNDRKHIAQGGGCESILNAMLAHTEDDALQVMALGALKVLSFDNIGKSKLRAFGAMQIVCQIMQKHMNNPSIQSEG
>TRINITY_DN1273331_c0_g1_i2.p1
VTVDTIFSPRSYRYQLRFAQVKLESIIWKYRTRVGQFEVDQTNANQNGPEEKLTLALEEWSEQLTSGAKNPSATGIHGNWKRVFGRKKPSVTSSEVSEGGDDHYSFLDGKAYIKFRIQDKGVGLLDQYQTPIPKGPIRQYKWNIVIVLIGVVIAVVSEQVEGNWGSAIVAILAAFIALLTSLIEFLDAVNQADMLTDAIQECGHRINKWTKLNRFMTQSRDTTIDLVEGVESIVLQVMTSWSTTITKWSGMPTPDEISIDASRKRDVQGQMNVQDP*
>TRINITY_DN1273400_c0_g1_i1.p1
VTDVMMDDCEIDGPTPRAVKRRRNLVDRAKAPDLKNDAYQIEGRTTASASSLRSQSKKRMKELFFRLGQTDEQRALSLYDFMNDKEVAGYAKAAGYFSSADVKVAVHMIQQLKKYRSRMLDNGKDSPSLGGSINTDKRGADETLLAAVANSPDRSGAKSGPSRQAMGKMLNIPKGSINRKMKRAEKKRRALKNKEGKERWSIPRKRKSHKKISDSLRKKVREWMRKHPKVVASPNKADTVLIRDPETGNVMRVGKLLRACSFRELHNDLYADGPNGLEEAWNTEVARDDPKFQLISDTMLRDIAPEEMRKMNEWHKEMCQCTTCETAKLMQQSLLAYRRSHLKRLEKMVAKKDREGDEEAKQHYQDRLDTYRSEVMDGEDMKHPDENVVAKALTCGPVVDGIPSWKCVTRECSNCPSLTWPKEESGEYEDGAPEISYRKWETRYTCNKHDILPLGYTTCHACNDASLDDEKYEVGKVSSYQFKNRANTYHLPPTWLIVVLYLPLCI*
>TRINITY_DN1273472_c0_g1_i1.p1
TRRRKSSVVRRRCHFTATGSSSTPPPLPCAVVLGDNAEDLRRTGKVVKESLDLKRVVMIKYGSDEDGLREGESVRVERASSSSEEEEDMFEMNGCSGETAAIVALDPTGGLIAQMGLSSVLCVVGVARDVSLG
>TRINITY_DN1273555_c0_g1_i1.p1
QSHSQSYLIKVHDSCDTTSDMDISDMDLHSSRCATRKDKADIDTHPDSDNHTDTYRMTGIEIISHFVQKHDGVSWEKIVSLPRRDDIGIDDIDDIDDNIVSIDSIDRWELKTMTNALGVIRNISHSTPFNCQGLHQVGMTLSLINRLLCVNGNRGYGNEIDDSFGKGGSTTSSSHTYTYTYTLPDVTKPWREACYRTAGSLINMAERCHDVAVECGERDDGGALILILIQSWGGFDLDQMLNTCSGTISENIDNGTGGSNTGGSNNGEDKTIASNSSGKNKGKKGKKACPVLHVGLWNILNVRMEKEKETNFNFTNKMVVDGIDLMLIIRTILEREEKRKQTAQARENARKKAKSKESKQS*
>TRINITY_DN1273555_c1_g1_i1.p1
MRSATHSAQAGYEPIELHETNEPRAEDSSANGDGGRPKDEDDCEQDKPNENHNETPVEGSVHEYSEHGDSVGAAQFAVPGDSTANPDDDVPLTGPLVYDGRNAGDGDYRPPDNYRPLFDRYEEEDDARSRKSYNKVYWIILLILLVLAILIPILVLRRPRSFPTNVPTMRPTRMPTTMVSGLTAAQLRRYKAFFERIFEVEEISSSLGIDITPTSTQPSRNDTPQQQALLWIAFFDDLQLTIDDDPVERIFQRYALAVLYFSTLGDSWSRRTGWLQGTAHECTWYGLECENREIVDQVSDTNGQKNSIKSDAPRTFANDAVVIEMNLESNNLGGELTQEISVFRFMTKISMYENSIQRRLPSEIGDLSSLERIWLDNNQISGSIPTSVGKLQNLLQMDIFSNRLTRFLPTQLGNLKKLQRLSVYSNSLQGTIPSEIGDMGNLQEIFLDSNSFFGVIPSELGQARELTDIRLYNNSLFGPIPSELSNLNKLKTLYLNRNRLGGSLAPVLGDLTSLVDFQASENSLTGTIPRDLGGIEGLAFLALKSNRMRGIVPDSIGSQGGLIKLDLSKNEFEGEIPEGLRDSKNLQKLLLQNNAMVGNIPSWLGSLKFLKVVLLANNMFSGSLPGTLGDMRALDQLSLEFNDITGRVNQDLCGLNVTRLTADCEGSQAPVQCDCCTACCDINGCVQFSPQSNTQTSRTRGSRI*
>TRINITY_DN1273565_c0_g1_i1.p1
KRKMDTVFGVEYEGGVILAADQSNARSILTYQSNLDKITTLSPSSALGVSGPNSDLVNFSEYISKNLALYQLSNDGIQLSTHAQANFCRGELAKALRRGPYQVNCLLGGYDKSTGKGSLYWMDYLAALAKVNYGCQGYASNFCLSIMDRDWKEGLDQEQAVAIVEKCIKELQVRFLISQPNFIIKAIDKEGVRTLKFGADPSDN*
>TRINITY_DN1273721_c0_g2_i1.p1
AENEYEHDAWDRWFGKVIDIINQYDVSMWCYINCDWESQPMWNKVGFGQTLLSSNKNVMSKWYEKITSNGLKDRQFLFAGSLESCGKDIVYLKENNTQSTRFGLSHFYSFILVPFLVASGAFFIPYFVLGREKKKSKLGEKKPLLANIDESISLSSRSTTPIKRPSSVDDNKV*
>TRINITY_DN1273956_c0_g1_i2.p1
LIIIIIIIITLYNKHKTLMVAKEEEVEAEWISGDELELFEGKSNWVDASKHGCLSKLLSAAEFGNADFCSEALRDIEDEFVNAKGDDGDTSLHLACLYGHVDVVKVLLSDERVDVNARDDDDGTSLADASASGFHEIVALLLAKKGIEVNLKDSDGETALDCAIRGEHEKCVELLKAAGGKEGEL*
>TRINITY_DN1274032_c0_g1_i1.p1
QKMPTATATVVASLPHPDDHVRASSDRDVAAIANANNLDLVEAKLVNEEEVGKPPAKKSKKKKKMRASKVASHPDDIEEPKRYCFNTLKRRGCIGLAVLAILLIIVIIVISIVAVPKSSSSSTNAVRGSNDNSSAPTTTSTTSDSNNYSGSDSQGNPVESDIDISQIPIDDIPEEDIVQIAGVDLTPIDEIDQERMASFKRIIEFYQITPLDVLENKNTAQYAALDWLANKDSGSTYSAADDVRVLQRYVLATLYYSTGGMNWDKQYNFLSEDHECEWFEEEKDWMFDMSPTIHGIKCGDGEDHWFDNLMDAIQGKENEHIVEIRLDSNNLDGPLPSEVNALFLLQGLYLGNNKLRSRLDPDTFDAPNLKEVELQNNEIFAKIPPQLPATLEKLDMHSNRLVGTIPEGIWSLQNLRYLNLGNNEDLTGSIGENVGEQRNLEVINLNDVDLEGTTLPMSLKNLNIKVFEVVNCGLTGDLPDIFASSNDLQIADLQGNNLEGSIPVSLSSMHPSLTSLNFENNSLSGPLPDLTNNFLLQSLRLANNSFSGPIPLQYNQFLYLSTLSLHENNLTGDVDGRLCFVKTITVDPDVGCNCCSNPAE*
>TRINITY_DN1274046_c0_g1_i1.p1
MRFYIAATAIICACLIFDGIMAYTPKTTTTATRREALTKTATTFFGAAASTATFPLSAYAKPAYPQEESDKQKILEGYKRLNYLLDNWEKETTVCGRFDNPYIGDGNGCERTPDKVMGYLGYKNTDDPLFRIDKTLTRLQNLTDDPAFGDILDNFLEQADNANITAYVSSWGESNPGGGKDRVEYWIERSKSNVKIARDNLGTVIRILDLKV*
>TRINITY_DN1274140_c0_g1_i1.p1
PFSSAVRTRPQTPNQHTKTTLNMDKASLRLSGRVAAHGNGRIGNEKFTLTASTGFANGGTVTLRATPGFSPKYDENEKKLNFQGDAISNVGDIGKLSEIDVQFSKSGVELAGQACDVT
>TRINITY_DN1274155_c0_g1_i2.p1
TTGWLGAPTSLSARSNFIDVRDTDCFLPFCRKLQPVDKTAGFTYYSDVKSANFEKFGWISTNEAGNESITFAIDVPKRSCYAVYVAILRSYDGMGQLIVEVENTDNGRKSSKELDGLWNPRISVWSDNQIINDDDAGACTGKCKVTIRTKPQIVGRSGNKVKILTLSARECSTIVGK*
>TRINITY_DN1274214_c0_g1_i1.p1
SVTGLVKTKGNGWGQVIGTLPPGCRPRKALIFTANNHLEQARVNVYADGLIRWGDGGKRHGWLSLSGIVFATNGLKLMPLSNGWKYYNGARTSGFWAPAQVASVRGLTVAQGLIKAGGWGGKLAKITGGIGHLGDETLQGPRNEDYRGAQTKTRSGRTCQNWDSQSPHKHGNRKPHKGSAGNNYCRNPDGEPTIWCYTTDIRKRWEFCDPIPQDEISLVMKNAHQINTHYQYDARRPLTLTPDGKFDGGTCSHTKNVYDPWWRLDLGATRTLSSVELLNRKDCCADRLSGLRVYISDYSSYVKDHPSNKQCGWTLASPNTDWNIFDCGDAISGRYVYATLYGKRNALTICGVKVFESNAVITQLDVGKRYVYGTSSIGHIFKIRADGIDDNWSLAHSYREFGGIEANYVSVSPHTEGSSFLWVANRANEIYRQSIGIQISSMRVASAVLTIYKGVGFTGDSLPLTSGFYNFETLKAKSDAGFKLTNLKAFVRSIKSMRIYPDYEVELRGYNQARAVVTSSSQGVHDLQYMDTEGKKHEQNIDGITPFPKRSSGVWYVPIEATTLGSWISTKTSNVYVMSENKATVRYVAAYGDEHYCKMILFSVYNADYSARVLVTPEEAGYAKFGKGHATSDKCQSRDGVRSLWRTKQRVNLARRSTDSGYGIGKLKFSIVGGWMGEIASMKVMKRLTYVQGWAGKHHNEPGNPKRTPRECRDIAKSKGLPAWGYRTGRHAEPAWRFTCILYAHGFGRFDGNADLHHMTGCVDISRKTANGCALSASSSARLGSEGTEIHPRAMARPKTILLESD*
>TRINITY_DN1274219_c0_g1_i1.p1
FSFGGATPAPAAAKDDAKPAAGGFSFGGATPAPAAAKDDAKAPAPAAGGFSFGGATPAPAAAKDDAKAPAPAEGALTTTATPATTATPAKIEAPPKTYQNQTLEQIINSFSASLEESTVAYLAQARRVAQQDALLRDSQRNISHLSTEVTKLLIQQEELDLRLTQIGDVQDNLDSCMDGLEAQIDTLFERTMTNSGVEDADLERERYFDLAIQTEGRMTHLENVVENMEKNLQELQNNALGGGDLGN
>TRINITY_DN1274244_c0_g1_i1.p1
PATVLEPGLKHVSEFSSADDEPALLIKKKKKKKVDLTFLVGAEGISDSPLLIAEIIDCNQHPNADKLMVCTLDWGGNEPARVVCGAPNVKSKLKVIFARVGVKIPSTGEVITRRPLKGVMSEGMILSAAEMGWTENAIGVVECPRKSVVGEPAPRDPPPDLAMADPAAKKKEKKEKKEKKEKKEKKEKK
>TRINITY_DN1274263_c0_g1_i1.p2
WARYKQNVDQRKTLTFAREILENKLPRSVMEIDDKWQSGYGELDFDPFKFPDPKGMVDELHAMGFKVTLWVMPFVEEDTDAYREGKPLGYFVESDHSHHPFDAIVNGMKPGFFKWWNSPPVVALDVTNPAAVEWFVKRLESLQTRYGIDGYKFD
>TRINITY_DN1274379_c0_g1_i1.p1
MKNGTITADEILEQKPKRLSHDDETKFLHSMRPNSPQVGDQPTVVLKVGTSSLLRGDCLHLSMLGFLAETCADLSKRGVRVVVVTSGSVGVGCKILNSPKPKDLAGKQAFAAVGQVHLMRMYEDFFTTLDLKIAQVLVSLDNMLERKQYENAKSTFGALLERHIIPIVNENDTVAVQDVKFGDNDTLSAHVAALVNADYLFLLTDVDGLYTANPYKNPDAKLISVVENVEDLEVTTDGAGSALGTGGMATKILAARYATSAGVNTVIMNSNNMNKVQSVVQGASIGTLFLAMPKPLKGRKRWILLQPVMGHVFVTKIAMQAMEKDSSLFAAGIISCGGDFDVDDCVTINYKDKETGEEKEVGKAIVNYSCADMDLYKGKQTEEFFELVGYSGAEAICHKNNICCWIPGGEEPSSTSYLNLSGLCVTEEGIEE*
>TRINITY_DN1274393_c0_g1_i1.p1
DGLPYHDLMLPHWKKLFKALHGRTSINEFTLIGVSLPSVVLDIMFPALQSINLEEFGIASVGLGSDEFVKLSSFIKDSTSIKTLCIGGDTINDMSVASSLSDAVKGHPTFQTLVLVKSGLNNAHILGKVLEGCSGLNELRLIGHEKLGMEGVALVVDFIRCNHPMKVIHLQRNKISDNDTLVLASALKQNKNLSRLNLQNNNDITEEGNKNLLA
>TRINITY_DN1274396_c1_g1_i1.p1
RFFCSNVCFNFALKGSEDSNSDVGWHNFTCVEVLGSLRTEQYFLEQDACQLATIILAKSISKVSASPTEIDREIAILSSRYSTDKLEIPMSDKFEKENGINHLMLYQNSVRQLRTRAFEFRPLLEESWLSKLGEFSSAIQKFLEQEFFLKLVTGIQVCVRAIEVDPSDNTAGIPDSNSRISMNARVRLTLKDSYSKRGIIKKATDLCCIEKSIERLNSSLYCGALVSLLNHSCCPNIQLETTHRSKLGLRVKYVAIQNIFPDDILTVSYIPTQLDICSRKNQLIYHYGITCKCCKCLWENGGFEFSREDIVSMSHFAFDEYRFRDSLNLVKFGIKRWGRDEELFHIMGMIQLALGKWSKAHDIWRVEHFASGFSQSLKKQKRKDEAYLTRLSRSPSNLWHKFEPSFSKTCITLAAGAIWLLPSHNISKRTCEHWIVLAEKFASLQGGWCTNRHISVPTTDLPVHLIPELVDEWNLFVFSDLIPLAKQLLTTNMFRKRLCVHDAFIVKYDASKGCDHLPIHRDQSEISVTIALNSNSDFSGGGGTMFPNLGITICPKIGEILLFRGDLEHSGFPINGGIRYIVAAFFYFDKET*
>TRINITY_DN1274416_c1_g1_i1.p1
YFVPVTPDFVEEVIKKEKPDGIVVSMGGQTALNCAVELYKEGIFDKYNVQVLGTQIQAVIDTEDRQLFSDKLNEINEKIAEGYTAETIEEAVAHSKKTGFPLMIRSAFALGGLGSGICVDEAHLRENAKKALATSPQILVERSMLGWKEVEYEVVRDVYDNCVTVC
>TRINITY_DN1274441_c0_g1_i3.p1
ATGPENICTGMCAPNVVRIACDATKSVFETVAYGILVGVTSAHHVIDHVFEKGTLGPDAAIYGYEYSKATYLNTKNHNKWNVDALNEMRKNMLQQHNEMKEQLQERHKVMTNHLGTDISETRNTLGKAIVTGQNALLKLIVDAQNVLGVEIMDSQNNLGNYIVDAQNANGEAIVDAQNALGNYIVDSQNEISKDIVDSQNALGNYIVDAQNANGQAIVDARNAMSTQHNVLGEWLHNSLCLIYEGNGGKCTPFVGPLPEDQAFVPMELHWPEGQPTMAERMTKIERATSVIGDKDDSAGVNNGNKVSGAQSLLETGSKDKDLDAIKKVITKEVRDIVESKVNGVESKVNGVEWKMERVESKVKGVDS
>TRINITY_DN1274441_c0_g2_i1.p1
MTDPESPKNQQKLNDLQTGWLWAGHSLVAAERFFEYIVAKADSACDNIGGANVCAGLGCLANIPWIMCQIGRFSTINVAYAALLAAIITYQAFDHRFEKRTLGPDKVIYGYEYSKATYLNTRNHIEWNVDALGKMNNGILKQHNDMKKQLQERHMEMTNHLVSDIEETGNILGNTIVTAQNVLGNLIVKAQNVLGVEIMDSQNNLGKYIVSAQNANGQAIVDAQNALGNYIVDSQNEISKDIVDSQNALGSYIVGVQNANGQAIVDAQNEMSTQHNALGKWLHNSLCLIYEAHEGRCTEAIGPLPEYQAFIPMELHWPEGQPTMAERMTKIERAVLGDAAAVNNGGKISGTQGTLGMGIEGDDLKAIKAKVDAVEFKVDAQTKAVQSVANDVQVKVGAVEAKVETVKANVETIHEDVQNMKEMMKKMMELLAKE*
>TRINITY_DN1274570_c0_g1_i1.p2
EMDGLRHGEAASMVQRHMCHRKFAADKHDARRILKEQVLVYLNKLDVLCDLAQQAPTDLTVLVDSDLDPDLWSAVLSLIDRRKKDARDATLTVYEHPDYGYRSWFGRPSCRTHPTANTEFMAIRGKDCPAVQAAYDEILK
>TRINITY_DN1274665_c0_g1_i1.p1
TLMVFLVLANGIGWAISSTHPDCDDCIQYLAWWLVPLGLLVTTILFFSNDTPQFHLINGREEEAERTLFYLRKGADEKETRKEFELMRADINAEKKVMGEFSQKFLFSGFPLRILLVACFNQFLNQWTGMNLLNNFAPMLFNPMLPGLGGMIAFVGQVIQMIGSFLSSVATNKFGRKPLLMIGAVSLIVAWGVMAILGDTVITRPSECYKILTCPTDSNAYTCSVGSDEVFLSEQMAKESIC
>TRINITY_DN1274680_c0_g1_i2.p1
MMQQQQQQQQFQPQMQQQHSSRPRRKVTLKLVILGNSGVGKTSLMNRYHSNKFTGQYKATIGADFLSKQLSVTPSASPSSPPQNVTLTIWDTAGQERFQSLGKAFYRGADVCMLVYDVTDRKSFEECQKWKEEFDSCVNGDSSSVSASSSAGGISNSNRILNGEVMRKQSNINSDDVKCVLVANKTDKDAGSIMVTKAEGMAYASSIGSEFYEASAKSAMNVDVTFMAAARAGLEHNNRKNNTSGGSQGRGMMMNGQMGMGIGGNNAYGRPNYAPMKDYVPPTRTVNLNRGSGNGSNMSNEFDCC*
>TRINITY_DN1274715_c0_g1_i1.p1
DGKLSDDYILQRQSVNRPAVLKTIPRLADLSATIDVVDGWVLTQMFLSGYAKLAKQVDELNRINVFPIADGDTGANMRVCLKLPVRNLLLTPTDSVLSVVSNLAADVLLNGQGNSGTILSHFFVSLAEEVKDSGNAETLTIDQLAGCITRTGAKMQ
>TRINITY_DN1274721_c0_g1_i1.p2
DAPSEFASADPSSTVNMILKKAKTNLGKRTLMKKAPKLVEKDGKMCIMLHGGKSSQVLKNLVTDLAVMKKGECHKMTKKNDGIRPFEGGGETSLEFYAQKADAGAFVLGTDQKKRPDCLTVGRFFDYHLFDMVELLVKDYKGIREFGATGNQ
>TRINITY_DN1274785_c0_g1_i1.p1
KEFKITSHFREGLACYMKALYMLKSSVNAAQQILNQLNRSLAAASPSSSSDQAAQFKNRCEVSFNWLSGQFKGVLERADAANSEIQKYSGDEFQTMEVMSVEELIYNHFLACGKDGAVKQLLGQYENARSCYRSAGLLAETLLMEQKLVEEDKRVLEGYVQGFSERINEIDNIMIQQSRHSISSSSSYKGRSSATSSRRGSSTVLPFAS*
>TRINITY_DN1274793_c0_g1_i1.p1
SQSQAQAQAQSQQKLSLPSIQTIVWSPFNPNVCTINYNDSSMKEIKVTKRAAELDMATGSISSSEYRRITTVSSAAAMGSGSGNLPGGIPNISASRVLTKWKINDINTNAIDGNGNGSGKQRQIVEGLEVVYSDGAMGGDPMSMGVGSGGASKQPQMISKSRLRLQKLD*
>TRINITY_DN1274896_c0_g1_i1.p1
VYGMVNIICLFLIQPGAPPSFGWPFAATAIITIIITISTPAPSATSAIVVTILSELRSHPKGVILINNTSDLKAFWITKAFPKVSKAKLSTAGTVDEASFPFVSPVPNQIMFLDSIRCKCSCRVAKHLPGPRAWQEEGQWWHLRRAHLSAGRGGGGGSDQVRRSYCEHYY*
>TRINITY_DN1274923_c0_g1_i1.p1
GLIQNLEQDRYPLPLIYNIIKMLNSLNYLNIVGYALNLLITFAASPLFGFPGNAELSEKYQTIVTPSGGTFAIWGVVFIAQAVFAIAQMLQQYRGEKLVQEGVSFWYFTACIFQCTWTFAFGYEVLWLSVIFMAGILASLVMIVLSQSKINSEPEKRVADFWLFKFPFSVHCGWIAAAFAVNLNAFVLATGAGAGAQTWWAYLTLAYAILVAAFALLYLSPPDFTIPSVLVWATIGIVSELNEANPEIEDTFGEDVVATFRSFTLAICIILGIVTAGYGALRVCKEKKDNDNLKNYEGSEMASNVPV*
>TRINITY_DN1275005_c0_g1_i1.p1
KMPEYLLDRIGGEPALEAAVDIFYSKVVSDDDLSKFFDGITIETLKEHQRKFLRMAFTTIPKSINVEEFMFDKHSRLFRDFGLNETHFDKVAGHFVATLEKLEVPQDLIKEAVDIVVPLRPIFEQGSDRAKAMQEEERQEEKRTLLKRLGGEV
>TRINITY_DN1275009_c0_g1_i1.p2
AALVIEQQVDDAFDVIKSFQAPLVLMRGDKFLELGKLRAHEELRDEGQLVFVDTMEGFDASEYKKKRVTVFFSHQWCGDSDPDPDVVQYPVMCEALSEID
>TRINITY_DN1275036_c0_g1_i1.p1
VCQVCIYDLAYGLPVQMRDKILREEGVKNTSAMLAVPQSDANRSWFNAQQQRMIENGEGEGGLTAAAHAKLQSVARMEPRYERNLPKLCSFFAKGECNRGANCPFRHEMPKDRNDPLSQQNTKDRFYGTNDPVAKKMIWRKHQIEEAQKRGDAKKGEEDGDERAIATCYIRFDSKDEATANISISEGDLRDHFYSHGEIASVRMHEDKGAFVEYTTGEAADLAIITMNKKFINGRKIL
>TRINITY_DN1275264_c1_g1_i1.p1
TTTRTTTTTRELNEANRGELLRDYLRRCLYDKSTGYFNQNGQSPIGKIGVDSGEAALPFHLMADKEEYTETLAQKWTQLGKQWLTPVEIFKPHYANAIARYLIEETKKNHTASLKVIELGGGAGTAAVGILNYLRANEPQIY
>TRINITY_DN1275296_c0_g1_i1.p1
MSSSLRSVNPNAESMDKAAALFMNINAAKGLQDVMRTNLGPRGTIKMLVDGAGGLKLTKDGNVLLKEMQIQNPTAIMIARSAVAQDDISGDGTSSTVLITGELMKQAERYLNEGVHPRVIVEGLEAAKKSAIEFLKQFRVETGGVENPDREMLLCVARTALRTKLEEHLADMLTTIVTDAVLCISRPQMPIDLHMVEIMTMKHKEDSETKLIKGLVLDHGSRHPDMPKHVADAYILTCNISMEYEKSEVNSSFMYSDAEQREKMVEAERKFTDDVVRQVIALKKKVCEGNDKGFVVITQKGIDPISLDMLAKENILGLRRAKRRNMERLVLACGGVCVNSPEELSPEVLGHAGEVYEHILGDEKFTFIEDVSNPTSCTILLKGPNQHTIIQLKDAVRDGLRAVKNTLIDKAVIPGAGAFEAGLFVHLNEVTKKTVEGRAKRGVEAFAEAMLVIPKTLAENSGYDAQDAVISLTDEHENGNIVGIDVTTGEPFDPTTSGVYDNYLVKMQILQSAPVVATQLLLVDQVLRAGVNMRGRGPAE*
>TRINITY_DN1275360_c0_g1_i1.p1
QNMQIGRNSLKGTINMVLAQKESGAFLSSSLGGLYRGYGITLMREIPFAFIQFPIYEKMKMHWSNYRGEEVNPVQAALCGSLSGGFAAALTTPLDVIKTRLMLGEDKNGIKYKNAVDVFGRVLREEGWKTLFSGIQPRVMWISIGGFVFFGAFEEYRSLSMMAGGYE*
>TRINITY_DN1275387_c0_g1_i1.p2
MKNLPTILASTFFLGSSIMCNCFITPQTPLRLKSTTDLSLSEADIPAAAEDARRLFFLWFFGGSGGGGIALAAFPKMFARFQSVRKLKGVGPTLGGETIGLNPLCGYPEDLSRADVNKILNNRMSVEQMVEKGPKDSMWAQRGYLRYEAFEAANKNCNPLALKVIFDAMTTSTSTVDPETAQELLDEFKADTTALKRVSLQSKAKGYSAIGLLLFLLGITANITGEAVAAGWFPDWPGFSAGINTIPDYWI*
>TRINITY_DN1275387_c0_g1_i1.p1
MPGELRQFCENSSSPSAPVERSTSGKVDGTTNMTITPEKPQNVCVASDTNDCNLSISAALYQSFTSPISDSVGTSENKTNRKLRQDSCFDKVPTSSTESGLGDDKKPSSCVSNDQFSAILYLSVFAIIGSSLRSYFGRIFGLDCEFPLSEADYLAPLSTCVTATGLTEQRGGALFIDLPANMIGSFLMGLLTPTDKNAPVISWLKADHHLQTNKTVHLSLRTALCGSLTTFASWNTQMIVMISGRQGVLGPQVAPAIFGYILGVACAVGSFQFGRHLGKVLYSWRDIPSSSIAIDKDEESAGDCQTVDTNSNTMIQSTTGRKSKRYRVQGKKKGVKKLIYDIIDVIVHGKFSPIIFVAMLFTLFFICDLRMNSSFHKEMWVIAIFAPFGTVLRWKMSLMNGKWCKDSEFLKYFPFGTLLANVLACMISATAVAVLSRLDSDGSAVIATVLLTGLKSGFAGNLSTVSSFAKEIVFLSEKRNLGPAYFYTLISVLSSCMLGLSFYLPISAS*
>TRINITY_DN1275392_c0_g1_i1.p1
EDMIDTFSKQTEERKKIQDELCDKAYVRHDVSFAAKAMAAAVEKTNNTNNDAVDKSVLYHQERSRRRPLKMFFPFDPYVLRKSAPKLNLEESYVVWRGNDSDSEDDSEDDSDDNSESELALSDSEDDSSEEEENSASMDGSGEFIGRPQSKSSLSSGHLNRVRARSLGRSFNSAKFGTSLNARPKKQQNRSRGFSPKNTNGAGLPTGVLATQKGFRMPMPLSKSPSPSRGDVVAGYQSFSPLRGSFGGGFVKARSPSPNRRSSSPTTNALTRAKVPPSSTLSAEVNNQAKGGGQQRRASTRSSSKRKS*
>TRINITY_DN1275433_c0_g1_i2.p1
SIHIGAIARVYGESGEEVLQHLMRNPLVVVPIVFKRLKEKNVEWRKVKKELNKEWKKSCEENIMGSLDVKCFAFKREIEQSFAREKLLEECHKAKSFAKHPSKIKRHPATNMTIPDFLLMNPDPALVLYQPHLSVLVSKNMPHKHAHDMLETYFTKDAKSSVDKKLFVKVWVGFIAPWFGLPDSTVTLKETGPTVKFTPGQRVRTIVGDGEIISVNEGNSDSFRYLVKFPFGIGFVRPGAIAHILPSSSSTTGTGTVSDLSKLMPDDIQVLFGTENIYIFMRLYILLVTMLYQAKGIMARKNVIPRNPIEGGFSAVLSSLKLLIQGKIDAKDFEAKCRKMVENDVYNFVAIPLLVERCAEALVKVAKEELLENLYHCSQLKLKDINQLRNLSLD
>TRINITY_DN1275457_c0_g1_i1.p1
MWQECMRNNQECQGPGVKVRMQQIAPGFVQQVQQRDERCVSQGKMWRSNCRECPKGQTQSEKIELTIDIQKGMHPGEPVSFEGVADEKPGMQAGDLNFIITQENHERYHRDGDHLYVTLEIPLVDALTGFSHEFIHLDGHKFTVNVDGVTECDHVMRVSGKGMPRSHGRGGFGDMYITFDVEFPESLTVEQRTGIREILGAGNRSDEF*
>TRINITY_DN1275461_c2_g1_i2.p1
ALLRRLKVVQESARHSQNVCWNDFTILLELAAVSNYHRFGCFPALRARLLDLLDDVHTFYYLAKNDMLPVEPTGFHGAQEELRSIRARSCIGHRQNAWPLMLQLEILIREFC
>TRINITY_DN1275550_c0_g1_i1.p1
DIGGSNNNSWGGIMNSRGSSREVETSMVEQSAEEALQSLVEEMKEILAAPVYNLTPLQNVSEKFWLALSEAKKSNTKKEERLEQALAKIKADFLLAREEYEEQLSGEREQNDVLKRRLNEMRLNASSSKDQSIEHQYHQQEDGETNNIHLPQSARSEGGGYHFAMDDSATAANESFSSRYRSKHSSSQSVASMGSEFASKAKSLVHLLNCQ
>TRINITY_DN1275734_c0_g1_i2.p1
PFAVVSLIASAIGAQSDITQVMTQIGYLVAAISVGMVMQVIVVYFGGYLILIRQNPIIYFKKMIPAYTLAFASASSAATLPQTLNCAIASGIPKGIARFCLPLGATVNMDGASIYIICSCVWLAYQNGIVPSAAEYILLIFCSTLGSMGAAPVPASGIVLIITTYTTTFGSTEGQYPSGLEYVIAIDWLIDRLATMSNIAGDLAVTAVVSNKVSGSCNGIMMMADDDEKDEVDTLFAADL*
>TRINITY_DN1275736_c0_g1_i1.p1
MAKYAYAPLSVEQQRRRASSGYYPDSGEGDRSSPDDEDKLIQERMPMCVGICVLLAIVYVLSRTGVNQEVLVDRESSSSSSTANNVISSSSSLRVENKLDANGAIPVSAQPESTPFTAAPIAAAVQKDDCICPEPTATTVYQTVPAAPTEVVASKEIKDPVSLMGQLREQALANAPPHIIECAAAEAGESQSACHLPKETRFAALGQKGATLWMTGCSGAGKTTIATALEDILVKNYGKHVYRLDGDNLRTGLNRDLGFSAYDRAEAVRRTGELATLFSDSGVITLVGLISPYRKDRDEVRKRHEDQGIPFYEVFLDVPVEELFSRDPKGQYARVKSGELKHFTCIDDPYEEPLKPEITLKTHELQIEESASILFRRLERDGILMGAPKVTMPGLPNPDGDIIVDLHVPTELRETRRNEATTLPKVLLTDIDLNWLQTIGEGWAAPLKGFMREGVLLETLHFNSVLIDPFNVTGNQMRLEKTTDFNNFPPYRPRDRVSMPIPITLSISSYTKGRIESSGRNDVALTTRMGQTLAIMRNVEIYENRKEEIVSRMYGVIDMDHPYIHNIYMGGDYLIGGEIELLDRIRYNDGLDKWRKTATELMQEFQDKGADTVYAFQTRNPTHAGHAYLMKSAGQDLRDKGYQNPILWLSPLGGWTKSDDVPLDVRVKQHEQVLEAGVSHPGGLDPATTVMAIWPSPMVYAGPTEVQYHAKSRRSAGASYFVVGRDPAGMKGSSNAVAHPDDDLYDGNHGRYVLQNSPGIGNMKMLSFVKVMYDTTDNVMKLPDESRMQDFISISGSKMRLLARNGAVLCSPENIPTDLVAANCVPSGFMVPKGWDGVVDYYKNIDDTNRWIPWSQPHVQAPATGQTSSTGEFGFTTFSMDSTVYESWWHDVPLRPKGESSTSAVINMITEIPMYFTAKMEVDKSYPKNSIRQDTNKDGSPRYYSYGTTFFNYGLIPQTWEDPEMISMGYGADNDPIDVIELGNTQLLMGSITPCRVIGELELIDEGETDHKILCIALSDPLSSQVYSVEDLEKSKPGTLNLLRDWLVRYKTTDGKPENKLASETPRSVSEALEIIDEVHVRWQKLCGKDGTRRTELSSKTEGFWLSSQGCRG*
>TRINITY_DN1275792_c0_g1_i1.p1
ASADHAAPPGRKRKCAEAATTAGKKKSKAASAERDLPRGVYRTKSGKFHTRLQWGDKQRPIGMVDTSEQASAARMSVRKYHLDDANVAPCGASEVDLDAVFDAAKTKA
>TRINITY_DN1275810_c0_g2_i1.p1
MRVSTVLALSAMATSASAFGMGKPTIATSALAALPKPEEASPEVLAEIEYANRWGEIKVLTKEQAEATLEGTELEAYNNYHQHVSDDIARMTEIATMFLGNLEKQEGVAPKTKGQRKRDKWAKVQALAAARAK*
>TRINITY_DN1275828_c0_g1_i1.p1
IADSHAFSMRSPSSTVIFNAPVPTHLCARSNENNDDDITSLSSLVERRKFVAAATAAGLLPILIPSSAYASGGATAGKYTTIPIAKRRYYGRVQEAVHEFLLMTPAVIKGDLTDPTVQDFFDVTKTVVVPGKKKDINGICTKKDGDCKSTDILDSRYNDMKTTMYLLGNAFRINQQKAPDNLPTVKAAKKFFKVMNKFELKVLKKPSKNDSDAARLYAEALDFLDVYLDLVELPPTESGHYDQEFSTLVGESSR
>TRINITY_DN1275832_c0_g1_i2.p1
SHKTSAYVSPEPLYLLLNLTTPFHDVDKVVVLKQHDEYYVKSRWERDDWKRYATASNKKATKRILRKWKSEADDENDFLQGDKLIWMQNSLSRIILMVDRPNSIVFDNNKQRRIGQDFDSATSSSSFLYDIAPLMYNGTIQIRIPIQESSIGTAMTPPSKNFVRIRWIVEDIDTFHRYTKERPYKESYFSSVVVDDFFHPLKLIVTNQTEP*
>TRINITY_DN1275866_c0_g1_i1.p1
QSELSSSILKFLSVSASTSMDESNVSLLWELLDISSRSSLRTTTSFTEIIIAIENMNDAMEQLPLSAKALAIDSKESTISSLIKAFCQWNFESDEFIPVGDFIADEELLPEQDPNINILDTFRIFIQNEISNGPNAVVFSARENSSLLFQGLSSPSKRRSIFNILSIAAKNGGELCSNDDVDLAESTEGLLNEWIDGLEDEEAVEIEDDVYVTAQWLPTDLMNELE
>TRINITY_DN1275982_c1_g1_i1.p1
MGAELLSFDMESGVWKFRVGHFSRYGLDDDSDDDSDDEVQATPLLSEEDENESVNLVVDEAKELGGASRVYAPNDEDESTSGYTDMSATDTLDQSEIEGGEEIFQEVQEIVREGEEAYAMMTEEVVEENEEDAAIVPYKALEDEVVEETVLFPEDLTVDTELPVKQLLRPTGPISHPAPSTGFCCRLAEKSGLPNTSSSNIDFGMRMRRSFRVGWRPDGTFIHLK
>TRINITY_DN1276081_c0_g1_i5.p1
RKFNLYLIFSVLPDVIRNTLLFIWNIFNFIKFRMWSCAAIGWGDVYYTTANYWMGAVVLNEVHSLLLENRACTRSGQQMTPETTKSLYIKVSLVNLFAILMACIMLETSVDWIPDITLETQCEAFPRTAKESLYFWFAYVLPSMAVPTLYAFYLTFDIYKNDLLPLTGRTRAIALYFFRLIAIFVTFWIIFVIAVFLTGWAQAIAFVFYNLCGFFSFCFAVSKPDVKEAVLNLVCICRPNIRAAAEKRQPPRQMATFRSSGVDIESVAVEEGEEMKESESKDDEVFTTCRESLQVKGRSVDEEREGEKSC
>TRINITY_DN1276086_c0_g1_i2.p1
SVHRWTRPAMLQSLKALVKEGKGSGKRDSSSTTSTTDNKKRKRDTTDKLSRIKLGLQEFCKDNMNKPEEEQLAITSGLIRVKAHEIKADLLKTPNLLSKEEISGLNSFKGSKSWGCVMGNELGYLSAASAPKWSAKAKKNTASYIEQHTSGDQTKAKKKRTEFTAQ
>TRINITY_DN1276111_c0_g1_i1.p1
KDLMMVKKQTAMPARRMTIENSNGSGDDVGEGSTRSSERRQNQQQQRQEFVNDSDALVAELVEVSRGTQRAESKIVELSALSSMFANVVSKQSQQIEKIYTEALKTTKFLDVGNVEMRKTISRRRSGSNYMAFVLFIATFAVLFLDWFND*
>TRINITY_DN1276521_c0_g1_i1.p1
MPDDDASGESREAFARDLRRACSESGFFYLKPPKSLFGEEENEAIFEAAKSFFALSMEEKMKMDYANSPQFRGYVSLGLENTRGKIDAREQVEFGVHSAPKRHEDMTHFYERLIGENQYPSNEFEETMEKFIDRMDAISRQLTKYLALSLELEETYFDYMFAEQPNMQMKICKYPIAIDGGESSFGVGPHTDTSFVSILLQDDVGGLQVEIEKDAWIDATPIEGYFVVNIGEMLQIMTGGYYKATPHRVLSPTSKSIDENKARLSIPYFWNPRLDFVAKVDGEITKKGFSTAVEEQSETSNENRIINAYGENAFKSLARSHPKVFAKHHPDLLVRSDGTIEKKKS*
>TRINITY_DN1276524_c0_g1_i1.p1
LHRRPARTMSFGRFALTNPLTLWNEAARMMTLVLLFLVVHLTSGSCYFDDAPSLSLSAGRIDLFPDGGLLQVGGGAPRQASLGTASSSPSIDLPLFDNGLDFTTYSGLVKSITSALSSTSLLDDPILAEFHHAIAMVEQHGASLEVLVERHPGYGMENLLRQVVGVAPSNPENDMALRYMREGVVDIPKARQFDPTYNCTAGFSLMNSTLPSSMPVNESPVVYTDAEYDHEGGYDIEKCPVYDAELGCYVDPAYEQHAEGECCHVPPYTRRAILMGQDQYYPGTCEADIICSDGDGSEAKPCGDGFVCDEKTT
>TRINITY_DN1276563_c0_g1_i1.p1
AIETQRRGDDTQWLIYWVVYAFFSIIEVFVDILLYWIPFYFAFKAAFLLWCMLPQTKGAKFLYDNFLKDFLKENESRIDSALNQAKKNATVIASEAVSAGAELTAAGVQMAASSSVDTDKKDE*
>TRINITY_DN1276564_c0_g1_i1.p1
MMREVEKFILSPGEQDISLGEIISDEIYLELCELIRNAGIPDLEQAREYWEKNLKDRRVVSDFLNDAEIGAKRLCSLPDRVTNTVHSGIESACRPTVISCYREALPNINEWWVHWKDFMFSKQVQIVTKTGLTTSRRVCELLDPIKQSKYPAVTDVEQACSISLQIICLAAFDASLVFIMNTVAPRDWHRIKTSLMDVLHQNKCLRVKDILTGHVYASCDIIFLQEVSAAMVRDFENDSEMKEKYHILSPETLDGKRDQNSIILTASCRFSVVKSKNCSQTSKGEITAQVTRLLDDGDSTPITPGDLFVVGCQEKVTKTSNISDTELRQSQGQQYILASFHGDTDGLATIPVVRAVQKYMTTLESDDLAADDGGVASPCSPLLVFGMDANTYKVHDEGKRQGVIDFTKHLATMNILTCWGAVDPNLNTTYNARTFLQPQLNKAVRLSDCATSKLTDKNPKDHILFHADTLPHDFMMGARRGKGIRAKYVFRDNTGTGNFLSDLPFPTSTFPSDHAIVCADLEIVSSQS*
>TRINITY_DN1276572_c0_g1_i2.p1
MLLVSVGFCAGAAFYRFALESVVLKKRRKKREVDRVARRSVTLREGKDAIEGETYVQCRGGEGEGVKNDKSEEEGKETRLTQSFRTFPAHGKNTALVIIDMQSDFLSKSGRLGQHYSQDVLERLEATTANVARVLEKCREKGFTIAHSRSHRYGAEIRRDLLNGIDVSMSSPIEGVDATYNFVEQLKPKDGEIIVDKWTFGAFASTDLEKQLVGRGVERILLCGILTNVCVMATAVQACDRFFRVCLVEDACGAFGKEKEGGWHDMAVTLINGPQIAKQNHHKSVGLYFGEVATVDAVVEALDGLK*
>TRINITY_DN1276652_c0_g1_i1.p1
METTPQQNSEGKAVVAVLAAVLERLVNSNAHLPNGENVTKFHALKAPGISIQQYLERIHKYASCSTECFILALIYIDRLIQRNNFILSDLNVHRVVITAILLAAKFFDDAYYNNAYYAKVGGVLVSEMNGLEVEFLFRINFSLHVTPEVFVKYQDELVSHAIGAGLESPRTVPPTSHTQEYPPMVQQQCYPPLPTNSCEPTVGFQPKSEIEVESHSHCYEGYPVSKPQHEEQLHQHCHPQFQTQPPNQSDWMPMNKANTNSEPTKLAPVRHITPSPPHNQYPKPIQGSDIRTSIPSAVSRESLHPSLSPAKSAPCGLQNNLLHNLQPKQVTRPRNNSFPTHHSAAAVAVTIAAVAAGPCISQNQLDHNVGEYHGRSNMAIDHPSLNQHLNTTLHTHDDQFSCSRFGRHLSPSTSPHFVTTRRVYQKATEGN*
>TRINITY_DN1276761_c0_g1_i1.p1
LDDDDRNNNNVDNQKQTRNENSAQMETQIPMEDIPMEDLDSDALDWRRASEKALSYSNSSGKRQSIILPQLAFMPKINMPKSSSPSSPSSTIDENDAHPHSSMNYPNHVKCKSGNRLLQLLPAQMNPHLASDETYTLCIAFYLEQKLSRHSMEKITISIDVRSGKGWHNPKFSTMLPFIRKITTCLERNFPERMGKCIVFPMPRVAVMLWRGVVVKFLDANTANKISIISSGGSSGILSDAKSPMHKLKEHVGLDVQERMEVVRSGTFT*
>TRINITY_DN1276879_c0_g1_i1.p1
IETKMSRFSLAVVASFLLASASALVSTPTAYGVGKEGFNKFRAALPKDFNVVAEGGYYALQQRYNAEVGKENFSKLTLPSEFNVVSVGGYDNLIKLAADPKAELVQLVKENLTSTGGSGAFVEEGKLDALVALLQSQGSGFSSVKVDGEWAEVLSRQGKKSRSSQKIIAKAPKQDRPSSNFNVQSLSFDNMVLTPRGNGVLNASVKYTPIAKNFDKTNDGKIVLRRIACDIVGATFKYKFFPKLSLPFLKKKGGFLDFLYMDNDIRITRGNRGGTFIHFRPEFLEKVMA*
>TRINITY_DN1276957_c0_g1_i1.p1
VQTISNPLNRIPRRSPIAKNIVLTAVLAFFAITLLGLYSFKHEKSGLPQQTNEVHDPKEASIRGQVSNNESIVDTSIEPLKKTEEILPETLTLSTVEGEIIINLRPDLSLDSVKYIKALLDSPKACKKCRLYRAEQRGILQGILVKDDVPPNTVLGDCPEGVETEEKCHGPMMHRGLVGWAAGEGGPDFFIDNYKRVADWWGHEHTVWGEITDASSLNIVNGIFDLPKHKQGLTYLDTPIHIDIS*
>TRINITY_DN1277343_c0_g1_i2.p1
MPEGDHVNIIDPPGLTVMKILGGGYRVTGAHRVVWRWMNKFSPVSTSTVGGGGQGNTSDSSDFDFGDLVTMTIIDVFETDSDGKLLSYCPTFDNRAVHKTPETIERIRKGYQMTKERIDVVANSPAGRSVNKAAENIGKMGISAAMAMGNIVKTKIEEEIHKHQRDEEEGGEDDERGASGTSSDGADAVGGEDIQEEEDEGGEEGTADESRILISQTATQV*
>TRINITY_DN1277363_c0_g1_i1.p1
MIIDNLFSSSASLLSQSFQVQKQQQRRNQQRLSCSSSSHFYDFNLYSSSFSDINDISLDEDFENGANSEKTSQQCRNVYDETIGSDSNNFSSSSERITSLRNDYFYDDDDDNRDNRNQPGRSQSQRNNRPTMHSSNYNDDNDSNVQFNDDEEYYSNGGGNDYDQYDNKCNEVFVPGNFGSTPTNRVGVDDNSGRLRPLSSLPPIFSPRGYSSSTERQGLLPQRQERRRNIYNDDDDIFDDYGYEDDGHYNFNSRQRRRRNRNSRQTSSRTPIGTSSQIPQVIKDFYNNLFWYGFDIDDGNNSDVSDNKSFCGTKGKFNGLSYLAMKKKNDSYNNEGSRQQENHTPRRLTPSRNDQMIRTSPDDNWYKLENINEDYHNNYDRDHNYKRDYDYYSINDEKLYDMGQPDNDLFRRRNNQKRRRESKRAGNCLDNYCDTYNDEFDHFYNSGDDDVDGDDHHDDNNDLFTAYRRCDKHVRRGRRRQQQQQSWSPQKMIESFFGIDPNEQKNMNRKAAMYDANMGLKNVRASLSSSQSGKMGRSNRRRMYQEQVVSLYDDDDEKSERRTDFAYKYHSSVEDHDDTPILDIDGFDVSDNTLREKNKTYHRRSQILFENEDDNKTETENVKGKQPSWENRQTAMERVPPANVVAWGPSGEIENVSARIKAFIDAQEDIHSARRKVQSLIVKESEHKEKVSILNVAAGRKRLKLEEFDYHDNSSSSCRDVEELRKIELDLLDASRTLRRSRIKLQHSRKYLEEMEERHYAVMSCYNVDQAREMLSKDLNPAISKTGKATNISAAEIYEETKTD*
>TRINITY_DN1277477_c0_g1_i5.p1
MAKSSISGMRKLVVAATLTVFTCSQGLLMEASKVQGKYPYNSAVVPLLSELVKLILSILLLRRARERDPAGTIMTTDVKSMLLFPIPSIIYVMHNNVQFYTMAYVDAATYQILGNLKIVTTGILFRFALGRLMTRTQWIALLLLTVGATVSQISGCKGETLSAPMAGYALGVLSACLSATAGVYTEFLLKKNNDNLYWQNVQLYAFGVVFNGLRLTWDDFFGENSGGNWLFDCTNGFTAITWLIVVNFSFSGLFVSWLQKFADTIVKVYATSSAMLLTALLSVSFFGLEPSLQLFLGITIACCSLVLYFMPPDLPKEKGMGVLPVTSGGGVNGDGNTSGSAYGG
>TRINITY_DN1277507_c0_g1_i1.p1
LDRKREEDRRSLESRIDSLERTVRDLRQRLQEQQQETAAESSNNNDQLQAVSATNNGFSCSSVSSCDGEWQKQNNNNAGRKIGTCSNNDNIGSNSNKRRKTNHQNHQQYSSEGQEEKDNVTLSKEENVVFDSDTEKWMNKPKRRPNAVLMARPKTLAILWQEYESGFGGNAAARTFTSAERGYGKTRSKYSKRKVF*
>TRINITY_DN1277509_c0_g1_i1.p2
MVKSVNDNVPSESSVVIPFISTETLQYRIDTLNFGKQDGQRGSLTQVAQKMEPYFTALAKKNTDGSGVIDDDEIERTKSELLRAVEFFDIELTKLIHYSNNLQKQVKLNKIAESKREKEIIQVRQQVEESFVLINDARERRSCMMEYESLAKLINENYPNTAEYLQEQIDKVRQEISILKEENIAATNNLNVRAAQFQLLIQYMLDLKRDINEDSEENDVLCEKPKPMEEDDLYADL*
>TRINITY_DN1277578_c0_g1_i1.p1
THAGPIASLKISPAGNMFVTGSSDCSLQVWLLGNGGHQELSFDKHSEVFVMGESKPELALTLQGHLEDVTCCSFILRDEILATGSLDRAIMLWNPITGQHVGALIGHTDAVTHLSHSSDGQLLISTSMDYELRIWRPFLGESIMVLNQGCACHVASLSPDGSALLVGADDCIVAVWGWVGRKGSMSLGQYPQEPGLFSRTPRTAQEMHVLDSPYHPFRCGVSRTGQNTAQPFHNKYQRAFDGQIHKRGVTAIVCIPMSGSSPAHPCRSRDWCIG*
>TRINITY_DN1277578_c0_g1_i1.p2
MFSSRVPIGLPPLHAQQKPKHFTSYRFDAVPQLKTHLFGAAHVFLLTTNDPKVHKNTQENTKEFRMRRRAVLANAAVGLMIQLPTCQASDGSVDELSWLTHRDKNRFFRVEYPVGWEKVTKQGAALLLRDPEDVRAQLGVTVAPVKIGSLSEFGSLHEVGELLLKAEKLKESTVPGGVLLLSERERYGKMSGIRFYDYEYRLQTTRGNRRVLNSVTVENGMLYTLNIQTMETENDDKIGELNPSPYNQSVYGFDVGQGCVE*
>TRINITY_DN1277578_c0_g1_i2.p1
STRKPRIFSVTGGEDCALRMIVLNNDRALYVSKSFEGHTEAVRSIATHPETGALVSASDDGNLMTWDTNTGVHTGRLTGHSGPVLTCCYAGRCDRILSGGKDRVISVWDTADNRTGLQVFGLKGHSGRITGLDCFRGTHSISGSSDRSIRSWDLTVGRAVQIINGHDGGVNSLSLIPVSSLILTTSLDHSARLWDARISTNRSQQVHKIGFRDLPVACASCETQPAWISVCAGDGLSVYDTRVWREIAFFRGLADLTCVTFHGESTLLCGDKTGQVYSLDVWKTPTRSWSK*
>TRINITY_DN1277596_c0_g2_i1.p1
MSTTDESDDDKFGILGDQTDFEARREPDWQWSTGRDDNSLVIKKAKKRFIIPGEKKQMKKLHMARLREERAERKMSRRKEKQGAVKNNSGEGDNMRWIERVRRDFEVLAHLESELSLSDGGEEESYLIFTDVSRTHAKLVKALALRYRLEQTTNTKEGTLIIKRTRDSYIPEPNSKEHVEIGDICAPIMSREEYLNSPKRMERLRVRKIRHAADSTNQTKKESKKSMFRRKKDEKLPSFSTSVDFVPSTGTDVDTNTTRSKKVVDAVEIEQSSARFAKFANDISRKMMEKMGFSGKGLGPKEDGIKTPIDVTQRKKNLGLGA*
>TRINITY_DN1277619_c0_g1_i1.p1
SSNKVEDGGNEARHEVNDDGEELEDDGDERGKLPDGWTEDKDPSTGDVFYYNGNTGETSWEFPTIGVDNEDDITNNETKKLADEWTEEKDPVTGDVFYSNNLTGETSWELPTISEGNEDASTNQNAFEGGVEEEKEE
>TRINITY_DN1277661_c0_g1_i2.p1
VSFNLVSSTAAAYSRMILAHTLICLPGSTTCLLPALAKSPDRNTVILETPHQLAGTAHWFTYLGKAAKNIKVIALTPKQLQIDQEEAQIQQQYAGFEVSEVMGKGSTPVHVLGKEQELLHQYEQMKQPPQQQPPPQRQPPQRFGNGGYPMQQQPQHPYPGQPQMQYQQMNPQQVPSSSSQYEILDEEEPKEKTKEEETAPVEIEEPVEEVEIEEPPEVVEQVVEQAPKKEPVKDAKPPPAAQVTFEDEKDSSVLDFDFSNLFGG
>TRINITY_DN1277679_c0_g1_i1.p1
RSHRRRIKIMYSSHHALLCTTVPRFCCRCSSSKSEKKVKKLKKHRIRDEEVKEVKEGGGRSRRESVVFFPLVLGSFFFSPSSKDAMSSNSLLAFAFDDDDSEYKLFTGKASNVFRFEIPKDWVIAIDRPVEEKQKKKAETKVVVGQFKTVDTMSVRLEIADESVRKAFALAEEKKDAKYIEQEFTKEEREAAAGKIAQDVIVGVENNRSGVMKFVNVGDENENTTKRIERDGKAYYVFQSISEVCRAEITEIGGGKKICIGPRGDEIDTIERRAMTVVTVPDANDGSYFVLKMSAKVDRWEETKEKFERASETFRML*
>TRINITY_DN1277710_c0_g1_i1.p1
MKDLNTFPNYLHNCESLFLEHPELAKQLQVNRLEKLAGNKRIANDHPTLGPLPLQLFAGRGGTGTAFHCANAYNFFFQIEGVKKWTFVDPRWTMFMFPAINRNAIYQSCAIKDPNTVLERYKPLWRVVPRYSAVLERGDVLLNPPWWWHCIENLSDSSVAVATRWADSKTFNPITGLGSDGNRLFTSFQLFSPIFVKMTFSMFLAGTSGLVPEDELEGEEKETTRRSKQGVRFEQGNRMLDAFNENAENDAYKAYYANKKKSS
>TRINITY_DN1277728_c0_g1_i1.p1
MSLDGSKPSAFNFSLKPPSSSTEDLSNVNDSSLMDDNLTTGLLTRISDKGNGIEIFNDNNLNDDRIFDNDADNDGDRRGSNTIGNNDNYANENSRSSNLSRHSSVRLVMRKIGMYLSSIILLLMLLLVPIIIYSALSNRKLDIAAWHSALIIVMGTLVLSIRLIYLHLTHWYMPNVQKYVVRIILMVPIYAIQSWLSLRFHHARIYIDSIRDLYEAFVIVSFVYYLIELLGGEIAMVRILLQKARIDPSLKDHLSQHAFPLNLILEPWDLGVEFMLQCKHGVLQYVVAKIVFTLMIYIFQSLGMYGEGEFVWTYPYPYLAFLMNISVMYALYSLVKLFHAIHDELRHPIDWHPFGKFLCVKGVVFFTWWQGVLIFYLKARGIIEDIGSWTGQEVANGLIDYCVCVEMVGFAIAHSFTFTYKEYLPSTIEEAMAGYDEEIQRLQNSTNSNIDEGNNSIDGNSNNWVSLNGFGSSNTSESVQRPTYHPPEVLERPMKVKDAFWSSTVPKETLKDIRRLQRGVVHSAARVIDPGAISLPGTSLDEPDVANQQNDDE*
>TRINITY_DN1278018_c0_g1_i1.p1
NGHGHDGLDDYPVINNLRLSHRPKGTLTWPEVNAAWSFCAQLILYVGSTVRFKSKDLRVVPLTTCAKIIEVGIKGDRKIVHNLGVDFGAMDRKTHRTEHIIPSIKSFHALLYQMVAHIQSLGKKKHLDKLPFHMEPFVIGTLSLVRIHENDDLAWSDVVRCIASNLKWLSENASKCAFR
>TRINITY_DN1278027_c0_g1_i1.p1
SSSSSSSSSSSSSSSCCRVSVNKNHRSIAFSSSFHRRLNVVASAAAVQEGVVIQQYGDKVFDEETKKGFNSGELYVANFEQGRVLWDDGWVFLDIRNDQEREFFGKLPNPPKGTIGGASEVVVVSGPECVANIPLVTSTGYRFDSTAGGKVFQNQHKNENFIAEVEKRFPDKKAAKIVVVCSDGRQRAVHALDMLDEAGYEKLVLLKGGFNLYNRGWDGKLKRRMPHGEFCSDYGKPGDVQQFSRGDKAGNANDAIEFGPWQDTTDWKPVLEGGSSHIHGHHEEPLKEMVLHDASNTEHDSFDEDDETVEKAARMQREKEEEEKKARIIEAELKAKAEAELKAKAEAELKAKAEAELKAKAEAELKAKA
>TRINITY_DN1278110_c0_g1_i1.p1
AFKSFGATYLEDLDKWTRLLATDVVARVEQDSKRNERYPKSCTIQYVFSSGLGGSHGGRTTRSARIPFPKGSNRQQRLEQLISKVADTLAKRDDFPIHRLGLSAIDFELQSRNGAIDAFFAKQVSPQSQKTSGGDEKSELQKQQKEQKTDLEKAAIDESSEQA
>TRINITY_DN1278194_c0_g1_i1.p1
MKLTGVIMLSVAASAVVESGAFQSAFHRRRSVVAQFAKKKKSKQPAAKGFGNVAASKKTYVPEPISDFDEHDSEEAMSEFFQTYSEWHPLFAQIIKSPSAPATAHVNIVDSEASENKLTFGEESPWLKLPQMPSGEQKEEHILVISEVLDAFQKALTDIPVNEISKEEDEHDLQFLEEGRRMLLLNRFNVVNAGSSSQVDLFRFCWSEIHHLVTDEESIAAEGGSGSLIILDDSDDDSLDFDHFVKTCIRLPLCWMGMGDAIEVAGLDRGRSCVRLIYNVGAIPDLAERDRQIDEFVDGLDGLEK*
>TRINITY_DN1278273_c0_g1_i2.p1
RLLALGCFLYLYLSWLIDNRFWSPVFCPAINIFLVAIIQPILHYLSPVNTIYGIQEQNANGTLALAISTANDTEEHQRPNVFVVIHESLGRKYMFERFGLGEEAMPFFHQTFRKDPHVYDFQHARSASSITQNAIPGIFSGQIIQGPQKSIFSYDDGLNFPHLSTMAKSHNYTPVIYSSYPTIWAKRDVRIRKF
>TRINITY_DN1278384_c1_g3_i1.p1
MSVGESNNASTSANDDDWSIASAMFIVQVSIGLCILSREGLVQLVKSIRRFCTGHRRSQEDDVAELNNIMRDKCNKGIRKRLSRRRTFTTPSPSDESSKRSAEGDEEKGGSERGEMDFYA
>TRINITY_DN1278385_c0_g1_i1.p1
ERDQRKKREIIKKVIAYMTLGIDVSRLFSEMMLAIETRDLVIKKMVYLFLCNYASANPELAQMCTNTLQKDCGNDDPMVRGLALRSLCSLRLPQMVEYIHEPLRRSLTDSHAYVRKTAVMGTLKMYYLDQESFERANFVDTLYDMLRDPDASVVSNCILVLNEIMAGGDNGGMAINRAIMLHLLNRIHEFSDFGVLAVLELVPRYIPANDDEGYQIMNLLDPVLRTNNPGAFVATVRAFLSL
>TRINITY_DN1278427_c0_g1_i1.p1
LEDPDQPSLDLYDTSGPRDVDPKQGLPKVRKTWVDEREGKFERYTQMHFARRGMITEEMQYVAEREGMSAEFVRSEVARGRAIICSNKNHLELEPQIIGRMFKVKINANIGNSAITSSIEEEVEKLQWSTLWGADTLMDLSTGKHIHQTREWIMRNSPIPVGTVPIYQALEKVDGIAEDLTWEVFRETLIEQAEQGVDYFTIHAGVLLRYVPMTVSRKTGIVSRGGSIHAKWNIFHHKENFAYEHWDDILEICAEYDIALSIGDGLRPGSIYDANDESQFAELMTQGDLTRRAWEKDVQVMNEGPGHVPLHKIPENMRNQLDWCNEAPFYTLGPLTTDIAPGYDHITSAIGAANIASLGTAMLCYVTPKEHLGLPNRDDVKAGIIAYKIAAHAADLAKELPGAQDRDDALSK
>TRINITY_DN1278617_c0_g2_i2.p1
EESGVGSSEEEEDIGSTWACHLCGEEQSIEKKRCGHCRAWQGGTRDLEKSPERKQKSKGSTKALGSTPERRLNEKCIVTGCEKWGQGFREGYMCRRHFRENNSKESKPKKKKKAAAKSKVKTKPKASDTRGRLCSVSGCPKFRQSGHNRMCRKHYLASSQSKPKSKSKQKSKAYVRGASSAKESTCASSPTNDQPPAQIVVTATGETVTTMKVPSMASSSSPPAAMKSLDAKMVAAVDSDWKRSLQQLVSYQRKHGCDPAQGSKAQKWLAKQALEYARRQKKSPSELTKGHAILLEQKAGFVYGGKMDKRKLDEMKAGGSGAPVGLSSSSASKSSTGSNDRPKKKARRRS*
>TRINITY_DN1278733_c0_g1_i1.p1
ELETLEAAAEEAAPDTANGEKMLRDEVTADDIADVIASWTGIPPQRMLESERDRILRMGEILGDRVVGQDEAIQVVTEAIQRSRAGLNDPTKPIASMVFLGPTGVGKTELCKALAQFMFDTEEAIIRIDMSEYMEKHTVSRLVGAPPGYVGYEEGGQLTDAVRRKPYSVVLFDEMEKAHPDVFNIMLQLLDDGHVTDSKGTNINFCNTVVIFTSNVGSQDILELGGKSDPESQALMKEKVQMAMREKFKPEFLNRIDENVIFNSLGKDALRGIVKLEVDRLSKRLADRNISMTLSDSAYDYLTDIGFDPIYGARPLKRAIQRELETSTAQGILRGDFNDGDKIFVTAGDNGLNIDRIEDAETVDEDEEEEEFDDTLYSESEASEAFN*
>TRINITY_DN1278795_c0_g1_i1.p1
MKPIFPIAAAIAFTATFLRTTSKGKNSTARKIVTRAASVSGGGGSEAGVTNSKQNLNIPKPVCKRIDHAVSFGIVPGENRGENAMDPAVKVNDDLFWLRDDDRKNEEILSYLEKENEYTEAHTKHLKKKETDLYNEIVKAIEETDVDVKFQWGDSFEYYVRTVKGKSYPIVCRQERTNTTKGGGETIVLDVNELAKQMSYCSIGGFNMSASHNLLAYGVDETGYETYRIKVRNVKTGEEMPIDVLEGTTGSVSWNGDSQLFYTTMDDAHRPNKVWRHNIGTPQSEDECLLSEDDELYNIGFGKSDNGNFLILESESTETNEIWLLDLKKSQSEIPRLVEKRRDNHRYYVEPSRNNKQLYVLTNQLGKKINFDLKVTSLETPGMENWTDLKGKGFPWSEKRTLESIMTFKNHIVIDGREDGFTQVWVLRLEDSNSDDDSSISDWYRSEWPAASVVYPSRASASLSCVGANKIYDTNKLLLTHSSLVNPRTVYEFDMDSQTKVMKKITAVKGFVEKNYETMQIQVTSRDGQTKIPVSIAYKKGKRQRQGPLLLEGYGSYGISNDPAFDRSVVPLLDRGVTIAVAHIRGGGELGRYWYEEQGKYLNKMNTFNDFIDCGEYLCASGWTSPETLAISGRSAGGLLVGAVTNMAPDLFKCVVAGVPFVDVMVSMCDPSIPLTTGEWLEWGNPNCSKYYEYMKSYSPMENIRKSRKPDVLITAGLHDPRVAYWESAKYAVRMRESCENEEARILLKTDLSAGHFSATDRYRKFKEVAFEYAFVLDCICP*
>TRINITY_DN1278809_c0_g2_i1.p1
MKIQSKAALKKRKRDVAALAATATNTDVFGYVDNDKSRNNENGSSGGDGASFLSTTEIINSNSRDDGNENKNNESRGNRTIHQTNNHIVAIDCPDKNVRNNPLSMNLSFSPSSSSRSDEEYNKIKKFAAVPSSSQQKNNEAVRVNTVAGAIAEGKKMKAATVMTKRSNGDDPIKGNCDDCHNVQDGSGKDAVSVGNRKTSVVGDQNIHDYNNPRRNDDSEETESKEDQVIRDKWPCLVIVNKDQFQGWRVKLYRLNADGSWDDCGTGRVLVQYGRSNEYSQRKDKVKAKLAGNNEDLSSLGTPLPDSAVEPSDFAVYKEIGVPYLCMHAEISPVTISASSIQPQQQHRTAGESIQNCCDNFNDTEYISGNSNTKQVRMLLRTKILLREPYTRQGDNIITWCQPNVEDVSTSTGGAELALSFQDNAGCISIWKQITDVQSKASNFFRANRSHCNADVNDIGNGKATPIIDSISNHGDSSTLGVDDASRESLADLALNVAAANQMNDLQKQDLWINVDGSDNTNRNSSNKVVSGISSINNDNNECFEDDMSGMVAAFHDSIPSDRGDGSALNTSTIPQIPDPPTMAALEEIANTIAGNQQIQQRESLAMYIAQNDCYYLRELLSLFPQAEENDDYESLATLASCVKGILLLNDPSLIELIVTDELVFEDICSTMEYDPDLKAKANHRWFLRKRAKFRTVARMEDESLVKAIHRSFRVNYLKDTLLRPTMDENTLSALSSLQTFTHADVVKGVTMSTAETDDRTDLLRDSYLAKIIRILGHETDAICKRVWEDFELLKLEKEIQLFLSTKHHELPSDSSTVIAPKLGLNTSTIWKQHLAPQDNSMTSRRVRKRGSLSFLKELFNMVRVSLHQTDKDDFFAVLVSMEVYLSYEKENEVDQINPNKKLQDNSSNNAFSPPVYFLLLLATLLSDPETDVTDKGLTLEIISGIAMHDPSLIRRKCLDYYSYCKGNNSSHDARGEASRKIKPIPNEKNQVIFHCQPNDLISSLLYLLATETDAGVLLQVSEILRVILDTNVVGEESQPTNSGFADDAEEILPGGSHNPLHDRYPNPLGSENNASTEQDQFLSLFYDHYVQWLAVPFQYTIFYPRLRFPTAVFLGKQKSHVFDVMLNKFRKGIYHEEPLLQKVGFNTLRSSLGVDLFSFCVRAHQYRMKMYLMRSRVLGNVLQLMKASTIPRWISGDRCLKLAVLRFLRAVLSVDEDSYYRHIIKEDLFAPVFEAFRANPIGDNLVSSSIVEMCDFINKKNIFSLIEYIVTKHLWAKDESLVPSLEDVSSPYVSTLTCLRETHEKLLREKNGTDASGIKGSHELVVRNEKALEDQRKFRKVDEEESYFEIFDS*
>TRINITY_DN1278886_c0_g1_i1.p1
RPETEAAFRKGIAMHLGQPRTTSAYGFGAGNFKTQETSNILWACAQLRFDMGKDLASMFLHSMTENLFNDPRVWSVQSLTNILWALATLREQGLGEVYTLPHGLLKRIEDMIEPKIETMFIQGISNTLWAYACLEYEPDHEFLRRMTSRWDDDLHNRSTVENCNAFWAYTKFRNFRPSQKFVDYLAGLQTRCIMVKEKWNADDTSESTKFKNEYTEDTLTIMVFVNTFYGMAEIGAYPNDKGRYFEHVLSEMTEWLKVTYDPHQKNKNCTQPIVNYMRSLALLTYLPNDDFVEIMSKRAKMEAENDQFTVQGISQMLWSWSILGLNIPQDVVYALVQAMIRQMDQATTQSLTTCIWAVANMGFIEEKNIFDVFRKKIATIDIEQFNKYPDKDHPYRFVTGGGSKGEMSLNQIYQAHFAYEILSPFGKLTYPELESEAKKSWMEVTRTCVTISGFHQEVSSTLSEMGVPHELEFLTEGGLYSLDIALKGRKICIEADGPTHYSINRPTVRIGGDNLREAILTKQGWTVIQIPWFTWQTAPERDRREYIANLLYEHAGLTMKQLTAGAREQASLRDLGADVFMSELNTPDTKPSSTTFSPYGMDFEKPSSPSSSSPSSSSPSSSS
>TRINITY_DN1278901_c0_g1_i1.p1
SSAAPWIAKVLAAASFVLLLLVAHNRVKGGTSSSADLNVSGGSSNSNSTSTNPHRSFVCITGQVNRLELANKIVAVLSPLRNAGYEPEVALILDDSSSTPHVTNDQVIKVDYTAHEPAFATMADAVRLLREMDFHVLTDSPYIQVSDPILNEKYVAQLHRKAGMDDGQHRKRAENNLRMMERWAQCHTVMTADIDRSMTYDLVVRTREDTGFLQALDVKFLISQLNGEGDGDNHASVNEDQDKSERKRVISNGCRYSQGMNDKFAILQRSAADTYFLSPFRAYYTKELHPKVMSSESFIYYTYLAEGLSILRPPGLRKIVKVVTDGEGQTKIYPGEMQKILDWCRVRIHDDSVPNACVPSWDATNRSIVAPTDTCWRHKVK
>TRINITY_DN1278931_c0_g2_i1.p2
ADCLACAAQTTVALYCASNPATYGCEPEAPTLDRAIAGSGWNNGINGAYEVTEGSNVCGISFKCDTPTSHVMVGLAHGHVNRWQDIDYGVTCRASWSNNIDIYENGAHRNQQGNRVQNGNPTGDVHAVRVNA
>TRINITY_DN1278945_c0_g1_i1.p1
DEVVREYAVTGGVHQFERRKQMELRQRYVEVYERRRARFERKMRDAEDDNGSGKKHGGRSRSGSKDYGGGGGNGGRKRSGSDPGPSTAASAAAASAAASLAASTT
>TRINITY_DN1278958_c0_g1_i1.p1
LFLVLLLLLLNRLQLTEVSGRTHSGESTIGKSLGSTLGGIDTVGKGEPDRLLCELSTVGPLKLTSTKGSSADDLDGTRTTTVTSSHLVVKLGHSSGELQVTVLAVHVVGSRTR
>TRINITY_DN1278985_c0_g1_i1.p1
SLLGEGCIADYDSREGILYASIGASDLIAGTTASVAAIDLDPEKASDLIVLNCGDSRTLVVGEPIERKRRSFVHFNTRDHVPGDKLESKRLRSRPEYSDPQCSMNKSWMSIGEFRYSLSRSLEGSYATEKGIVSEPDMYRINLSEMATMRSNGIILQASDGLFEVMDNEEVAREVVKMRKSGMDAKLCAKTLCDIAVRKCSSDNVSVNVVFVD*
>TRINITY_DN1278995_c0_g1_i1.p1
LEKMNDEAKGRLSGITTTGNIDILLQELNELQQLDTKELDDMDAERALLMANSVKENLDTFSESEKASEMNEQKMRLLNKRKEEAELVQRLVDRRVALGKLNNQTPLIVYGSALAASLIANTTMHPVDTMKVRRITLKSRRKVEERDSMDELDNNINRGSGGRGGEA
>TRINITY_DN1279024_c0_g1_i1.p1
MFTTTGGKPRFSSNSNSNGRNNEDDEDDGNKVNLVLPAEVLRNAAQKEKQSNENDTEEENNTFDDPKEYRKLMVKLSDLSYIHIKAAVGVDNATGNVIERDFWLPLDETKTIGDLKRYVEEANTLETMKMMRNRNKMITNGSKNSTSPPKTTAMNNSKLAPVNEDEELESVVLLKGRELADSRRLMDENVTHNTTLHFYVKKDAQNVTVKMHGSRDVELNLKADETAESLRGKISALSSSLGARSGDNGGQNQLDLFYGAKALKDGPLSNYGVRAGATLELRPHVPVRQSVDGAMNIPRGVRNNKNNNGESRSYGSGYDSISKSINISNNSHNSGGGSSRNGSHQKSPRLSWGSYNGNNHQFGSSVDRFHQTHQQSGSYMRSHSLRSSDSTIDSVSPPEQPITPIGSFDMAREGLLAGVHPMLSSGGTGGAYFLKSAVGETVAVFKPADEEPLAKNNPRGNSWMNNFNNINNTETAIQSSPGEGMRKGTRVGEGAAREVAAYLLDHDGFSGVPVTSLANLSEQNVFFSGDDDDIIQRENENSGKLGSIQEFIKADAEAEEFGPSLFPLEEVHKIAVLDIRLANTDRNAGNILVKKDETTGQIVSLIPIDHGYALPHTLEDVCFEWEFWPQTKQPFSESTKEYIETLDAEEDIEYLRDNDIELHSSSERVLKISTMLLKKASKLDIPPADIASIMSRSIPTRMSDAEKLVAKAASTAICACRSERGELVHKSPNNGSFWNDLDEEGENAESIFMREFERALDAYLTERQR*
>TRINITY_DN1279235_c0_g1_i1.p1
QKLDAFGEVLSKLIAIICLLVWLINYHHFISFENGSFAFNFAKCTYYFKIAVALAVAAIPEGLPAVITTCLALGTRKMAKQNAIVRKLPSVETLGCTSVICSDKTGTLTTNQMSAVKFVTADKSGTKTRAFNVAGTSYDPTQGGVENLPDLKQDATFVVAAQICAACNSSQIEFVEGSGYRCIGEPTEGALKILAEKIGCEDDAKHRKAMNRRDKSSKDGAQAVCDGIMSNVEVLSTLEFDRNRKSMSVICREKMNNTKKSKNSNGVENYLLAKGAPEFILERCTHILTPDGMEIPLTKSMRNDILKR
>TRINITY_DN1279283_c0_g2_i1.p1
PTLTQVKAAASIADAMSFLHSKNIVFRDLKPANVGFDSSGTLKMFDFGFAIGVDDPDEEYDGLLYDKCGTPRYMAPEVGLEKGYSIPVDLYSFGILLWEICSLTKPYKNIRSA
>TRINITY_DN1279313_c0_g1_i1.p1
MSTLSSRVGLLSSTTTLATFRKHAKQSSSLVSSNFNSRRKFVVSNGATISFVRDSVETSVPDVKLTKSRDGTSGTAFFTFENPDVFESATGDITGMYLSDEEGEMTTVSCCCRLSSSARR*
>TRINITY_DN1279313_c0_g1_i2.p1
MSTLSSRVGLLSSTTTLATFRKHAKQSSSLVSSNFNSRRKFVVSNGATISFVRDSVETSVPDVKLTKSRDGTSGTAFFTFENPDVFESATGDITGMYLSDEEGEMTTVDVNAKFVNGKPKCIEARYIMRSSQEWERFMRFMTRYAEDNGLGFNKTS*
>TRINITY_DN1279314_c0_g1_i1.p1
ATGEEAEFPENIPVAIIPEELKANATEEQRSFWEQGPPFKPSLLNTVVFLVETVQRVCVMLVNYKGRPFMMGAIENKTLLMSIGALVIGAFVCAFEVSPWLNNWLQLVTLPDTAFRVKILSILFGSVVGTVAWDQLMLLVFAPEILFTAYKDTMRALPTPADIVKQAKKPLFGLFMVYLYWFNPATSGNGILLIGGWYALKSPFFRT*
>TRINITY_DN1279371_c0_g1_i2.p1
APQLIELDFADPNGFVPEVDFIDAEPTTTGGGLVEMGGGDVDAGYDAYELEWDGDVDVDADIDADVGDGEFDGEFDDEDGWGDDDDLEDELPLDDDDEFDLEDNDELDLEDDDEFDGEDEEDDGGWEEDIELEDQDLDADADNKANAEAAKKSNKRKSNLERKAAMKGGMAGVIASVGVAATDVIASQIVGQIFGDNLPFADILEMTGGGDAGPDIDLGAVDDVADQAGDVIDDDVADIAEGAADEVKDGKSDIKDSNKGIAEKVRSSYHQFDQDDLYDKDGRKSNTNLTAAAAAATATGAAALA
>TRINITY_DN1279416_c0_g1_i1.p1
LRQSNYGQLGALQNRPYKRNSHSSDTDLNTLNHAATFRSAMKTSHRNLFFQEETNIDKPNLVFAEVVVTPDVHPFFNSTWVVSHKLDAESPLLKKKYRKAVSMNNGFWPQNLNNMEEVRKSIHFDDLLVSFKGNSGLSGREVYHQHLYTLDDIRVGVQFKSLLMQNLDGSIYVSCKDIDETKIQDGGISEDEEELNPKETNGFSTHKNVIDLGAALPKKEALVPQMGNSTMLMKEDSIVEQKVEASPLRKEKNSLVLDELQPGESFDLSTSDGDVLSMSSKR*
>TRINITY_DN1279442_c0_g1_i1.p1
PSSAPRHAIVVHPTRGIWKFFLNHGSLEQQRKYLRPLLDGSIRSAFLMTEPDVASSDATNIETSLSKMIVNGKVKYMLNGKKWWSTGAMDPRCKVALVLAKMDYSHPSVSKLKSKSTSSDDADAAGSHGAHTVVAVPMEKIQMVRALTVFGYDDAPHGHAEIKMDNIELDESCLILGEGKGFEIAQSRLVSSFFMLRFYEWMGDLCHQRTNHSSIIMLAFVRMYCN
>TRINITY_DN1279449_c0_g1_i1.p1
SPQLDMSKNWRETLFVWDGIIVSCIEKEDKENENGNDGGDGKACISSDVEELKWEGTWVGCDYADASKVSTPKRGAFDEFVSSENRFIVEGTATKGTAGGNDGGKNIGGEISSLFRIAMTRGSGYDLGEGSDKKIHKDDKHDMYFFSPTLCWTGNLLDQVQNMVLALGENEFGGFISVGWLRVGNRVTLARRYLDESDERSKWDIEDLRKAVFDQIATIAEDGHVELVIPPWQCAAMHAESGQVYKRQKVAEE*
>TRINITY_DN1279469_c0_g1_i1.p1
DEYEQSDSDEDGFEGGRVRGEEYETVISKPVAKKKDKKDKSAKKKRKSKVKLNMYEADDYIDGDKALDVGLGNALHTHNKRKKDLSLSMAERLESQSEPGSIETKRLKVKEQGSSKEVTFIPRSSKKKKGDPENVAEGKRGNSGRSRRGVKELGFRKPFKHQ
>TRINITY_DN1279557_c0_g1_i2.p1
GESRRIIIIIISRADRPHQEIIMRQGGGQLLPSSKRLHSPLNKVRSLSSIRRSEMKSLRSRPSGVTVVSGCVRNCRRNHHHHPRRRRKREDFQDDKQRKQMITMRFFTFGIGRSSAVNSALNSFDAKSSDEEDDFDKNVAKNETIMGIECESGISYDENLVGLTKPIAFALFKHKMQAVITLGIVLLFSTADRTIFTLTALPIANELGLSIAQIGWIQNVFLIGYMSTNVIGGQLATSKKSGSISPSSLLFLALFFWSLAVAVLPTLLWLKRGGGLLFGLETILTPFAILLISRLLFGLASGVALPAAAGFCGTSAYFLDAERGETFTTLLSMFNVGSGFGMLFGGFLVPVIGWKGAFFVFGLSGMVYAVIAFMRLRRLDRFIEKVEERHNPFSSSMVGDIPMLSEDECVALDSSLTEETVSNEEQARFDIACEDYSNRTWLKNSPLSVKFQLLVVTLAHIMTNIGFFTFQNWLGIYMQGSLGFSVSDTGAYLFLPWFMTALVAYFGGKFCQKAIRDFQTPPWKTRQIAMTVATMIPAFGCLLLAYFSLALSSTPLFVSENVQILSVSIIAIIVGAQAASVAGVHAYLQDYASDRAGSILGVTNTAGVFSCLVANKVIAKWVGQSATLGFAKVFGGLAGMYVFCGCVWIRNMKGCRLDGKIKI*
>TRINITY_DN1279588_c0_g1_i1.p1
MRLSWGLAALATLVSIEIGAFAEDCNQCSDVPTPKMLLKNMACKDFPKQLAGKCKLQHNWVSEKICQRSCYEAGNGYDGDECCPAETTGTAIDGVPSESTSDVPIFPASSTIPGRTPEIPVPSLPAGDHSATFTTEGWSGVPFTTDASGNVIFATASPTPKPTTPVPTASPTAAPLIGFFHKIPTEAPTEAPTSNPTKSPTFAWAIPPTVWFPANPVPKNPPRGYYNYDVNDLEYGPSAWNEVSARNSDEYKYWRKYEEYLNPNLSKNYCRSKDDRQSPIDLNAKVVNREVRCIGHLVDCIIVNASFLLLCAVMPHLCYKLTKISPLFSLHSAWSITR
>TRINITY_DN1279588_c0_g1_i2.p2
RSVTCTMPAATFQRRSQTKQKQLLLIILASPIIVMSCSKVRGAAVALGRSSRLAFAGTTLGTRGGCALSLCPGFLSQLCSQTSTANRFMHSTPRTSLVCSMTIEDTPLGKSQSEAGHALLDGLDVYTVPASGDGHPMTVYGIDCGDEEEGSFDGTRKPVLMLHGRTWSSVPVYHLLGGPKNAAAAVPGKESRSLMETLRDAGLQPYAMDFRGFGGTPKDDHGWVEPNRCVADVESVLKFIAERHPDPGSGGQSGMPALMGWSQGALVAQLVAQKSPDLMSKLILYGSIYDPLIRYPPSPLYAKNVDLRNETAVENTFDGAIEDFTIEGSIPSEPARLFAEAALLADPFTAQWKNLHQFNICDPARVNVPTLVIAGDQDPYAPLRVQTDLFCNLGRGADRCWKIIADADHAVHLLDGRDRFVATFKSFVDNAKKGGVDHYH*
>TRINITY_DN1279588_c0_g1_i2.p1
MRLSWGLAALATLVSIEIGAFAEDCNQCSDVPTPKMLLKNMACKDFPKQLAGKCKLQHNWVSEKICQRSCYEAGNGYDGDECCPAETTGTAIDGVPSESTSDVPIFPASSTIPGRTPEIPVPSLPAGDHSATFTTEGWSGVPFTTDASGNVIFATASPTPKPTTPVPTASPTAAPLIGFFHKIPTEAPTEAPTSNPTKSPTFAWAIPPTVWFPANPVPKNPPRGYYNYDVNDLEYGPSAWNEVSARNSDEYKYWRKYEEYLNPNLSKNYCRSKDDRQSPIDLNAKVVNRECLEYHEIRDKQGEFMLTDPAVEAEVLKDRLRISWPQEGWWDEIKGPNADIPKGWGDHYPVIHVDYIMPAAHTINGKQYVAEYTIWLMTKKGRGTPAISMLVEIDKFEQDNWYFQQAINVWQQAHDENQDKCRRRKRGLHEGESTDTGGTRVNMFAPDPPEGFDYEAHGMDEDEERKRKLVENWRVWNPFHEMMMTSIWFWGYEGSTISPPCYPFVEWRVIETPMTISTRQHEQLKEILFMNVDSDCKSTSIHADGGVVARPTVSNKGHEVHKCDCFDFLSDSHRAEDPNERHCGDMKGEKPAWVTEHLGRHGNARGKRVNGP*
>TRINITY_DN1279605_c0_g1_i1.p1
MTLTTNACDEPLDENDLLDRRIYVFNFAPVPHVYSVCPFAIKLESFMRINNIPYESVYGSNFSSKGQMPHIRLDHPDKLGHEIPDSNVIIGHILKALGETSSDFHLTPQQRATTHFIIRMLEEHTQQIGFYYRYGLHMESFLNALEIEHRFRPGAAKFWGSVQPQATIDKTKARGLSRHSDEEIWTFSNEDLRAISDALGDQRFLLGGDKPTLVDCAVFGHLSQFLWIPIDFPQKQYLVENCPNVVKFMNQFRATYWPDWEDLCNIKLGYANGESSLQKTHHTIRFE*
>TRINITY_DN1279635_c0_g1_i1.p1
CNAITRTFHNNIVISYTELNFAMSSPDDRKRPNILITGTPGVGKTSFASMIAEKLNMHHANVGEVIKEKKCYLEYDESLNTHVLDEDKLLDTLEIDFDTEKIAGGIVCDYHSSELFPERWFDLILVLRTSTEVLFDRLTERGYNEKKRNENMECEIMGIVLEEAKESYAEEIVQELTNNTIDEMDENLARVEAWYKQWMQERE
>TRINITY_DN1279767_c0_g1_i3.p1
LGFARGGQESLKTVFNVTLSTPIELPIGEKRKFSLKRFISTTGRSNRGVSAPFSTSVSDVAVAPSTSCDLGVENRSVWKRKPKSNENDILRDAQDKILSGRLFENDKNLYPVRIIRNSPEKRNKSRKSPAKKLEILMNKKVHRRTASEQMTKIRSIMSRDSEVLHAAKEKTQTWNIVDDAIRGRFDGIDVISYGACNRKFFLKRNIEQRSSFERYTPRAMIVETLWSNSGRDSEIVFEGYTQRGCGSDRWSAPVASSKSKGLVPTNLWGQNKTPPNITSELIEVDDGEGKTRLVSSPNRHDPSERNILMVQTLDNLKLAHEFAAAPLKDGNIDKSIKVFQKILANLKVKYKSCGSKNHVVGSTYHNIALLLMWNGQFEEALTYMNKAVALRVMTLGHNHASVAVSLARQAMIYITLERFDSAFRATSQALGIRQNLNDQDHMEVSKLYINIGMIRFLQGDKKLALKDLTTALQIQRKWLDGSVCRESVLFDTSVTLSNMGKIYLEREKYDMAAYLFSEALHLQTKVFSRDHNAVLANLGNVAFAKALAGETTNAIRIYKSRYSIQAQKFGEESRQAVETKGFMSLLYMQQSNHVNAIRCLDHVLRWQMHNLHARHPALQNTKSTIDRLTNLNKCA*
>TRINITY_DN1279784_c0_g1_i1.p1
MLKCLCGGRKVIYHQIRDRFVFAAQFIELLEYCKDPLQAALVVRQKARQCGPQWRLSEITWATLSSGGLIGAQDLVSEDYCTISMLEKILKVLENLTNITMSRSENWRHFCALEKLPQKDFDLEGNGESSLLYNRDLNSRSPICLLLWMSCSLPVSCQVKLMQLMDVALTGGAEFCLQQTKTANPIIQDESLTITTDIGTDAEFGNAATQPRLAISKDAPEDVLLNGASGLSTNDLCAFTLQFILNGKNQNLRLHAKSIALRLLANSSKQQLYDFMLRMSTTCMGELAATGLQSIEFLQFLTDIVSKNASFSTVDFTHLAQVAMTCFVEQMATNYTMIDSTLNKDRLEFKYRRGETECHDFYDLSHCTYYQERRCDKNPADTVKKHLSQNADNDNDNDLTSSQEQKAWGHDQLSSYRKIRLDQQHTVSTEFSSYLQLKTRLAISEITVKISDQRGRFVKTIAVYFSPRPVNNVSELKDDSENGPVWQHCGTFSLPRGANSASCKLPPDVVAANLKFEYNDFWEKITGPRTSSGAMVLHCPRCTRVVNNAHGGVCGHCGEVAFQCRKCRHINYDRLDAFLCVECGYCSSGSFSYELQAGGATAAVAILSEEDLERSIAALQIREKKYNELQASLKKVILDANGSIGNKRNRDSNSDISDCLETYSSPLKRALLGELPKISISRGGADKKRDGKRLSSSPFSRPPSIPSASNRARSLLSLARQLRGDSGSEVRSSLGDLLVQQARLSSGARGGFPFDDDGDGNLMSFEMSDPLSRLVANIQARARGEADSASRLTEGESKRGDDLEKKSKKEPNAKVADEAQKYFRQMKGFKRDCNELRKRIIAWKRLNHDALADYGSVSDCIRYTPTTCSMCASPVALHLLELVHSLLQFKTEGNEKLLHQEFIRYLFDGQVTDEEKMVELKRAVLVTIAKSFNSGSNMIFTELETRLSGARDIVSAQILGKLLKNGVRDYEKFANLAIKTLEIV*
>TRINITY_DN1279835_c0_g1_i1.p1
GGTQLRKGPARTDRALYAKVDRDKWGANVITIVNTLGIDGIEDTDFQPGKGSVVEQLDIYARDVKEGYRRTMGKSSESKCGTAQASDAQYPLKVSRDDGSVSRFNADTEGEDCNRSEGKVLILATVHDTFPRPEHSKTYWVSFADLETALAFRREVCLDNPSDLPVSVEYMDRDSFDVVDGAGRVMGNLIKVIGAGSIMGKLWQLKLWIEALPFDGAPLFCDKVLYNLNGFTPPLLPSRIMDAGKTMDHHVAMTIGEFGDGTLDRALERLDKFVKDLGEDKIKVYECSGKSEETSLMAFRFVAAAAFRTWCVGNGKQGISIDYALPKNGGAVPSLGNDDSVGTSQPLPVKRMRYSHFGCNVVHEDLAYEAGVDVHSAKMALKKSVEYKSQGKLPAEHGHGTEYHAPEQTQLRWKKMDPLNVFNPGVGGLSTKFRYSDGQPDGQQ*
>TRINITY_DN1279910_c0_g1_i3.p2
RVPQRVPQRVPQRVPPRVPPRAPFTSTLREMVGLDSSPHHCNNHLGNMRWMAIFNYLLDFDYLLDEIPELLSLDRVLVYYGAATNPGGPSRWRNAAGSNLTAIQLVPSDPPNSSSNPLPFKIDYAVHHTKLFLVGYERALRVVVHTANLRASDLANNAQGAYVQDFPLKARFRAAAAAAATAPPSATNGDGKTQAQMIREHCDGDDSYALSCPFEEELIRYLESYRRTERYHWPLDGPGWGDG
>TRINITY_DN1279932_c0_g1_i1.p1
KRGESSIVAKASQTFNVAAQGNMPGFISGCMELPPQAIKDEESVGPCVQIFNVGNCQAKSLELAIADPDENEGNFDAATARRFLLSSGDVFHIPAGNVYRLQNHSKQIECNLSWTIMRPAQDRDA*
>TRINITY_DN1279991_c0_g1_i1.p1
EEVNEISLSVAQKLANERFDLPVPKPSGVVLNGDENRSANVPESIKNIGFIGRLFSDRKLGPDGKLHFKDFGEWGSYEGSVDQGGLRQGKGKITYSSGNYYEGCFVNDKFHGNHGIYHWVNGDEYEGSWKDGERHGKGRGKSADGMVEYSMYENGQAKGDGVQLSGDGKTAYALLDGDMKCEILVEEAESMIKEKWEPLDTK*
>TRINITY_DN1280022_c0_g1_i1.p1
MAQSSSSLSGTILVPAEERSKCTDQILLLLNQFEPCQFQLSDRKSSRRDRAVGFPGLACIHCNQKRYFPLNEKKLEDSLQLMTTHINNCPETPLDVKASLAYLYHRSHLQKNELAQRSPAWKFSFLKGVWNRLHQNYNFTTDSSAATTAASMDAADISTATSSSVARGESAT
>TRINITY_DN1280027_c0_g1_i2.p1
MPPSSLTRCIVNPSRIASKLDWKKNSRIMALDISNDRVGIAIAEHPNSNSKEENCEENNITLGHTIPYMPSRHQRGKGKGKGKKIFENASIQVRKEKVKDELNVLIKEFGIVGFIVGWPLEPSGLPGANCGQVLHLLDFLAEKKNGQVVHQNRPLTLWDQRSFTHNKFMEVEKPQDK
>TRINITY_DN1280069_c0_g1_i2.p1
VVMLLRKVARELRHSSRNRNNSGVFCACSSSFSSLSSSSDDDDNKEEGGKGGEGSEDKEENNNTKVEMRHATRKNLVSKSWEYRKGEPWGWLYDATPRKETIHNFPSQKNSILSDRAKTKMYLDHKKDPVKYSSENLAKEYMVREQRIMAILALKRREAEWIKNGKELDYDLEARFEAVFGTSERGAGERHYVDVPTYPSFEVLTGEEANERTPGLKVDPEKLAMREERELVKTFKERLDFNTGVTGASLKRESRRKHAAKRPKGGFALLVTPLGENAKDPYVAPVDGEVRPLNDDEEVFKNQRTIKPRRRIG*
>TRINITY_DN1280119_c0_g1_i1.p1
AHRIGQKKEVQVFRFCTDGSVEEKVIEKAYKKLALDALVIQQGRLQENKKNLGKDELLAMVRFGAEKIFDSSTTSITDEDVDAIMARGEEETKALNSKMQGFTEKAIQFSMGAENSLYEFEDEDDKNVAALPEGIDMKTIISSNWIDPPKRERKKNYNESDYYRSAMAQAARPSKPMGPKIAKLQQMHDFQFYNTARIQEIYDKDVRRKTYEWQKDKKKEEAKAAQDEEAPTEAEEDDPNAPPAITEEEKAEQESLLSQGFTEWSRRDFQAFCRLSEKYGREDVESIASEMEGKTLKEVKDYAAVFWKRYEEIADHPRIISNIEKGEQKIQRQHDMLKAVREKIAKYKNPWRELKLTYGPNKFKSFTEEEDRFLLCSIPEVGFGNWDELKAQIRQHWQFRFDWFIKSRTPKELGRRVETLISLIEKEAQDRGDKKRDVEAEAEADGSAQKKVKVEAEG
>TRINITY_DN1280289_c0_g1_i1.p1
MSSFPSKLDFPKAEEEVCEKWKNEDTFKTQNRLSEDRGDEEFTFYDGPPFATGLPHYGHILAGTIKDVVTRYATMTGKTVERRAGWDCHGLPVEYEIDKMLNITHRDQVLEMGIDAYNAKCRSIVTRYTKEWETTVTRLGRWIDFENDYKTMDPNFMESVWWVFKQLFEKGLVYQGYKVMPYSTVCGTPLSNFEAGLNYKDVHDPTVVVHFPLVEDEK
>TRINITY_DN1280578_c0_g1_i1.p1
GGLSILQIAGAADLASAVARVRSGWDGYSAPEDCQDQASTRETADSDSSSDVPTDPLKIMRRGETSPTTFPSELLPNPFILSKHWKVAINGMVDITRSKMGDSYNQEERSIPIPAPVRDALLPDLHLGCPVRCLQTNREVLENRLLCILLNKLATIDILDEVIDEEGSCPAIPFVVKMDAGASPIHRPDALIQALMECGHQVEATVTTRITTFGLRLCVKDEVENSEGETEVKWIHIPIGFDLRSGLQHPISGRSISAFITHGAVDLSVKGSLLKNSALQYYHNQDGFDGWSSGHYPEADWAERPPYSRKLCDPIRMARLAGLLSCCENSVGSKLRLPLGGYGLTGCCTDSAAAIEFALTGSTGVYPLLGIGSYKSHVVRRADELRKVSERRRLAKVKKSTQGTDDDAMFPPSEVVEDAEAIRLALKDLPNDIHPLPSTNSSTAKRILNSCVPAKDPAFQLMVDERRLLEGIVSES*
>TRINITY_DN1280581_c0_g1_i1.p1
[truncated: 21,909,973 more chars]
