# Supplementary material for: Marine phytoplankton downregulate core photosynthesis and carbon storage genes upon rapid mixed layer shallowing
Source: ISME J. 2023 May 8;17(7):1074–88. doi: 10.1038/s41396-023-01416-x (PMC10284824; doi:10.1038/s41396-023-01416-x)
Supplement: Supplementary file 6 — Supporting Data 2 [file 41396_2023_1416_MOESM6_ESM.xlsx]

## Sheet: Deseqoutputbygenera
Supporting Data 2	Gene	baseMean	log2FoldChange	lfcSE	pvalue	padj	Comp	GENUS
GeneID is the TRINITY Gene ID used throughout this study.	TRINITY_DN135694_c0_g1_i1.p1	836.069	4.52482	0.182638	8.16e-137	6.81e-133	3V6	Thalassiosira
Deseq2 output =baseMean, log2FoldCHange, lfcSE, pvalue, padj.	TRINITY_DN509528_c0_g1_i1.p2	952.653	3.64213	0.158772	1.46e-117	6.11e-114	3V6	Thalassiosira
Deseq2 output grouped by phytoplankton genus and comparison between samples.	TRINITY_DN3633186_c0_g1_i1.p1	493.153	4.64639	0.217938	3.48e-102	9.68e-99	3V6	Thalassiosira
	TRINITY_DN5463_c0_g1_i1.p1	3277.96	3.77374	0.192716	1.44e-86	2.99e-83	3V6	Thalassiosira
	TRINITY_DN5448_c0_g1_i3.p1	561.753	3.15549	0.203357	2.56e-55	4.28e-52	3V6	Thalassiosira
	TRINITY_DN107151_c0_g1_i2.p1	616.97	2.77181	0.183067	7.43e-53	1.03e-49	3V6	Thalassiosira
	TRINITY_DN404_c0_g1_i1.p1	207.712	4.23334	0.285735	2.31e-50	2.75e-47	3V6	Thalassiosira
	TRINITY_DN224157_c0_g1_i1.p1	2741.3	2.06211	0.142436	2.63e-48	2.74e-45	3V6	Thalassiosira
	TRINITY_DN656658_c0_g1_i1.p1	327.004	3.13722	0.222778	2.87e-46	2.66e-43	3V6	Thalassiosira
	TRINITY_DN138575_c0_g1_i2.p2	156.526	4.92801	0.374338	3.62e-40	3.02e-37	3V6	Thalassiosira
	TRINITY_DN2999_c0_g1_i20.p1	890.894	2.47959	0.198594	8.27e-37	6.27e-34	3V6	Thalassiosira
	TRINITY_DN131386_c0_g1_i1.p3	162.592	3.10062	0.251342	5.49e-36	3.82e-33	3V6	Thalassiosira
	TRINITY_DN120465_c0_g1_i11.p1	132.781	3.60416	0.294821	1.97e-35	1.27e-32	3V6	Thalassiosira
	TRINITY_DN816834_c0_g1_i2.p1	186.477	3.24061	0.26654	4.48e-35	2.67e-32	3V6	Thalassiosira
	TRINITY_DN532347_c0_g1_i2.p1	120.08	3.79945	0.320525	2.24e-33	1.25e-30	3V6	Thalassiosira
	TRINITY_DN120576_c0_g1_i1.p1	187.33	2.85378	0.242448	5.98e-33	3.12e-30	3V6	Thalassiosira
	TRINITY_DN63760_c0_g1_i1.p1	738.806	2.43755	0.20947	2.6e-32	1.28e-29	3V6	Thalassiosira
	TRINITY_DN418899_c0_g2_i1.p1	133.093	4.06363	0.365932	1.46e-29	6.77e-27	3V6	Thalassiosira
	TRINITY_DN263636_c0_g1_i1.p1	2402.65	1.77934	0.162912	1.39e-28	6.1e-26	3V6	Thalassiosira
	TRINITY_DN5448_c0_g1_i1.p1	249.674	2.61597	0.244551	9.66e-28	4.03e-25	3V6	Thalassiosira
	TRINITY_DN259689_c0_g1_i1.p3	280.255	2.74632	0.259647	4.1e-27	1.63e-24	3V6	Thalassiosira
	TRINITY_DN215855_c0_g1_i1.p1	101.76	3.99157	0.382534	1.36e-26	5.18e-24	3V6	Thalassiosira
	TRINITY_DN207978_c0_g1_i1.p1	157.144	-2.49919	0.242301	5.53e-26	2.01e-23	3V6	Thalassiosira
	TRINITY_DN42677_c0_g1_i2.p1	118.471	3.23216	0.314148	6.12e-26	2.13e-23	3V6	Thalassiosira
	TRINITY_DN2999_c0_g1_i3.p1	241.742	2.74557	0.273713	8.68e-25	2.9e-22	3V6	Thalassiosira
	TRINITY_DN258429_c0_g1_i1.p1	88.3745	3.90345	0.389869	1.03e-24	3.3e-22	3V6	Thalassiosira
	TRINITY_DN959710_c0_g1_i1.p1	71.6875	4.31616	0.433749	3.81e-24	1.18e-21	3V6	Thalassiosira
	TRINITY_DN72727_c0_g1_i3.p1	119.451	2.81132	0.289566	2.81e-23	8.36e-21	3V6	Thalassiosira
	TRINITY_DN6171912_c0_g1_i1.p1	189.943	2.18772	0.233443	8.06e-22	2.32e-19	3V6	Thalassiosira
	TRINITY_DN14650_c0_g1_i12.p1	423.446	1.9964	0.21307	8.98e-22	2.5e-19	3V6	Thalassiosira
	TRINITY_DN695051_c0_g1_i1.p1	411.926	2.04048	0.219435	1.72e-21	4.62e-19	3V6	Thalassiosira
	TRINITY_DN808218_c0_g1_i13.p1	134.517	2.34692	0.255813	5.31e-21	1.38e-18	3V6	Thalassiosira
	TRINITY_DN180297_c0_g1_i3.p1	106.585	3.234	0.355441	9.05e-21	2.29e-18	3V6	Thalassiosira
	TRINITY_DN6246454_c0_g1_i1.p1	75.436	3.33775	0.372758	2.15e-20	5.27e-18	3V6	Thalassiosira
	TRINITY_DN14650_c0_g1_i11.p1	441.422	1.96395	0.218157	2.69e-20	6.41e-18	3V6	Thalassiosira
	TRINITY_DN77820_c0_g1_i13.p1	406.105	2.21768	0.248381	4.42e-20	1.02e-17	3V6	Thalassiosira
	TRINITY_DN1198_c0_g1_i11.p1	88.3711	-2.90595	0.327992	5.57e-20	1.26e-17	3V6	Thalassiosira
	TRINITY_DN428910_c0_g1_i3.p1	131.707	2.99771	0.343672	1.87e-19	4.11e-17	3V6	Thalassiosira
	TRINITY_DN173126_c0_g1_i2.p1	467.686	2.02805	0.231766	2.57e-19	5.5e-17	3V6	Thalassiosira
	TRINITY_DN5640_c0_g1_i2.p1	72.5439	3.82429	0.437963	2.86e-19	5.96e-17	3V6	Thalassiosira
	TRINITY_DN115125_c0_g1_i2.p1	88.6289	2.86365	0.330505	5.06e-19	1.03e-16	3V6	Thalassiosira
	TRINITY_DN418332_c0_g1_i10.p1	244.926	2.26817	0.263903	8.58e-19	1.7e-16	3V6	Thalassiosira
	TRINITY_DN294781_c0_g1_i3.p1	60.0661	5.77355	0.672233	4.19e-18	8.13e-16	3V6	Thalassiosira
	TRINITY_DN390653_c0_g1_i6.p1	122.267	2.67367	0.327115	2.45e-17	4.64e-15	3V6	Thalassiosira
	TRINITY_DN132250_c0_g1_i1.p1	88.2832	2.97329	0.363305	2.7e-17	5e-15	3V6	Thalassiosira
	TRINITY_DN1198_c0_g1_i8.p1	77.8688	-2.89468	0.354534	3.46e-17	6.27e-15	3V6	Thalassiosira
	TRINITY_DN265393_c0_g1_i2.p1	291.676	1.94144	0.23915	6.23e-17	1.11e-14	3V6	Thalassiosira
	TRINITY_DN1187_c1_g1_i5.p1	154.329	2.07353	0.259334	1.61e-16	2.8e-14	3V6	Thalassiosira
	TRINITY_DN1250673_c0_g1_i1.p1	682.426	1.26965	0.159775	5.02e-16	8.54e-14	3V6	Thalassiosira
	TRINITY_DN448817_c0_g1_i1.p1	101.723	2.3183	0.298352	8.23e-16	1.37e-13	3V6	Thalassiosira
	TRINITY_DN48_c0_g1_i3.p1	1484.41	1.48592	0.189378	8.45e-16	1.38e-13	3V6	Thalassiosira
	TRINITY_DN508696_c0_g1_i1.p1	67.4375	6.87729	0.850055	1.11e-15	1.79e-13	3V6	Thalassiosira
	TRINITY_DN65379_c0_g1_i2.p1	103.56	2.56612	0.340908	5.79e-15	9.12e-13	3V6	Thalassiosira
	TRINITY_DN229478_c1_g2_i1.p1	308.892	1.76367	0.236622	1.49e-14	2.31e-12	3V6	Thalassiosira
	TRINITY_DN171685_c0_g1_i13.p1	38.333	4.69912	0.628057	2.15e-14	3.26e-12	3V6	Thalassiosira
	TRINITY_DN141625_c0_g2_i1.p1	50.3902	3.1938	0.441246	3.72e-14	5.44e-12	3V6	Thalassiosira
	TRINITY_DN918334_c0_g1_i2.p1	247.431	2.11301	0.290466	3.72e-14	5.44e-12	3V6	Thalassiosira
	TRINITY_DN130496_c0_g1_i11.p1	34.2581	-4.2653	0.599395	1.98e-13	2.84e-11	3V6	Thalassiosira
	TRINITY_DN451_c0_g1_i8.p1	262.127	1.90302	0.271567	3.18e-13	4.5e-11	3V6	Thalassiosira
	TRINITY_DN44146_c0_g1_i5.p1	102.358	2.46501	0.356271	4.31e-13	6e-11	3V6	Thalassiosira
	TRINITY_DN114362_c0_g1_i1.p1	47.6214	-2.80996	0.413799	1.07e-12	1.46e-10	3V6	Thalassiosira
	TRINITY_DN77820_c0_g1_i11.p1	49.8656	2.96445	0.439501	1.2e-12	1.62e-10	3V6	Thalassiosira
	TRINITY_DN169898_c0_g1_i5.p1	39.1876	3.41768	0.505834	1.51e-12	2e-10	3V6	Thalassiosira
	TRINITY_DN425_c0_g1_i13.p1	503.396	1.59012	0.233304	1.65e-12	2.15e-10	3V6	Thalassiosira
	TRINITY_DN319641_c0_g1_i2.p1	449.963	-1.14055	0.16696	2.51e-12	3.23e-10	3V6	Thalassiosira
	TRINITY_DN14722_c0_g1_i3.p1	57.6556	2.84491	0.432293	4.61e-12	5.8e-10	3V6	Thalassiosira
	TRINITY_DN740174_c0_g1_i3.p1	38.4441	3.22721	0.490067	4.65e-12	5.8e-10	3V6	Thalassiosira
	TRINITY_DN130823_c0_g1_i1.p1	32.6456	5.07347	0.752513	4.84e-12	5.94e-10	3V6	Thalassiosira
	TRINITY_DN28397_c0_g1_i1.p1	80.6983	2.16507	0.328235	5.33e-12	6.45e-10	3V6	Thalassiosira
	TRINITY_DN42540_c0_g1_i14.p1	66.2688	2.55991	0.394066	6.84e-12	8.15e-10	3V6	Thalassiosira
	TRINITY_DN14650_c0_g2_i1.p1	278.187	1.77552	0.270294	7.45e-12	8.74e-10	3V6	Thalassiosira
	TRINITY_DN34334_c0_g1_i5.p1	46.0028	3.17412	0.488584	7.54e-12	8.74e-10	3V6	Thalassiosira
	TRINITY_DN100221_c0_g1_i11.p1	60.8642	2.36591	0.363938	8.93e-12	1.02e-09	3V6	Thalassiosira
	TRINITY_DN839_c0_g1_i2.p1	458.332	-1.14363	0.172138	9.4e-12	1.06e-09	3V6	Thalassiosira
	TRINITY_DN1109945_c0_g1_i1.p1	30.1731	4.45266	0.681609	1.02e-11	1.13e-09	3V6	Thalassiosira
	TRINITY_DN228177_c0_g1_i4.p1	114.584	2.05078	0.316403	1.03e-11	1.13e-09	3V6	Thalassiosira
	TRINITY_DN133987_c0_g1_i2.p1	135.061	1.67535	0.26015	2.03e-11	2.2e-09	3V6	Thalassiosira
	TRINITY_DN6428448_c0_g1_i1.p1	65.448	2.52701	0.397054	2.12e-11	2.27e-09	3V6	Thalassiosira
	TRINITY_DN145842_c0_g1_i2.p1	62.6613	2.4329	0.384419	2.39e-11	2.52e-09	3V6	Thalassiosira
	TRINITY_DN3197502_c0_g1_i1.p1	43.4195	3.09267	0.490495	2.84e-11	2.96e-09	3V6	Thalassiosira
	TRINITY_DN4330971_c0_g1_i1.p1	244.966	1.30456	0.203932	3.88e-11	4e-09	3V6	Thalassiosira
	TRINITY_DN77820_c0_g1_i3.p1	95.3717	2.02758	0.324565	4.9e-11	4.99e-09	3V6	Thalassiosira
	TRINITY_DN191495_c0_g1_i1.p2	29.0978	3.77925	0.608062	7.33e-11	7.37e-09	3V6	Thalassiosira
	TRINITY_DN232109_c0_g1_i1.p1	133.4	1.87714	0.302653	7.43e-11	7.39e-09	3V6	Thalassiosira
	TRINITY_DN11655_c0_g1_i6.p1	38.9557	2.78362	0.458117	1.22e-10	1.19e-08	3V6	Thalassiosira
	TRINITY_DN259428_c0_g1_i2.p1	28.5088	-3.79175	0.622798	1.27e-10	1.23e-08	3V6	Thalassiosira
	TRINITY_DN51664_c0_g1_i15.p1	83.4198	1.83982	0.30351	1.82e-10	1.74e-08	3V6	Thalassiosira
	TRINITY_DN405512_c0_g1_i1.p1	43.6559	2.61206	0.435291	1.97e-10	1.86e-08	3V6	Thalassiosira
	TRINITY_DN13968_c0_g1_i14.p1	824.647	-1.01085	0.163536	2.37e-10	2.22e-08	3V6	Thalassiosira
	TRINITY_DN77820_c0_g1_i14.p1	58.3675	2.40589	0.405312	2.92e-10	2.7e-08	3V6	Thalassiosira
	TRINITY_DN956237_c0_g1_i1.p1	140.03	1.46139	0.24162	2.94e-10	2.7e-08	3V6	Thalassiosira
	TRINITY_DN237804_c0_g1_i3.p1	24.358	8.7405	2.75646	3.07e-10	2.79e-08	3V6	Thalassiosira
	TRINITY_DN111409_c0_g1_i2.p1	35.4249	3.07641	0.521853	3.61e-10	3.24e-08	3V6	Thalassiosira
	TRINITY_DN41825_c0_g1_i16.p1	49.9394	2.36124	0.399703	3.78e-10	3.36e-08	3V6	Thalassiosira
	TRINITY_DN133987_c0_g2_i2.p1	51.7046	2.59001	0.439622	4.12e-10	3.62e-08	3V6	Thalassiosira
	TRINITY_DN7830_c1_g2_i3.p1	317.016	-1.13695	0.189181	5.71e-10	4.97e-08	3V6	Thalassiosira
	TRINITY_DN17172_c0_g1_i8.p1	101.8	-1.60264	0.271275	5.98e-10	5.14e-08	3V6	Thalassiosira
	TRINITY_DN121745_c0_g1_i10.p1	24.3888	4.35258	0.737736	6.76e-10	5.76e-08	3V6	Thalassiosira
	TRINITY_DN4548_c0_g2_i2.p1	575.865	-0.967363	0.162063	9.13e-10	7.69e-08	3V6	Thalassiosira
	TRINITY_DN142884_c0_g1_i1.p1	28.1195	3.4798	0.602842	1.02e-09	8.48e-08	3V6	Thalassiosira
	TRINITY_DN158268_c0_g1_i11.p1	31.6065	3.21434	0.564786	1.23e-09	1.01e-07	3V6	Thalassiosira
	TRINITY_DN2103735_c0_g2_i2.p1	30.8711	6.17798	1.04457	3.19e-09	2.61e-07	3V6	Thalassiosira
	TRINITY_DN329725_c0_g1_i1.p1	43.5831	2.71201	0.493486	3.33e-09	2.7e-07	3V6	Thalassiosira
	TRINITY_DN6126713_c0_g1_i1.p1	29.2434	3.07621	0.564969	4.94e-09	3.97e-07	3V6	Thalassiosira
	TRINITY_DN36634_c0_g1_i4.p1	290.312	-1.04169	0.184972	6.16e-09	4.9e-07	3V6	Thalassiosira
	TRINITY_DN63700_c1_g1_i1.p1	324.868	1.37145	0.248007	6.92e-09	5.44e-07	3V6	Thalassiosira
	TRINITY_DN287923_c0_g1_i1.p1	18.2764	8.20667	2.72804	7.53e-09	5.88e-07	3V6	Thalassiosira
	TRINITY_DN336302_c0_g1_i8.p1	30.4294	2.89493	0.539541	7.87e-09	6.08e-07	3V6	Thalassiosira
	TRINITY_DN185391_c0_g1_i6.p1	135.487	1.51007	0.278242	1.03e-08	7.92e-07	3V6	Thalassiosira
	TRINITY_DN220471_c0_g1_i1.p1	22.1398	-3.492	0.659146	1.14e-08	8.68e-07	3V6	Thalassiosira
	TRINITY_DN35848_c0_g1_i1.p1	76.8395	1.91721	0.360808	1.3e-08	9.71e-07	3V6	Thalassiosira
	TRINITY_DN603095_c0_g1_i1.p1	35.1323	-2.87146	0.551704	1.3e-08	9.71e-07	3V6	Thalassiosira
	TRINITY_DN1078240_c0_g1_i1.p1	28.6413	2.81702	0.536944	1.66e-08	1.23e-06	3V6	Thalassiosira
	TRINITY_DN208727_c0_g1_i1.p1	20.0959	-4.0984	0.775394	1.76e-08	1.29e-06	3V6	Thalassiosira
	TRINITY_DN132639_c0_g1_i25.p1	43.0298	2.31873	0.441855	1.83e-08	1.32e-06	3V6	Thalassiosira
	TRINITY_DN16311_c0_g1_i1.p1	57.1001	2.21541	0.425485	1.85e-08	1.33e-06	3V6	Thalassiosira
	TRINITY_DN102403_c0_g1_i1.p2	65.3313	1.79556	0.343573	2.54e-08	1.81e-06	3V6	Thalassiosira
	TRINITY_DN2096_c1_g1_i2.p1	66.4715	-1.74325	0.334044	2.59e-08	1.83e-06	3V6	Thalassiosira
	TRINITY_DN110551_c0_g1_i1.p1	28.3594	3.5471	0.690288	2.63e-08	1.84e-06	3V6	Thalassiosira
	TRINITY_DN1491060_c0_g1_i1.p2	102.569	-1.51791	0.290047	2.92e-08	2.03e-06	3V6	Thalassiosira
	TRINITY_DN139187_c0_g1_i1.p3	40.5206	2.22744	0.435036	3.2e-08	2.21e-06	3V6	Thalassiosira
	TRINITY_DN582152_c0_g1_i2.p2	38.0573	2.34921	0.460293	3.4e-08	2.33e-06	3V6	Thalassiosira
	TRINITY_DN126811_c0_g1_i3.p1	24.1354	3.41365	0.670225	3.44e-08	2.33e-06	3V6	Thalassiosira
	TRINITY_DN169164_c0_g1_i1.p1	22.5298	3.33198	0.654668	3.99e-08	2.69e-06	3V6	Thalassiosira
	TRINITY_DN6107851_c0_g1_i1.p1	119.505	1.43147	0.274947	4.1e-08	2.74e-06	3V6	Thalassiosira
	TRINITY_DN181196_c0_g1_i3.p1	26.1277	3.29337	0.651782	4.13e-08	2.74e-06	3V6	Thalassiosira
	TRINITY_DN196467_c0_g1_i4.p1	297.312	1.29382	0.247737	4.21e-08	2.76e-06	3V6	Thalassiosira
	TRINITY_DN1166238_c0_g1_i3.p1	70.706	1.98541	0.390331	4.39e-08	2.86e-06	3V6	Thalassiosira
	TRINITY_DN1027219_c0_g1_i1.p1	20.8142	3.85959	0.75907	4.87e-08	3.15e-06	3V6	Thalassiosira
	TRINITY_DN65357_c0_g1_i5.p1	46.0972	2.04297	0.404198	5e-08	3.21e-06	3V6	Thalassiosira
	TRINITY_DN1105_c0_g1_i3.p1	105.976	1.47086	0.286704	5.49e-08	3.5e-06	3V6	Thalassiosira
	TRINITY_DN7821_c0_g1_i6.p1	84.4917	2.09948	0.42167	6.55e-08	4.14e-06	3V6	Thalassiosira
	TRINITY_DN1551766_c0_g1_i1.p1	59.6508	-1.97672	0.395671	7.07e-08	4.44e-06	3V6	Thalassiosira
	TRINITY_DN108858_c0_g1_i2.p1	23.0044	2.99047	0.603057	7.44e-08	4.6e-06	3V6	Thalassiosira
	TRINITY_DN939239_c0_g1_i1.p1	19.0168	4.89693	0.946713	7.4e-08	4.6e-06	3V6	Thalassiosira
	TRINITY_DN293349_c0_g1_i1.p1	18.2195	4.41782	0.871077	7.6e-08	4.66e-06	3V6	Thalassiosira
	TRINITY_DN299005_c0_g1_i4.p1	28.7804	3.01699	0.617183	8.86e-08	5.4e-06	3V6	Thalassiosira
	TRINITY_DN2970_c0_g1_i2.p1	180.637	-1.28539	0.253272	9.16e-08	5.54e-06	3V6	Thalassiosira
	TRINITY_DN25376_c0_g1_i11.p1	93.8288	1.46285	0.290022	9.31e-08	5.59e-06	3V6	Thalassiosira
	TRINITY_DN104500_c0_g1_i1.p1	45.9714	2.06503	0.418009	9.96e-08	5.88e-06	3V6	Thalassiosira
	TRINITY_DN1464238_c0_g1_i1.p1	20.7867	3.31169	0.676256	1e-07	5.88e-06	3V6	Thalassiosira
	TRINITY_DN37858_c0_g1_i3.p1	20.1116	-3.46173	0.710306	1e-07	5.88e-06	3V6	Thalassiosira
	TRINITY_DN180998_c0_g1_i1.p1	60.4214	-1.74934	0.353418	1.02e-07	5.98e-06	3V6	Thalassiosira
	TRINITY_DN499_c0_g1_i10.p3	244.694	1.30856	0.26113	1.27e-07	7.35e-06	3V6	Thalassiosira
	TRINITY_DN63700_c0_g1_i8.p1	196.224	1.41781	0.285101	1.32e-07	7.59e-06	3V6	Thalassiosira
	TRINITY_DN60254_c0_g2_i4.p1	376.359	1.19413	0.237057	1.34e-07	7.69e-06	3V6	Thalassiosira
	TRINITY_DN712428_c1_g1_i1.p2	274.127	-0.996604	0.196048	1.35e-07	7.69e-06	3V6	Thalassiosira
	TRINITY_DN3176901_c0_g1_i1.p1	87.3256	1.4229	0.286135	1.4e-07	7.86e-06	3V6	Thalassiosira
	TRINITY_DN39086_c0_g1_i2.p1	39.6895	-2.04568	0.421632	1.41e-07	7.86e-06	3V6	Thalassiosira
	TRINITY_DN560744_c0_g1_i2.p1	22.2224	-3.32691	0.693999	1.41e-07	7.86e-06	3V6	Thalassiosira
	TRINITY_DN1267873_c0_g1_i1.p1	47.73	2.19632	0.456316	1.54e-07	8.5e-06	3V6	Thalassiosira
	TRINITY_DN960700_c0_g1_i2.p1	42.9874	2.22279	0.465538	1.68e-07	9.24e-06	3V6	Thalassiosira
	TRINITY_DN184154_c0_g1_i1.p1	17.9766	4.35886	0.905405	2.16e-07	1.18e-05	3V6	Thalassiosira
	TRINITY_DN450671_c0_g1_i16.p1	21.9765	3.0164	0.636923	2.21e-07	1.2e-05	3V6	Thalassiosira
	TRINITY_DN15482_c0_g1_i3.p1	71.6156	1.71696	0.35664	2.26e-07	1.21e-05	3V6	Thalassiosira
	TRINITY_DN173757_c0_g1_i11.p1	24.1475	2.9225	0.621426	2.33e-07	1.24e-05	3V6	Thalassiosira
	TRINITY_DN2067337_c0_g1_i9.p1	18.957	4.8474	0.994628	2.33e-07	1.24e-05	3V6	Thalassiosira
	TRINITY_DN77785_c0_g1_i1.p2	533.768	-0.945041	0.190017	2.59e-07	1.37e-05	3V6	Thalassiosira
	TRINITY_DN7376768_c0_g1_i1.p1	31.6765	2.60195	0.557633	2.64e-07	1.39e-05	3V6	Thalassiosira
	TRINITY_DN137254_c0_g1_i1.p1	17.3179	4.31747	0.900683	2.72e-07	1.41e-05	3V6	Thalassiosira
	TRINITY_DN63006_c0_g1_i2.p1	43.1705	2.00966	0.425859	2.71e-07	1.41e-05	3V6	Thalassiosira
	TRINITY_DN295775_c0_g1_i12.p1	37.3287	2.013	0.428039	3.13e-07	1.61e-05	3V6	Thalassiosira
	TRINITY_DN614322_c0_g1_i1.p1	18.6047	3.70104	0.786562	3.39e-07	1.73e-05	3V6	Thalassiosira
	TRINITY_DN169215_c1_g1_i1.p1	44.8998	1.88604	0.400355	3.48e-07	1.77e-05	3V6	Thalassiosira
	TRINITY_DN845818_c0_g1_i1.p1	16.9378	4.6768	0.975342	3.68e-07	1.86e-05	3V6	Thalassiosira
	TRINITY_DN1723169_c0_g1_i1.p1	27.9246	2.36116	0.511621	4.03e-07	2.03e-05	3V6	Thalassiosira
	TRINITY_DN5640_c0_g1_i4.p1	23.5794	2.61228	0.568944	4.4e-07	2.2e-05	3V6	Thalassiosira
	TRINITY_DN236529_c0_g1_i5.p1	26.2899	2.81008	0.620897	4.8e-07	2.38e-05	3V6	Thalassiosira
	TRINITY_DN397152_c0_g1_i1.p1	180	1.24769	0.262457	5.02e-07	2.48e-05	3V6	Thalassiosira
	TRINITY_DN5655_c0_g1_i20.p1	200.709	1.38986	0.297002	5.91e-07	2.9e-05	3V6	Thalassiosira
	TRINITY_DN2214069_c0_g1_i1.p1	28.289	2.32374	0.514566	6.57e-07	3.2e-05	3V6	Thalassiosira
	TRINITY_DN216425_c0_g1_i7.p1	16.5715	3.926	0.868296	7.56e-07	3.65e-05	3V6	Thalassiosira
	TRINITY_DN6298021_c0_g1_i1.p1	19.9799	3.14039	0.697945	7.53e-07	3.65e-05	3V6	Thalassiosira
	TRINITY_DN5127324_c0_g1_i1.p3	32.6297	2.38566	0.537321	8.84e-07	4.24e-05	3V6	Thalassiosira
	TRINITY_DN462581_c0_g1_i1.p1	36.1002	-2.02769	0.455266	9.14e-07	4.36e-05	3V6	Thalassiosira
	TRINITY_DN835_c0_g2_i2.p1	31.354	2.23625	0.505246	9.81e-07	4.65e-05	3V6	Thalassiosira
	TRINITY_DN285458_c1_g1_i1.p1	34.6576	2.3896	0.540949	1.02e-06	4.76e-05	3V6	Thalassiosira
	TRINITY_DN36673_c0_g1_i4.p1	29.6976	2.26823	0.51287	1.01e-06	4.76e-05	3V6	Thalassiosira
	TRINITY_DN59719_c0_g1_i1.p1	91.5766	-1.32873	0.290868	1.08e-06	5.05e-05	3V6	Thalassiosira
	TRINITY_DN6113583_c0_g1_i1.p2	284.817	0.975107	0.209353	1.22e-06	5.64e-05	3V6	Thalassiosira
	TRINITY_DN203196_c0_g1_i2.p1	32.1957	2.07861	0.470981	1.23e-06	5.68e-05	3V6	Thalassiosira
	TRINITY_DN203196_c2_g1_i1.p1	14.5889	5.76127	1.38773	1.38e-06	6.35e-05	3V6	Thalassiosira
	TRINITY_DN11283_c0_g1_i19.p1	52.6489	1.57463	0.353792	1.49e-06	6.78e-05	3V6	Thalassiosira
	TRINITY_DN118844_c0_g1_i2.p1	26.4825	2.30691	0.535319	1.62e-06	7.36e-05	3V6	Thalassiosira
	TRINITY_DN820336_c0_g2_i4.p1	9.15801	6.91692	2.6422	1.64e-06	7.38e-05	3V6	Thalassiosira
	TRINITY_DN254715_c0_g1_i2.p1	37.6984	2.31877	0.544949	1.8e-06	8.07e-05	3V6	Thalassiosira
	TRINITY_DN545465_c0_g1_i1.p1	185.214	-0.985384	0.215726	1.83e-06	8.12e-05	3V6	Thalassiosira
	TRINITY_DN54751_c0_g1_i14.p1	155.875	1.19683	0.265986	1.83e-06	8.12e-05	3V6	Thalassiosira
	TRINITY_DN115214_c0_g1_i8.p3	16.0476	3.4249	0.795713	1.95e-06	8.63e-05	3V6	Thalassiosira
	TRINITY_DN493388_c0_g1_i13.p1	290.124	1.14597	0.255163	2.02e-06	8.86e-05	3V6	Thalassiosira
	TRINITY_DN368660_c0_g1_i1.p1	111.22	1.35211	0.305162	2.05e-06	8.94e-05	3V6	Thalassiosira
	TRINITY_DN147755_c0_g1_i1.p1	9.54334	6.98421	2.67467	2.1e-06	9.13e-05	3V6	Thalassiosira
	TRINITY_DN3593358_c0_g1_i4.p1	26.4413	3.26625	0.776458	2.13e-06	9.19e-05	3V6	Thalassiosira
	TRINITY_DN79314_c0_g1_i1.p1	49.005	1.78495	0.413164	2.15e-06	9.25e-05	3V6	Thalassiosira
	TRINITY_DN15451_c0_g1_i9.p1	114.147	1.1594	0.259147	2.2e-06	9.42e-05	3V6	Thalassiosira
	TRINITY_DN235754_c0_g1_i8.p1	15.2518	5.06907	1.11096	2.33e-06	9.9e-05	3V6	Thalassiosira
	TRINITY_DN188735_c0_g1_i1.p1	13.3853	5.65522	1.396	2.49e-06	0.000105491	3V6	Thalassiosira
	TRINITY_DN111505_c0_g1_i1.p1	201.518	-0.951955	0.211614	2.61e-06	0.000109824	3V6	Thalassiosira
	TRINITY_DN918334_c0_g1_i4.p1	101.057	1.5159	0.350884	2.78e-06	0.000116523	3V6	Thalassiosira
	TRINITY_DN280617_c0_g1_i7.p1	29.5289	2.17531	0.521774	3.17e-06	0.000132387	3V6	Thalassiosira
	TRINITY_DN9084506_c0_g1_i1.p1	14.7545	4.998	1.11846	3.22e-06	0.000133479	3V6	Thalassiosira
	TRINITY_DN89967_c0_g1_i2.p1	16.1409	4.14843	0.992899	3.41e-06	0.000140684	3V6	Thalassiosira
	TRINITY_DN202146_c0_g1_i4.p1	50.6016	1.78248	0.425619	3.64e-06	0.000149587	3V6	Thalassiosira
	TRINITY_DN77820_c0_g1_i8.p1	46.3752	1.74822	0.415279	3.68e-06	0.000150371	3V6	Thalassiosira
	TRINITY_DN8755_c0_g1_i3.p2	30.7869	-1.92333	0.461564	3.85e-06	0.00015688	3V6	Thalassiosira
	TRINITY_DN110174_c1_g1_i1.p1	14.6332	-3.68804	0.90782	4e-06	0.00016135	3V6	Thalassiosira
	TRINITY_DN14782_c0_g1_i17.p1	28.6673	2.33341	0.568238	4e-06	0.00016135	3V6	Thalassiosira
	TRINITY_DN3369046_c1_g1_i1.p1	54.1847	1.6204	0.385768	4.25e-06	0.000170584	3V6	Thalassiosira
	TRINITY_DN141868_c0_g1_i1.p1	35.7676	2.04104	0.496407	4.29e-06	0.000171295	3V6	Thalassiosira
	TRINITY_DN202264_c0_g1_i2.p1	14.8698	-3.33756	0.816885	4.34e-06	0.000171514	3V6	Thalassiosira
	TRINITY_DN30107_c0_g1_i1.p1	93.7374	1.17657	0.272361	4.33e-06	0.000171514	3V6	Thalassiosira
	TRINITY_DN7225875_c0_g1_i1.p1	57.3296	-1.52028	0.361539	4.47e-06	0.00017578	3V6	Thalassiosira
	TRINITY_DN4069323_c0_g1_i1.p1	8.03702	6.65498	2.63567	4.55e-06	0.000178198	3V6	Thalassiosira
	TRINITY_DN43396_c0_g1_i1.p1	34.4282	2.1178	0.521069	4.67e-06	0.000182024	3V6	Thalassiosira
	TRINITY_DN369492_c0_g1_i1.p1	14.644	3.67862	0.903251	4.77e-06	0.000185268	3V6	Thalassiosira
	TRINITY_DN59349_c0_g1_i10.p1	89.9567	1.29563	0.304892	4.89e-06	0.000188802	3V6	Thalassiosira
	TRINITY_DN1546447_c0_g1_i1.p1	7.66361	-6.69448	2.69661	5.26e-06	0.000202357	3V6	Thalassiosira
	TRINITY_DN426851_c0_g1_i1.p1	16.2723	-3.04696	0.750389	5.49e-06	0.000210158	3V6	Thalassiosira
	TRINITY_DN245665_c0_g1_i4.p1	7.7787	6.59959	2.63643	5.69e-06	0.000216995	3V6	Thalassiosira
	TRINITY_DN6293867_c0_g1_i1.p1	7.90388	-6.73645	2.71818	5.89e-06	0.000223323	3V6	Thalassiosira
	TRINITY_DN107751_c0_g1_i3.p1	19.699	2.68552	0.672496	6.21e-06	0.000234407	3V6	Thalassiosira
	TRINITY_DN232564_c0_g1_i2.p1	13.8047	-3.21908	0.804124	6.35e-06	0.00023747	3V6	Thalassiosira
	TRINITY_DN911132_c0_g1_i1.p1	22.6386	2.54373	0.642259	6.34e-06	0.00023747	3V6	Thalassiosira
	TRINITY_DN560582_c0_g1_i1.p1	37.2359	1.84584	0.454472	6.55e-06	0.000244089	3V6	Thalassiosira
	TRINITY_DN881381_c0_g1_i3.p1	25.5991	-2.68545	0.672403	6.62e-06	0.000245348	3V6	Thalassiosira
	TRINITY_DN137618_c1_g1_i1.p1	27.1719	2.03416	0.507131	6.83e-06	0.000252063	3V6	Thalassiosira
	TRINITY_DN43086_c0_g1_i3.p1	16.723	2.87947	0.732429	7.43e-06	0.000273083	3V6	Thalassiosira
	TRINITY_DN37435_c0_g1_i5.p1	35.6306	-2.0342	0.512368	7.96e-06	0.000291351	3V6	Thalassiosira
	TRINITY_DN714508_c0_g1_i1.p1	23.8663	2.71084	0.692164	8.25e-06	0.000300558	3V6	Thalassiosira
	TRINITY_DN425_c0_g1_i10.p1	111.468	1.43636	0.352276	8.55e-06	0.000310098	3V6	Thalassiosira
	TRINITY_DN957258_c0_g1_i1.p1	56.6887	1.50018	0.370321	9.23e-06	0.000333277	3V6	Thalassiosira
	TRINITY_DN19736_c0_g1_i6.p2	23.3591	2.61481	0.684594	9.82e-06	0.000353152	3V6	Thalassiosira
	TRINITY_DN2276917_c0_g1_i2.p1	30.3051	1.94203	0.497217	1.09e-05	0.000390659	3V6	Thalassiosira
	TRINITY_DN326171_c0_g1_i11.p1	28.7457	1.94961	0.498268	1.13e-05	0.000402996	3V6	Thalassiosira
	TRINITY_DN37858_c0_g1_i9.p1	12.1963	-3.4893	0.897861	1.14e-05	0.00040343	3V6	Thalassiosira
	TRINITY_DN1241071_c0_g1_i1.p1	17.4616	-2.68842	0.699592	1.16e-05	0.000406701	3V6	Thalassiosira
	TRINITY_DN215553_c0_g1_i2.p1	18.9768	2.53113	0.655503	1.15e-05	0.000406701	3V6	Thalassiosira
	TRINITY_DN691588_c0_g1_i3.p1	12.2012	-4.1134	1.05626	1.22e-05	0.000426876	3V6	Thalassiosira
	TRINITY_DN1752343_c0_g1_i1.p1	18.0313	2.73357	0.719369	1.28e-05	0.000447718	3V6	Thalassiosira
	TRINITY_DN10865_c0_g1_i1.p1	12.4904	-3.57695	0.924495	1.38e-05	0.000479613	3V6	Thalassiosira
	TRINITY_DN195655_c0_g1_i7.p1	134.307	-1.05943	0.259462	1.41e-05	0.00048812	3V6	Thalassiosira
	TRINITY_DN116250_c1_g1_i4.p2	67.2131	-1.27452	0.318879	1.51e-05	0.000521869	3V6	Thalassiosira
	TRINITY_DN13805_c0_g3_i3.p2	47.7327	-1.72622	0.446485	1.53e-05	0.000523939	3V6	Thalassiosira
	TRINITY_DN141550_c0_g1_i4.p1	6.91214	6.33037	2.63803	1.56e-05	0.000532516	3V6	Thalassiosira
	TRINITY_DN44868_c0_g1_i5.p1	36.466	1.69891	0.439865	1.6e-05	0.000545517	3V6	Thalassiosira
	TRINITY_DN8142538_c0_g1_i1.p1	21.0762	-2.38381	0.639697	1.65e-05	0.000558994	3V6	Thalassiosira
	TRINITY_DN522437_c0_g1_i1.p1	12.0906	-4.0842	1.07581	1.66e-05	0.000561001	3V6	Thalassiosira
	TRINITY_DN134029_c1_g1_i3.p1	44.7565	-1.64636	0.427613	1.75e-05	0.000589566	3V6	Thalassiosira
	TRINITY_DN1511018_c0_g1_i4.p1	33.0212	1.92692	0.509745	1.78e-05	0.000597796	3V6	Thalassiosira
	TRINITY_DN147346_c0_g1_i1.p1	16.1815	-2.78471	0.749776	1.81e-05	0.000605286	3V6	Thalassiosira
	TRINITY_DN6402709_c0_g1_i1.p1	21.0199	-2.24706	0.607052	2.02e-05	0.000671943	3V6	Thalassiosira
	TRINITY_DN20627_c1_g1_i2.p1	28.77	-1.92072	0.513526	2.08e-05	0.000688574	3V6	Thalassiosira
	TRINITY_DN15565_c0_g1_i1.p2	11.3528	-4.62171	1.17338	2.14e-05	0.000705144	3V6	Thalassiosira
	TRINITY_DN192979_c0_g1_i4.p2	66.9681	-1.24787	0.318393	2.19e-05	0.000717544	3V6	Thalassiosira
	TRINITY_DN195360_c0_g1_i8.p1	27.4347	1.93611	0.517437	2.19e-05	0.000717544	3V6	Thalassiosira
	TRINITY_DN111363_c0_g1_i2.p1	19.276	2.38802	0.649821	2.23e-05	0.000727819	3V6	Thalassiosira
	TRINITY_DN159697_c0_g2_i7.p1	52.6339	1.45704	0.379821	2.32e-05	0.000754454	3V6	Thalassiosira
	TRINITY_DN382350_c1_g1_i1.p1	18.1723	-2.78682	0.781325	2.35e-05	0.000759096	3V6	Thalassiosira
	TRINITY_DN224148_c0_g1_i3.p1	225.511	0.909923	0.226255	2.36e-05	0.000760519	3V6	Thalassiosira
	TRINITY_DN215553_c0_g1_i5.p1	21.3143	2.24049	0.611108	2.58e-05	0.000824188	3V6	Thalassiosira
	TRINITY_DN2303363_c0_g1_i1.p2	141.655	1.11081	0.283017	2.58e-05	0.000824188	3V6	Thalassiosira
	TRINITY_DN182436_c0_g1_i13.p1	38.6849	1.80233	0.486305	2.64e-05	0.000840134	3V6	Thalassiosira
	TRINITY_DN1032554_c0_g1_i1.p1	15.1056	2.86188	0.79188	2.66e-05	0.00084437	3V6	Thalassiosira
	TRINITY_DN126712_c0_g1_i3.p1	43.5092	1.58243	0.420915	2.69e-05	0.000849425	3V6	Thalassiosira
	TRINITY_DN3731989_c0_g1_i1.p1	10.7697	-3.94995	1.06204	2.7e-05	0.000849425	3V6	Thalassiosira
	TRINITY_DN260611_c0_g1_i1.p1	6.23781	-6.24327	2.70119	2.73e-05	0.000855243	3V6	Thalassiosira
	TRINITY_DN481714_c0_g1_i1.p1	39.444	1.79213	0.484956	2.75e-05	0.000859658	3V6	Thalassiosira
	TRINITY_DN400429_c0_g1_i3.p1	9.55366	5.05339	1.4505	2.82e-05	0.000878097	3V6	Thalassiosira
	TRINITY_DN134654_c0_g1_i3.p2	9.65621	5.00816	1.45485	2.9e-05	0.000899992	3V6	Thalassiosira
	TRINITY_DN237804_c0_g1_i7.p1	6.30409	6.13718	2.63818	2.93e-05	0.000905113	3V6	Thalassiosira
	TRINITY_DN3806205_c0_g1_i2.p1	19.8998	2.51395	0.70245	2.97e-05	0.000915415	3V6	Thalassiosira
	TRINITY_DN1256248_c0_g1_i1.p2	128.369	1.06534	0.272904	3.01e-05	0.000921191	3V6	Thalassiosira
	TRINITY_DN240079_c0_g1_i2.p1	14.8483	-2.96336	0.842826	3.01e-05	0.000921191	3V6	Thalassiosira
	TRINITY_DN165872_c0_g1_i7.p1	25.3733	2.08061	0.570917	3.1e-05	0.000944398	3V6	Thalassiosira
	TRINITY_DN134797_c0_g1_i3.p1	74.508	1.15364	0.298408	3.12e-05	0.000947907	3V6	Thalassiosira
	TRINITY_DN1060198_c0_g1_i2.p1	6.53855	6.19394	2.66705	3.27e-05	0.000989744	3V6	Thalassiosira
	TRINITY_DN7119478_c0_g1_i1.p1	10.7273	-3.95174	1.07742	3.33e-05	0.00100176	3V6	Thalassiosira
	TRINITY_DN2486284_c0_g1_i1.p1	12.1773	-3.01156	0.841822	3.5e-05	0.00105145	3V6	Thalassiosira
	TRINITY_DN265835_c0_g1_i3.p1	26.1189	1.93237	0.538408	3.8e-05	0.00113608	3V6	Thalassiosira
	TRINITY_DN645328_c0_g1_i2.p1	19.9574	2.19016	0.616123	3.93e-05	0.00117108	3V6	Thalassiosira
	TRINITY_DN1760959_c0_g1_i5.p1	18.9236	2.7447	0.790936	4.01e-05	0.00118954	3V6	Thalassiosira
	TRINITY_DN203196_c0_g1_i10.p1	16.0464	2.42132	0.685181	4.02e-05	0.00118973	3V6	Thalassiosira
	TRINITY_DN157087_c6_g1_i1.p2	44.1299	-1.52594	0.416448	4.11e-05	0.00120624	3V6	Thalassiosira
	TRINITY_DN218132_c0_g1_i1.p1	25.8192	2.02954	0.568504	4.1e-05	0.00120624	3V6	Thalassiosira
	TRINITY_DN168313_c0_g1_i2.p1	36.1506	1.60784	0.439649	4.14e-05	0.00121121	3V6	Thalassiosira
	TRINITY_DN2089082_c0_g1_i3.p1	26.8945	1.92276	0.537275	4.21e-05	0.00122819	3V6	Thalassiosira
	TRINITY_DN2224550_c0_g1_i1.p1	6.14501	6.06879	2.65946	4.41e-05	0.00128103	3V6	Thalassiosira
	TRINITY_DN1702783_c0_g1_i1.p1	11.2597	4.41981	1.21441	4.56e-05	0.00132032	3V6	Thalassiosira
	TRINITY_DN5164_c0_g1_i19.p1	42.2959	1.47	0.401811	4.73e-05	0.00136633	3V6	Thalassiosira
	TRINITY_DN46406_c0_g1_i1.p1	10.5616	-3.81957	1.09577	4.94e-05	0.00142014	3V6	Thalassiosira
	TRINITY_DN7830_c1_g2_i5.p1	160.769	-0.933597	0.243542	5.02e-05	0.00144093	3V6	Thalassiosira
	TRINITY_DN1481261_c0_g1_i1.p1	9.06447	4.91046	1.48207	5.07e-05	0.00144815	3V6	Thalassiosira
	TRINITY_DN114979_c0_g1_i2.p1	14.0307	-2.89902	0.836734	5.13e-05	0.00146038	3V6	Thalassiosira
	TRINITY_DN143189_c0_g1_i1.p1	10.1119	-3.81819	1.08569	5.33e-05	0.00151296	3V6	Thalassiosira
	TRINITY_DN4349575_c0_g1_i1.p1	48.7166	-1.34489	0.36765	5.35e-05	0.00151414	3V6	Thalassiosira
	TRINITY_DN17008_c0_g1_i2.p1	231.653	0.769839	0.198427	5.38e-05	0.00151666	3V6	Thalassiosira
	TRINITY_DN1017897_c0_g1_i3.p1	41.27	1.53888	0.429398	5.58e-05	0.00156814	3V6	Thalassiosira
	TRINITY_DN218656_c0_g1_i2.p1	24.4987	2.10395	0.610372	5.6e-05	0.00156873	3V6	Thalassiosira
	TRINITY_DN107799_c0_g2_i2.p1	15.9701	2.5205	0.736308	5.69e-05	0.00158823	3V6	Thalassiosira
	TRINITY_DN120058_c0_g1_i1.p1	14.9117	-2.71368	0.792025	6e-05	0.00166888	3V6	Thalassiosira
	TRINITY_DN407487_c0_g1_i1.p1	211.082	0.764896	0.198915	6.26e-05	0.00173453	3V6	Thalassiosira
	TRINITY_DN137581_c0_g1_i5.p1	20.3852	2.1719	0.636865	6.32e-05	0.00174737	3V6	Thalassiosira
	TRINITY_DN5205702_c0_g1_i1.p1	5.5823	-5.976	2.70791	6.36e-05	0.00175128	3V6	Thalassiosira
	TRINITY_DN1531232_c0_g1_i1.p1	5.75927	-6.03064	2.72955	6.54e-05	0.00179436	3V6	Thalassiosira
	TRINITY_DN129363_c1_g1_i2.p1	16.5035	-2.58269	0.776672	6.95e-05	0.00187671	3V6	Thalassiosira
	TRINITY_DN152266_c0_g1_i10.p1	29.8925	-1.83351	0.534839	6.95e-05	0.00187671	3V6	Thalassiosira
	TRINITY_DN2594644_c0_g1_i2.p1	31.8834	-1.76935	0.510681	6.92e-05	0.00187671	3V6	Thalassiosira
	TRINITY_DN57067_c0_g1_i1.p1	18.3556	2.4669	0.73637	6.91e-05	0.00187671	3V6	Thalassiosira
	TRINITY_DN724915_c0_g1_i1.p2	23.8699	-1.96429	0.575542	6.95e-05	0.00187671	3V6	Thalassiosira
	TRINITY_DN230303_c0_g1_i1.p1	5.55613	-5.95072	2.71292	7.03e-05	0.00189265	3V6	Thalassiosira
	TRINITY_DN499_c0_g1_i3.p1	108.042	1.06683	0.289222	7.05e-05	0.00189292	3V6	Thalassiosira
	TRINITY_DN568685_c0_g1_i12.p1	17.6244	2.20895	0.65458	7.26e-05	0.00194074	3V6	Thalassiosira
	TRINITY_DN550539_c0_g1_i1.p1	86.7898	1.23747	0.345391	8.23e-05	0.00219392	3V6	Thalassiosira
	TRINITY_DN392607_c0_g1_i2.p1	21.063	2.03795	0.60909	8.28e-05	0.00219984	3V6	Thalassiosira
	TRINITY_DN699861_c0_g1_i1.p1	11.7355	-2.84723	0.864885	8.34e-05	0.00220842	3V6	Thalassiosira
	TRINITY_DN13968_c0_g1_i7.p1	5.4583	-5.91868	2.72367	8.4e-05	0.00221679	3V6	Thalassiosira
	TRINITY_DN303014_c0_g1_i4.p1	80.6113	1.10598	0.304465	8.42e-05	0.00221679	3V6	Thalassiosira
	TRINITY_DN101479_c0_g1_i3.p1	15.989	2.28864	0.686438	8.58e-05	0.00225082	3V6	Thalassiosira
	TRINITY_DN4294850_c0_g1_i1.p1	45.0039	-1.32664	0.375653	8.86e-05	0.00231707	3V6	Thalassiosira
	TRINITY_DN141770_c0_g1_i1.p1	12.6882	-2.72394	0.838746	8.89e-05	0.00231914	3V6	Thalassiosira
	TRINITY_DN172667_c0_g1_i13.p1	35.161	1.50908	0.435086	9.13e-05	0.00237321	3V6	Thalassiosira
	TRINITY_DN18958_c0_g1_i3.p1	21.5365	2.09358	0.632115	9.19e-05	0.00238092	3V6	Thalassiosira
	TRINITY_DN580360_c0_g2_i2.p1	27.3491	-1.67895	0.492764	9.29e-05	0.00240012	3V6	Thalassiosira
	TRINITY_DN7113214_c0_g1_i1.p1	42.4327	1.5504	0.453153	9.5e-05	0.0024471	3V6	Thalassiosira
	TRINITY_DN603086_c0_g2_i2.p1	16.4206	2.2855	0.697499	9.79e-05	0.0025052	3V6	Thalassiosira
	TRINITY_DN928926_c0_g1_i1.p1	14.9072	-2.34299	0.715269	9.77e-05	0.0025052	3V6	Thalassiosira
	TRINITY_DN111593_c0_g1_i2.p1	6.04951	5.94469	2.72386	9.87e-05	0.00251919	3V6	Thalassiosira
	TRINITY_DN290700_c0_g1_i1.p1	10.2257	3.79315	1.12572	9.99e-05	0.00254155	3V6	Thalassiosira
	TRINITY_DN1511254_c0_g1_i1.p1	5.43349	5.7694	2.66538	0.000100395	0.00254649	3V6	Thalassiosira
	TRINITY_DN409349_c0_g1_i2.p1	29.3793	1.65124	0.485363	0.000101909	0.00257706	3V6	Thalassiosira
	TRINITY_DN80286_c0_g1_i1.p1	16.7222	2.49958	0.776545	0.000102281	0.00257865	3V6	Thalassiosira
	TRINITY_DN367605_c0_g1_i4.p1	13.9955	2.41417	0.739868	0.000104152	0.00261792	3V6	Thalassiosira
	TRINITY_DN835_c0_g2_i3.p1	9.98862	3.37373	1.01704	0.000104511	0.00261904	3V6	Thalassiosira
	TRINITY_DN825629_c0_g1_i1.p2	5.36991	5.75837	2.66732	0.000105743	0.00264199	3V6	Thalassiosira
	TRINITY_DN539873_c0_g1_i1.p1	14.7584	3.06027	0.966782	0.000107792	0.00268515	3V6	Thalassiosira
	TRINITY_DN3662_c0_g1_i6.p1	19.3765	2.27312	0.700607	0.000108858	0.00270364	3V6	Thalassiosira
	TRINITY_DN221916_c0_g1_i1.p1	8.26895	4.66876	1.52603	0.000110292	0.00273112	3V6	Thalassiosira
	TRINITY_DN635797_c0_g1_i1.p1	48.1355	1.3993	0.406417	0.000111657	0.0027486	3V6	Thalassiosira
	TRINITY_DN765770_c0_g1_i2.p1	24.8816	-2.09004	0.639721	0.000111481	0.0027486	3V6	Thalassiosira
	TRINITY_DN3662_c0_g1_i1.p1	10.598	3.09368	0.956598	0.000113571	0.0027875	3V6	Thalassiosira
	TRINITY_DN102844_c0_g1_i8.p1	65.7827	-1.11932	0.316461	0.000116785	0.00285797	3V6	Thalassiosira
	TRINITY_DN13863_c0_g1_i12.p1	19.0619	-2.21686	0.694924	0.000117419	0.0028651	3V6	Thalassiosira
	TRINITY_DN257090_c0_g1_i6.p1	425.989	-0.670434	0.180789	0.000123526	0.00299658	3V6	Thalassiosira
	TRINITY_DN705139_c0_g1_i1.p1	13.1485	2.8121	0.878586	0.000123344	0.00299658	3V6	Thalassiosira
	TRINITY_DN139803_c0_g1_i1.p1	5.54292	-5.8876	2.77145	0.000124325	0.00300724	3V6	Thalassiosira
	TRINITY_DN1093660_c0_g1_i1.p1	21.8662	-1.80882	0.548311	0.000124978	0.00301428	3V6	Thalassiosira
	TRINITY_DN3664127_c0_g1_i3.p3	54.8857	1.2502	0.361581	0.000126882	0.00305139	3V6	Thalassiosira
	TRINITY_DN571816_c0_g1_i2.p1	22.9439	1.79503	0.544383	0.000128352	0.00307166	3V6	Thalassiosira
	TRINITY_DN782998_c0_g1_i1.p1	5.18514	-5.77538	2.73574	0.000128461	0.00307166	3V6	Thalassiosira
	TRINITY_DN200623_c0_g1_i9.p1	12.0815	2.83265	0.894613	0.000135241	0.00322454	3V6	Thalassiosira
	TRINITY_DN2068228_c0_g1_i1.p1	17.609	2.12991	0.663796	0.000137103	0.00325962	3V6	Thalassiosira
	TRINITY_DN499_c0_g1_i1.p2	17.8965	2.11209	0.661077	0.000137733	0.00326529	3V6	Thalassiosira
	TRINITY_DN111267_c0_g1_i11.p1	137.666	1.20801	0.351361	0.000145581	0.00344157	3V6	Thalassiosira
	TRINITY_DN230749_c0_g1_i3.p1	26.8313	2.00199	0.625762	0.00014976	0.00353036	3V6	Thalassiosira
	TRINITY_DN202478_c0_g1_i13.p1	33.6981	1.54916	0.46683	0.000151253	0.00355552	3V6	Thalassiosira
	TRINITY_DN110815_c0_g1_i1.p1	68.6001	1.28176	0.378536	0.000155973	0.00365616	3V6	Thalassiosira
	TRINITY_DN345584_c1_g1_i6.p1	38.0321	1.47001	0.443607	0.000156533	0.00365902	3V6	Thalassiosira
	TRINITY_DN573433_c0_g1_i1.p1	25.8869	1.78397	0.553304	0.000158278	0.00368948	3V6	Thalassiosira
	TRINITY_DN286578_c0_g1_i4.p1	9.63685	-3.06141	0.971367	0.000160611	0.00373342	3V6	Thalassiosira
	TRINITY_DN146182_c1_g1_i4.p1	317.937	0.779512	0.216741	0.000162739	0.00377237	3V6	Thalassiosira
	TRINITY_DN25949_c0_g1_i2.p1	21.3467	2.04443	0.650491	0.000164902	0.00381193	3V6	Thalassiosira
	TRINITY_DN112564_c0_g1_i1.p1	23.9724	1.74083	0.540083	0.000169474	0.00389603	3V6	Thalassiosira
	TRINITY_DN37479_c0_g2_i1.p1	8.79022	-4.03286	1.2529	0.000169144	0.00389603	3V6	Thalassiosira
	TRINITY_DN835_c0_g1_i1.p1	31.7157	1.94984	0.615127	0.000171997	0.00394318	3V6	Thalassiosira
	TRINITY_DN143866_c0_g1_i1.p1	8.72294	-4.16259	1.25665	0.000180717	0.00413172	3V6	Thalassiosira
	TRINITY_DN251708_c0_g1_i1.p1	90.5947	1.0928	0.319923	0.000187369	0.00427212	3V6	Thalassiosira
	TRINITY_DN8287363_c0_g1_i1.p1	12.6337	-2.62657	0.876822	0.000189697	0.0043134	3V6	Thalassiosira
	TRINITY_DN1469445_c0_g1_i10.p1	14.569	2.50439	0.830633	0.000195653	0.00443675	3V6	Thalassiosira
	TRINITY_DN289799_c0_g1_i1.p1	26.7781	1.57336	0.48823	0.00019925	0.00450607	3V6	Thalassiosira
	TRINITY_DN183954_c0_g1_i7.p1	9.02615	4.03014	1.26427	0.000205921	0.00464436	3V6	Thalassiosira
	TRINITY_DN286666_c0_g1_i1.p1	4.89294	5.52192	2.68979	0.000207173	0.00464748	3V6	Thalassiosira
	TRINITY_DN635057_c0_g1_i1.p1	11.2831	2.91483	0.961924	0.000206714	0.00464748	3V6	Thalassiosira
	TRINITY_DN198721_c0_g1_i1.p1	7.20888	-4.47464	1.56639	0.000208203	0.00465805	3V6	Thalassiosira
	TRINITY_DN1256185_c0_g1_i2.p1	7.30235	-4.47185	1.57228	0.000212368	0.00473854	3V6	Thalassiosira
	TRINITY_DN4408871_c0_g1_i1.p1	4.78169	5.46346	2.67641	0.000214134	0.00476052	3V6	Thalassiosira
	TRINITY_DN951260_c0_g1_i5.p1	12.3918	-2.54258	0.844122	0.000214494	0.00476052	3V6	Thalassiosira
	TRINITY_DN140814_c0_g1_i1.p1	9.6801	2.95164	0.966476	0.000216565	0.00476608	3V6	Thalassiosira
	TRINITY_DN37396_c0_g1_i10.p1	16.1091	-2.4457	0.803685	0.000215917	0.00476608	3V6	Thalassiosira
	TRINITY_DN76590_c0_g1_i4.p1	11.8207	2.68915	0.900907	0.000216378	0.00476608	3V6	Thalassiosira
	TRINITY_DN784771_c0_g1_i2.p1	101.26	0.914938	0.264508	0.00021703	0.00476608	3V6	Thalassiosira
	TRINITY_DN162090_c0_g1_i4.p1	19.064	2.45065	0.82333	0.000222748	0.00487882	3V6	Thalassiosira
	TRINITY_DN663334_c0_g1_i1.p1	20.609	-1.95402	0.629154	0.000223537	0.00488329	3V6	Thalassiosira
	TRINITY_DN335403_c0_g1_i1.p1	4.72207	5.43987	2.67551	0.000224414	0.00488964	3V6	Thalassiosira
	TRINITY_DN215907_c0_g1_i1.p1	28.6649	1.69117	0.537199	0.000225873	0.00490862	3V6	Thalassiosira
	TRINITY_DN1245792_c0_g1_i1.p1	19.6235	1.8863	0.609189	0.000229183	0.00493184	3V6	Thalassiosira
	TRINITY_DN249413_c0_g1_i10.p1	27.5923	1.77603	0.572996	0.000229306	0.00493184	3V6	Thalassiosira
	TRINITY_DN347745_c0_g1_i3.p1	4.60614	-5.5065	2.73225	0.000227927	0.00493184	3V6	Thalassiosira
	TRINITY_DN718513_c0_g2_i1.p1	8.98421	3.47219	1.13693	0.000228147	0.00493184	3V6	Thalassiosira
	TRINITY_DN8184611_c0_g1_i1.p1	4.76582	5.45845	2.68738	0.000232095	0.00497899	3V6	Thalassiosira
	TRINITY_DN188939_c0_g1_i9.p1	34.4709	1.88086	0.610744	0.000234857	0.00498698	3V6	Thalassiosira
	TRINITY_DN217833_c0_g1_i1.p1	21.7364	-1.72674	0.551501	0.0002333	0.00498698	3V6	Thalassiosira
	TRINITY_DN234158_c0_g1_i1.p1	7.26757	4.40131	1.55705	0.000234002	0.00498698	3V6	Thalassiosira
	TRINITY_DN3164549_c0_g1_i1.p1	5.23473	5.60727	2.74566	0.000234511	0.00498698	3V6	Thalassiosira
	TRINITY_DN121266_c0_g1_i2.p1	10.4036	-2.94882	0.975212	0.000236628	0.0050066	3V6	Thalassiosira
	TRINITY_DN2826220_c0_g1_i1.p1	23.8208	1.70956	0.543837	0.000236981	0.0050066	3V6	Thalassiosira
	TRINITY_DN5140355_c0_g1_i1.p1	4.84522	5.48445	2.70235	0.00023936	0.00504409	3V6	Thalassiosira
	TRINITY_DN156217_c0_g1_i2.p1	498.891	0.596002	0.167124	0.000242207	0.00507498	3V6	Thalassiosira
	TRINITY_DN1700362_c0_g1_i2.p1	15.3696	-2.22396	0.73402	0.000243258	0.00507498	3V6	Thalassiosira
	TRINITY_DN239919_c0_g1_i2.p1	8.76825	3.99015	1.26944	0.000243021	0.00507498	3V6	Thalassiosira
	TRINITY_DN358658_c0_g1_i1.p1	16.6043	2.11957	0.704769	0.000241498	0.00507498	3V6	Thalassiosira
	TRINITY_DN704319_c0_g1_i2.p1	8.72153	3.41086	1.13013	0.000253298	0.00527125	3V6	Thalassiosira
	TRINITY_DN1428220_c0_g1_i4.p1	58.0504	1.12523	0.339119	0.000257148	0.00533805	3V6	Thalassiosira
	TRINITY_DN23744_c0_g1_i20.p1	60.97	1.22846	0.37515	0.000260524	0.00539472	3V6	Thalassiosira
	TRINITY_DN3849762_c0_g1_i1.p2	23.156	-1.71632	0.557316	0.000264181	0.00545221	3V6	Thalassiosira
	TRINITY_DN517410_c0_g1_i1.p1	33.5429	1.53075	0.485303	0.000264607	0.00545221	3V6	Thalassiosira
	TRINITY_DN143414_c0_g1_i1.p1	43.4574	1.68706	0.549538	0.000280935	0.00577438	3V6	Thalassiosira
	TRINITY_DN384849_c0_g1_i1.p1	113.59	1.01107	0.302751	0.00028196	0.00578122	3V6	Thalassiosira
	TRINITY_DN603982_c0_g1_i1.p1	11.3576	-2.42251	0.820888	0.000284085	0.00581052	3V6	Thalassiosira
	TRINITY_DN103568_c0_g1_i5.p1	25.537	-1.64944	0.536088	0.000287508	0.00583761	3V6	Thalassiosira
	TRINITY_DN1279469_c0_g1_i1.p1	4.44937	-5.41418	2.74124	0.000287425	0.00583761	3V6	Thalassiosira
	TRINITY_DN208962_c0_g1_i6.p1	17.871	1.94592	0.646789	0.000287316	0.00583761	3V6	Thalassiosira
	TRINITY_DN43494_c0_g1_i3.p1	56.5455	1.14674	0.350235	0.000291097	0.00589613	3V6	Thalassiosira
	TRINITY_DN76590_c0_g1_i1.p1	12.3675	2.62113	0.902022	0.000298752	0.00603652	3V6	Thalassiosira
	TRINITY_DN46494_c0_g1_i10.p1	46.9068	-1.18801	0.367175	0.000302753	0.00610259	3V6	Thalassiosira
	TRINITY_DN207717_c0_g1_i1.p1	6.81837	4.27797	1.55841	0.00030448	0.00611703	3V6	Thalassiosira
	TRINITY_DN69190_c0_g1_i1.p1	42.1155	-1.30196	0.407724	0.000304935	0.00611703	3V6	Thalassiosira
	TRINITY_DN742936_c0_g1_i7.p1	26.6172	1.6324	0.532051	0.00031807	0.00636521	3V6	Thalassiosira
	TRINITY_DN2271130_c0_g1_i6.p1	18.8556	1.84131	0.611979	0.000323908	0.00643574	3V6	Thalassiosira
	TRINITY_DN5139250_c0_g1_i1.p2	5.39393	5.54891	2.79981	0.00032389	0.00643574	3V6	Thalassiosira
	TRINITY_DN819128_c0_g1_i2.p1	243.364	0.799864	0.235043	0.000322664	0.00643574	3V6	Thalassiosira
	TRINITY_DN136652_c0_g1_i3.p1	9.6427	3.21939	1.10638	0.000330364	0.00654843	3V6	Thalassiosira
	TRINITY_DN162671_c0_g2_i2.p1	8.33405	-3.35303	1.16032	0.000331513	0.00655562	3V6	Thalassiosira
	TRINITY_DN381311_c1_g1_i1.p1	11.2587	-2.52812	0.885659	0.000347402	0.00685359	3V6	Thalassiosira
	TRINITY_DN210305_c0_g1_i3.p1	48.722	1.19084	0.371996	0.000351126	0.00691073	3V6	Thalassiosira
	TRINITY_DN228024_c0_g1_i2.p1	76.8264	-0.977969	0.297398	0.000363382	0.00713511	3V6	Thalassiosira
	TRINITY_DN1336526_c0_g1_i1.p1	10.7296	2.71292	0.965095	0.000365054	0.00715112	3V6	Thalassiosira
	TRINITY_DN1964304_c0_g1_i1.p1	6.28792	-4.21892	1.57364	0.000366675	0.00716605	3V6	Thalassiosira
	TRINITY_DN6609298_c0_g1_i1.p1	4.3961	5.25216	2.70106	0.000369129	0.00719715	3V6	Thalassiosira
	TRINITY_DN156715_c0_g1_i1.p1	20.7431	2.04435	0.714415	0.000372541	0.00724675	3V6	Thalassiosira
	TRINITY_DN733170_c1_g1_i1.p1	41.2225	-1.34675	0.432634	0.00038138	0.00740144	3V6	Thalassiosira
	TRINITY_DN5680370_c0_g1_i1.p1	4.45149	-5.36447	2.78592	0.000386911	0.00749136	3V6	Thalassiosira
	TRINITY_DN1433375_c0_g1_i1.p1	4.48749	5.27795	2.72389	0.000390951	0.00755204	3V6	Thalassiosira
	TRINITY_DN135928_c0_g1_i4.p1	15.2751	2.10608	0.735794	0.00039629	0.00763751	3V6	Thalassiosira
	TRINITY_DN273477_c0_g2_i1.p3	10.9603	-2.38476	0.83486	0.000397463	0.00764246	3V6	Thalassiosira
	TRINITY_DN18590_c0_g1_i6.p1	70.6681	-1.05152	0.327687	0.000416093	0.00798229	3V6	Thalassiosira
	TRINITY_DN137737_c0_g1_i1.p1	30.4381	1.46302	0.481404	0.000423387	0.00810359	3V6	Thalassiosira
	TRINITY_DN103341_c0_g1_i4.p1	38.953	1.32175	0.428891	0.000432137	0.00825213	3V6	Thalassiosira
	TRINITY_DN386866_c0_g1_i1.p1	4.16311	-5.2409	2.7626	0.000438538	0.00835525	3V6	Thalassiosira
	TRINITY_DN436145_c0_g1_i4.p1	16.0493	2.02188	0.708859	0.000441437	0.00839132	3V6	Thalassiosira
	TRINITY_DN154730_c0_g2_i1.p1	70.7815	-1.01462	0.315787	0.000442765	0.00839744	3V6	Thalassiosira
	TRINITY_DN1903009_c0_g1_i2.p1	7.88105	3.72366	1.28723	0.000443995	0.00840168	3V6	Thalassiosira
	TRINITY_DN6926_c1_g1_i8.p1	17.6208	-1.77456	0.61087	0.000450979	0.00851453	3V6	Thalassiosira
	TRINITY_DN226760_c0_g1_i1.p1	36.7533	-1.45044	0.47979	0.000452847	0.00853049	3V6	Thalassiosira
	TRINITY_DN1518666_c0_g1_i1.p1	49.2437	-1.48719	0.50049	0.000455483	0.00854158	3V6	Thalassiosira
	TRINITY_DN26704_c0_g1_i1.p1	51.6591	1.16949	0.373349	0.000455288	0.00854158	3V6	Thalassiosira
	TRINITY_DN107878_c0_g1_i11.p1	21.3909	-1.9144	0.680864	0.000458747	0.00855306	3V6	Thalassiosira
	TRINITY_DN122061_c0_g1_i1.p1	11.3814	2.35039	0.835251	0.000458968	0.00855306	3V6	Thalassiosira
	TRINITY_DN196669_c0_g1_i2.p1	18.0678	1.92686	0.675081	0.00045917	0.00855306	3V6	Thalassiosira
	TRINITY_DN2072361_c0_g2_i1.p1	7.89217	3.31237	1.15388	0.000461507	0.00857745	3V6	Thalassiosira
	TRINITY_DN108293_c0_g1_i2.p1	12.0843	2.43103	0.871986	0.000464403	0.00861209	3V6	Thalassiosira
	TRINITY_DN824695_c0_g1_i5.p1	26.9539	1.52047	0.510365	0.000465477	0.00861287	3V6	Thalassiosira
	TRINITY_DN339512_c0_g1_i1.p2	6.70852	-4.242	1.65864	0.000473652	0.00874475	3V6	Thalassiosira
	TRINITY_DN263229_c0_g1_i9.p1	17.2346	1.87081	0.653875	0.000481154	0.008831	3V6	Thalassiosira
	TRINITY_DN4244903_c0_g1_i1.p1	13.599	-2.46629	0.922396	0.000481166	0.008831	3V6	Thalassiosira
	TRINITY_DN474947_c0_g1_i1.p1	9.38892	2.78298	1.01389	0.000481543	0.008831	3V6	Thalassiosira
	TRINITY_DN65355_c1_g1_i2.p1	119.239	-0.816983	0.249361	0.000482557	0.008831	3V6	Thalassiosira
	TRINITY_DN151057_c0_g1_i1.p1	9.14762	-2.81139	1.03077	0.000487446	0.00888152	3V6	Thalassiosira
	TRINITY_DN561665_c0_g1_i1.p1	57.0939	1.13286	0.361559	0.000486493	0.00888152	3V6	Thalassiosira
	TRINITY_DN280731_c0_g1_i1.p1	25.6544	-1.64114	0.563304	0.000499472	0.00906107	3V6	Thalassiosira
	TRINITY_DN4216210_c0_g1_i1.p1	4.41993	5.21231	2.75501	0.000498499	0.00906107	3V6	Thalassiosira
	TRINITY_DN206620_c0_g1_i3.p1	12.0309	2.25373	0.812633	0.000513686	0.00929871	3V6	Thalassiosira
	TRINITY_DN109511_c0_g1_i1.p1	8.69503	-2.87676	1.03633	0.000519068	0.00937581	3V6	Thalassiosira
	TRINITY_DN2095975_c0_g1_i13.p1	22.0251	1.78215	0.620755	0.000520234	0.00937656	3V6	Thalassiosira
	TRINITY_DN164889_c0_g1_i2.p1	6.19055	-4.25437	1.62823	0.000523177	0.00940929	3V6	Thalassiosira
	TRINITY_DN118774_c1_g1_i2.p1	36.7757	-1.34417	0.445165	0.000526311	0.0094453	3V6	Thalassiosira
	TRINITY_DN151558_c0_g1_i1.p1	17.4071	-1.81313	0.640819	0.000543917	0.00969869	3V6	Thalassiosira
	TRINITY_DN1583152_c0_g1_i1.p1	12.1156	2.29175	0.830941	0.000541982	0.00969869	3V6	Thalassiosira
	TRINITY_DN558017_c0_g1_i1.p1	4.64702	-5.35134	2.87014	0.000543167	0.00969869	3V6	Thalassiosira
	TRINITY_DN117997_c0_g1_i2.p3	11.8733	-2.74257	1.00966	0.000550808	0.00980063	3V6	Thalassiosira
	TRINITY_DN153496_c0_g1_i2.p1	4.00634	-5.13094	2.77782	0.000560223	0.00992795	3V6	Thalassiosira
	TRINITY_DN381699_c0_g1_i4.p1	8.9904	-2.95946	1.07528	0.000560343	0.00992795	3V6	Thalassiosira
	TRINITY_DN1519611_c0_g1_i2.p1	17.4214	1.7873	0.633289	0.000568299	0.0100263	3V6	Thalassiosira
	TRINITY_DN272922_c0_g1_i3.p2	106.437	1.04378	0.334827	0.000567738	0.0100263	3V6	Thalassiosira
	TRINITY_DN318541_c0_g1_i3.p1	11.3207	2.29649	0.841042	0.000571169	0.0100557	3V6	Thalassiosira
	TRINITY_DN187477_c0_g1_i1.p1	12.7634	-2.46947	0.933762	0.000581237	0.0102114	3V6	Thalassiosira
	TRINITY_DN60624_c0_g1_i1.p1	8.2688	3.31742	1.21113	0.000584923	0.0102546	3V6	Thalassiosira
	TRINITY_DN343178_c0_g1_i1.p1	7.5472	3.62697	1.30225	0.000589011	0.0103046	3V6	Thalassiosira
	TRINITY_DN152925_c0_g2_i6.p1	20.0585	-1.63605	0.571245	0.000594904	0.0103642	3V6	Thalassiosira
	TRINITY_DN745204_c0_g1_i1.p1	46.662	-1.21572	0.401275	0.000593822	0.0103642	3V6	Thalassiosira
	TRINITY_DN265856_c0_g1_i4.p1	4.00522	-5.11499	2.78931	0.000598548	0.010406	3V6	Thalassiosira
	TRINITY_DN238043_c0_g2_i2.p2	4.10852	-5.13239	2.80379	0.000603768	0.0104749	3V6	Thalassiosira
	TRINITY_DN112411_c0_g1_i7.p1	72.3791	-0.939241	0.29846	0.000620986	0.0107513	3V6	Thalassiosira
	TRINITY_DN5123738_c0_g1_i1.p1	8.69983	-2.94574	1.12944	0.000627113	0.0108349	3V6	Thalassiosira
	TRINITY_DN354476_c0_g1_i1.p2	4.02645	5.00357	2.73264	0.000635084	0.0109499	3V6	Thalassiosira
	TRINITY_DN113860_c0_g1_i9.p1	18.8171	2.05028	0.752324	0.000637197	0.0109637	3V6	Thalassiosira
	TRINITY_DN245923_c0_g1_i1.p1	14.81	-1.92568	0.698062	0.000647429	0.0111169	3V6	Thalassiosira
	TRINITY_DN651472_c0_g1_i2.p1	3.99073	4.98545	2.73336	0.000656273	0.0112456	3V6	Thalassiosira
	TRINITY_DN5769771_c0_g1_i1.p1	10.8969	2.38828	0.896563	0.000659707	0.0112813	3V6	Thalassiosira
	TRINITY_DN28823_c0_g1_i1.p1	21.135	1.71164	0.612767	0.000665093	0.0113501	3V6	Thalassiosira
	TRINITY_DN418549_c0_g1_i4.p1	9.39843	2.95133	1.14812	0.000666824	0.0113564	3V6	Thalassiosira
	TRINITY_DN143131_c1_g2_i1.p1	21.3973	-1.61466	0.569673	0.000674812	0.0114691	3V6	Thalassiosira
	TRINITY_DN555095_c0_g1_i1.p1	3.88396	-5.03691	2.79207	0.00068224	0.0115717	3V6	Thalassiosira
	TRINITY_DN210185_c0_g1_i1.p1	4.21932	-5.14742	2.85025	0.000691294	0.0116778	3V6	Thalassiosira
	TRINITY_DN231489_c0_g1_i1.p1	19.4197	-1.81262	0.662905	0.000690555	0.0116778	3V6	Thalassiosira
	TRINITY_DN435405_c0_g1_i1.p1	4.12577	5.01502	2.7669	0.000698887	0.0117585	3V6	Thalassiosira
	TRINITY_DN67909_c0_g1_i1.p1	8.94662	2.99485	1.14682	0.000697598	0.0117585	3V6	Thalassiosira
	TRINITY_DN219264_c0_g1_i1.p1	23.4208	1.49767	0.524921	0.000700785	0.0117667	3V6	Thalassiosira
	TRINITY_DN134267_c0_g1_i2.p1	19.1478	1.82469	0.664924	0.000705843	0.0118079	3V6	Thalassiosira
	TRINITY_DN1560301_c0_g1_i1.p1	12.8861	2.09594	0.779754	0.000707007	0.0118079	3V6	Thalassiosira
	TRINITY_DN262395_c0_g1_i2.p1	7.28568	-3.16382	1.18717	0.000707487	0.0118079	3V6	Thalassiosira
	TRINITY_DN258315_c0_g1_i1.p1	37.2813	-1.21167	0.407951	0.000708935	0.0118085	3V6	Thalassiosira
	TRINITY_DN3062242_c0_g1_i1.p1	31.8956	1.42291	0.493507	0.000712299	0.0118409	3V6	Thalassiosira
	TRINITY_DN326612_c0_g1_i1.p1	3.90689	-5.03104	2.80507	0.000716474	0.0118866	3V6	Thalassiosira
	TRINITY_DN162479_c0_g2_i1.p1	5.87296	4.04363	1.62626	0.000726482	0.0120049	3V6	Thalassiosira
	TRINITY_DN989651_c0_g1_i2.p1	4.02328	-5.07841	2.83021	0.000726155	0.0120049	3V6	Thalassiosira
	TRINITY_DN533371_c0_g1_i2.p1	13.9454	2.15063	0.815672	0.000732157	0.0120748	3V6	Thalassiosira
	TRINITY_DN299425_c0_g2_i1.p1	10.3256	-2.37261	0.906717	0.00073957	0.012173	3V6	Thalassiosira
	TRINITY_DN1683396_c0_g1_i5.p1	5.94851	4.02899	1.63282	0.000747278	0.0122757	3V6	Thalassiosira
	TRINITY_DN538452_c0_g1_i1.p1	8.25501	3.7722	1.40616	0.000759921	0.0124588	3V6	Thalassiosira
	TRINITY_DN237804_c0_g1_i4.p1	7.64414	3.70652	1.35684	0.000769433	0.01259	3V6	Thalassiosira
	TRINITY_DN157021_c0_g1_i2.p1	29.5885	1.50604	0.536297	0.000775801	0.0126517	3V6	Thalassiosira
	TRINITY_DN6208662_c0_g1_i1.p1	4.1973	5.00711	2.79849	0.000776232	0.0126517	3V6	Thalassiosira
	TRINITY_DN2782898_c0_g1_i1.p1	11.4167	2.35044	0.917068	0.000781406	0.0127112	3V6	Thalassiosira
	TRINITY_DN134718_c0_g1_i5.p1	17.5427	-1.70334	0.624945	0.000787214	0.0127807	3V6	Thalassiosira
	TRINITY_DN1365076_c0_g1_i1.p1	8.8708	3.00509	1.166	0.000795774	0.0128775	3V6	Thalassiosira
	TRINITY_DN14672_c0_g1_i1.p3	3.93418	-5.01981	2.8328	0.000796263	0.0128775	3V6	Thalassiosira
	TRINITY_DN558523_c0_g1_i1.p1	11.2619	2.38133	0.926809	0.000802982	0.0129611	3V6	Thalassiosira
	TRINITY_DN1758205_c0_g1_i2.p1	3.9192	4.911	2.76156	0.000805059	0.0129649	3V6	Thalassiosira
	TRINITY_DN71961_c0_g1_i1.p1	35.7602	1.2172	0.414338	0.000806323	0.0129649	3V6	Thalassiosira
	TRINITY_DN146167_c0_g1_i2.p1	20.3555	1.63166	0.593522	0.0008094	0.0129893	3V6	Thalassiosira
	TRINITY_DN232742_c0_g1_i1.p1	47.0754	-1.51735	0.543242	0.000815735	0.0130408	3V6	Thalassiosira
	TRINITY_DN27687_c0_g1_i14.p1	24.2474	-1.51112	0.539361	0.000814755	0.0130408	3V6	Thalassiosira
	TRINITY_DN1098029_c0_g1_i2.p1	12.7937	2.21495	0.849434	0.000825163	0.0131663	3V6	Thalassiosira
	TRINITY_DN25931_c0_g2_i1.p1	3.80146	-4.95818	2.81852	0.000834927	0.0132967	3V6	Thalassiosira
	TRINITY_DN3662_c0_g1_i7.p1	14.2514	2.20146	0.867671	0.000841512	0.013376	3V6	Thalassiosira
	TRINITY_DN1180719_c0_g1_i2.p1	4.07418	4.95549	2.80634	0.000867207	0.0137407	3V6	Thalassiosira
	TRINITY_DN245497_c0_g1_i13.p1	16.4163	1.83647	0.690231	0.000869393	0.0137407	3V6	Thalassiosira
	TRINITY_DN316784_c0_g2_i8.p1	14.9574	1.8564	0.696766	0.000868766	0.0137407	3V6	Thalassiosira
	TRINITY_DN720150_c0_g1_i1.p1	13.6868	1.91478	0.725633	0.000875186	0.0137801	3V6	Thalassiosira
	TRINITY_DN9871716_c0_g1_i1.p1	3.85163	4.85149	2.76388	0.000874794	0.0137801	3V6	Thalassiosira
	TRINITY_DN187054_c1_g1_i1.p1	15.001	1.93792	0.74113	0.000890013	0.0139871	3V6	Thalassiosira
	TRINITY_DN2233432_c0_g1_i1.p1	8.83002	2.84831	1.15223	0.000900324	0.0141226	3V6	Thalassiosira
	TRINITY_DN1054548_c0_g1_i1.p1	7.05385	-3.54059	1.36259	0.000904471	0.014161	3V6	Thalassiosira
	TRINITY_DN120494_c1_g1_i1.p3	3.89106	-4.94763	2.85144	0.000917185	0.0143332	3V6	Thalassiosira
	TRINITY_DN1349607_c0_g1_i1.p1	3.77965	-4.92126	2.83675	0.000925735	0.0144397	3V6	Thalassiosira
	TRINITY_DN1435708_c0_g1_i1.p1	3.80856	-4.91889	2.84096	0.000931681	0.0145054	3V6	Thalassiosira
	TRINITY_DN1266078_c0_g1_i1.p1	8.09522	-2.81564	1.13908	0.000939253	0.014596	3V6	Thalassiosira
	TRINITY_DN189835_c0_g1_i1.p1	24.064	1.49131	0.543267	0.00096845	0.0150218	3V6	Thalassiosira
	TRINITY_DN1194213_c0_g1_i1.p1	17.4581	-1.66046	0.620846	0.000978596	0.015151	3V6	Thalassiosira
	TRINITY_DN70063_c0_g2_i1.p1	426.959	0.564891	0.176929	0.000980898	0.0151585	3V6	Thalassiosira
	TRINITY_DN78214_c0_g1_i2.p1	53.5097	1.05106	0.356727	0.000993955	0.0153319	3V6	Thalassiosira
	TRINITY_DN3801998_c0_g1_i1.p1	8.99355	2.76212	1.10075	0.000997313	0.0153553	3V6	Thalassiosira
	TRINITY_DN2343400_c0_g1_i1.p1	3.71136	-4.8571	2.83755	0.00100154	0.0153817	3V6	Thalassiosira
	TRINITY_DN37396_c0_g1_i8.p1	13.4969	-1.91419	0.745866	0.00100272	0.0153817	3V6	Thalassiosira
	TRINITY_DN122032_c0_g1_i3.p1	28.8193	1.35909	0.48905	0.00102095	0.0156327	3V6	Thalassiosira
	TRINITY_DN6124717_c0_g1_i2.p1	8.68449	2.87774	1.1738	0.00102319	0.0156382	3V6	Thalassiosira
	TRINITY_DN144480_c0_g1_i1.p1	26.6623	-1.36775	0.493213	0.00103386	0.0157411	3V6	Thalassiosira
	TRINITY_DN337861_c0_g1_i10.p1	69.4554	0.976418	0.328792	0.00103226	0.0157411	3V6	Thalassiosira
	TRINITY_DN577255_c0_g1_i5.p1	177.008	-0.849864	0.280469	0.00103557	0.0157411	3V6	Thalassiosira
	TRINITY_DN197046_c0_g1_i1.p1	5.41589	3.85122	1.64633	0.0010651	0.0161604	3V6	Thalassiosira
	TRINITY_DN1705234_c0_g1_i1.p1	5.45559	3.85787	1.65691	0.00108689	0.0164611	3V6	Thalassiosira
	TRINITY_DN221007_c0_g1_i6.p1	15.0166	1.91034	0.744121	0.00109366	0.0165336	3V6	Thalassiosira
	TRINITY_DN581886_c0_g1_i1.p1	11.0326	2.08772	0.825412	0.00110903	0.0167357	3V6	Thalassiosira
	TRINITY_DN252167_c0_g1_i2.p1	7.02644	-3.17669	1.25621	0.0011411	0.0171577	3V6	Thalassiosira
	TRINITY_DN3217288_c0_g1_i1.p1	52.6963	-1.03357	0.355017	0.00113918	0.0171577	3V6	Thalassiosira
	TRINITY_DN256487_c0_g1_i7.p1	16.5927	1.94851	0.770794	0.00114509	0.0171867	3V6	Thalassiosira
	TRINITY_DN125345_c0_g1_i7.p1	31.8868	1.28287	0.459755	0.00114831	0.017204	3V6	Thalassiosira
	TRINITY_DN1471711_c0_g1_i1.p1	3.73636	4.74232	2.80843	0.0011506	0.0172074	3V6	Thalassiosira
	TRINITY_DN140253_c0_g1_i1.p1	21.6745	-1.45967	0.541511	0.00116262	0.017356	3V6	Thalassiosira
	TRINITY_DN93120_c2_g1_i3.p1	34.7748	-1.17411	0.415593	0.00116588	0.0173737	3V6	Thalassiosira
	TRINITY_DN8224462_c0_g1_i1.p1	11.6117	-2.04204	0.821666	0.00116804	0.0173749	3V6	Thalassiosira
	TRINITY_DN206549_c0_g1_i1.p1	11.2533	2.27679	0.945838	0.00117975	0.0175178	3V6	Thalassiosira
	TRINITY_DN136453_c0_g2_i2.p1	7.14042	-2.98453	1.24003	0.00118495	0.0175638	3V6	Thalassiosira
	TRINITY_DN201812_c0_g1_i3.p1	21.3112	1.46933	0.548132	0.00119521	0.0176844	3V6	Thalassiosira
	TRINITY_DN252042_c0_g1_i5.p1	10.3592	2.33453	0.948161	0.00120756	0.0178356	3V6	Thalassiosira
	TRINITY_DN367107_c0_g1_i1.p1	46.8726	-1.09987	0.385102	0.00121236	0.0178749	3V6	Thalassiosira
	TRINITY_DN127264_c0_g1_i2.p1	10.9029	2.13689	0.870923	0.00121633	0.0179017	3V6	Thalassiosira
	TRINITY_DN1078890_c0_g1_i10.p1	11.9443	2.17658	0.888041	0.00122222	0.0179567	3V6	Thalassiosira
	TRINITY_DN2056972_c0_g1_i1.p1	13.6258	1.86916	0.744183	0.00125022	0.0183359	3V6	Thalassiosira
	TRINITY_DN1678515_c0_g1_i1.p1	9.4079	2.59022	1.11082	0.00125557	0.0183564	3V6	Thalassiosira
	TRINITY_DN1838878_c0_g1_i1.p1	5.28061	-3.74769	1.70804	0.00126042	0.0183564	3V6	Thalassiosira
	TRINITY_DN490702_c0_g1_i4.p1	18.9674	-1.89307	0.752098	0.00125823	0.0183564	3V6	Thalassiosira
	TRINITY_DN994313_c0_g1_i1.p1	18.4599	-1.65224	0.645086	0.0012561	0.0183564	3V6	Thalassiosira
	TRINITY_DN169512_c0_g1_i1.p1	90.385	-0.825562	0.276658	0.00126643	0.0183798	3V6	Thalassiosira
	TRINITY_DN26166_c1_g1_i1.p1	34.1918	-1.18902	0.426636	0.00126623	0.0183798	3V6	Thalassiosira
	TRINITY_DN9173_c0_g1_i5.p1	25.5861	-1.44408	0.540121	0.00126892	0.0183839	3V6	Thalassiosira
	TRINITY_DN69510_c0_g1_i2.p1	14.8822	-2.01517	0.820019	0.00127317	0.0184135	3V6	Thalassiosira
	TRINITY_DN277276_c0_g1_i1.p1	3.74423	4.72266	2.84117	0.00128338	0.0184652	3V6	Thalassiosira
	TRINITY_DN526307_c0_g1_i1.p1	26.6257	1.47041	0.553574	0.00128169	0.0184652	3V6	Thalassiosira
	TRINITY_DN7120661_c0_g1_i1.p1	15.6917	-1.71696	0.675099	0.00127984	0.0184652	3V6	Thalassiosira
	TRINITY_DN993954_c0_g1_i1.p1	3.75224	4.71548	2.84308	0.00129307	0.0185726	3V6	Thalassiosira
	TRINITY_DN4365663_c0_g1_i1.p1	3.62895	4.66954	2.81852	0.0012956	0.018577	3V6	Thalassiosira
	TRINITY_DN6208127_c0_g1_i1.p1	3.48791	-4.69495	2.86701	0.00133676	0.0191342	3V6	Thalassiosira
	TRINITY_DN48058_c0_g1_i3.p1	110.092	-0.903569	0.309319	0.00133968	0.0191432	3V6	Thalassiosira
	TRINITY_DN3647438_c0_g1_i1.p1	3.51084	-4.70021	2.87319	0.00134428	0.019149	3V6	Thalassiosira
	TRINITY_DN823_c0_g1_i5.p1	164.828	-0.711829	0.235321	0.00134468	0.019149	3V6	Thalassiosira
	TRINITY_DN163349_c0_g1_i1.p1	9.33075	2.31569	0.957674	0.00135306	0.0192356	3V6	Thalassiosira
	TRINITY_DN5274070_c0_g1_i1.p1	3.72445	4.68276	2.84947	0.00135773	0.0192691	3V6	Thalassiosira
	TRINITY_DN196459_c0_g1_i3.p1	11.3531	2.14531	0.881386	0.00137413	0.0194688	3V6	Thalassiosira
	TRINITY_DN195367_c0_g1_i3.p1	3.56939	4.604	2.81763	0.00137882	0.0195021	3V6	Thalassiosira
	TRINITY_DN43086_c1_g1_i1.p1	3.56536	4.61756	2.82283	0.00138872	0.0196088	3V6	Thalassiosira
	TRINITY_DN1048073_c0_g1_i1.p1	22.358	1.57433	0.610005	0.00139316	0.019618	3V6	Thalassiosira
	TRINITY_DN2238717_c0_g1_i2.p1	11.7335	2.00029	0.818174	0.00139407	0.019618	3V6	Thalassiosira
	TRINITY_DN160918_c0_g1_i1.p1	7.92732	-2.56407	1.08213	0.00139993	0.0196674	3V6	Thalassiosira
	TRINITY_DN131731_c0_g1_i1.p1	15.3317	1.71268	0.680103	0.00143469	0.0201218	3V6	Thalassiosira
	TRINITY_DN233676_c0_g1_i1.p1	22.557	1.57404	0.614744	0.00144118	0.0201789	3V6	Thalassiosira
	TRINITY_DN81757_c0_g1_i4.p1	46.3996	1.18678	0.433171	0.00145734	0.020371	3V6	Thalassiosira
	TRINITY_DN229550_c0_g1_i1.p1	4.97416	-3.6412	1.69909	0.00146081	0.0203854	3V6	Thalassiosira
	TRINITY_DN157087_c0_g5_i1.p1	6.75064	-3.0859	1.2738	0.00147222	0.0205103	3V6	Thalassiosira
	TRINITY_DN454279_c0_g1_i4.p1	18.3679	1.65159	0.65204	0.00148191	0.0206109	3V6	Thalassiosira
	TRINITY_DN203196_c2_g2_i1.p1	5.12977	3.71712	1.69044	0.00149123	0.0206669	3V6	Thalassiosira
	TRINITY_DN595637_c0_g1_i1.p1	5.07735	3.60617	1.68132	0.00149163	0.0206669	3V6	Thalassiosira
	TRINITY_DN672018_c0_g1_i1.p1	12.7685	-1.82816	0.746877	0.00149336	0.0206669	3V6	Thalassiosira
	TRINITY_DN598949_c1_g1_i2.p1	6.19586	-3.4626	1.38769	0.00150757	0.020829	3V6	Thalassiosira
	TRINITY_DN3777372_c0_g1_i1.p1	56.6729	0.9765	0.343243	0.00154055	0.0212495	3V6	Thalassiosira
	TRINITY_DN731025_c0_g1_i11.p1	14.7759	1.77306	0.716152	0.00156322	0.0215265	3V6	Thalassiosira
	TRINITY_DN3724271_c0_g1_i5.p1	13.1596	1.8799	0.781755	0.00158143	0.0217286	3V6	Thalassiosira
	TRINITY_DN718170_c0_g1_i1.p1	6.31741	-3.28647	1.39289	0.0015831	0.0217286	3V6	Thalassiosira
	TRINITY_DN918334_c0_g1_i3.p1	10.1453	2.09153	0.874597	0.00158906	0.0217746	3V6	Thalassiosira
	TRINITY_DN147703_c0_g1_i1.p1	49.6006	-1.06475	0.383343	0.00161449	0.0220287	3V6	Thalassiosira
	TRINITY_DN441248_c0_g1_i1.p1	3.41252	-4.59097	2.90313	0.00161553	0.0220287	3V6	Thalassiosira
	TRINITY_DN739798_c0_g1_i13.p1	6.68385	2.93881	1.23588	0.00161346	0.0220287	3V6	Thalassiosira
	TRINITY_DN239731_c0_g2_i3.p1	13.4349	1.78277	0.723918	0.00162784	0.0221199	3V6	Thalassiosira
	TRINITY_DN322545_c0_g1_i2.p1	13.5419	1.77315	0.723929	0.00162845	0.0221199	3V6	Thalassiosira
	TRINITY_DN434488_c0_g1_i10.p1	117.672	-0.760839	0.258557	0.00163282	0.0221199	3V6	Thalassiosira
	TRINITY_DN464404_c0_g1_i1.p1	6.25029	-3.29091	1.39534	0.00163062	0.0221199	3V6	Thalassiosira
	TRINITY_DN572104_c0_g1_i1.p1	10.9454	-1.95602	0.820809	0.00164753	0.022283	3V6	Thalassiosira
	TRINITY_DN36686_c1_g1_i1.p1	55.1172	-1.10978	0.405474	0.00165306	0.0223216	3V6	Thalassiosira
	TRINITY_DN95888_c0_g1_i6.p1	74.5249	0.871328	0.302732	0.00165593	0.0223243	3V6	Thalassiosira
	TRINITY_DN1953986_c0_g1_i1.p1	3.79187	4.63665	2.92797	0.00166986	0.0224609	3V6	Thalassiosira
	TRINITY_DN217615_c0_g1_i1.p1	13.3973	-2.01301	0.871634	0.00167144	0.0224609	3V6	Thalassiosira
	TRINITY_DN261626_c0_g1_i3.p1	11.5066	1.95417	0.82169	0.00168687	0.0226317	3V6	Thalassiosira
	TRINITY_DN77820_c0_g1_i12.p1	22.6381	1.41612	0.549546	0.0016974	0.0227365	3V6	Thalassiosira
	TRINITY_DN230156_c0_g1_i1.p1	6.85522	2.96831	1.26695	0.00170882	0.0228528	3V6	Thalassiosira
	TRINITY_DN1082185_c0_g1_i4.p1	16.6534	1.60689	0.646102	0.00172007	0.0229297	3V6	Thalassiosira
	TRINITY_DN275591_c0_g1_i1.p1	6.98555	-2.65949	1.15534	0.00171973	0.0229297	3V6	Thalassiosira
	TRINITY_DN1363329_c0_g1_i5.p1	11.1824	2.03446	0.867198	0.00172577	0.022969	3V6	Thalassiosira
	TRINITY_DN354746_c0_g1_i1.p1	3.52162	4.52787	2.88255	0.00173745	0.0230877	3V6	Thalassiosira
	TRINITY_DN1575043_c1_g1_i3.p1	3.61718	4.53246	2.89855	0.00174178	0.023106	3V6	Thalassiosira
	TRINITY_DN46494_c0_g1_i5.p1	15.2567	-1.75441	0.721821	0.00174437	0.023106	3V6	Thalassiosira
	TRINITY_DN1492117_c0_g1_i1.p1	5.10549	3.62179	1.72577	0.00175973	0.0232725	3V6	Thalassiosira
	TRINITY_DN1003527_c0_g1_i1.p1	3.36664	4.44071	2.85331	0.0017959	0.0237132	3V6	Thalassiosira
	TRINITY_DN1353230_c0_g1_i1.p1	8.03028	-2.51592	1.12354	0.00181271	0.0238974	3V6	Thalassiosira
	TRINITY_DN159631_c0_g3_i2.p2	21.4953	-1.39243	0.544942	0.00181873	0.0239161	3V6	Thalassiosira
	TRINITY_DN269739_c0_g1_i10.p1	34.0413	1.26541	0.483686	0.00181986	0.0239161	3V6	Thalassiosira
	TRINITY_DN245660_c0_g1_i1.p1	9.62545	2.12726	0.920261	0.00183982	0.0241404	3V6	Thalassiosira
	TRINITY_DN1038820_c0_g1_i1.p1	3.68619	-4.62688	3.01125	0.0018537	0.0242743	3V6	Thalassiosira
	TRINITY_DN5409121_c0_g1_i1.p1	5.00993	3.60281	1.732	0.00185584	0.0242743	3V6	Thalassiosira
	TRINITY_DN7207785_c0_g1_i1.p1	5.70918	3.64734	1.84331	0.00185875	0.0242743	3V6	Thalassiosira
	TRINITY_DN786184_c0_g1_i1.p1	3.52558	4.4818	2.90406	0.00186921	0.0243728	3V6	Thalassiosira
	TRINITY_DN2325989_c0_g1_i7.p1	10.3334	2.1166	0.915011	0.00187626	0.0243779	3V6	Thalassiosira
	TRINITY_DN2852687_c0_g1_i1.p2	18.4538	1.59845	0.653439	0.00187344	0.0243779	3V6	Thalassiosira
	TRINITY_DN41875_c0_g1_i2.p1	2388.28	0.417062	0.136673	0.00187837	0.0243779	3V6	Thalassiosira
	TRINITY_DN60201_c0_g1_i13.p1	247.082	-0.605772	0.203827	0.00188508	0.0243954	3V6	Thalassiosira
	TRINITY_DN609407_c0_g1_i1.p1	6.60385	2.87547	1.25098	0.00188557	0.0243954	3V6	Thalassiosira
	TRINITY_DN674607_c0_g1_i1.p1	59.1362	-0.927172	0.330294	0.00189446	0.0244726	3V6	Thalassiosira
	TRINITY_DN856812_c0_g1_i1.p1	7.73072	-2.43427	1.09327	0.00191112	0.0246496	3V6	Thalassiosira
	TRINITY_DN287904_c0_g1_i2.p1	7.93985	2.62281	1.20152	0.00192478	0.0247875	3V6	Thalassiosira
	TRINITY_DN183954_c1_g1_i1.p1	6.11773	3.28739	1.39363	0.00196656	0.0252866	3V6	Thalassiosira
	TRINITY_DN122061_c1_g1_i6.p1	8.28743	2.33066	1.02539	0.00197837	0.0253213	3V6	Thalassiosira
	TRINITY_DN21028_c1_g1_i1.p1	4.93154	-3.53393	1.7815	0.00197726	0.0253213	3V6	Thalassiosira
	TRINITY_DN295759_c0_g1_i1.p1	10.2357	-2.05958	0.89318	0.00197291	0.0253213	3V6	Thalassiosira
	TRINITY_DN132942_c0_g1_i3.p1	30.355	-1.1721	0.442576	0.00199913	0.0255479	3V6	Thalassiosira
	TRINITY_DN3374651_c0_g1_i4.p1	3.462	4.44897	2.91947	0.00200871	0.0255528	3V6	Thalassiosira
	TRINITY_DN4244920_c0_g1_i1.p1	6.8058	-2.83889	1.30217	0.0020072	0.0255528	3V6	Thalassiosira
	TRINITY_DN903680_c0_g1_i4.p1	3.45816	4.415	2.91064	0.00200577	0.0255528	3V6	Thalassiosira
	TRINITY_DN3680239_c0_g1_i1.p1	3.37101	-4.49631	2.97123	0.00201776	0.0256289	3V6	Thalassiosira
	TRINITY_DN199976_c0_g1_i2.p1	5.10116	3.48673	1.769	0.00204214	0.0258992	3V6	Thalassiosira
	TRINITY_DN200666_c0_g1_i1.p1	3.27923	4.34873	2.87534	0.00204722	0.0259242	3V6	Thalassiosira
	TRINITY_DN824695_c0_g1_i4.p3	13.3843	1.7658	0.745261	0.00205689	0.0260071	3V6	Thalassiosira
	TRINITY_DN397967_c0_g1_i1.p1	6.67634	2.8942	1.28278	0.00207139	0.0261509	3V6	Thalassiosira
	TRINITY_DN358965_c0_g1_i1.p1	3.57253	-4.55283	3.03132	0.00207509	0.0261581	3V6	Thalassiosira
	TRINITY_DN415020_c0_g1_i1.p1	4.81496	3.43077	1.73503	0.00211934	0.0266756	3V6	Thalassiosira
	TRINITY_DN1530116_c0_g1_i3.p1	3.6011	4.47752	2.9762	0.00212678	0.0266887	3V6	Thalassiosira
	TRINITY_DN707599_c0_g1_i2.p1	3.6011	4.47752	2.9762	0.00212678	0.0266887	3V6	Thalassiosira
	TRINITY_DN259076_c0_g1_i3.p1	6.0137	3.17628	1.39304	0.00215381	0.0269873	3V6	Thalassiosira
	TRINITY_DN282405_c0_g1_i1.p1	26.5048	-1.2527	0.488928	0.00218777	0.0273718	3V6	Thalassiosira
	TRINITY_DN3270874_c0_g1_i1.p1	3.20876	-4.38598	2.95872	0.00219818	0.0274607	3V6	Thalassiosira
	TRINITY_DN139129_c0_g1_i1.p1	8.88648	-2.09833	0.933845	0.00220209	0.0274686	3V6	Thalassiosira
	TRINITY_DN1266837_c0_g1_i1.p1	12.0379	-2.07115	0.954815	0.0022113	0.0275422	3V6	Thalassiosira
	TRINITY_DN13999_c0_g1_i14.p2	20.3523	-1.38642	0.558632	0.00221694	0.0275438	3V6	Thalassiosira
	TRINITY_DN285458_c0_g1_i7.p1	11.5534	1.8954	0.836709	0.00221803	0.0275438	3V6	Thalassiosira
	TRINITY_DN108160_c0_g1_i3.p1	74.2392	-0.851383	0.305541	0.00222275	0.0275442	3V6	Thalassiosira
	TRINITY_DN185677_c0_g1_i3.p1	12.2457	1.7938	0.775765	0.00222466	0.0275442	3V6	Thalassiosira
	TRINITY_DN2078969_c2_g1_i1.p1	9.09913	-2.17967	0.977661	0.00224463	0.0277502	3V6	Thalassiosira
	TRINITY_DN252783_c0_g2_i1.p1	4.64691	-3.42864	1.76999	0.00224868	0.0277592	3V6	Thalassiosira
	TRINITY_DN1377562_c0_g1_i1.p1	10.0789	2.07792	0.923709	0.00225284	0.0277686	3V6	Thalassiosira
	TRINITY_DN172441_c0_g1_i5.p1	7.82547	-2.79203	1.30955	0.00225942	0.0277686	3V6	Thalassiosira
	TRINITY_DN225258_c0_g1_i16.p1	22.1816	1.42514	0.575483	0.00225776	0.0277686	3V6	Thalassiosira
	TRINITY_DN458449_c0_g1_i2.p1	3.34678	4.31021	2.93197	0.0022862	0.0280564	3V6	Thalassiosira
	TRINITY_DN279918_c0_g1_i6.p1	7.79111	2.35693	1.08898	0.0023039	0.0282321	3V6	Thalassiosira
	TRINITY_DN687912_c0_g1_i1.p1	14.606	-1.65708	0.703824	0.00232291	0.0283817	3V6	Thalassiosira
	TRINITY_DN7498922_c0_g1_i1.p1	8.31169	2.31689	1.05368	0.00232037	0.0283817	3V6	Thalassiosira
	TRINITY_DN1213034_c0_g1_i1.p1	32.9448	-1.10147	0.419115	0.00232802	0.0284025	3V6	Thalassiosira
	TRINITY_DN101730_c0_g1_i1.p1	57.1297	1.06768	0.404262	0.00233978	0.0285044	3V6	Thalassiosira
	TRINITY_DN2119330_c0_g1_i1.p1	5.80322	3.17662	1.39455	0.00234765	0.0285585	3V6	Thalassiosira
	TRINITY_DN606678_c0_g1_i1.p1	3.33879	4.32593	2.95365	0.00237426	0.0288402	3V6	Thalassiosira
	TRINITY_DN293807_c0_g1_i1.p1	8.41907	-2.26666	1.06693	0.00240977	0.029229	3V6	Thalassiosira
	TRINITY_DN90832_c0_g1_i2.p1	29.71	-1.36087	0.554578	0.00241842	0.0292913	3V6	Thalassiosira
	TRINITY_DN119545_c0_g1_i6.p1	9.31254	2.12782	0.9904	0.00243392	0.0294363	3V6	Thalassiosira
	TRINITY_DN117371_c0_g1_i11.p1	1199.97	0.541331	0.185159	0.00245205	0.0296127	3V6	Thalassiosira
	TRINITY_DN209848_c0_g1_i1.p1	15.4414	2.13837	1.00488	0.00247317	0.0298246	3V6	Thalassiosira
	TRINITY_DN254901_c0_g2_i2.p1	12.1516	1.7873	0.787305	0.00249095	0.0299956	3V6	Thalassiosira
	TRINITY_DN143894_c0_g2_i2.p1	6.19567	3.10276	1.44888	0.00249584	0.0300112	3V6	Thalassiosira
	TRINITY_DN159312_c0_g1_i2.p1	21.4891	1.34339	0.545081	0.00251321	0.0301333	3V6	Thalassiosira
	TRINITY_DN79368_c0_g1_i2.p1	22.7962	-1.29128	0.517832	0.00251249	0.0301333	3V6	Thalassiosira
	TRINITY_DN143863_c1_g1_i2.p1	8.9009	-2.10602	0.964351	0.00253886	0.0303102	3V6	Thalassiosira
	TRINITY_DN247871_c0_g1_i3.p1	14.2932	-1.63092	0.705771	0.00253756	0.0303102	3V6	Thalassiosira
	TRINITY_DN291037_c0_g1_i1.p1	3.28724	4.24154	2.96168	0.00253862	0.0303102	3V6	Thalassiosira
	TRINITY_DN157018_c0_g1_i9.p1	207.889	-0.573629	0.198463	0.00256664	0.030598	3V6	Thalassiosira
	TRINITY_DN440659_c1_g1_i1.p1	9.27778	-2.21582	1.02678	0.00257424	0.0306012	3V6	Thalassiosira
	TRINITY_DN7830_c4_g1_i1.p2	36.9335	-1.16712	0.455124	0.00257362	0.0306012	3V6	Thalassiosira
	TRINITY_DN3770875_c0_g1_i1.p1	11.299	-1.94856	0.910808	0.00258431	0.0306772	3V6	Thalassiosira
	TRINITY_DN146075_c0_g1_i1.p1	3.27543	-4.31123	3.04563	0.00259901	0.0308079	3V6	Thalassiosira
	TRINITY_DN671155_c0_g1_i1.p1	10.8505	-1.86483	0.847798	0.00261928	0.0310041	3V6	Thalassiosira
	TRINITY_DN675436_c0_g2_i1.p1	4.62622	-3.35796	1.82133	0.00263786	0.0311357	3V6	Thalassiosira
	TRINITY_DN776250_c0_g1_i1.p1	11.7986	1.8329	0.823622	0.00263498	0.0311357	3V6	Thalassiosira
	TRINITY_DN102018_c0_g1_i1.p1	70.254	-0.903543	0.334282	0.00266232	0.0313114	3V6	Thalassiosira
	TRINITY_DN1457833_c0_g1_i1.p1	13.6125	-1.82471	0.834728	0.002664	0.0313114	3V6	Thalassiosira
	TRINITY_DN488059_c0_g1_i2.p1	4.73967	3.40747	1.79326	0.0026613	0.0313114	3V6	Thalassiosira
	TRINITY_DN43068_c0_g1_i10.p1	83.0134	-0.786132	0.283882	0.00267138	0.031354	3V6	Thalassiosira
	TRINITY_DN284576_c0_g1_i1.p1	15.0827	-1.66133	0.723335	0.00268188	0.031433	3V6	Thalassiosira
	TRINITY_DN148625_c0_g1_i3.p1	37.5857	-1.03759	0.397006	0.00271129	0.0316887	3V6	Thalassiosira
	TRINITY_DN223091_c0_g1_i8.p1	83.7508	-0.843063	0.308087	0.00270947	0.0316887	3V6	Thalassiosira
	TRINITY_DN176188_c0_g1_i2.p1	9.51224	-2.05304	0.949915	0.00273095	0.0318582	3V6	Thalassiosira
	TRINITY_DN273675_c0_g1_i1.p1	28.0117	-1.19575	0.474772	0.00273343	0.0318582	3V6	Thalassiosira
	TRINITY_DN670818_c0_g2_i2.p1	7.15531	-2.3739	1.12944	0.00281089	0.0327153	3V6	Thalassiosira
	TRINITY_DN1428220_c0_g1_i3.p1	50.901	1.07899	0.420336	0.00282471	0.0328304	3V6	Thalassiosira
	TRINITY_DN129467_c0_g1_i1.p1	3.02905	-4.18871	3.01724	0.00283795	0.0328926	3V6	Thalassiosira
	TRINITY_DN144152_c0_g1_i5.p1	72.6068	-0.924034	0.346122	0.00283545	0.0328926	3V6	Thalassiosira
	TRINITY_DN7102807_c0_g1_i1.p1	17.2312	1.60968	0.709018	0.00284751	0.0329576	3V6	Thalassiosira
	TRINITY_DN131125_c0_g1_i1.p1	8.21085	2.21454	1.05578	0.00285817	0.0330352	3V6	Thalassiosira
	TRINITY_DN1002074_c0_g1_i5.p1	30.4001	1.1586	0.458434	0.00287117	0.0331396	3V6	Thalassiosira
	TRINITY_DN568969_c0_g1_i1.p1	3.11479	-4.21185	3.0603	0.00291921	0.0336476	3V6	Thalassiosira
	TRINITY_DN15510_c0_g1_i15.p2	39.7436	1.11241	0.438243	0.00292927	0.0337169	3V6	Thalassiosira
	TRINITY_DN1433984_c0_g1_i1.p1	9.85607	2.12142	1.01418	0.00295459	0.0338681	3V6	Thalassiosira
	TRINITY_DN300938_c0_g1_i4.p1	6.17503	2.71967	1.29468	0.00295346	0.0338681	3V6	Thalassiosira
	TRINITY_DN314413_c0_g1_i1.p1	8.39535	-2.19229	1.04479	0.00294961	0.0338681	3V6	Thalassiosira
	TRINITY_DN1248338_c1_g1_i1.p1	3.06021	-4.15484	3.05072	0.00299292	0.0342605	3V6	Thalassiosira
	TRINITY_DN354971_c0_g1_i2.p1	9.05311	2.33136	1.15157	0.00300013	0.0342729	3V6	Thalassiosira
	TRINITY_DN362903_c2_g1_i1.p1	8.20743	2.23785	1.07637	0.00300221	0.0342729	3V6	Thalassiosira
	TRINITY_DN33573_c4_g1_i1.p2	10.6809	-1.84417	0.858714	0.00300845	0.0342972	3V6	Thalassiosira
	TRINITY_DN112411_c0_g1_i3.p1	44.7685	-0.968821	0.371862	0.00309031	0.0350866	3V6	Thalassiosira
	TRINITY_DN401519_c0_g1_i1.p1	3.02469	-4.12595	3.05652	0.00308832	0.0350866	3V6	Thalassiosira
	TRINITY_DN739798_c0_g1_i4.p1	9.0465	2.01384	0.94953	0.00308205	0.0350866	3V6	Thalassiosira
	TRINITY_DN230383_c0_g1_i1.p1	12.3921	1.9248	0.906405	0.00309944	0.0351424	3V6	Thalassiosira
	TRINITY_DN184772_c0_g1_i1.p1	48.2193	-0.993461	0.384082	0.00311456	0.0352408	3V6	Thalassiosira
	TRINITY_DN839708_c0_g1_i1.p1	4.38247	3.31923	1.78417	0.00311656	0.0352408	3V6	Thalassiosira
	TRINITY_DN130846_c0_g1_i2.p1	3.005	-4.12191	3.06477	0.0031519	0.035544	3V6	Thalassiosira
	TRINITY_DN234571_c0_g1_i3.p1	5.65848	-2.97467	1.47323	0.00314813	0.035544	3V6	Thalassiosira
	TRINITY_DN381211_c0_g1_i2.p1	15.4213	1.48008	0.640207	0.00316302	0.0356213	3V6	Thalassiosira
	TRINITY_DN25949_c0_g2_i2.p1	6.3186	2.7343	1.33394	0.0031854	0.035825	3V6	Thalassiosira
	TRINITY_DN295853_c0_g1_i1.p1	6.65137	-2.48272	1.23138	0.0031951	0.0358858	3V6	Thalassiosira
	TRINITY_DN17072_c0_g1_i1.p1	159.463	-0.657808	0.236728	0.00321069	0.0360124	3V6	Thalassiosira
	TRINITY_DN87246_c0_g1_i1.p1	45.4322	-1.04178	0.408807	0.0032226	0.0360975	3V6	Thalassiosira
	TRINITY_DN299175_c0_g1_i4.p1	5.70272	-2.97929	1.49135	0.00323161	0.0361499	3V6	Thalassiosira
	TRINITY_DN151459_c0_g1_i5.p1	8.48284	2.25219	1.11837	0.00328272	0.0366725	3V6	Thalassiosira
	TRINITY_DN1263412_c0_g1_i1.p1	9.12458	-1.88293	0.898154	0.00335562	0.0373368	3V6	Thalassiosira
	TRINITY_DN1419970_c0_g1_i1.p1	11.7881	-1.67776	0.771655	0.00335511	0.0373368	3V6	Thalassiosira
	TRINITY_DN316949_c0_g1_i3.p1	16.1656	-1.47409	0.643667	0.00334913	0.0373368	3V6	Thalassiosira
	TRINITY_DN2444347_c0_g1_i1.p1	11.3778	1.89764	0.906558	0.00337485	0.0374509	3V6	Thalassiosira
	TRINITY_DN326793_c0_g1_i2.p1	6.56036	2.71776	1.37503	0.00337171	0.0374509	3V6	Thalassiosira
	TRINITY_DN36646_c0_g2_i1.p2	35.0603	-1.0736	0.429115	0.00338949	0.0375634	3V6	Thalassiosira
	TRINITY_DN7378981_c0_g1_i1.p1	2.99699	3.97668	3.02232	0.00339645	0.0375907	3V6	Thalassiosira
	TRINITY_DN70454_c0_g1_i4.p1	23.5188	1.26076	0.524365	0.00341144	0.0377066	3V6	Thalassiosira
	TRINITY_DN342565_c0_g1_i1.p1	3.16786	4.06232	3.09178	0.00342372	0.0377922	3V6	Thalassiosira
	TRINITY_DN349393_c0_g1_i1.p1	28.4672	-1.19904	0.493721	0.00348687	0.0383877	3V6	Thalassiosira
	TRINITY_DN749486_c0_g1_i1.p2	2.97883	-4.03715	3.11241	0.00348436	0.0383877	3V6	Thalassiosira
	TRINITY_DN214558_c0_g1_i2.p1	36.9123	-1.01544	0.400295	0.00353373	0.0388013	3V6	Thalassiosira
	TRINITY_DN276631_c0_g2_i1.p2	5.84652	-2.74576	1.35675	0.0035324	0.0388013	3V6	Thalassiosira
	TRINITY_DN1151931_c0_g1_i2.p1	39.2256	-0.98452	0.385648	0.00355238	0.0389078	3V6	Thalassiosira
	TRINITY_DN2858431_c0_g1_i2.p1	13.385	-1.57836	0.720429	0.00355742	0.0389078	3V6	Thalassiosira
	TRINITY_DN314222_c0_g1_i12.p1	24.9495	1.51217	0.679104	0.00355454	0.0389078	3V6	Thalassiosira
	TRINITY_DN5196544_c0_g1_i1.p1	12.4375	-1.63109	0.75452	0.00356646	0.0389556	3V6	Thalassiosira
	TRINITY_DN1046561_c0_g1_i1.p1	15.3191	-1.61738	0.748354	0.0036005	0.039276	3V6	Thalassiosira
	TRINITY_DN1093697_c0_g1_i1.p1	5.71553	-2.97384	1.53088	0.0036102	0.039322	3V6	Thalassiosira
	TRINITY_DN86438_c0_g1_i1.p2	5.52466	2.9448	1.4574	0.00361414	0.039322	3V6	Thalassiosira
	TRINITY_DN243502_c1_g1_i1.p1	10.0456	2.01872	1.02286	0.00369134	0.0400575	3V6	Thalassiosira
	TRINITY_DN444781_c0_g1_i1.p1	31.9972	1.08677	0.43964	0.00369035	0.0400575	3V6	Thalassiosira
	TRINITY_DN195792_c0_g1_i11.p1	21.2173	1.35547	0.586989	0.00371851	0.0403	3V6	Thalassiosira
	TRINITY_DN2271130_c0_g1_i7.p1	13.2181	1.63758	0.766336	0.00374389	0.0405224	3V6	Thalassiosira
	TRINITY_DN297416_c0_g1_i2.p1	6.01094	2.5609	1.31045	0.00376404	0.0406877	3V6	Thalassiosira
	TRINITY_DN1380080_c0_g1_i1.p1	4.31021	3.10178	1.85087	0.00377627	0.0407671	3V6	Thalassiosira
	TRINITY_DN416661_c0_g1_i1.p1	3.09074	-4.03744	3.21741	0.00379341	0.0408993	3V6	Thalassiosira
	TRINITY_DN58997_c0_g1_i2.p1	6.60014	-2.39287	1.25119	0.00382496	0.0411619	3V6	Thalassiosira
	TRINITY_DN622786_c0_g1_i1.p1	37.9761	-1.00274	0.400493	0.00382764	0.0411619	3V6	Thalassiosira
	TRINITY_DN605448_c1_g1_i1.p1	2.98111	3.86782	3.10737	0.0039093	0.0419859	3V6	Thalassiosira
	TRINITY_DN27512_c0_g1_i2.p1	45.0004	-1.02789	0.414776	0.00393332	0.0420815	3V6	Thalassiosira
	TRINITY_DN73559_c0_g1_i1.p1	257.873	-0.509984	0.183332	0.00393045	0.0420815	3V6	Thalassiosira
	TRINITY_DN828984_c0_g1_i1.p1	12.6139	1.65375	0.773801	0.00393185	0.0420815	3V6	Thalassiosira
	TRINITY_DN104130_c0_g1_i1.p1	28.2226	1.12294	0.463218	0.00395578	0.0421689	3V6	Thalassiosira
	TRINITY_DN339990_c2_g1_i2.p1	3.20764	3.98168	3.21084	0.00395474	0.0421689	3V6	Thalassiosira
	TRINITY_DN97064_c0_g1_i7.p1	6.47211	2.58112	1.3812	0.00395665	0.0421689	3V6	Thalassiosira
	TRINITY_DN2143185_c0_g1_i1.p1	7.24283	-2.36536	1.30245	0.00397057	0.0422632	3V6	Thalassiosira
	TRINITY_DN850104_c0_g1_i1.p1	17.6932	-1.35563	0.594933	0.00397592	0.0422663	3V6	Thalassiosira
	TRINITY_DN250066_c0_g1_i1.p1	34.3158	-1.0579	0.429463	0.00398512	0.0423102	3V6	Thalassiosira
	TRINITY_DN4084429_c0_g1_i1.p1	7.03716	2.22015	1.13231	0.00402291	0.0426572	3V6	Thalassiosira
	TRINITY_DN164889_c0_g1_i3.p1	3.00388	-3.9553	3.23256	0.00404074	0.0427919	3V6	Thalassiosira
	TRINITY_DN757238_c0_g1_i2.p1	2.95723	3.86153	3.13937	0.004091	0.0432692	3V6	Thalassiosira
	TRINITY_DN18958_c0_g1_i5.p1	4.20315	3.11724	1.8512	0.0041132	0.0433485	3V6	Thalassiosira
	TRINITY_DN44854_c0_g1_i2.p1	130.865	-0.667162	0.247914	0.00411408	0.0433485	3V6	Thalassiosira
	TRINITY_DN8345275_c0_g1_i1.p1	3.00493	3.8391	3.15429	0.00410477	0.0433485	3V6	Thalassiosira
	TRINITY_DN143527_c0_g1_i2.p1	11.8935	1.70208	0.820635	0.00412127	0.0433695	3V6	Thalassiosira
	TRINITY_DN144792_c0_g1_i5.p1	45.4304	-0.966132	0.386353	0.00413388	0.0434096	3V6	Thalassiosira
	TRINITY_DN268778_c0_g1_i1.p1	9.5015	1.97467	1.0116	0.00414069	0.0434096	3V6	Thalassiosira
	TRINITY_DN446499_c0_g1_i2.p1	13.4234	1.69194	0.815797	0.00414011	0.0434096	3V6	Thalassiosira
	TRINITY_DN232343_c0_g1_i1.p1	25.9561	-1.19844	0.510919	0.00418766	0.0438469	3V6	Thalassiosira
	TRINITY_DN231708_c0_g1_i2.p1	16.9959	1.55743	0.738827	0.00420777	0.0440023	3V6	Thalassiosira
	TRINITY_DN61037_c0_g1_i2.p1	28.1721	-1.14368	0.482728	0.00421545	0.0440274	3V6	Thalassiosira
	TRINITY_DN716482_c0_g1_i2.p1	8.51307	1.88023	0.933658	0.00422927	0.0441166	3V6	Thalassiosira
	TRINITY_DN3986820_c0_g1_i5.p1	10.0846	1.84037	0.913217	0.00423519	0.0441232	3V6	Thalassiosira
	TRINITY_DN1627827_c1_g1_i1.p1	44.2783	0.975639	0.390467	0.00425743	0.0442995	3V6	Thalassiosira
	TRINITY_DN226558_c0_g2_i1.p1	5.98015	2.54937	1.35149	0.00430451	0.0447336	3V6	Thalassiosira
	TRINITY_DN102397_c0_g1_i3.p1	21.3452	-1.2641	0.554227	0.00431759	0.0447581	3V6	Thalassiosira
	TRINITY_DN582589_c0_g1_i3.p1	12.1796	-1.65711	0.7973	0.00431495	0.0447581	3V6	Thalassiosira
	TRINITY_DN642581_c0_g1_i2.p1	17.4596	1.39908	0.63418	0.00433645	0.0448978	3V6	Thalassiosira
	TRINITY_DN118706_c0_g1_i2.p2	5.42245	-2.82663	1.53797	0.00434792	0.0449608	3V6	Thalassiosira
	TRINITY_DN219357_c0_g1_i4.p1	47.993	1.00532	0.407797	0.00435682	0.0449971	3V6	Thalassiosira
	TRINITY_DN125073_c0_g1_i1.p2	5.06069	-2.97308	1.5102	0.00442179	0.0456117	3V6	Thalassiosira
	TRINITY_DN175922_c0_g1_i10.p1	20.619	1.24045	0.538037	0.00444021	0.0456289	3V6	Thalassiosira
	TRINITY_DN3355908_c2_g1_i1.p1	4.32246	3.09624	1.91638	0.00443903	0.0456289	3V6	Thalassiosira
	TRINITY_DN38154_c0_g1_i1.p1	9.06006	1.83275	0.912106	0.00444533	0.0456289	3V6	Thalassiosira
	TRINITY_DN4252829_c0_g1_i1.p1	4.0079	-3.02474	1.89791	0.00443955	0.0456289	3V6	Thalassiosira
	TRINITY_DN542921_c0_g1_i1.p1	11.7249	-1.63832	0.798256	0.00450598	0.0461946	3V6	Thalassiosira
	TRINITY_DN2095975_c0_g1_i2.p1	4.11971	3.05782	1.8752	0.00451672	0.0462479	3V6	Thalassiosira
	TRINITY_DN762314_c0_g1_i1.p1	4.08262	-2.99574	1.93478	0.00452829	0.0463096	3V6	Thalassiosira
	TRINITY_DN221178_c0_g1_i1.p1	10.4296	1.94411	1.01904	0.00453791	0.0463166	3V6	Thalassiosira
	TRINITY_DN3161214_c0_g1_i1.p1	2.98118	3.75439	3.23499	0.00454008	0.0463166	3V6	Thalassiosira
	TRINITY_DN1057376_c0_g1_i1.p1	4.16706	2.96537	1.89639	0.0045462	0.0463224	3V6	Thalassiosira
	TRINITY_DN244238_c0_g1_i4.p1	5.84294	2.97783	1.60624	0.00457299	0.0464819	3V6	Thalassiosira
	TRINITY_DN577584_c0_g1_i3.p1	7.44564	-2.16321	1.19749	0.00457082	0.0464819	3V6	Thalassiosira
	TRINITY_DN219539_c0_g1_i3.p1	20.8453	-1.25555	0.554321	0.00462506	0.046954	3V6	Thalassiosira
	TRINITY_DN2582097_c0_g1_i1.p1	11.1185	-1.76778	0.911266	0.00463303	0.0469777	3V6	Thalassiosira
	TRINITY_DN6415532_c0_g1_i1.p2	3.98541	-2.95859	1.92287	0.00468588	0.0474559	3V6	Thalassiosira
	TRINITY_DN147747_c0_g1_i1.p1	11.7867	-1.62921	0.803609	0.00477114	0.0482608	3V6	Thalassiosira
	TRINITY_DN9287060_c0_g1_i1.p1	35.6929	-1.09398	0.4608	0.00478298	0.048322	3V6	Thalassiosira
	TRINITY_DN250977_c0_g1_i1.p2	7.49911	-2.07566	1.12018	0.00482254	0.0486627	3V6	Thalassiosira
	TRINITY_DN3161158_c0_g1_i2.p1	6.28451	-2.31122	1.27528	0.00484812	0.0488618	3V6	Thalassiosira
	TRINITY_DN1136327_c0_g1_i3.p1	4.43357	3.09038	2.01096	0.00486846	0.048949	3V6	Thalassiosira
	TRINITY_DN5344447_c0_g1_i1.p1	14.0752	-1.49033	0.710038	0.00486851	0.048949	3V6	Thalassiosira
	TRINITY_DN217489_c0_g1_i1.p1	11.8911	1.65826	0.828948	0.00491803	0.0493874	3V6	Thalassiosira
	TRINITY_DN528074_c0_g1_i1.p1	18.0217	-1.45803	0.689155	0.004934	0.0494883	3V6	Thalassiosira
	TRINITY_DN983939_c0_g1_i1.p1	2.99296	3.71118	3.33821	0.00494882	0.0495773	3V6	Thalassiosira
	TRINITY_DN321048_c0_g1_i7.p1	7.28085	1.97495	1.04572	0.0050714	0.0507444	3V6	Thalassiosira
	TRINITY_DN353582_c0_g1_i4.p1	6.34542	-2.24198	1.26617	0.00507897	0.0507592	3V6	Thalassiosira
	TRINITY_DN3146525_c0_g1_i2.p1	3.92031	-3.08946	1.93066	0.00508937	0.0508023	3V6	Thalassiosira
	TRINITY_DN59349_c0_g2_i1.p1	148.673	0.709673	0.273445	0.0051009	0.0508567	3V6	Thalassiosira
	TRINITY_DN1954561_c0_g2_i2.p1	3.92104	-2.92318	1.94655	0.00511248	0.0509112	3V6	Thalassiosira
	TRINITY_DN198991_c1_g1_i5.p1	15.4581	1.48151	0.717334	0.00512174	0.0509179	3V6	Thalassiosira
	TRINITY_DN407838_c0_g1_i2.p1	18.7207	1.67309	0.852917	0.00512535	0.0509179	3V6	Thalassiosira
	TRINITY_DN288967_c0_g1_i1.p1	9.47549	1.73676	0.881139	0.00515166	0.0511184	3V6	Thalassiosira
	TRINITY_DN262394_c0_g1_i1.p1	14.4795	1.64903	0.835228	0.00517258	0.0512292	3V6	Thalassiosira
	TRINITY_DN430262_c0_g1_i2.p1	9.96835	-1.92786	1.02968	0.00518124	0.0512292	3V6	Thalassiosira
	TRINITY_DN947471_c0_g1_i4.p1	21.8535	1.21947	0.539559	0.00517597	0.0512292	3V6	Thalassiosira
	TRINITY_DN208257_c0_g1_i1.p2	6.90457	-2.28268	1.34349	0.0051937	0.0512916	3V6	Thalassiosira
	TRINITY_DN424857_c0_g1_i2.p1	8.13781	1.95888	1.04801	0.0052524	0.0516878	3V6	Thalassiosira
	TRINITY_DN6864880_c0_g1_i2.p1	4.01428	-3.08763	1.97217	0.00524404	0.0516878	3V6	Thalassiosira
	TRINITY_DN918026_c0_g1_i2.p1	26.7569	1.19157	0.527065	0.00524731	0.0516878	3V6	Thalassiosira
	TRINITY_DN118120_c0_g1_i2.p1	5.88098	-2.42714	1.417	0.00527212	0.0518208	3V6	Thalassiosira
	TRINITY_DN697603_c0_g1_i1.p1	29.7397	1.04612	0.441958	0.00528054	0.0518425	3V6	Thalassiosira
	TRINITY_DN272436_c0_g1_i1.p1	3.8745	-2.86311	1.9568	0.00529328	0.0519065	3V6	Thalassiosira
	TRINITY_DN395919_c0_g1_i1.p1	11.091	-1.67365	0.855028	0.00536094	0.0525083	3V6	Thalassiosira
	TRINITY_DN985712_c0_g1_i1.p1	7.03638	2.0759	1.15589	0.00537266	0.0525614	3V6	Thalassiosira
	TRINITY_DN116509_c0_g1_i2.p1	16.0174	-1.4005	0.666766	0.00543581	0.052931	3V6	Thalassiosira
	TRINITY_DN126113_c0_g1_i9.p1	11.5864	-1.60457	0.810585	0.00542625	0.052931	3V6	Thalassiosira
	TRINITY_DN1367491_c0_g1_i4.p1	4.10326	-3.0949	2.0249	0.00543443	0.052931	3V6	Thalassiosira
	TRINITY_DN4239229_c0_g1_i1.p1	15.3	-1.36184	0.63828	0.00542538	0.052931	3V6	Thalassiosira
	TRINITY_DN149251_c0_g1_i1.p1	11.5615	-1.59004	0.801347	0.00544659	0.0529741	3V6	Thalassiosira
	TRINITY_DN118996_c0_g1_i1.p1	14.2025	1.44911	0.69641	0.00546306	0.0530047	3V6	Thalassiosira
	TRINITY_DN403474_c0_g1_i3.p1	8.53431	1.88981	1.00291	0.00546017	0.0530047	3V6	Thalassiosira
	TRINITY_DN515790_c0_g1_i1.p1	30.7424	-1.11987	0.489591	0.00546879	0.0530047	3V6	Thalassiosira
	TRINITY_DN88491_c0_g1_i1.p1	48.9433	0.925261	0.381206	0.00549784	0.0532244	3V6	Thalassiosira
	TRINITY_DN43405_c0_g1_i3.p1	535.148	0.59049	0.224177	0.00551268	0.0533062	3V6	Thalassiosira
	TRINITY_DN394030_c0_g1_i3.p1	12.016	1.56207	0.782719	0.0055398	0.0535065	3V6	Thalassiosira
	TRINITY_DN324805_c0_g1_i1.p1	4.37042	3.03866	2.06977	0.00554905	0.0535339	3V6	Thalassiosira
	TRINITY_DN238996_c0_g1_i1.p1	12.5753	1.50972	0.740878	0.00559911	0.0539545	3V6	Thalassiosira
	TRINITY_DN943972_c0_g1_i2.p1	7.04714	-1.96181	1.07932	0.00561117	0.0540083	3V6	Thalassiosira
	TRINITY_DN1219067_c0_g1_i2.p2	70.5289	0.864732	0.351005	0.0056512	0.0543054	3V6	Thalassiosira
	TRINITY_DN36661_c0_g1_i1.p2	5.93507	-2.40037	1.44562	0.00565505	0.0543054	3V6	Thalassiosira
	TRINITY_DN145121_c0_g1_i1.p1	5.14289	2.75848	1.55086	0.00567674	0.054451	3V6	Thalassiosira
	TRINITY_DN4354797_c0_g1_i1.p1	6.3662	2.56885	1.52871	0.00571033	0.0547104	3V6	Thalassiosira
	TRINITY_DN147974_c0_g1_i3.p1	5.22193	2.65485	1.54614	0.00571961	0.0547364	3V6	Thalassiosira
	TRINITY_DN259220_c0_g1_i2.p1	6.10911	-2.30002	1.32117	0.00573707	0.0548406	3V6	Thalassiosira
	TRINITY_DN237574_c0_g1_i6.p1	10.112	1.82023	0.975786	0.00574452	0.054849	3V6	Thalassiosira
	TRINITY_DN5259142_c0_g1_i1.p1	10.7299	-1.64192	0.843752	0.00576876	0.0550174	3V6	Thalassiosira
	TRINITY_DN28856_c1_g1_i3.p1	20.0598	1.23651	0.565647	0.00578687	0.0551272	3V6	Thalassiosira
	TRINITY_DN3852979_c0_g1_i1.p1	3.92328	-2.83678	2.02719	0.00579728	0.0551634	3V6	Thalassiosira
	TRINITY_DN178352_c0_g1_i1.p1	10.3866	-1.60762	0.829557	0.00580669	0.05519	3V6	Thalassiosira
	TRINITY_DN2235126_c0_g1_i1.p1	11.4917	-1.65739	0.85753	0.00582535	0.0552694	3V6	Thalassiosira
	TRINITY_DN86851_c0_g1_i7.p1	24.8731	-1.1018	0.484478	0.00582829	0.0552694	3V6	Thalassiosira
	TRINITY_DN512505_c0_g1_i5.p1	9.14073	1.90523	1.05711	0.00584299	0.0553459	3V6	Thalassiosira
	TRINITY_DN96248_c0_g1_i2.p1	18.5998	-1.37389	0.657597	0.0058547	0.055394	3V6	Thalassiosira
	TRINITY_DN11614_c0_g1_i4.p1	80.9309	0.769554	0.307573	0.00591856	0.0559347	3V6	Thalassiosira
	TRINITY_DN3839866_c0_g1_i1.p1	5.40058	-2.38505	1.39329	0.00593025	0.0559818	3V6	Thalassiosira
	TRINITY_DN252737_c0_g1_i1.p2	25.9679	1.22754	0.564012	0.00594362	0.0560447	3V6	Thalassiosira
	TRINITY_DN193337_c0_g1_i5.p1	13.3484	1.41943	0.688864	0.00597932	0.0563177	3V6	Thalassiosira
	TRINITY_DN544516_c0_g2_i1.p1	12.0023	1.57219	0.8052	0.00603114	0.0567417	3V6	Thalassiosira
	TRINITY_DN296878_c0_g1_i1.p1	12.3483	-1.47019	0.72944	0.00607595	0.0570988	3V6	Thalassiosira
	TRINITY_DN187278_c0_g1_i3.p1	18.8063	1.26639	0.590344	0.0061502	0.0577317	3V6	Thalassiosira
	TRINITY_DN14602_c1_g1_i2.p1	145.15	-0.593112	0.229166	0.0061788	0.057935	3V6	Thalassiosira
	TRINITY_DN1512752_c0_g1_i2.p1	11.1265	-1.54215	0.789257	0.00620881	0.058148	3V6	Thalassiosira
	TRINITY_DN2815459_c0_g1_i1.p1	12.7018	1.65257	0.87509	0.00621546	0.058148	3V6	Thalassiosira
	TRINITY_DN671192_c0_g1_i2.p1	8.92272	-1.69329	0.899825	0.0062281	0.058201	3V6	Thalassiosira
	TRINITY_DN822272_c0_g1_i1.p1	9.62612	1.69952	0.909099	0.00626098	0.0584428	3V6	Thalassiosira
	TRINITY_DN355656_c0_g1_i2.p1	8.4503	1.8196	0.996929	0.00626906	0.0584528	3V6	Thalassiosira
	TRINITY_DN503494_c0_g1_i3.p1	3.90939	2.87822	2.00416	0.00628767	0.0585609	3V6	Thalassiosira
	TRINITY_DN39038_c0_g2_i3.p1	144.621	-0.733349	0.293929	0.00630952	0.0586989	3V6	Thalassiosira
	TRINITY_DN560710_c0_g1_i1.p1	6.17302	2.18574	1.27962	0.00633343	0.0588558	3V6	Thalassiosira
	TRINITY_DN7169818_c0_g1_i1.p1	17.002	-1.40154	0.688376	0.00641596	0.0595564	3V6	Thalassiosira
	TRINITY_DN244900_c0_g1_i1.p3	7.69363	-1.84598	1.04433	0.00642621	0.0595853	3V6	Thalassiosira
	TRINITY_DN547484_c0_g1_i2.p1	10.2888	-1.63464	0.886499	0.00649268	0.0601348	3V6	Thalassiosira
	TRINITY_DN115581_c0_g1_i2.p1	6.43289	-2.05868	1.20282	0.00651539	0.0602782	3V6	Thalassiosira
	TRINITY_DN295138_c0_g1_i1.p1	26.2496	1.16892	0.536593	0.00653012	0.0603476	3V6	Thalassiosira
	TRINITY_DN2257160_c0_g1_i1.p1	10.955	1.60145	0.850392	0.00655387	0.0605001	3V6	Thalassiosira
	TRINITY_DN422767_c0_g1_i2.p1	17.6079	1.42346	0.709475	0.00659176	0.0607826	3V6	Thalassiosira
	TRINITY_DN4380470_c0_g1_i1.p1	3.9749	-2.9452	2.12847	0.00665939	0.0612409	3V6	Thalassiosira
	TRINITY_DN451064_c0_g1_i1.p1	17.0002	1.26503	0.598735	0.00666348	0.0612409	3V6	Thalassiosira
	TRINITY_DN504998_c0_g1_i1.p1	13.6416	1.47968	0.758083	0.00665202	0.0612409	3V6	Thalassiosira
	TRINITY_DN1471996_c0_g1_i3.p1	22.4007	-1.15673	0.530346	0.00667218	0.0612534	3V6	Thalassiosira
	TRINITY_DN370676_c0_g1_i1.p1	7.38809	-1.86759	1.0591	0.00674265	0.0618323	3V6	Thalassiosira
	TRINITY_DN175411_c0_g1_i1.p1	24.9302	1.20672	0.562352	0.00675589	0.0618797	3V6	Thalassiosira
	TRINITY_DN261642_c0_g1_i2.p1	16.8387	-1.25649	0.597671	0.00676265	0.0618797	3V6	Thalassiosira
	TRINITY_DN30030_c0_g2_i1.p1	14.8399	-1.42796	0.725526	0.00678506	0.0620168	3V6	Thalassiosira
	TRINITY_DN138502_c0_g1_i2.p1	27.394	1.31485	0.644888	0.00681229	0.0621975	3V6	Thalassiosira
	TRINITY_DN1422322_c0_g1_i3.p1	4.90537	-2.58538	1.61718	0.0068534	0.0625045	3V6	Thalassiosira
	TRINITY_DN201303_c0_g1_i3.p1	5.03967	2.65073	1.60546	0.00686753	0.062565	3V6	Thalassiosira
	TRINITY_DN100755_c0_g1_i1.p1	21.1839	1.1861	0.552871	0.00692279	0.0629997	3V6	Thalassiosira
	TRINITY_DN177479_c0_g1_i2.p1	4.09943	2.64932	2.18184	0.00693889	0.0630774	3V6	Thalassiosira
	TRINITY_DN1222745_c0_g1_i1.p1	23.7932	1.20626	0.563274	0.00696854	0.0631406	3V6	Thalassiosira
	TRINITY_DN17121_c0_g1_i1.p1	16.388	-1.35129	0.662786	0.00695737	0.0631406	3V6	Thalassiosira
	TRINITY_DN442725_c0_g1_i2.p1	12.905	-1.45662	0.744997	0.00696371	0.0631406	3V6	Thalassiosira
	TRINITY_DN105290_c0_g1_i13.p1	3.80617	2.78102	2.03855	0.00699621	0.063254	3V6	Thalassiosira
	TRINITY_DN28701_c0_g2_i1.p1	4.97196	2.63833	1.60146	0.0069945	0.063254	3V6	Thalassiosira
	TRINITY_DN4044905_c0_g1_i1.p1	15.5974	-1.30009	0.629689	0.00703738	0.0635573	3V6	Thalassiosira
	TRINITY_DN110233_c0_g1_i5.p1	600.502	0.479439	0.184377	0.00707303	0.0638102	3V6	Thalassiosira
	TRINITY_DN178413_c0_g1_i12.p1	17.8189	1.22123	0.578132	0.00710602	0.0640214	3V6	Thalassiosira
	TRINITY_DN440560_c0_g1_i1.p1	8.6303	1.67271	0.916187	0.00711179	0.0640214	3V6	Thalassiosira
	TRINITY_DN139779_c3_g1_i1.p1	33.3958	-1.00705	0.445045	0.00714375	0.0642264	3V6	Thalassiosira
	TRINITY_DN3669_c0_g1_i3.p1	8.54144	-1.78141	1.00874	0.00715765	0.0642264	3V6	Thalassiosira
	TRINITY_DN8210922_c0_g1_i1.p1	3.63199	-2.60264	2.07613	0.00715366	0.0642264	3V6	Thalassiosira
	TRINITY_DN70533_c0_g1_i2.p1	9.24863	1.64734	0.898087	0.00719524	0.0644944	3V6	Thalassiosira
	TRINITY_DN373155_c0_g1_i1.p1	12.6344	1.60233	0.87826	0.00722514	0.064693	3V6	Thalassiosira
	TRINITY_DN247734_c0_g1_i1.p1	7.99852	-1.8473	1.06509	0.00723805	0.0646965	3V6	Thalassiosira
	TRINITY_DN30188_c2_g1_i1.p1	5.52346	-2.23651	1.44961	0.00724105	0.0646965	3V6	Thalassiosira
	TRINITY_DN282911_c0_g1_i1.p1	13.1055	-1.48744	0.792997	0.00726958	0.0648819	3V6	Thalassiosira
	TRINITY_DN2334811_c0_g1_i1.p1	3.7047	-2.63117	2.12688	0.0073042	0.0651213	3V6	Thalassiosira
	TRINITY_DN150993_c0_g1_i6.p1	45.9727	-0.912313	0.393438	0.00732301	0.0652194	3V6	Thalassiosira
	TRINITY_DN1069550_c0_g1_i1.p1	3.6194	-2.58058	2.09263	0.00733102	0.0652211	3V6	Thalassiosira
	TRINITY_DN156355_c0_g1_i5.p1	11.4968	1.49329	0.787464	0.00739882	0.0655933	3V6	Thalassiosira
	TRINITY_DN2081510_c1_g1_i1.p1	5.48729	2.28341	1.43065	0.00739061	0.0655933	3V6	Thalassiosira
	TRINITY_DN381699_c0_g1_i1.p1	6.03529	-2.25191	1.41473	0.0074043	0.0655933	3V6	Thalassiosira
	TRINITY_DN5108_c0_g1_i1.p1	159.81	0.604105	0.239544	0.007397	0.0655933	3V6	Thalassiosira
	TRINITY_DN1052952_c0_g1_i3.p1	3.73854	2.73346	2.06583	0.00744395	0.0658048	3V6	Thalassiosira
	TRINITY_DN12000_c2_g1_i1.p1	24.0823	1.30863	0.644723	0.00744033	0.0658048	3V6	Thalassiosira
	TRINITY_DN3726118_c0_g1_i1.p1	32.723	-0.798558	1.5595	0.00747649	0.0660225	3V6	Thalassiosira
	TRINITY_DN1402385_c0_g1_i1.p1	12.3463	-1.41304	0.721381	0.00750922	0.0662108	3V6	Thalassiosira
	TRINITY_DN3068964_c0_g1_i1.p1	14.2242	-1.33152	0.667214	0.00751367	0.0662108	3V6	Thalassiosira
	TRINITY_DN1112839_c0_g1_i1.p1	8.25373	-1.7084	0.994017	0.00760203	0.0669187	3V6	Thalassiosira
	TRINITY_DN9169535_c0_g1_i1.p1	3.86584	-2.60228	2.25974	0.00763152	0.0671075	3V6	Thalassiosira
	TRINITY_DN484241_c0_g1_i4.p1	13.4481	-1.39201	0.716509	0.00764162	0.0671256	3V6	Thalassiosira
	TRINITY_DN327417_c0_g1_i2.p1	7.11743	1.85381	1.10262	0.00772253	0.067765	3V6	Thalassiosira
	TRINITY_DN2032051_c0_g1_i1.p1	9.46326	1.67667	0.973334	0.00776866	0.0679554	3V6	Thalassiosira
	TRINITY_DN4363668_c0_g1_i1.p1	32.7728	-0.974715	0.431568	0.0077645	0.0679554	3V6	Thalassiosira
	TRINITY_DN474094_c0_g1_i1.p1	3.66626	2.51763	2.08038	0.00776418	0.0679554	3V6	Thalassiosira
	TRINITY_DN226886_c0_g1_i1.p1	20.5692	-1.14078	0.535107	0.00779635	0.0681262	3V6	Thalassiosira
	TRINITY_DN1947836_c0_g1_i11.p1	10.3717	1.54045	0.83822	0.00785108	0.0685327	3V6	Thalassiosira
	TRINITY_DN344559_c0_g2_i1.p1	9.73577	1.62503	0.922692	0.00791797	0.0690443	3V6	Thalassiosira
	TRINITY_DN471894_c0_g2_i1.p2	4.79099	-2.4499	1.64483	0.00793612	0.0691304	3V6	Thalassiosira
	TRINITY_DN19346_c0_g1_i10.p1	215.764	-0.503389	0.197751	0.00796916	0.0693458	3V6	Thalassiosira
	TRINITY_DN430047_c0_g1_i1.p1	32.5317	-1.03027	0.470559	0.0080223	0.0697355	3V6	Thalassiosira
	TRINITY_DN383099_c0_g1_i5.p1	7.91666	1.84239	1.11174	0.00804315	0.069844	3V6	Thalassiosira
	TRINITY_DN355642_c0_g1_i1.p1	11.2679	1.56708	0.867084	0.00807115	0.0700143	3V6	Thalassiosira
	TRINITY_DN2071933_c0_g1_i6.p1	8.85194	1.65226	0.94696	0.00808573	0.0700213	3V6	Thalassiosira
	TRINITY_DN312691_c0_g1_i2.p1	9.4944	-1.56938	0.877187	0.00808873	0.0700213	3V6	Thalassiosira
	TRINITY_DN3196643_c0_g1_i1.p2	17.0498	-1.35361	0.709068	0.00821216	0.071016	3V6	Thalassiosira
	TRINITY_DN1051814_c1_g1_i1.p1	7.07566	-1.78183	1.05451	0.00823778	0.0711639	3V6	Thalassiosira
	TRINITY_DN153795_c0_g1_i6.p1	6.71993	-1.91783	1.17749	0.0082562	0.0712492	3V6	Thalassiosira
	TRINITY_DN1658158_c0_g1_i1.p1	4.68579	-2.45009	1.65124	0.00830927	0.0716331	3V6	Thalassiosira
	TRINITY_DN373447_c0_g1_i3.p1	13.6107	1.41716	0.758907	0.00835801	0.0719789	3V6	Thalassiosira
	TRINITY_DN183162_c0_g1_i1.p1	6.23977	-1.92309	1.22017	0.00853785	0.0734519	3V6	Thalassiosira
	TRINITY_DN658989_c0_g1_i1.p1	6.22015	-2.02155	1.38258	0.00855928	0.0735605	3V6	Thalassiosira
	TRINITY_DN935708_c0_g1_i1.p1	21.6504	1.27415	0.639874	0.00857032	0.0735795	3V6	Thalassiosira
	TRINITY_DN194106_c0_g1_i10.p1	14.5641	-1.27259	0.642503	0.00862971	0.0740133	3V6	Thalassiosira
	TRINITY_DN116189_c0_g1_i12.p1	132.634	-0.56461	0.227273	0.00868132	0.0743795	3V6	Thalassiosira
	TRINITY_DN694737_c0_g1_i1.p1	33.869	-0.999862	0.457165	0.00872217	0.0746528	3V6	Thalassiosira
	TRINITY_DN452165_c0_g1_i1.p1	23.392	1.19915	0.586771	0.00875392	0.0748478	3V6	Thalassiosira
	TRINITY_DN1606646_c0_g1_i16.p1	9.38816	1.70835	1.03845	0.00881545	0.0752198	3V6	Thalassiosira
	TRINITY_DN393890_c0_g1_i3.p1	5.89423	2.04633	1.33311	0.00880855	0.0752198	3V6	Thalassiosira
	TRINITY_DN142651_c0_g5_i1.p1	28.4139	-1.01538	0.467404	0.00886127	0.0755335	3V6	Thalassiosira
	TRINITY_DN3515667_c0_g1_i1.p1	3.5115	2.50185	2.12097	0.00891549	0.0759181	3V6	Thalassiosira
	TRINITY_DN101479_c0_g1_i4.p1	8.92287	1.59076	0.90676	0.00892823	0.0759491	3V6	Thalassiosira
	TRINITY_DN4294764_c0_g1_i1.p1	6.86699	-1.82101	1.15455	0.00897715	0.0762724	3V6	Thalassiosira
	TRINITY_DN502759_c0_g1_i1.p1	3.6212	-2.4089	2.31325	0.00898452	0.0762724	3V6	Thalassiosira
	TRINITY_DN229733_c0_g1_i1.p1	15.5886	-1.28112	0.663084	0.00900927	0.0763941	3V6	Thalassiosira
	TRINITY_DN3362717_c0_g2_i1.p1	22.2414	1.20523	0.600057	0.00901716	0.0763941	3V6	Thalassiosira
	TRINITY_DN4411261_c0_g1_i1.p1	3.4397	-2.36	2.21451	0.00906929	0.0767579	3V6	Thalassiosira
	TRINITY_DN1482372_c0_g1_i1.p1	3.67466	-2.39845	2.38799	0.00911139	0.0770361	3V6	Thalassiosira
	TRINITY_DN1103706_c0_g1_i1.p1	5.76805	-2.0291	1.37178	0.00914104	0.0772085	3V6	Thalassiosira
	TRINITY_DN159739_c0_g1_i1.p2	5.58773	-2.02264	1.34663	0.00919301	0.0775689	3V6	Thalassiosira
	TRINITY_DN218449_c0_g1_i3.p1	6.69617	-1.86189	1.25594	0.00922306	0.0777439	3V6	Thalassiosira
	TRINITY_DN181441_c0_g1_i1.p1	4.59658	-2.46861	1.71816	0.00924675	0.0778649	3V6	Thalassiosira
	TRINITY_DN397021_c0_g1_i1.p1	9.68395	1.55567	0.893736	0.00926419	0.0779331	3V6	Thalassiosira
	TRINITY_DN301659_c0_g1_i1.p1	7.77095	1.74103	1.08559	0.00930362	0.078186	3V6	Thalassiosira
	TRINITY_DN100158_c1_g2_i1.p1	18.812	-1.14757	0.562385	0.0093642	0.0783316	3V6	Thalassiosira
	TRINITY_DN210579_c0_g1_i1.p1	4.48358	2.42901	1.60942	0.00935373	0.0783316	3V6	Thalassiosira
	TRINITY_DN221561_c0_g1_i3.p1	9.72304	-1.49512	0.848655	0.00936118	0.0783316	3V6	Thalassiosira
	TRINITY_DN342179_c0_g1_i1.p1	6.62944	-1.82981	1.16468	0.00936089	0.0783316	3V6	Thalassiosira
	TRINITY_DN46495_c0_g1_i12.p1	26.6701	1.15576	0.570528	0.00936788	0.0783316	3V6	Thalassiosira
	TRINITY_DN144937_c0_g1_i1.p1	16.7223	-1.28863	0.672137	0.00940412	0.0785559	3V6	Thalassiosira
	TRINITY_DN381015_c0_g1_i1.p1	10.1052	-1.47549	0.83003	0.00946991	0.0789474	3V6	Thalassiosira
	TRINITY_DN685450_c0_g1_i2.p1	3.5712	2.44291	2.21891	0.00946337	0.0789474	3V6	Thalassiosira
	TRINITY_DN367726_c0_g1_i1.p2	36.6991	1.88639	1.69109	0.00957122	0.0797124	3V6	Thalassiosira
	TRINITY_DN5117866_c0_g1_i1.p1	8.98435	-1.60553	0.992448	0.00962541	0.0800838	3V6	Thalassiosira
	TRINITY_DN703696_c0_g1_i1.p1	6.0299	2.02157	1.39563	0.00968267	0.08048	3V6	Thalassiosira
	TRINITY_DN15488_c0_g1_i1.p1	38.7788	0.990447	0.461797	0.00972185	0.0807252	3V6	Thalassiosira
	TRINITY_DN662813_c0_g2_i1.p1	14.016	1.3183	0.704452	0.00976507	0.0810035	3V6	Thalassiosira
	TRINITY_DN198538_c0_g1_i1.p1	5.9114	-1.92836	1.36334	0.00982783	0.0814431	3V6	Thalassiosira
	TRINITY_DN2100940_c0_g1_i3.p1	24.3766	-1.11117	0.543155	0.00992522	0.0821686	3V6	Thalassiosira
	TRINITY_DN413393_c0_g1_i1.p1	6.10498	-1.80964	1.19904	0.00994789	0.0822747	3V6	Thalassiosira
	TRINITY_DN571611_c0_g2_i4.p1	4397.45	0.363398	0.144012	0.00999659	0.0825956	3V6	Thalassiosira
	TRINITY_DN117021_c0_g1_i1.p1	5.63281	1.98027	1.33128	0.0100246	0.0827448	3V6	Thalassiosira
	TRINITY_DN229046_c0_g1_i1.p1	9.31832	-1.49729	0.877757	0.0100375	0.0827699	3V6	Thalassiosira
	TRINITY_DN2095975_c0_g1_i14.p1	14.4657	1.45162	0.851226	0.0101017	0.083217	3V6	Thalassiosira
	TRINITY_DN237350_c0_g1_i1.p1	4.31949	-2.35334	1.6663	0.0101244	0.0832611	3V6	Thalassiosira
	TRINITY_DN242444_c0_g1_i2.p1	6.74968	1.79378	1.14991	0.010127	0.0832611	3V6	Thalassiosira
	TRINITY_DN350692_c0_g1_i2.p1	17.4304	-1.17388	0.595697	0.0101836	0.0836436	3V6	Thalassiosira
	TRINITY_DN3852497_c0_g1_i1.p1	3.46431	2.41216	2.23824	0.0101968	0.0836695	3V6	Thalassiosira
	TRINITY_DN1264317_c0_g1_i2.p1	3.66701	2.42062	2.38967	0.0102143	0.0837314	3V6	Thalassiosira
	TRINITY_DN643110_c0_g1_i1.p1	7.78	-1.71388	1.09601	0.0102714	0.0841166	3V6	Thalassiosira
	TRINITY_DN741687_c0_g1_i4.p1	15.7889	-1.22791	0.644485	0.0103234	0.0844598	3V6	Thalassiosira
	TRINITY_DN1141092_c0_g1_i1.p1	9.69205	1.59758	0.993124	0.0104741	0.0856087	3V6	Thalassiosira
	TRINITY_DN245571_c0_g1_i2.p1	37.3221	-0.881472	0.401275	0.0105326	0.0860023	3V6	Thalassiosira
	TRINITY_DN185822_c0_g1_i11.p1	32.9875	0.896634	0.408951	0.0105605	0.086062	3V6	Thalassiosira
	TRINITY_DN719071_c0_g2_i2.p2	3.55229	-2.19541	2.56021	0.0105505	0.086062	3V6	Thalassiosira
	TRINITY_DN8150999_c0_g1_i1.p1	3.56375	-2.18713	2.57984	0.010587	0.086194	3V6	Thalassiosira
	TRINITY_DN189064_c0_g1_i1.p1	3.32946	-2.21289	2.3333	0.0106	0.0862151	3V6	Thalassiosira
	TRINITY_DN1140885_c0_g1_i1.p1	17.7821	-1.20875	0.630636	0.010652	0.0865244	3V6	Thalassiosira
	TRINITY_DN739798_c0_g1_i7.p1	12.6644	1.36443	0.757398	0.0106587	0.0865244	3V6	Thalassiosira
	TRINITY_DN327896_c0_g1_i9.p1	20.9346	1.13946	0.575025	0.0106783	0.0865992	3V6	Thalassiosira
	TRINITY_DN127184_c0_g1_i4.p1	29.091	1.08696	0.53284	0.0107015	0.0867033	3V6	Thalassiosira
	TRINITY_DN131150_c0_g1_i1.p1	17.4482	1.146	0.577371	0.0107551	0.0870526	3V6	Thalassiosira
	TRINITY_DN156655_c0_g1_i1.p1	17.4159	1.27641	0.683937	0.0107697	0.0870695	3V6	Thalassiosira
	TRINITY_DN2765789_c0_g1_i1.p1	6.17508	1.88233	1.38268	0.0107885	0.0870695	3V6	Thalassiosira
	TRINITY_DN972291_c0_g1_i1.p1	10.7143	-1.4864	0.908471	0.010784	0.0870695	3V6	Thalassiosira
	TRINITY_DN410445_c0_g1_i1.p1	19.5986	-1.1305	0.573514	0.0108719	0.087658	3V6	Thalassiosira
	TRINITY_DN290436_c0_g1_i1.p1	5.8855	1.8668	1.33698	0.0109149	0.0879196	3V6	Thalassiosira
	TRINITY_DN128022_c0_g1_i2.p1	25.5163	-1.01833	0.489697	0.0109488	0.0879758	3V6	Thalassiosira
	TRINITY_DN2201704_c0_g1_i6.p1	5.22113	2.08952	1.54452	0.0109545	0.0879758	3V6	Thalassiosira
	TRINITY_DN265947_c0_g1_i1.p1	11.0863	-1.37843	0.782828	0.0109598	0.0879758	3V6	Thalassiosira
	TRINITY_DN3603937_c0_g1_i4.p1	12.8335	1.49473	0.890641	0.010964	0.0879758	3V6	Thalassiosira
	TRINITY_DN71355_c0_g1_i7.p1	19.7194	1.14318	0.581758	0.010976	0.0879875	3V6	Thalassiosira
	TRINITY_DN596850_c0_g1_i1.p1	7.70545	1.70227	1.13313	0.0111025	0.0889162	3V6	Thalassiosira
	TRINITY_DN1215506_c0_g1_i1.p1	12.3014	1.3113	0.72156	0.0111341	0.0890838	3V6	Thalassiosira
	TRINITY_DN1566378_c0_g1_i1.p1	3.43579	2.08535	2.40142	0.0112522	0.0899424	3V6	Thalassiosira
	TRINITY_DN212559_c0_g1_i1.p1	95.0834	-0.667537	0.287374	0.0113074	0.090297	3V6	Thalassiosira
	TRINITY_DN501190_c0_g1_i1.p1	7.64211	1.57641	0.980227	0.0113187	0.0903007	3V6	Thalassiosira
	TRINITY_DN230403_c0_g1_i1.p1	5.099	-1.96555	1.526	0.0113462	0.0903476	3V6	Thalassiosira
	TRINITY_DN7294214_c0_g1_i1.p1	4.89589	2.20226	1.82948	0.011336	0.0903476	3V6	Thalassiosira
	TRINITY_DN13992_c0_g1_i1.p1	52.9919	-0.760633	0.337332	0.0114324	0.0908607	3V6	Thalassiosira
	TRINITY_DN2340392_c0_g1_i1.p2	3.49496	-2.06463	2.69794	0.0114308	0.0908607	3V6	Thalassiosira
	TRINITY_DN100694_c2_g1_i1.p1	5.41803	-1.99622	1.45779	0.0114508	0.0909199	3V6	Thalassiosira
	TRINITY_DN466_c0_g1_i5.p1	2115.71	0.375571	0.152068	0.011539	0.091533	3V6	Thalassiosira
	TRINITY_DN124968_c0_g1_i1.p1	5.54393	1.83705	1.30211	0.0115709	0.091699	3V6	Thalassiosira
	TRINITY_DN421800_c0_g1_i2.p1	10.2247	1.51969	0.935345	0.0116776	0.0924569	3V6	Thalassiosira
	TRINITY_DN2031310_c0_g1_i1.p1	5.34135	-1.82757	1.31983	0.0117361	0.0928318	3V6	Thalassiosira
	TRINITY_DN120058_c0_g1_i2.p2	8.2709	-1.4968	0.916719	0.0117925	0.0931901	3V6	Thalassiosira
	TRINITY_DN244221_c0_g1_i1.p3	5.86424	-1.78674	1.25768	0.0118486	0.0934565	3V6	Thalassiosira
	TRINITY_DN418899_c0_g1_i1.p3	4.74494	2.15095	1.78968	0.0118377	0.0934565	3V6	Thalassiosira
	TRINITY_DN286423_c0_g1_i2.p1	74.3238	-0.673862	0.293248	0.0118953	0.0937356	3V6	Thalassiosira
	TRINITY_DN202265_c0_g1_i1.p3	99.8656	0.624	0.267134	0.0119138	0.093793	3V6	Thalassiosira
	TRINITY_DN127419_c0_g1_i1.p1	19.2358	-1.14392	0.601068	0.0119834	0.0942523	3V6	Thalassiosira
	TRINITY_DN116297_c1_g1_i2.p1	3.29506	-2.02379	2.52941	0.0120102	0.0943738	3V6	Thalassiosira
	TRINITY_DN958529_c0_g2_i1.p1	15.1851	-1.185	0.629412	0.0120279	0.0944241	3V6	Thalassiosira
	TRINITY_DN201328_c0_g1_i1.p1	7.51433	-1.7355	1.30709	0.0120667	0.0946396	3V6	Thalassiosira
	TRINITY_DN1078323_c0_g1_i2.p1	7.19568	-1.56486	1.00032	0.0121682	0.0952536	3V6	Thalassiosira
	TRINITY_DN143326_c0_g1_i1.p1	14.6052	-1.23118	0.667293	0.0121792	0.0952536	3V6	Thalassiosira
	TRINITY_DN192852_c0_g1_i1.p1	6.32833	1.72938	1.23213	0.0121764	0.0952536	3V6	Thalassiosira
	TRINITY_DN106269_c0_g1_i1.p1	12.5731	-1.38564	0.822452	0.0122094	0.0954	3V6	Thalassiosira
	TRINITY_DN153120_c0_g1_i4.p1	29.1161	1.01127	0.496725	0.0123022	0.0960358	3V6	Thalassiosira
	TRINITY_DN1511018_c0_g1_i5.p1	11.8583	1.34152	0.771975	0.0124007	0.096354	3V6	Thalassiosira
	TRINITY_DN1535429_c0_g1_i1.p1	5.35807	-1.90728	1.43997	0.0123954	0.096354	3V6	Thalassiosira
	TRINITY_DN162123_c0_g1_i2.p1	5.33699	-1.79759	1.33065	0.0123747	0.096354	3V6	Thalassiosira
	TRINITY_DN2068509_c0_g1_i2.p1	17.5349	1.21381	0.659769	0.0123941	0.096354	3V6	Thalassiosira
	TRINITY_DN3669_c1_g1_i1.p1	6.34542	-1.707	1.26141	0.0123611	0.096354	3V6	Thalassiosira
	TRINITY_DN3213982_c0_g1_i1.p1	4.23587	-2.20043	1.77413	0.0124273	0.0964704	3V6	Thalassiosira
	TRINITY_DN742127_c0_g1_i2.p1	28.5394	0.972838	0.471731	0.012452	0.0965728	3V6	Thalassiosira
	TRINITY_DN339386_c0_g1_i2.p1	9.75419	-1.4217	0.870803	0.0124793	0.096694	3V6	Thalassiosira
	TRINITY_DN6165641_c0_g1_i1.p1	3.22766	-2.24218	2.48419	0.0124962	0.0967355	3V6	Thalassiosira
	TRINITY_DN271160_c0_g1_i2.p1	17.6446	1.30869	0.742081	0.0125155	0.0967947	3V6	Thalassiosira
	TRINITY_DN3129856_c0_g1_i1.p1	19.9018	1.24295	0.68453	0.0125561	0.0969296	3V6	Thalassiosira
	TRINITY_DN721187_c0_g1_i1.p1	4.32414	-2.13293	1.78631	0.0125542	0.0969296	3V6	Thalassiosira
	TRINITY_DN269906_c0_g1_i3.p1	4.83742	-1.9587	1.56043	0.0126209	0.0973392	3V6	Thalassiosira
	TRINITY_DN108065_c0_g1_i3.p2	7.04041	1.60908	1.06343	0.0126505	0.097478	3V6	Thalassiosira
	TRINITY_DN8177631_c0_g1_i1.p1	7.89287	-1.49902	0.956177	0.0126627	0.0974814	3V6	Thalassiosira
	TRINITY_DN113996_c0_g1_i1.p1	176.148	0.516286	0.217649	0.0127013	0.0976887	3V6	Thalassiosira
	TRINITY_DN267785_c1_g2_i2.p1	11.7875	-1.45477	0.902699	0.0127877	0.0982625	3V6	Thalassiosira
	TRINITY_DN4292009_c0_g1_i1.p1	37.9742	0.841766	0.391298	0.0128026	0.0982871	3V6	Thalassiosira
	TRINITY_DN381699_c0_g1_i3.p1	8.49021	-1.57156	1.03495	0.0128709	0.0987203	3V6	Thalassiosira
	TRINITY_DN853896_c0_g1_i2.p1	4.14967	2.19269	1.69869	0.0129672	0.0993679	3V6	Thalassiosira
	TRINITY_DN167953_c0_g1_i3.p1	25.7479	-1.08166	0.555651	0.0130114	0.0994035	3V6	Thalassiosira
	TRINITY_DN303785_c0_g1_i1.p2	7.41582	-1.62623	1.16015	0.013013	0.0994035	3V6	Thalassiosira
	TRINITY_DN463518_c0_g1_i2.p1	27.9168	-0.983431	0.486978	0.0130195	0.0994035	3V6	Thalassiosira
	TRINITY_DN5114895_c0_g1_i1.p1	11.3333	1.39724	0.865178	0.0129873	0.0994035	3V6	Thalassiosira
	TRINITY_DN224217_c0_g1_i1.p1	3.18415	-1.90439	2.55242	0.0130413	0.0994786	3V6	Thalassiosira
	TRINITY_DN264992_c0_g1_i1.p1	5.00656	1.98319	1.58904	0.0130585	0.0995191	3V6	Thalassiosira
	TRINITY_DN641681_c0_g1_i1.p1	76.3614	0.687309	0.304933	0.0131128	0.0998415	3V6	Thalassiosira
	TRINITY_DN5197225_c0_g1_i1.p1	5.2957	1.97101	1.67178	0.0131648	0.100146	3V6	Thalassiosira
	TRINITY_DN467651_c0_g1_i1.p1	4.62353	-1.94836	1.53908	0.0132197	0.100429	3V6	Thalassiosira
	TRINITY_DN94672_c0_g1_i10.p1	4.1178	-2.25372	1.82297	0.0132261	0.100429	3V6	Thalassiosira
	TRINITY_DN291080_c0_g1_i1.p1	4.2432	-2.06878	1.78829	0.0132836	0.100774	3V6	Thalassiosira
	TRINITY_DN296915_c0_g1_i1.p2	25.6229	1.02369	0.51606	0.0133874	0.101469	3V6	Thalassiosira
	TRINITY_DN8758_c0_g1_i1.p1	22.1073	1.0367	0.528901	0.013406	0.101518	3V6	Thalassiosira
	TRINITY_DN878966_c0_g1_i1.p1	16.559	1.16352	0.625969	0.0134191	0.101525	3V6	Thalassiosira
	TRINITY_DN128301_c0_g1_i6.p1	17.9278	-1.10232	0.581312	0.0134442	0.101609	3V6	Thalassiosira
	TRINITY_DN267952_c0_g1_i1.p1	4.58801	-1.93618	1.53726	0.0134545	0.101609	3V6	Thalassiosira
	TRINITY_DN224525_c0_g1_i1.p1	4.69898	-1.88241	1.52409	0.0134857	0.101752	3V6	Thalassiosira
	TRINITY_DN18564_c1_g1_i3.p1	23.6015	1.14265	0.613311	0.0135645	0.102254	3V6	Thalassiosira
	TRINITY_DN406520_c0_g1_i1.p1	4.21304	2.09564	1.72012	0.0136239	0.102609	3V6	Thalassiosira
	TRINITY_DN139724_c0_g1_i8.p1	38.8348	-0.907051	0.441016	0.0136561	0.10276	3V6	Thalassiosira
	TRINITY_DN148330_c0_g1_i5.p1	15.2558	1.18667	0.655816	0.0136988	0.102988	3V6	Thalassiosira
	TRINITY_DN144098_c0_g1_i2.p1	7.32675	1.58075	1.10396	0.013801	0.103663	3V6	Thalassiosira
	TRINITY_DN450671_c0_g1_i9.p1	4.32419	2.11642	1.80029	0.0138629	0.104034	3V6	Thalassiosira
	TRINITY_DN294207_c1_g1_i1.p1	3.20192	1.98947	2.50816	0.0139395	0.104515	3V6	Thalassiosira
	TRINITY_DN978842_c0_g1_i1.p1	4.61962	-1.98501	1.64028	0.0140474	0.105229	3V6	Thalassiosira
	TRINITY_DN1844168_c0_g1_i1.p1	6.81622	1.67213	1.23745	0.0140647	0.105249	3V6	Thalassiosira
	TRINITY_DN464751_c0_g1_i1.p1	6.19419	-1.64262	1.26863	0.0140753	0.105249	3V6	Thalassiosira
	TRINITY_DN450671_c0_g1_i3.p1	13.2128	1.28938	0.77104	0.0141231	0.105513	3V6	Thalassiosira
	TRINITY_DN1819719_c0_g1_i1.p1	3.09019	-1.77293	2.59303	0.0141894	0.10589	3V6	Thalassiosira
	TRINITY_DN2986666_c0_g1_i1.p2	23.1459	1.0483	0.544048	0.0141991	0.10589	3V6	Thalassiosira
	TRINITY_DN239919_c0_g1_i1.p1	4.37531	1.99527	1.7879	0.0142513	0.106185	3V6	Thalassiosira
	TRINITY_DN477640_c0_g1_i1.p1	4.06507	-2.08884	1.8053	0.0142736	0.106256	3V6	Thalassiosira
	TRINITY_DN368432_c0_g1_i3.p1	6.95922	1.64344	1.23328	0.0143147	0.106467	3V6	Thalassiosira
	TRINITY_DN715194_c0_g1_i1.p1	4.24874	-2.00903	1.85382	0.0143332	0.10651	3V6	Thalassiosira
	TRINITY_DN1381115_c0_g1_i1.p1	3.25706	1.85055	2.6844	0.0143827	0.106782	3V6	Thalassiosira
	TRINITY_DN10852_c0_g1_i14.p1	24.1541	0.955842	0.475925	0.0144267	0.106979	3V6	Thalassiosira
	TRINITY_DN675424_c0_g1_i1.p2	3.12459	-1.71553	2.66035	0.0144348	0.106979	3V6	Thalassiosira
	TRINITY_DN1504980_c0_g1_i3.p1	4.66021	1.88291	1.51397	0.0144751	0.107183	3V6	Thalassiosira
	TRINITY_DN200988_c0_g1_i1.p1	11.0359	1.34077	0.812731	0.014532	0.107318	3V6	Thalassiosira
	TRINITY_DN805834_c0_g1_i1.p1	5.9083	1.68445	1.25894	0.0145271	0.107318	3V6	Thalassiosira
	TRINITY_DN9119436_c0_g1_i1.p1	3.04248	-2.01939	2.57826	0.0145133	0.107318	3V6	Thalassiosira
	TRINITY_DN1248881_c1_g1_i1.p1	4.13748	2.04472	1.75288	0.0146104	0.107688	3V6	Thalassiosira
	TRINITY_DN221769_c0_g1_i2.p1	21.2887	-1.03337	0.540479	0.0146208	0.107688	3V6	Thalassiosira
	TRINITY_DN2383758_c0_g1_i1.p2	3.30139	1.8652	2.76775	0.0145963	0.107688	3V6	Thalassiosira
	TRINITY_DN212453_c1_g1_i7.p1	19.8028	1.02877	0.532635	0.0146535	0.107739	3V6	Thalassiosira
	TRINITY_DN2214957_c0_g1_i3.p1	5.86618	1.75423	1.48458	0.0146506	0.107739	3V6	Thalassiosira
	TRINITY_DN857045_c0_g1_i1.p2	5.12222	-1.87824	2.41982	0.0146669	0.107743	3V6	Thalassiosira
	TRINITY_DN160643_c0_g1_i14.p1	12.37	1.30773	0.79723	0.0147066	0.107854	3V6	Thalassiosira
	TRINITY_DN635057_c0_g1_i4.p1	9.06045	1.43488	0.922466	0.0147079	0.107854	3V6	Thalassiosira
	TRINITY_DN140249_c0_g1_i11.p1	10.0287	1.35796	0.85735	0.0148221	0.1085	3V6	Thalassiosira
	TRINITY_DN2469759_c0_g1_i1.p1	4.52134	-1.87605	1.57326	0.0148176	0.1085	3V6	Thalassiosira
	TRINITY_DN149596_c0_g1_i1.p1	24.6895	0.983989	0.500249	0.0149446	0.109301	3V6	Thalassiosira
	TRINITY_DN1207706_c0_g1_i1.p1	3.05467	-1.67255	2.62071	0.0149709	0.109366	3V6	Thalassiosira
	TRINITY_DN178137_c0_g1_i3.p1	6.07079	1.6874	1.31031	0.0149886	0.109366	3V6	Thalassiosira
	TRINITY_DN185030_c0_g1_i5.p1	28.042	-0.988282	0.504175	0.0149927	0.109366	3V6	Thalassiosira
	TRINITY_DN1770980_c0_g1_i4.p1	5.92065	1.67762	1.27946	0.0150073	0.109377	3V6	Thalassiosira
	TRINITY_DN255636_c0_g1_i3.p1	37.4364	-0.868576	0.424404	0.0150413	0.109529	3V6	Thalassiosira
	TRINITY_DN3968764_c0_g1_i2.p1	7.48844	-1.49411	1.04441	0.0150557	0.109538	3V6	Thalassiosira
	TRINITY_DN4578126_c0_g1_i1.p2	21.5046	-1.00604	0.522147	0.0151295	0.109883	3V6	Thalassiosira
	TRINITY_DN831601_c0_g1_i1.p1	5.16827	1.8102	1.64805	0.0151181	0.109883	3V6	Thalassiosira
	TRINITY_DN960100_c0_g1_i1.p1	7.82793	1.45675	0.962164	0.0151671	0.110061	3V6	Thalassiosira
	TRINITY_DN215620_c0_g1_i2.p1	95.0338	0.767068	0.358496	0.0152041	0.110137	3V6	Thalassiosira
	TRINITY_DN728469_c0_g1_i2.p1	3.10277	-1.60547	2.6751	0.0151983	0.110137	3V6	Thalassiosira
	TRINITY_DN426502_c0_g1_i2.p1	4.12976	2.05838	1.81952	0.0152531	0.110205	3V6	Thalassiosira
	TRINITY_DN6707905_c0_g1_i1.p2	3.04321	-1.63933	2.62104	0.0152318	0.110205	3V6	Thalassiosira
	TRINITY_DN701502_c0_g1_i2.p1	12.2616	-1.30577	0.818046	0.0152423	0.110205	3V6	Thalassiosira
	TRINITY_DN926556_c0_g1_i4.p1	7.3796	1.58581	1.18215	0.0153073	0.110501	3V6	Thalassiosira
	TRINITY_DN866288_c0_g1_i1.p1	4.78288	-1.76153	1.56794	0.0153229	0.110518	3V6	Thalassiosira
	TRINITY_DN163887_c0_g1_i1.p1	29.2945	-0.941348	0.477378	0.0153419	0.11056	3V6	Thalassiosira
	TRINITY_DN104450_c0_g1_i1.p1	65.1179	-0.655727	0.296894	0.0154256	0.110971	3V6	Thalassiosira
	TRINITY_DN470311_c0_g1_i1.p1	4.52985	-1.8071	1.54865	0.0154203	0.110971	3V6	Thalassiosira
	TRINITY_DN169776_c0_g1_i4.p1	17.5083	-1.06744	0.57482	0.0154541	0.110985	3V6	Thalassiosira
	TRINITY_DN5122044_c0_g1_i1.p1	3.10602	-1.55754	2.70221	0.0154499	0.110985	3V6	Thalassiosira
	TRINITY_DN285744_c0_g1_i3.p2	24.0388	0.974405	0.498669	0.0156064	0.11179	3V6	Thalassiosira
	TRINITY_DN567896_c0_g1_i2.p1	5.15458	1.69055	1.32478	0.0156064	0.11179	3V6	Thalassiosira
	TRINITY_DN689780_c0_g1_i5.p1	13.1556	1.30067	0.798493	0.0156024	0.11179	3V6	Thalassiosira
	TRINITY_DN206479_c0_g1_i1.p1	3.88748	-2.00778	1.803	0.0156795	0.112183	3V6	Thalassiosira
	TRINITY_DN265820_c0_g1_i1.p3	4.86818	-1.75474	1.62371	0.0156882	0.112183	3V6	Thalassiosira
	TRINITY_DN1042776_c0_g1_i2.p1	4.68858	1.82667	1.56951	0.0158318	0.112439	3V6	Thalassiosira
	TRINITY_DN124770_c0_g1_i1.p1	15.7246	-1.14782	0.648892	0.0157754	0.112439	3V6	Thalassiosira
	TRINITY_DN133843_c0_g1_i1.p2	5.84372	-1.63808	1.31683	0.0157823	0.112439	3V6	Thalassiosira
	TRINITY_DN202339_c0_g1_i1.p2	140.22	0.557924	0.246309	0.0158277	0.112439	3V6	Thalassiosira
	TRINITY_DN3780465_c0_g1_i1.p1	5.17865	-1.66994	1.37747	0.0158008	0.112439	3V6	Thalassiosira
	TRINITY_DN599215_c0_g1_i1.p1	29.2436	-0.925099	0.466722	0.0158313	0.112439	3V6	Thalassiosira
	TRINITY_DN609895_c0_g1_i1.p1	3.10585	1.55084	2.4918	0.0158255	0.112439	3V6	Thalassiosira
	TRINITY_DN824155_c0_g1_i2.p1	4.64853	-1.88949	1.72609	0.0158066	0.112439	3V6	Thalassiosira
	TRINITY_DN134111_c0_g1_i1.p1	8.67971	-1.41319	0.966481	0.0158668	0.112592	3V6	Thalassiosira
	TRINITY_DN215080_c3_g1_i1.p2	4.03508	-1.90168	1.82032	0.0158883	0.112649	3V6	Thalassiosira
	TRINITY_DN768339_c0_g1_i1.p1	8.35496	-1.45418	1.03564	0.0159585	0.113051	3V6	Thalassiosira
	TRINITY_DN5655_c0_g1_i16.p1	30.7066	0.971016	0.499113	0.0160014	0.113258	3V6	Thalassiosira
	TRINITY_DN1290661_c0_g1_i1.p1	6.41129	1.59544	1.20121	0.0160397	0.113433	3V6	Thalassiosira
	TRINITY_DN173860_c0_g1_i1.p1	12.3703	1.21376	0.715494	0.0161981	0.11436	3V6	Thalassiosira
	TRINITY_DN2068069_c0_g1_i4.p1	3.03062	-1.49446	2.58629	0.016195	0.11436	3V6	Thalassiosira
	TRINITY_DN8095427_c0_g1_i1.p1	6.38275	1.55568	1.15848	0.0162238	0.114444	3V6	Thalassiosira
	TRINITY_DN141625_c0_g1_i1.p1	3.86382	-2.05144	1.88045	0.0162958	0.114855	3V6	Thalassiosira
	TRINITY_DN7187046_c0_g1_i1.p2	24.3033	-0.955015	0.489766	0.0163209	0.114935	3V6	Thalassiosira
	TRINITY_DN490702_c0_g1_i7.p1	3.00769	-1.48797	2.56483	0.0163582	0.115101	3V6	Thalassiosira
	TRINITY_DN532891_c0_g1_i2.p1	3.16936	1.42366	2.48438	0.0163922	0.115243	3V6	Thalassiosira
	TRINITY_DN94600_c0_g1_i1.p1	4.48583	-1.79849	1.61928	0.0164704	0.115695	3V6	Thalassiosira
	TRINITY_DN912383_c0_g1_i1.p1	5.01125	-1.7103	1.70465	0.016496	0.115777	3V6	Thalassiosira
	TRINITY_DN103461_c0_g1_i1.p1	39.6537	-0.794873	0.383995	0.016563	0.11615	3V6	Thalassiosira
	TRINITY_DN1423004_c0_g2_i2.p1	7.51419	1.43813	1.00678	0.0166376	0.116439	3V6	Thalassiosira
	TRINITY_DN297629_c0_g1_i1.p1	7.14674	-1.49196	1.13735	0.0166461	0.116439	3V6	Thalassiosira
	TRINITY_DN3920323_c0_g1_i1.p1	3.16833	-1.33226	2.47764	0.016637	0.116439	3V6	Thalassiosira
	TRINITY_DN1226359_c0_g1_i1.p1	7.91027	-1.47037	1.10375	0.0166953	0.116499	3V6	Thalassiosira
	TRINITY_DN351296_c0_g1_i2.p1	3.11055	1.64298	2.7491	0.0166906	0.116499	3V6	Thalassiosira
	TRINITY_DN35174_c1_g1_i1.p1	5.58212	1.58481	1.20576	0.0166965	0.116499	3V6	Thalassiosira
	TRINITY_DN128132_c0_g1_i2.p1	5.0557	1.65375	1.32849	0.0167675	0.116773	3V6	Thalassiosira
	TRINITY_DN394826_c0_g1_i2.p1	4.04107	-1.83984	1.85655	0.0167779	0.116773	3V6	Thalassiosira
	TRINITY_DN466983_c0_g1_i1.p1	4.64854	1.76315	1.56323	0.016752	0.116773	3V6	Thalassiosira
	TRINITY_DN1095639_c0_g1_i2.p1	11.8634	-1.22232	0.738544	0.0168115	0.116833	3V6	Thalassiosira
	TRINITY_DN2512454_c0_g1_i1.p1	5.44601	1.70365	1.49559	0.0168564	0.116833	3V6	Thalassiosira
	TRINITY_DN437473_c0_g1_i1.p1	3.90324	1.96222	1.77689	0.0168465	0.116833	3V6	Thalassiosira
	TRINITY_DN453137_c0_g3_i1.p2	7.64962	-1.48864	1.07556	0.0168407	0.116833	3V6	Thalassiosira
	TRINITY_DN805744_c0_g1_i1.p1	5.45218	1.65819	1.42642	0.0168438	0.116833	3V6	Thalassiosira
	TRINITY_DN1122786_c0_g1_i1.p1	3.13782	1.52709	2.71426	0.0168769	0.116878	3V6	Thalassiosira
	TRINITY_DN714508_c0_g1_i5.p1	9.63001	1.47958	1.10981	0.016931	0.117152	3V6	Thalassiosira
	TRINITY_DN986769_c0_g1_i2.p1	6.69673	-1.50835	1.20172	0.0169446	0.117152	3V6	Thalassiosira
	TRINITY_DN541963_c0_g1_i3.p1	6.92853	1.47586	1.07085	0.0169617	0.117173	3V6	Thalassiosira
	TRINITY_DN1092660_c0_g1_i2.p1	23.7583	-0.949867	0.493959	0.0170732	0.117567	3V6	Thalassiosira
	TRINITY_DN1110090_c0_g1_i1.p1	6.16566	-1.54276	1.20094	0.017075	0.117567	3V6	Thalassiosira
	TRINITY_DN153120_c0_g1_i8.p1	9.4374	1.39198	0.953637	0.0170432	0.117567	3V6	Thalassiosira
	TRINITY_DN468987_c0_g1_i1.p1	8.87439	-1.36512	0.904066	0.0170724	0.117567	3V6	Thalassiosira
	TRINITY_DN373412_c0_g1_i1.p1	13.2892	1.19541	0.717562	0.017104	0.117572	3V6	Thalassiosira
	TRINITY_DN508183_c0_g1_i1.p2	14.2917	-1.25751	0.775064	0.0171024	0.117572	3V6	Thalassiosira
	TRINITY_DN153266_c0_g1_i5.p1	6.23877	-1.53166	1.19589	0.0171453	0.117759	3V6	Thalassiosira
	TRINITY_DN114803_c0_g1_i1.p1	6.24601	1.60209	1.36472	0.01721	0.117912	3V6	Thalassiosira
	TRINITY_DN15524_c0_g1_i1.p1	52.7319	-0.740742	0.352095	0.0172021	0.117912	3V6	Thalassiosira
	TRINITY_DN404190_c0_g1_i16.p1	101.444	-0.582717	0.263537	0.0171995	0.117912	3V6	Thalassiosira
	TRINITY_DN1062769_c0_g1_i3.p1	4.56464	1.71424	1.52449	0.0174654	0.119564	3V6	Thalassiosira
	TRINITY_DN163134_c0_g1_i1.p1	5.49542	1.59038	1.38973	0.0176247	0.120457	3V6	Thalassiosira
	TRINITY_DN535832_c0_g1_i2.p1	3.06284	1.53579	2.70154	0.0176246	0.120457	3V6	Thalassiosira
	TRINITY_DN314483_c0_g1_i1.p1	5.47122	-1.55209	1.24584	0.0177047	0.120905	3V6	Thalassiosira
	TRINITY_DN111597_c1_g1_i1.p1	12.6121	1.17561	0.701656	0.0178864	0.122046	3V6	Thalassiosira
	TRINITY_DN3173797_c0_g1_i1.p1	15.1743	-1.10257	0.634974	0.0179353	0.12228	3V6	Thalassiosira
	TRINITY_DN2238622_c0_g1_i7.p1	7.01316	1.48858	1.13351	0.0179635	0.122368	3V6	Thalassiosira
	TRINITY_DN4317531_c0_g1_i1.p1	4.6397	-1.64395	1.59481	0.0179922	0.122368	3V6	Thalassiosira
	TRINITY_DN8917271_c0_g1_i1.p3	3.05187	-1.2145	2.16435	0.0179784	0.122368	3V6	Thalassiosira
	TRINITY_DN5151881_c0_g1_i1.p1	11.8702	-1.18482	0.721058	0.0180573	0.12271	3V6	Thalassiosira
	TRINITY_DN5418018_c0_g1_i1.p1	13.2472	1.25328	0.799486	0.0181089	0.122861	3V6	Thalassiosira
	TRINITY_DN946339_c0_g1_i1.p1	3.87719	-1.77672	1.8334	0.0180987	0.122861	3V6	Thalassiosira
	TRINITY_DN272410_c0_g1_i7.p1	13.9844	1.1237	0.652894	0.0181874	0.123193	3V6	Thalassiosira
	TRINITY_DN6171653_c0_g1_i1.p1	4.92786	-1.61825	1.40896	0.0181832	0.123193	3V6	Thalassiosira
	TRINITY_DN305425_c0_g1_i1.p1	25.229	1.12316	0.653971	0.0182535	0.123429	3V6	Thalassiosira
	TRINITY_DN457859_c0_g1_i1.p1	8.11038	-1.45816	1.08005	0.0182377	0.123429	3V6	Thalassiosira
	TRINITY_DN503323_c0_g1_i11.p1	20.4193	1.03485	0.575595	0.0182666	0.123429	3V6	Thalassiosira
	TRINITY_DN144582_c0_g1_i5.p1	34.0896	-0.832682	0.417824	0.0182821	0.123434	3V6	Thalassiosira
	TRINITY_DN424846_c0_g1_i1.p1	5.72445	1.52566	1.22812	0.0183548	0.123825	3V6	Thalassiosira
	TRINITY_DN102505_c0_g1_i1.p1	19.0888	1.15088	0.682257	0.018438	0.124241	3V6	Thalassiosira
	TRINITY_DN219909_c0_g1_i7.p1	6.747	-1.50442	1.20353	0.0184463	0.124241	3V6	Thalassiosira
	TRINITY_DN229463_c0_g1_i3.p1	7.83463	1.38828	0.978126	0.0184745	0.12433	3V6	Thalassiosira
	TRINITY_DN1729890_c0_g1_i1.p1	4.78601	-1.49345	2.39965	0.0186184	0.125097	3V6	Thalassiosira
	TRINITY_DN2791769_c0_g1_i1.p1	2.99851	1.27481	2.18805	0.0186122	0.125097	3V6	Thalassiosira
	TRINITY_DN3465429_c0_g1_i1.p1	7.64826	1.37316	0.956319	0.0187061	0.125585	3V6	Thalassiosira
	TRINITY_DN1500550_c0_g1_i2.p1	4.59258	1.68912	1.63383	0.0189134	0.126875	3V6	Thalassiosira
	TRINITY_DN80323_c0_g1_i3.p1	37.397	-0.841873	0.430095	0.0193302	0.129567	3V6	Thalassiosira
	TRINITY_DN2308217_c0_g1_i1.p1	5.93567	-1.47586	1.29112	0.0193629	0.129578	3V6	Thalassiosira
	TRINITY_DN7331046_c0_g1_i1.p1	2.95567	-1.14373	1.99149	0.0193622	0.129578	3V6	Thalassiosira
	TRINITY_DN239736_c0_g1_i2.p1	24.1376	-0.930522	0.498563	0.0195115	0.130347	3V6	Thalassiosira
	TRINITY_DN322202_c0_g1_i1.p1	8.10742	-1.38853	1.02752	0.0195247	0.130347	3V6	Thalassiosira
	TRINITY_DN889485_c0_g1_i3.p1	3.05018	1.16769	2.00724	0.0194941	0.130347	3V6	Thalassiosira
	TRINITY_DN281954_c0_g1_i2.p2	3.83021	-1.69409	1.86329	0.0195548	0.130443	3V6	Thalassiosira
	TRINITY_DN6205178_c1_g1_i1.p1	3.03828	1.16679	2.00157	0.0195869	0.130449	3V6	Thalassiosira
	TRINITY_DN742936_c1_g1_i1.p1	19.226	1.0138	0.5628	0.0195821	0.130449	3V6	Thalassiosira
	TRINITY_DN1998395_c0_g1_i3.p1	4.88271	-1.5951	1.47313	0.0196404	0.130701	3V6	Thalassiosira
	TRINITY_DN225258_c0_g1_i1.p1	5.57367	1.50596	1.24258	0.0197321	0.131207	3V6	Thalassiosira
	TRINITY_DN498114_c0_g1_i1.p1	5.66685	1.51334	1.47059	0.0197997	0.131447	3V6	Thalassiosira
	TRINITY_DN70149_c0_g1_i2.p1	47.5481	-0.799854	0.400398	0.0197913	0.131447	3V6	Thalassiosira
	TRINITY_DN478041_c0_g1_i3.p1	6.41164	-1.45535	1.15298	0.0198663	0.131784	3V6	Thalassiosira
	TRINITY_DN1516831_c0_g1_i1.p1	7.18576	1.40456	1.10661	0.0199397	0.131957	3V6	Thalassiosira
	TRINITY_DN5444950_c0_g1_i1.p1	8.37404	1.33552	0.949083	0.0199309	0.131957	3V6	Thalassiosira
	TRINITY_DN979377_c0_g1_i1.p1	3.80862	-1.81471	2.09081	0.0199146	0.131957	3V6	Thalassiosira
	TRINITY_DN1836155_c0_g1_i1.p1	14.3784	-1.07876	0.629757	0.0199762	0.132093	3V6	Thalassiosira
	TRINITY_DN2808004_c0_g1_i1.p1	3.37465	-0.87905	1.52368	0.020068	0.132331	3V6	Thalassiosira
	TRINITY_DN500264_c0_g1_i1.p1	12.7312	1.2101	0.775745	0.0200756	0.132331	3V6	Thalassiosira
	TRINITY_DN50830_c0_g1_i1.p1	8.42167	1.35991	0.985768	0.0200573	0.132331	3V6	Thalassiosira
	TRINITY_DN8758_c0_g1_i10.p1	23.8811	0.966998	0.529761	0.0200396	0.132331	3V6	Thalassiosira
	TRINITY_DN16358_c1_g1_i5.p1	30.5775	-0.885817	0.465881	0.0200921	0.132335	3V6	Thalassiosira
	TRINITY_DN1883594_c0_g1_i1.p2	5.23005	-1.49547	1.41365	0.0201291	0.132475	3V6	Thalassiosira
	TRINITY_DN353834_c0_g1_i1.p1	35.9128	0.861173	0.447834	0.0202036	0.13286	3V6	Thalassiosira
	TRINITY_DN199067_c0_g1_i1.p1	18.7561	-1.06288	0.614787	0.0202215	0.132873	3V6	Thalassiosira
	TRINITY_DN2033059_c0_g1_i1.p1	3.71857	-1.72058	1.90826	0.0203048	0.13321	3V6	Thalassiosira
	TRINITY_DN900394_c0_g1_i1.p1	3.09011	1.13938	2.07368	0.0202972	0.13321	3V6	Thalassiosira
	TRINITY_DN108816_c0_g1_i1.p1	6.6085	1.42459	1.10131	0.0203746	0.133563	3V6	Thalassiosira
	TRINITY_DN1107389_c0_g1_i1.p1	4.05865	1.72935	2.06523	0.0203923	0.133574	3V6	Thalassiosira
	TRINITY_DN188575_c0_g3_i1.p1	6.04988	1.4579	1.16655	0.0204132	0.133606	3V6	Thalassiosira
	TRINITY_DN2255857_c0_g1_i1.p1	8.06484	-1.34086	0.980298	0.0204754	0.133909	3V6	Thalassiosira
	TRINITY_DN1944661_c0_g1_i1.p1	5.87172	1.46461	1.27536	0.0206164	0.134725	3V6	Thalassiosira
	TRINITY_DN1180719_c0_g1_i2.p2	4.48466	1.5825	1.56154	0.0206697	0.134968	3V6	Thalassiosira
	TRINITY_DN511175_c0_g1_i11.p1	10.6789	1.19473	0.768069	0.0206994	0.135056	3V6	Thalassiosira
	TRINITY_DN2145251_c0_g2_i1.p1	4.57662	1.5786	1.60428	0.0207212	0.135093	3V6	Thalassiosira
	TRINITY_DN4096093_c0_g1_i1.p1	12.6632	1.1549	0.720368	0.02074	0.135109	3V6	Thalassiosira
	TRINITY_DN780004_c0_g4_i3.p1	6.44631	1.4399	1.20621	0.0207939	0.135355	3V6	Thalassiosira
	TRINITY_DN293921_c0_g1_i1.p1	5.05505	1.50343	1.35703	0.0208935	0.135897	3V6	Thalassiosira
	TRINITY_DN569995_c0_g1_i1.p1	4.05078	1.69056	2.06512	0.0209129	0.135918	3V6	Thalassiosira
	TRINITY_DN101749_c0_g2_i1.p2	16.4984	-1.13749	0.706982	0.0209575	0.136101	3V6	Thalassiosira
	TRINITY_DN227115_c0_g1_i1.p1	19.6795	-0.983596	0.550883	0.0210279	0.136365	3V6	Thalassiosira
	TRINITY_DN8487467_c0_g1_i1.p1	13.7391	-1.12879	0.705321	0.0210307	0.136365	3V6	Thalassiosira
	TRINITY_DN62904_c0_g1_i5.p1	59.5223	0.690145	0.335904	0.0210918	0.136655	3V6	Thalassiosira
	TRINITY_DN157810_c0_g1_i1.p1	8.65856	-1.26472	0.891186	0.0212022	0.137264	3V6	Thalassiosira
	TRINITY_DN1070610_c0_g1_i2.p1	2.94704	1.16103	2.0405	0.0212989	0.137643	3V6	Thalassiosira
	TRINITY_DN3133923_c0_g1_i1.p1	3.99297	-1.54127	1.99264	0.0213104	0.137643	3V6	Thalassiosira
	TRINITY_DN374960_c0_g1_i1.p1	4.55788	1.59371	1.69746	0.0212967	0.137643	3V6	Thalassiosira
	TRINITY_DN237746_c0_g1_i1.p1	2.97931	1.17424	2.09885	0.0213492	0.137787	3V6	Thalassiosira
	TRINITY_DN56230_c2_g1_i6.p1	31.4359	-0.806593	0.414349	0.0214047	0.138039	3V6	Thalassiosira
	TRINITY_DN203355_c0_g1_i1.p1	3.1296	0.964958	1.65255	0.0214539	0.138249	3V6	Thalassiosira
	TRINITY_DN247941_c0_g1_i8.p1	35.457	0.801863	0.411561	0.0216069	0.13902	3V6	Thalassiosira
	TRINITY_DN543769_c0_g2_i1.p1	3.78323	-1.57788	1.89484	0.0215972	0.13902	3V6	Thalassiosira
	TRINITY_DN4232_c0_g1_i1.p1	50.8117	-1.27359	0.976847	0.0216402	0.139127	3V6	Thalassiosira
	TRINITY_DN143624_c0_g1_i2.p1	36.3985	0.767118	0.386893	0.0216755	0.139247	3V6	Thalassiosira
	TRINITY_DN544133_c0_g1_i3.p1	4.39409	1.56182	1.58721	0.0217657	0.139719	3V6	Thalassiosira
	TRINITY_DN195130_c0_g1_i1.p1	9.80489	1.27066	0.890903	0.0219079	0.140524	3V6	Thalassiosira
	TRINITY_DN859457_c0_g1_i1.p1	11.4424	-1.18658	0.775334	0.0219689	0.140807	3V6	Thalassiosira
	TRINITY_DN300152_c0_g1_i1.p1	3.80761	1.62994	1.88687	0.0220006	0.140902	3V6	Thalassiosira
	TRINITY_DN1816827_c0_g1_i1.p1	8.97172	1.28197	0.926864	0.0221334	0.141644	3V6	Thalassiosira
	TRINITY_DN268270_c0_g1_i10.p1	3.79246	1.66647	1.961	0.0221874	0.141807	3V6	Thalassiosira
	TRINITY_DN2731_c12_g1_i2.p1	3.01317	-0.934675	1.60278	0.0221929	0.141807	3V6	Thalassiosira
	TRINITY_DN7549643_c0_g1_i1.p1	7.15468	1.35878	1.11931	0.022255	0.142095	3V6	Thalassiosira
	TRINITY_DN9666_c0_g2_i1.p2	37.102	-0.76389	0.388026	0.0222874	0.142193	3V6	Thalassiosira
	TRINITY_DN194359_c0_g1_i2.p1	5.05211	1.49001	1.4414	0.0223717	0.142622	3V6	Thalassiosira
	TRINITY_DN3436783_c0_g1_i1.p1	4.04997	-1.45364	2.03659	0.0224205	0.142824	3V6	Thalassiosira
	TRINITY_DN1180842_c0_g1_i1.p1	4.13018	1.53659	2.19664	0.0225942	0.143708	3V6	Thalassiosira
	TRINITY_DN465862_c0_g2_i1.p1	3.00268	1.03992	1.80141	0.022606	0.143708	3V6	Thalassiosira
	TRINITY_DN8086385_c0_g1_i1.p1	11.1812	-1.15789	0.757359	0.0226109	0.143708	3V6	Thalassiosira
	TRINITY_DN3203264_c0_g1_i1.p1	7.01944	-1.38922	1.16212	0.0226552	0.143879	3V6	Thalassiosira
	TRINITY_DN155698_c0_g1_i2.p1	24.8572	0.942131	0.526511	0.0226898	0.14399	3V6	Thalassiosira
	TRINITY_DN145586_c0_g1_i1.p1	4.23139	1.55324	1.57234	0.0227365	0.144176	3V6	Thalassiosira
	TRINITY_DN1201236_c0_g2_i1.p2	3.59731	-1.5938	1.90178	0.0227842	0.144369	3V6	Thalassiosira
	TRINITY_DN148862_c0_g1_i4.p1	13.4914	1.16172	0.75796	0.0228194	0.144373	3V6	Thalassiosira
	TRINITY_DN8115206_c0_g1_i1.p1	19.4347	-0.957121	0.5399	0.0228041	0.144373	3V6	Thalassiosira
	TRINITY_DN46448_c0_g1_i5.p1	45.126	-0.735887	0.372638	0.0228561	0.144495	3V6	Thalassiosira
	TRINITY_DN9645_c0_g1_i2.p1	36.963	0.810925	0.422594	0.0228803	0.144539	3V6	Thalassiosira
	TRINITY_DN606574_c0_g1_i1.p1	4.38616	-1.44522	1.56181	0.023012	0.145261	3V6	Thalassiosira
	TRINITY_DN9111544_c0_g1_i1.p1	4.38636	1.52502	1.63637	0.023072	0.14553	3V6	Thalassiosira
	TRINITY_DN3842938_c0_g1_i1.p1	4.09747	1.47795	2.12006	0.0232924	0.146477	3V6	Thalassiosira
	TRINITY_DN41875_c0_g1_i1.p2	541.031	0.350452	0.158428	0.0232479	0.146477	3V6	Thalassiosira
	TRINITY_DN5268048_c0_g1_i1.p1	2.97715	-0.914169	1.54385	0.0232724	0.146477	3V6	Thalassiosira
	TRINITY_DN779007_c0_g1_i15.p1	22.6803	-0.900612	0.495643	0.0232772	0.146477	3V6	Thalassiosira
	TRINITY_DN209184_c0_g1_i2.p1	10.3132	-1.22398	0.858149	0.023335	0.146634	3V6	Thalassiosira
	TRINITY_DN104593_c0_g1_i1.p1	22.0575	-0.987291	0.570285	0.0233595	0.146664	3V6	Thalassiosira
	TRINITY_DN179490_c0_g1_i9.p1	9.92702	-1.18206	0.794212	0.0233748	0.146664	3V6	Thalassiosira
	TRINITY_DN13890_c0_g1_i9.p1	7.81197	1.31197	1.07031	0.0234956	0.147311	3V6	Thalassiosira
	TRINITY_DN7115828_c0_g1_i1.p1	5.51169	1.43615	1.32503	0.0235442	0.147505	3V6	Thalassiosira
	TRINITY_DN3034553_c0_g1_i2.p1	12.5211	1.15731	0.760475	0.0236694	0.148178	3V6	Thalassiosira
	TRINITY_DN1336736_c0_g1_i1.p1	13.5459	-1.14006	0.74185	0.0237218	0.148395	3V6	Thalassiosira
	TRINITY_DN173860_c0_g1_i3.p1	8.55038	1.26093	0.916679	0.0237952	0.148408	3V6	Thalassiosira
	TRINITY_DN208459_c0_g1_i1.p1	3.21377	0.881043	1.53444	0.023782	0.148408	3V6	Thalassiosira
	TRINITY_DN272988_c0_g1_i1.p1	8.82634	1.21283	0.838141	0.0237461	0.148408	3V6	Thalassiosira
	TRINITY_DN338500_c0_g1_i1.p1	8.15521	1.2635	0.932496	0.0237865	0.148408	3V6	Thalassiosira
	TRINITY_DN32765_c0_g1_i13.p1	106.084	-0.534902	0.253373	0.0238366	0.148556	3V6	Thalassiosira
	TRINITY_DN1142598_c0_g1_i3.p1	4.15533	-1.48533	1.64447	0.0238768	0.148695	3V6	Thalassiosira
	TRINITY_DN570390_c0_g1_i1.p1	2.95478	0.92641	1.5447	0.0239042	0.148755	3V6	Thalassiosira
	TRINITY_DN2990_c0_g1_i10.p2	6.41327	-1.39518	1.2523	0.0239594	0.148988	3V6	Thalassiosira
	TRINITY_DN15510_c0_g1_i15.p1	9.63896	1.19184	0.82482	0.0240066	0.14917	3V6	Thalassiosira
	TRINITY_DN236836_c0_g1_i3.p1	6.34126	1.3402	1.07106	0.0240465	0.149307	3V6	Thalassiosira
	TRINITY_DN185258_c0_g1_i1.p1	30.3728	-1.03266	0.629447	0.024109	0.149482	3V6	Thalassiosira
	TRINITY_DN2768048_c0_g1_i4.p1	11.739	-1.1552	0.787404	0.0241237	0.149482	3V6	Thalassiosira
	TRINITY_DN728907_c0_g1_i2.p1	4.1185	1.41519	2.18385	0.0241285	0.149482	3V6	Thalassiosira
	TRINITY_DN196617_c0_g1_i8.p1	13.3022	1.0988	0.702619	0.0241547	0.149534	3V6	Thalassiosira
	TRINITY_DN75188_c0_g2_i1.p1	13.7398	1.11085	0.708182	0.0241815	0.149588	3V6	Thalassiosira
	TRINITY_DN3580758_c0_g1_i4.p1	6.22781	1.35527	1.18339	0.0242408	0.149733	3V6	Thalassiosira
	TRINITY_DN578054_c0_g1_i8.p1	8.06103	1.28994	0.977565	0.0242261	0.149733	3V6	Thalassiosira
	TRINITY_DN223691_c0_g1_i1.p1	10.4615	1.24983	0.932484	0.0242652	0.149773	3V6	Thalassiosira
	TRINITY_DN493895_c0_g1_i2.p1	7.19199	1.28763	1.01079	0.0244773	0.150971	3V6	Thalassiosira
	TRINITY_DN233979_c0_g1_i1.p1	111.336	-0.545133	0.26039	0.0245256	0.151045	3V6	Thalassiosira
	TRINITY_DN510808_c0_g1_i1.p1	3.96635	-1.34143	1.96881	0.0245155	0.151045	3V6	Thalassiosira
	TRINITY_DN154408_c0_g1_i6.p1	11.2607	1.12869	0.743472	0.0248897	0.152949	3V6	Thalassiosira
	TRINITY_DN1645341_c0_g1_i1.p1	8.96001	-1.21325	0.886345	0.0248844	0.152949	3V6	Thalassiosira
	TRINITY_DN79091_c0_g1_i3.p1	13.7494	1.08197	0.682869	0.0248617	0.152949	3V6	Thalassiosira
	TRINITY_DN50806_c0_g1_i1.p1	15.8897	1.02214	0.62485	0.0249879	0.153408	3V6	Thalassiosira
	TRINITY_DN66094_c0_g1_i1.p1	32.7944	0.815966	0.435028	0.0250012	0.153408	3V6	Thalassiosira
	TRINITY_DN1110456_c0_g1_i1.p1	13.794	-1.07335	0.682207	0.0250269	0.153453	3V6	Thalassiosira
	TRINITY_DN3265536_c0_g1_i1.p1	3.4685	-1.50547	1.89384	0.0250849	0.153471	3V6	Thalassiosira
	TRINITY_DN3996154_c0_g1_i2.p1	4.91279	1.42512	1.46131	0.0250768	0.153471	3V6	Thalassiosira
	TRINITY_DN6181613_c0_g1_i1.p1	3.70851	-1.40015	1.89082	0.0250564	0.153471	3V6	Thalassiosira
	TRINITY_DN342014_c0_g1_i1.p1	8.38785	-1.2582	1.04866	0.0252386	0.154298	3V6	Thalassiosira
	TRINITY_DN282074_c0_g1_i1.p1	15.0465	-1.00953	0.616294	0.0252984	0.15455	3V6	Thalassiosira
	TRINITY_DN167187_c0_g1_i10.p1	13.9645	1.05834	0.663095	0.0253762	0.154912	3V6	Thalassiosira
	TRINITY_DN1770809_c0_g1_i1.p1	5.70369	1.3332	1.70985	0.0254102	0.154928	3V6	Thalassiosira
	TRINITY_DN184098_c0_g1_i1.p1	5.21511	-1.41163	1.43801	0.025416	0.154928	3V6	Thalassiosira
	TRINITY_DN123484_c0_g1_i1.p1	11.7817	-1.16984	0.808865	0.025436	0.154937	3V6	Thalassiosira
	TRINITY_DN215467_c0_g1_i10.p1	37.3819	-0.745923	0.388791	0.025545	0.155374	3V6	Thalassiosira
	TRINITY_DN516007_c0_g1_i1.p1	6.33752	1.30717	1.06515	0.0255292	0.155374	3V6	Thalassiosira
	TRINITY_DN438661_c0_g1_i1.p1	7.12891	1.271	1.01121	0.0255714	0.155421	3V6	Thalassiosira
	TRINITY_DN156553_c0_g1_i2.p1	36.4245	-0.765969	0.402839	0.0258672	0.157105	3V6	Thalassiosira
	TRINITY_DN28856_c1_g1_i4.p1	22.6559	0.913602	0.519401	0.025894	0.157153	3V6	Thalassiosira
	TRINITY_DN378450_c0_g1_i5.p1	4.19773	-1.38308	1.62184	0.0259689	0.157435	3V6	Thalassiosira
	TRINITY_DN806508_c0_g1_i1.p1	4.18755	-1.41133	1.77162	0.0259782	0.157435	3V6	Thalassiosira
	TRINITY_DN2910657_c0_g1_i2.p1	11.9262	-1.07815	0.697787	0.0261803	0.158545	3V6	Thalassiosira
	TRINITY_DN237444_c0_g1_i1.p1	4.5379	1.37094	1.77506	0.0262262	0.158707	3V6	Thalassiosira
	TRINITY_DN116297_c0_g1_i8.p1	5.58868	-1.3582	1.26175	0.0263009	0.159044	3V6	Thalassiosira
	TRINITY_DN231559_c0_g1_i3.p1	4.28675	1.39433	1.5785	0.0263301	0.159092	3V6	Thalassiosira
	TRINITY_DN318951_c0_g1_i1.p1	4.11545	1.40969	1.49953	0.026347	0.159092	3V6	Thalassiosira
	TRINITY_DN1265759_c0_g1_i1.p1	5.98908	-1.32611	1.28984	0.0265247	0.159934	3V6	Thalassiosira
	TRINITY_DN851_c0_g1_i2.p1	121.499	-0.552063	0.268345	0.0265235	0.159934	3V6	Thalassiosira
	TRINITY_DN1215480_c0_g1_i5.p1	4.78069	1.35929	1.33968	0.0265517	0.159981	3V6	Thalassiosira
	TRINITY_DN469595_c0_g1_i1.p1	3.72086	-1.29864	1.81639	0.0266724	0.160593	3V6	Thalassiosira
	TRINITY_DN127758_c0_g1_i1.p1	40.4445	0.81328	0.443046	0.0267385	0.160759	3V6	Thalassiosira
	TRINITY_DN167857_c0_g1_i1.p1	7.42354	-1.23989	0.957407	0.0267353	0.160759	3V6	Thalassiosira
	TRINITY_DN170689_c0_g1_i3.p1	39.8647	0.760441	0.402684	0.026786	0.160812	3V6	Thalassiosira
	TRINITY_DN192782_c0_g1_i4.p1	10.9559	1.10844	0.737257	0.0267823	0.160812	3V6	Thalassiosira
	TRINITY_DN299344_c0_g1_i1.p1	8.18108	-1.18918	0.885195	0.0268739	0.161108	3V6	Thalassiosira
	TRINITY_DN358776_c0_g1_i1.p1	5.27613	-1.31886	1.27439	0.0268657	0.161108	3V6	Thalassiosira
	TRINITY_DN5170_c0_g1_i1.p1	18.4503	-0.955003	0.571896	0.0270206	0.161872	3V6	Thalassiosira
	TRINITY_DN3748844_c0_g1_i1.p1	3.42079	-1.43877	2.00356	0.0270752	0.162082	3V6	Thalassiosira
	TRINITY_DN1678515_c0_g1_i6.p1	3.67249	1.37507	1.85551	0.027115	0.162088	3V6	Thalassiosira
	TRINITY_DN566276_c2_g2_i1.p1	7.72821	-1.23913	0.987742	0.0271015	0.162088	3V6	Thalassiosira
	TRINITY_DN1204508_c0_g1_i2.p1	4.29219	-1.30814	1.54585	0.0271644	0.16223	3V6	Thalassiosira
	TRINITY_DN146953_c0_g1_i2.p1	16.9087	-1.05475	0.697132	0.0271777	0.16223	3V6	Thalassiosira
	TRINITY_DN195562_c0_g1_i1.p1	30.2654	0.823275	0.453528	0.0272766	0.162704	3V6	Thalassiosira
	TRINITY_DN1252937_c0_g1_i1.p1	14.618	-1.0149	0.637019	0.0273752	0.162996	3V6	Thalassiosira
	TRINITY_DN3064075_c0_g1_i1.p1	6.78895	-1.24264	1.02193	0.027384	0.162996	3V6	Thalassiosira
	TRINITY_DN3266734_c0_g1_i1.p1	5.60966	-1.28848	1.31997	0.0273831	0.162996	3V6	Thalassiosira
	TRINITY_DN305702_c1_g1_i1.p1	6.34104	1.27033	1.06226	0.027404	0.162998	3V6	Thalassiosira
	TRINITY_DN127043_c0_g2_i1.p1	6.18232	1.27966	1.06359	0.0275412	0.163403	3V6	Thalassiosira
	TRINITY_DN2071881_c0_g1_i2.p1	4.34263	1.3531	1.68486	0.0275205	0.163403	3V6	Thalassiosira
	TRINITY_DN346442_c0_g1_i1.p1	4.17696	1.13947	1.89998	0.0275063	0.163403	3V6	Thalassiosira
	TRINITY_DN680401_c0_g1_i1.p1	72.4291	-0.605753	0.302015	0.0275503	0.163403	3V6	Thalassiosira
	TRINITY_DN261974_c0_g1_i1.p2	5.24997	-1.26515	1.47647	0.0275885	0.163487	3V6	Thalassiosira
	TRINITY_DN271956_c0_g1_i1.p1	7.94367	1.26876	1.08865	0.0276038	0.163487	3V6	Thalassiosira
	TRINITY_DN711889_c0_g1_i4.p1	5.26445	1.333	1.2707	0.0276698	0.163762	3V6	Thalassiosira
	TRINITY_DN11291_c5_g1_i1.p1	22.1937	-0.935749	0.553988	0.0278281	0.164582	3V6	Thalassiosira
	TRINITY_DN233843_c0_g1_i1.p1	3.62533	-1.27448	1.79245	0.027856	0.16463	3V6	Thalassiosira
	TRINITY_DN1506532_c0_g1_i1.p1	10.4234	-1.12541	0.780531	0.0279362	0.164988	3V6	Thalassiosira
	TRINITY_DN447477_c0_g1_i1.p1	6.25992	1.30026	1.26862	0.0279592	0.165007	3V6	Thalassiosira
	TRINITY_DN138506_c0_g1_i2.p1	22.7649	-0.902363	0.523619	0.0281178	0.165708	3V6	Thalassiosira
	TRINITY_DN995368_c0_g1_i2.p1	28.551	-0.825245	0.45917	0.0281008	0.165708	3V6	Thalassiosira
	TRINITY_DN306027_c0_g1_i1.p2	3.41006	-1.35605	1.86023	0.0281536	0.165802	3V6	Thalassiosira
	TRINITY_DN1107570_c0_g1_i1.p1	7.71865	-1.20062	0.943578	0.0282422	0.166207	3V6	Thalassiosira
	TRINITY_DN133384_c1_g1_i5.p1	12.9669	-1.05403	0.695109	0.0283888	0.166721	3V6	Thalassiosira
	TRINITY_DN152578_c0_g1_i1.p1	12.4823	-1.0766	0.722225	0.0283615	0.166721	3V6	Thalassiosira
	TRINITY_DN316195_c0_g1_i1.p1	5.46171	1.29293	1.25219	0.0283896	0.166721	3V6	Thalassiosira
	TRINITY_DN3995478_c0_g1_i3.p1	7.59525	1.20543	0.962488	0.0285431	0.167505	3V6	Thalassiosira
	TRINITY_DN195261_c0_g2_i2.p1	8.90251	1.18694	0.895782	0.0286032	0.16774	3V6	Thalassiosira
	TRINITY_DN520790_c0_g1_i1.p1	6.51406	-1.24335	1.0469	0.028809	0.168828	3V6	Thalassiosira
	TRINITY_DN235642_c0_g1_i2.p1	15.4624	1.0318	0.674687	0.0288357	0.168866	3V6	Thalassiosira
	TRINITY_DN171532_c0_g1_i1.p1	5.96134	-1.24612	1.06333	0.028874	0.168972	3V6	Thalassiosira
	TRINITY_DN2226633_c0_g1_i2.p1	5.15925	-1.2378	1.46014	0.0289213	0.16913	3V6	Thalassiosira
	TRINITY_DN918026_c0_g1_i3.p1	12.8982	1.04983	0.698532	0.0290189	0.169582	3V6	Thalassiosira
	TRINITY_DN143863_c0_g1_i1.p1	21.9857	-0.952204	0.587679	0.0290798	0.169713	3V6	Thalassiosira
	TRINITY_DN620430_c0_g1_i1.p1	4.97265	-1.31127	1.3244	0.029082	0.169713	3V6	Thalassiosira
	TRINITY_DN1320204_c0_g1_i1.p1	3.53523	-1.25181	1.73011	0.0291046	0.169726	3V6	Thalassiosira
	TRINITY_DN366419_c0_g1_i6.p1	8.97462	-1.1353	0.832133	0.0291279	0.169743	3V6	Thalassiosira
	TRINITY_DN1494947_c0_g1_i1.p1	3.69156	-1.18597	1.75369	0.0292892	0.170445	3V6	Thalassiosira
	TRINITY_DN268208_c0_g1_i1.p1	33.2851	0.813467	0.452164	0.0292764	0.170445	3V6	Thalassiosira
	TRINITY_DN14741_c0_g2_i1.p1	16.3498	-0.991301	0.629887	0.0293954	0.170825	3V6	Thalassiosira
	TRINITY_DN223625_c0_g1_i1.p1	6.58601	1.22818	1.06869	0.0293802	0.170825	3V6	Thalassiosira
	TRINITY_DN249384_c0_g1_i2.p1	11.9372	1.09028	0.769921	0.0296104	0.171954	3V6	Thalassiosira
	TRINITY_DN112034_c0_g1_i1.p2	5.92896	-1.2647	1.14408	0.0297389	0.172077	3V6	Thalassiosira
	TRINITY_DN142814_c0_g1_i1.p1	15.9805	-0.969729	0.607345	0.0297424	0.172077	3V6	Thalassiosira
	TRINITY_DN2629443_c0_g1_i5.p1	4.61445	1.29868	1.3385	0.0297965	0.172077	3V6	Thalassiosira
	TRINITY_DN429313_c0_g2_i1.p1	15.4534	-0.981325	0.61733	0.0297617	0.172077	3V6	Thalassiosira
	TRINITY_DN463711_c0_g2_i1.p1	17.9831	0.948221	0.579306	0.0297528	0.172077	3V6	Thalassiosira
	TRINITY_DN562523_c0_g1_i1.p1	4.61445	1.29868	1.3385	0.0297965	0.172077	3V6	Thalassiosira
	TRINITY_DN7346008_c0_g1_i1.p1	4.13062	-1.25051	1.49468	0.0297959	0.172077	3V6	Thalassiosira
	TRINITY_DN95817_c0_g1_i1.p1	26.8307	0.867789	0.500444	0.0296864	0.172077	3V6	Thalassiosira
	TRINITY_DN738058_c0_g1_i1.p1	6.955	1.23443	1.07136	0.0299527	0.17286	3V6	Thalassiosira
	TRINITY_DN187523_c0_g1_i1.p1	16.9568	-0.999009	0.650499	0.0300248	0.173156	3V6	Thalassiosira
	TRINITY_DN172180_c0_g2_i2.p1	4.48337	-1.29193	1.51295	0.0303424	0.174867	3V6	Thalassiosira
	TRINITY_DN118844_c0_g1_i7.p1	6.04865	1.24975	1.21004	0.0304288	0.175244	3V6	Thalassiosira
	TRINITY_DN226082_c0_g1_i1.p1	4.11915	-1.23186	1.48786	0.0304854	0.175449	3V6	Thalassiosira
	TRINITY_DN424834_c0_g1_i2.p1	8.10126	-1.17848	1.03582	0.0305642	0.175781	3V6	Thalassiosira
	TRINITY_DN100466_c0_g1_i2.p1	24.24	0.864563	0.504818	0.0306719	0.175945	3V6	Thalassiosira
	TRINITY_DN153556_c0_g2_i1.p1	6.9199	-1.1903	0.975599	0.0306471	0.175945	3V6	Thalassiosira
	TRINITY_DN801912_c0_g1_i1.p1	4.37867	-1.28881	1.42269	0.0306771	0.175945	3V6	Thalassiosira
	TRINITY_DN9177711_c0_g1_i1.p1	8.64693	-1.16998	0.964013	0.0306719	0.175945	3V6	Thalassiosira
	TRINITY_DN115658_c0_g1_i1.p1	10.6485	1.12619	0.835131	0.030753	0.176139	3V6	Thalassiosira
	TRINITY_DN974853_c0_g1_i1.p1	3.33505	-1.26731	1.88035	0.0307518	0.176139	3V6	Thalassiosira
	TRINITY_DN1530399_c0_g1_i1.p1	7.46332	-1.15523	0.906557	0.0307862	0.176207	3V6	Thalassiosira
	TRINITY_DN582490_c0_g1_i6.p1	3.54927	1.2384	1.74302	0.0308443	0.176419	3V6	Thalassiosira
	TRINITY_DN1448060_c0_g1_i1.p1	4.30543	1.22842	1.51023	0.0309349	0.176816	3V6	Thalassiosira
	TRINITY_DN171894_c0_g1_i3.p1	15.9347	1.00031	0.644191	0.030983	0.176849	3V6	Thalassiosira
	TRINITY_DN177218_c0_g1_i1.p1	15.6487	1.07517	0.75131	0.0309658	0.176849	3V6	Thalassiosira
	TRINITY_DN7107583_c0_g1_i1.p1	4.05259	1.28223	1.54224	0.0310072	0.176866	3V6	Thalassiosira
	TRINITY_DN106277_c0_g1_i1.p1	12.2591	1.0582	0.721625	0.031047	0.176972	3V6	Thalassiosira
	TRINITY_DN557417_c0_g1_i1.p2	9.54338	-1.15047	0.877048	0.031075	0.177011	3V6	Thalassiosira
	TRINITY_DN217124_c0_g1_i1.p1	4.81038	1.26089	1.4748	0.0311125	0.177104	3V6	Thalassiosira
	TRINITY_DN1045069_c0_g1_i1.p1	3.91276	-1.25858	1.64849	0.0312493	0.177761	3V6	Thalassiosira
	TRINITY_DN771108_c0_g1_i10.p1	13.6261	1.02148	0.682519	0.0313597	0.178268	3V6	Thalassiosira
	TRINITY_DN246376_c0_g1_i3.p1	8.01994	-1.13269	0.879438	0.0315106	0.178893	3V6	Thalassiosira
	TRINITY_DN6143727_c0_g1_i1.p1	10.2855	-1.07279	0.752952	0.0315125	0.178893	3V6	Thalassiosira
	TRINITY_DN117021_c0_g2_i1.p2	4.1198	1.24437	1.52508	0.0316715	0.179673	3V6	Thalassiosira
	TRINITY_DN573735_c0_g2_i2.p1	12.7069	-1.02216	0.681746	0.0316935	0.179675	3V6	Thalassiosira
	TRINITY_DN164715_c0_g1_i3.p1	35.8678	0.854936	0.500748	0.0318036	0.179818	3V6	Thalassiosira
	TRINITY_DN1675675_c0_g1_i1.p1	3.93799	-1.23094	1.55836	0.031794	0.179818	3V6	Thalassiosira
	TRINITY_DN1840279_c0_g1_i2.p1	3.49395	-1.12651	1.80604	0.0318048	0.179818	3V6	Thalassiosira
	TRINITY_DN353490_c0_g1_i1.p1	3.82038	1.08828	1.72935	0.0317604	0.179818	3V6	Thalassiosira
	TRINITY_DN1292241_c0_g1_i1.p1	5.86738	-1.20373	1.06101	0.0318859	0.180068	3V6	Thalassiosira
	TRINITY_DN248621_c0_g1_i1.p1	6.40197	-1.21064	1.07367	0.0318923	0.180068	3V6	Thalassiosira
	TRINITY_DN122703_c0_g1_i2.p1	29.1517	0.7718	0.430588	0.0319793	0.180316	3V6	Thalassiosira
	TRINITY_DN3158501_c0_g1_i1.p1	4.7279	-1.04424	1.54972	0.031969	0.180316	3V6	Thalassiosira
	TRINITY_DN1530842_c0_g1_i1.p1	6.99273	1.21442	1.11585	0.0320174	0.180409	3V6	Thalassiosira
	TRINITY_DN3112914_c0_g1_i1.p1	7.70622	-1.16914	0.949349	0.0320605	0.180529	3V6	Thalassiosira
	TRINITY_DN1049724_c0_g1_i1.p1	8.62449	-1.14249	0.886343	0.0320829	0.180534	3V6	Thalassiosira
	TRINITY_DN3362717_c0_g1_i1.p1	12.1143	1.13328	0.886884	0.0321523	0.180803	3V6	Thalassiosira
	TRINITY_DN104622_c0_g1_i3.p1	14.0011	1.06073	0.762861	0.0323886	0.182009	3V6	Thalassiosira
	TRINITY_DN1984564_c0_g1_i1.p1	21.1917	-0.880559	0.530841	0.0324219	0.182028	3V6	Thalassiosira
	TRINITY_DN4285609_c0_g1_i1.p2	4.02726	-1.19168	1.53382	0.0324357	0.182028	3V6	Thalassiosira
	TRINITY_DN21405_c1_g1_i1.p1	113.361	-0.527597	0.266646	0.032568	0.182648	3V6	Thalassiosira
	TRINITY_DN3842_c0_g2_i4.p1	4.10414	1.21921	1.569	0.0326488	0.182978	3V6	Thalassiosira
	TRINITY_DN290290_c1_g1_i1.p1	6.50627	-1.1701	1.00969	0.0326976	0.183129	3V6	Thalassiosira
	TRINITY_DN305363_c0_g1_i1.p1	6.27288	-1.1712	1.06403	0.0327806	0.18347	3V6	Thalassiosira
	TRINITY_DN214565_c0_g1_i1.p1	3.85582	-0.987717	1.53359	0.0328332	0.183638	3V6	Thalassiosira
	TRINITY_DN574103_c0_g1_i1.p1	3.53008	1.15606	1.74835	0.0328546	0.183638	3V6	Thalassiosira
	TRINITY_DN1511018_c0_g1_i6.p1	27.1449	0.800671	0.458586	0.0329219	0.183768	3V6	Thalassiosira
	TRINITY_DN413469_c0_g1_i3.p1	5.57312	1.22684	1.17082	0.0329027	0.183768	3V6	Thalassiosira
	TRINITY_DN2950063_c0_g1_i1.p1	5.2918	1.2087	1.23209	0.0329595	0.183855	3V6	Thalassiosira
	TRINITY_DN107494_c0_g1_i10.p1	19.9971	0.877106	0.526925	0.0330361	0.184159	3V6	Thalassiosira
	TRINITY_DN227345_c0_g1_i1.p1	26.429	-0.810039	0.467046	0.0331484	0.184416	3V6	Thalassiosira
	TRINITY_DN272819_c3_g1_i1.p1	5.7658	1.18146	1.41124	0.033133	0.184416	3V6	Thalassiosira
	TRINITY_DN337433_c0_g1_i5.p1	11.4678	1.09209	0.841402	0.0331422	0.184416	3V6	Thalassiosira
	TRINITY_DN5446537_c0_g1_i1.p1	4.90358	-0.979927	1.48415	0.0332154	0.184665	3V6	Thalassiosira
	TRINITY_DN1016277_c0_g1_i2.p2	32.6628	0.952156	0.61639	0.0332944	0.184981	3V6	Thalassiosira
	TRINITY_DN136639_c0_g1_i1.p1	9.33238	1.14462	0.920835	0.0333216	0.185009	3V6	Thalassiosira
	TRINITY_DN2195450_c0_g1_i1.p1	3.5011	1.15925	1.62991	0.0333916	0.185274	3V6	Thalassiosira
	TRINITY_DN5161073_c0_g1_i1.p1	3.97859	-1.17161	1.49283	0.0334787	0.185634	3V6	Thalassiosira
	TRINITY_DN63726_c0_g1_i1.p1	20.4841	-0.894957	0.555943	0.033514	0.185707	3V6	Thalassiosira
	TRINITY_DN2512120_c0_g1_i2.p1	4.19298	-1.12706	1.48107	0.0336569	0.186375	3V6	Thalassiosira
	TRINITY_DN513103_c0_g1_i1.p1	5.69602	1.1727	1.2859	0.0336993	0.186486	3V6	Thalassiosira
	TRINITY_DN5132553_c0_g1_i1.p1	3.49216	-1.07707	1.5933	0.0337769	0.186791	3V6	Thalassiosira
	TRINITY_DN1042607_c0_g1_i3.p1	8.86565	1.12967	0.906282	0.033914	0.187301	3V6	Thalassiosira
	TRINITY_DN50895_c0_g2_i1.p1	75.9038	0.566938	0.292299	0.0338995	0.187301	3V6	Thalassiosira
	TRINITY_DN124829_c0_g1_i8.p1	41.9349	-0.723343	0.401213	0.0339692	0.187482	3V6	Thalassiosira
	TRINITY_DN244337_c0_g1_i1.p1	3.64066	-1.02402	1.54246	0.0340065	0.187564	3V6	Thalassiosira
	TRINITY_DN105078_c0_g1_i1.p1	34.7685	0.704861	0.386115	0.0340544	0.187631	3V6	Thalassiosira
	TRINITY_DN535648_c0_g1_i1.p1	3.51015	1.11988	1.68924	0.0340636	0.187631	3V6	Thalassiosira
	TRINITY_DN341727_c0_g1_i3.p1	8.55235	1.09761	0.839174	0.0341308	0.187877	3V6	Thalassiosira
	TRINITY_DN233930_c1_g1_i7.p1	5.04604	1.20784	1.22577	0.0341986	0.188126	3V6	Thalassiosira
	TRINITY_DN127059_c1_g1_i4.p1	13.6915	0.981881	0.655003	0.0343427	0.188794	3V6	Thalassiosira
	TRINITY_DN1152357_c0_g1_i2.p1	4.0609	1.17346	1.5415	0.0344407	0.189107	3V6	Thalassiosira
	TRINITY_DN375838_c0_g1_i2.p1	9.52631	1.07006	0.792771	0.0344448	0.189107	3V6	Thalassiosira
	TRINITY_DN457792_c0_g1_i2.p1	27.6808	-0.84092	0.503635	0.034601	0.189839	3V6	Thalassiosira
	TRINITY_DN1036238_c0_g1_i2.p1	38.1533	-0.711421	0.394957	0.0347629	0.190602	3V6	Thalassiosira
	TRINITY_DN771119_c0_g2_i1.p1	3.26363	-1.11272	1.63494	0.0349632	0.191574	3V6	Thalassiosira
	TRINITY_DN110787_c0_g1_i2.p1	10.3221	1.11131	0.883283	0.0350129	0.191721	3V6	Thalassiosira
	TRINITY_DN178062_c0_g1_i4.p1	6.70433	1.1432	0.995693	0.0350826	0.191977	3V6	Thalassiosira
	TRINITY_DN542303_c0_g1_i1.p1	3.33902	-1.06551	1.60838	0.0353364	0.193239	3V6	Thalassiosira
	TRINITY_DN1472061_c0_g1_i1.p1	5.22569	-1.17447	1.12764	0.035445	0.193706	3V6	Thalassiosira
	TRINITY_DN164523_c0_g1_i8.p1	47.7528	-0.631299	0.338435	0.0354837	0.19379	3V6	Thalassiosira
	TRINITY_DN434488_c0_g1_i3.p2	5.03363	-1.08738	1.37909	0.0355238	0.193882	3V6	Thalassiosira
	TRINITY_DN205781_c0_g2_i1.p1	10.274	-1.02747	0.749178	0.0355552	0.193927	3V6	Thalassiosira
	TRINITY_DN104515_c0_g1_i10.p1	13.2601	-0.976126	0.6679	0.03569	0.194028	3V6	Thalassiosira
	TRINITY_DN124685_c0_g1_i2.p1	7.89078	1.09867	0.864511	0.0356021	0.194028	3V6	Thalassiosira
	TRINITY_DN170166_c0_g1_i4.p1	13.275	-0.965296	0.653342	0.0356713	0.194028	3V6	Thalassiosira
	TRINITY_DN408858_c0_g2_i1.p1	4.8505	-1.10984	1.35384	0.0356724	0.194028	3V6	Thalassiosira
	TRINITY_DN70138_c0_g1_i3.p1	75.6207	0.569855	0.297158	0.0356434	0.194028	3V6	Thalassiosira
	TRINITY_DN1529762_c0_g1_i1.p1	8.21472	1.13175	0.954448	0.0357771	0.194122	3V6	Thalassiosira
	TRINITY_DN1806065_c0_g1_i1.p1	6.23491	-1.148	1.0223	0.0357651	0.194122	3V6	Thalassiosira
	TRINITY_DN663437_c0_g1_i4.p1	6.28993	1.13376	1.1658	0.0357603	0.194122	3V6	Thalassiosira
	TRINITY_DN503095_c0_g1_i1.p1	3.45053	1.07551	1.62388	0.0358501	0.194392	3V6	Thalassiosira
	TRINITY_DN219878_c0_g1_i9.p1	9.11552	1.08809	0.87634	0.0359745	0.19494	3V6	Thalassiosira
	TRINITY_DN270604_c0_g1_i1.p1	40.5461	-0.696874	0.387626	0.036033	0.19513	3V6	Thalassiosira
	TRINITY_DN8177009_c0_g1_i1.p1	7.75355	-1.11434	1.21349	0.0361061	0.195399	3V6	Thalassiosira
	TRINITY_DN274896_c0_g1_i10.p1	3.88735	0.914131	1.46176	0.0361472	0.195495	3V6	Thalassiosira
	TRINITY_DN287747_c0_g1_i3.p1	8.40636	-1.07679	0.835762	0.0363852	0.196549	3V6	Thalassiosira
	TRINITY_DN299577_c0_g1_i3.p1	13.3422	0.987499	0.685704	0.0363892	0.196549	3V6	Thalassiosira
	TRINITY_DN1245312_c0_g1_i6.p1	23.7642	0.811834	0.483331	0.0364147	0.19656	3V6	Thalassiosira
	TRINITY_DN1345692_c0_g1_i1.p1	5.81066	-1.16566	1.17537	0.0365658	0.196939	3V6	Thalassiosira
	TRINITY_DN3071292_c0_g1_i1.p1	4.4917	-1.12301	1.43387	0.0365529	0.196939	3V6	Thalassiosira
	TRINITY_DN368380_c0_g1_i2.p1	17.14	-0.928977	0.60748	0.0365794	0.196939	3V6	Thalassiosira
	TRINITY_DN405696_c0_g1_i1.p1	3.89726	1.15183	1.42913	0.0365795	0.196939	3V6	Thalassiosira
	TRINITY_DN110240_c1_g1_i2.p1	6.66412	-1.11382	0.947556	0.0366779	0.197088	3V6	Thalassiosira
	TRINITY_DN1826806_c0_g1_i1.p1	4.53036	1.15472	1.2817	0.0366487	0.197088	3V6	Thalassiosira
	TRINITY_DN3192876_c0_g2_i2.p1	5.06686	1.08332	1.4183	0.0366584	0.197088	3V6	Thalassiosira
	TRINITY_DN86804_c0_g1_i4.p1	9.05802	1.10559	0.927867	0.0367038	0.1971	3V6	Thalassiosira
	TRINITY_DN129666_c0_g1_i10.p1	40.9818	0.659076	0.360271	0.0367731	0.197345	3V6	Thalassiosira
	TRINITY_DN872625_c0_g1_i1.p1	4.5944	1.1429	1.30783	0.0369664	0.198255	3V6	Thalassiosira
	TRINITY_DN420507_c0_g1_i1.p1	3.54902	1.01284	1.53113	0.0370127	0.198375	3V6	Thalassiosira
	TRINITY_DN262722_c0_g1_i10.p2	7.53809	1.09487	0.89855	0.0370851	0.198509	3V6	Thalassiosira
	TRINITY_DN428858_c0_g1_i4.p1	5.06095	1.15275	1.20206	0.037064	0.198509	3V6	Thalassiosira
	TRINITY_DN2304320_c0_g1_i2.p1	550.324	0.342555	0.169138	0.0372109	0.198991	3V6	Thalassiosira
	TRINITY_DN734426_c0_g1_i1.p1	3.27302	-1.05013	1.49415	0.0372228	0.198991	3V6	Thalassiosira
	TRINITY_DN172121_c0_g2_i1.p1	7.29463	-1.0896	0.908149	0.0373078	0.199317	3V6	Thalassiosira
	TRINITY_DN211653_c0_g1_i8.p1	11.8118	-0.973943	0.683135	0.0374731	0.199976	3V6	Thalassiosira
	TRINITY_DN560695_c0_g1_i1.p1	6.93302	1.10578	0.930546	0.0374791	0.199976	3V6	Thalassiosira
	TRINITY_DN1279991_c0_g1_i1.p1	3.80398	0.900674	1.43148	0.0375732	0.20035	3V6	Thalassiosira
	TRINITY_DN1065918_c0_g1_i1.p1	5.00616	-1.04597	1.35237	0.037713	0.200557	3V6	Thalassiosira
	TRINITY_DN111601_c0_g1_i4.p1	25.5608	0.8747	0.55687	0.0376956	0.200557	3V6	Thalassiosira
	TRINITY_DN1741851_c0_g1_i1.p1	6.35591	1.11889	1.06119	0.0377561	0.200557	3V6	Thalassiosira
	TRINITY_DN266487_c0_g1_i1.p1	9.06719	-1.06985	0.896435	0.0377343	0.200557	3V6	Thalassiosira
	TRINITY_DN492371_c0_g1_i2.p2	4.28286	-1.12625	1.43016	0.0377417	0.200557	3V6	Thalassiosira
	TRINITY_DN714692_c0_g1_i4.p1	5.95597	1.13342	1.04138	0.0376698	0.200557	3V6	Thalassiosira
	TRINITY_DN85632_c0_g1_i1.p1	4.7783	-1.06524	1.3719	0.0378038	0.200682	3V6	Thalassiosira
	TRINITY_DN103642_c0_g1_i1.p2	45.2494	-0.649221	0.356155	0.0378443	0.20077	3V6	Thalassiosira
	TRINITY_DN1704596_c0_g1_i1.p1	5.64332	1.13078	1.12047	0.0379271	0.201081	3V6	Thalassiosira
	TRINITY_DN135547_c0_g1_i1.p1	16.457	-0.938183	0.642811	0.0379818	0.201243	3V6	Thalassiosira
	TRINITY_DN139129_c0_g1_i6.p1	4.10354	-1.02401	1.42342	0.0380062	0.201245	3V6	Thalassiosira
	TRINITY_DN290213_c1_g1_i1.p1	12.9965	-0.962683	0.664751	0.0381663	0.201964	3V6	Thalassiosira
	TRINITY_DN669197_c0_g1_i1.p1	3.52067	0.998863	1.45505	0.0382394	0.202223	3V6	Thalassiosira
	TRINITY_DN2532717_c0_g1_i2.p1	15.3424	0.972774	0.683264	0.0382742	0.202279	3V6	Thalassiosira
	TRINITY_DN162789_c0_g1_i5.p1	5.50364	1.12919	1.09358	0.0383592	0.2026	3V6	Thalassiosira
	TRINITY_DN720374_c0_g1_i1.p1	3.38612	1.02296	1.51696	0.0384839	0.203024	3V6	Thalassiosira
	TRINITY_DN9099952_c0_g1_i1.p1	11.5268	-1.00164	0.744317	0.0384883	0.203024	3V6	Thalassiosira
	TRINITY_DN139339_c0_g1_i1.p1	10.0627	-1.00252	0.731737	0.038594	0.203454	3V6	Thalassiosira
	TRINITY_DN374552_c0_g1_i1.p1	4.41603	1.1326	1.32818	0.0386945	0.203854	3V6	Thalassiosira
	TRINITY_DN190912_c1_g1_i1.p1	4.13218	-1.01797	1.37144	0.0387847	0.204201	3V6	Thalassiosira
	TRINITY_DN1542584_c0_g1_i1.p1	10.7833	-0.981375	0.707787	0.0389031	0.204695	3V6	Thalassiosira
	TRINITY_DN1597323_c0_g1_i5.p1	17.8958	-0.89237	0.583601	0.0389977	0.204798	3V6	Thalassiosira
	TRINITY_DN366529_c0_g1_i1.p1	16.4033	0.902576	0.59394	0.0389549	0.204798	3V6	Thalassiosira
	TRINITY_DN391316_c0_g1_i3.p1	10.4229	1.05339	0.827332	0.0390208	0.204798	3V6	Thalassiosira
	TRINITY_DN8174149_c0_g1_i1.p1	5.58162	-1.10558	1.18397	0.0389937	0.204798	3V6	Thalassiosira
	TRINITY_DN666780_c0_g1_i1.p1	4.32574	0.999108	1.39721	0.0393493	0.206392	3V6	Thalassiosira
	TRINITY_DN147415_c0_g1_i2.p1	4.22759	-0.984653	1.35584	0.0395281	0.20664	3V6	Thalassiosira
	TRINITY_DN164514_c0_g1_i3.p1	8.66689	-1.07481	0.905763	0.0395144	0.20664	3V6	Thalassiosira
	TRINITY_DN242432_c0_g1_i1.p1	3.3548	1.00585	1.49313	0.0395446	0.20664	3V6	Thalassiosira
	TRINITY_DN328754_c0_g1_i2.p1	19.6961	-0.847396	0.534359	0.039485	0.20664	3V6	Thalassiosira
	TRINITY_DN503235_c0_g1_i7.p1	11.709	1.01763	0.772401	0.0394356	0.20664	3V6	Thalassiosira
	TRINITY_DN959315_c0_g1_i1.p1	10.7745	1.03195	0.790439	0.0395451	0.20664	3V6	Thalassiosira
	TRINITY_DN137425_c0_g1_i1.p2	5.9128	-1.11354	1.23473	0.0395924	0.206758	3V6	Thalassiosira
	TRINITY_DN489198_c0_g1_i1.p1	3.33444	1.01148	1.48856	0.0396265	0.206806	3V6	Thalassiosira
	TRINITY_DN282621_c1_g1_i2.p1	9.13364	-1.04599	0.838293	0.0396738	0.206924	3V6	Thalassiosira
	TRINITY_DN1790074_c0_g1_i1.p1	3.14986	-0.996854	1.52035	0.0397068	0.206966	3V6	Thalassiosira
	TRINITY_DN158276_c0_g1_i1.p1	4.56022	-1.05738	1.28988	0.0399493	0.208078	3V6	Thalassiosira
	TRINITY_DN6118576_c0_g1_i1.p1	3.10797	-1.01571	1.48883	0.0399699	0.208078	3V6	Thalassiosira
	TRINITY_DN524474_c0_g1_i1.p1	9.3416	-1.03275	0.825273	0.0399963	0.208086	3V6	Thalassiosira
	TRINITY_DN409051_c0_g1_i1.p2	3.62612	-1.07668	1.41652	0.040068	0.208328	3V6	Thalassiosira
	TRINITY_DN5432_c0_g1_i1.p1	24.0054	-0.813524	0.503909	0.0401223	0.208481	3V6	Thalassiosira
	TRINITY_DN472185_c0_g1_i2.p1	11.0479	0.98555	0.727926	0.0401715	0.208607	3V6	Thalassiosira
	TRINITY_DN110130_c0_g1_i1.p1	8.28987	-1.05913	0.978905	0.0402858	0.20907	3V6	Thalassiosira
	TRINITY_DN1275457_c0_g1_i1.p1	4.61486	-1.04768	1.26083	0.0404939	0.209889	3V6	Thalassiosira
	TRINITY_DN548292_c0_g1_i3.p1	6.58268	-1.07413	0.999986	0.0404692	0.209889	3V6	Thalassiosira
	TRINITY_DN744503_c0_g1_i1.p1	379.041	0.326818	0.163934	0.0406167	0.210395	3V6	Thalassiosira
	TRINITY_DN247566_c0_g1_i3.p1	14.7582	-0.902214	0.605477	0.040675	0.210566	3V6	Thalassiosira
	TRINITY_DN1358220_c0_g1_i1.p1	3.62651	-1.04944	1.44802	0.0407531	0.21084	3V6	Thalassiosira
	TRINITY_DN1213765_c0_g1_i2.p1	4.62057	-1.03935	1.27824	0.0408673	0.210954	3V6	Thalassiosira
	TRINITY_DN136472_c0_g1_i5.p1	21.2268	-0.804507	0.498256	0.0408203	0.210954	3V6	Thalassiosira
	TRINITY_DN196111_c0_g1_i1.p1	3.44517	0.958661	1.39502	0.0408474	0.210954	3V6	Thalassiosira
	TRINITY_DN3254703_c0_g1_i2.p1	3.37801	-0.91871	1.37683	0.0409268	0.210954	3V6	Thalassiosira
	TRINITY_DN3730353_c0_g1_i1.p1	3.08	-1.00687	1.4562	0.0409002	0.210954	3V6	Thalassiosira
	TRINITY_DN751185_c0_g1_i3.p1	5.90558	-1.06009	1.13881	0.040906	0.210954	3V6	Thalassiosira
	TRINITY_DN350584_c0_g1_i1.p1	21.8487	-0.800817	0.495246	0.0409574	0.210981	3V6	Thalassiosira
	TRINITY_DN144706_c0_g1_i10.p1	10.106	0.999308	0.749109	0.0411057	0.211167	3V6	Thalassiosira
	TRINITY_DN149628_c0_g1_i1.p1	12.8177	-0.946772	0.675503	0.0410898	0.211167	3V6	Thalassiosira
	TRINITY_DN2061308_c0_g1_i3.p1	4.8435	1.10797	1.21297	0.0411577	0.211167	3V6	Thalassiosira
	TRINITY_DN260886_c0_g1_i1.p1	7.17135	-1.09167	1.02337	0.0410241	0.211167	3V6	Thalassiosira
	TRINITY_DN297030_c0_g2_i1.p1	9.49897	1.04345	0.902152	0.0412212	0.211167	3V6	Thalassiosira
	TRINITY_DN5130799_c0_g1_i1.p1	4.72827	1.05412	1.26591	0.0410863	0.211167	3V6	Thalassiosira
	TRINITY_DN5260077_c0_g1_i1.p1	5.72818	-1.06773	1.16441	0.0411264	0.211167	3V6	Thalassiosira
	TRINITY_DN598979_c0_g1_i2.p1	11.681	-1.00759	0.77437	0.0412108	0.211167	3V6	Thalassiosira
	TRINITY_DN706651_c0_g1_i1.p1	5.80171	1.08088	1.12176	0.041187	0.211167	3V6	Thalassiosira
	TRINITY_DN1367335_c0_g1_i1.p1	3.87337	1.04707	1.37161	0.0413504	0.211699	3V6	Thalassiosira
	TRINITY_DN212167_c0_g1_i4.p1	3.13212	1.02889	1.47775	0.0415096	0.212384	3V6	Thalassiosira
	TRINITY_DN2754_c1_g1_i10.p1	96.984	-0.501045	0.265359	0.0416377	0.212778	3V6	Thalassiosira
	TRINITY_DN363114_c0_g1_i2.p1	4.04362	1.00182	1.38181	0.0416339	0.212778	3V6	Thalassiosira
	TRINITY_DN3361646_c0_g2_i1.p1	7.87004	-1.03532	0.87725	0.0417005	0.212968	3V6	Thalassiosira
	TRINITY_DN155340_c0_g1_i1.p1	22.6824	0.847777	0.545556	0.0417688	0.213057	3V6	Thalassiosira
	TRINITY_DN513536_c0_g1_i4.p1	8.51336	-1.04477	0.879507	0.0417684	0.213057	3V6	Thalassiosira
	TRINITY_DN3377690_c0_g1_i3.p1	5.18437	1.06824	1.24496	0.0418204	0.21319	3V6	Thalassiosira
	TRINITY_DN725608_c0_g1_i3.p1	5.35275	-1.03398	1.19586	0.0418753	0.213339	3V6	Thalassiosira
	TRINITY_DN2112112_c0_g1_i1.p1	12.9749	-0.919235	0.637166	0.0420103	0.213896	3V6	Thalassiosira
	TRINITY_DN116611_c1_g1_i4.p1	6.94617	-1.04956	1.03238	0.0420937	0.213943	3V6	Thalassiosira
	TRINITY_DN120967_c0_g1_i1.p1	4.77276	-1.06922	1.26088	0.0420964	0.213943	3V6	Thalassiosira
	TRINITY_DN182657_c0_g2_i2.p1	10.1201	-0.976887	0.730897	0.0420738	0.213943	3V6	Thalassiosira
	TRINITY_DN328112_c0_g1_i5.p1	6.96351	-1.04841	0.945871	0.0421579	0.214125	3V6	Thalassiosira
	TRINITY_DN1184836_c0_g1_i1.p1	3.29437	0.968074	1.39889	0.0422765	0.214597	3V6	Thalassiosira
	TRINITY_DN607417_c0_g1_i1.p1	5.59108	-1.08775	1.13436	0.0426299	0.216128	3V6	Thalassiosira
	TRINITY_DN8123071_c0_g1_i1.p1	3.2549	0.957916	1.41844	0.0426096	0.216128	3V6	Thalassiosira
	TRINITY_DN3540539_c0_g1_i1.p1	20.5482	-0.804498	0.506307	0.043008	0.217679	3V6	Thalassiosira
	TRINITY_DN687629_c0_g2_i1.p1	6.63766	-1.04398	0.995854	0.043014	0.217679	3V6	Thalassiosira
	TRINITY_DN750733_c0_g1_i1.p1	3.27442	-0.881872	1.35058	0.0430068	0.217679	3V6	Thalassiosira
	TRINITY_DN258931_c0_g1_i1.p1	14.651	-0.919843	0.642481	0.0431728	0.21835	3V6	Thalassiosira
	TRINITY_DN1291989_c0_g1_i3.p1	3.60436	-1.02492	1.32614	0.0432162	0.218437	3V6	Thalassiosira
	TRINITY_DN444283_c0_g1_i1.p1	16.4537	-0.867584	0.582316	0.0433393	0.218926	3V6	Thalassiosira
	TRINITY_DN9106710_c0_g1_i1.p1	4.19471	-1.0472	1.22502	0.0433684	0.218941	3V6	Thalassiosira
	TRINITY_DN189365_c0_g1_i3.p1	35.3447	0.716793	0.42513	0.0434168	0.219053	3V6	Thalassiosira
	TRINITY_DN163080_c0_g1_i4.p1	18.0229	0.840355	0.54411	0.0435314	0.219366	3V6	Thalassiosira
	TRINITY_DN4315680_c0_g1_i1.p1	7.06709	-1.01139	1.15001	0.0435122	0.219366	3V6	Thalassiosira
	TRINITY_DN495_c0_g3_i1.p1	25.8307	-0.796692	0.499735	0.0436566	0.219731	3V6	Thalassiosira
	TRINITY_DN876080_c0_g1_i7.p1	3.14006	0.975183	1.41809	0.0436492	0.219731	3V6	Thalassiosira
	TRINITY_DN457396_c0_g1_i3.p1	30.4317	0.773773	0.479079	0.0437495	0.220066	3V6	Thalassiosira
	TRINITY_DN71911_c0_g1_i5.p1	15.4471	0.914976	0.640375	0.0438203	0.22029	3V6	Thalassiosira
	TRINITY_DN162487_c0_g2_i3.p1	27.5542	0.852313	0.561409	0.0441766	0.221947	3V6	Thalassiosira
	TRINITY_DN131450_c0_g1_i1.p1	6.57362	-1.02264	1.10574	0.0443367	0.222487	3V6	Thalassiosira
	TRINITY_DN446242_c0_g1_i3.p1	5.20417	1.02992	1.22266	0.0443375	0.222487	3V6	Thalassiosira
	TRINITY_DN871634_c0_g1_i1.p1	3.3562	-0.853281	1.29478	0.0443919	0.222627	3V6	Thalassiosira
	TRINITY_DN9335016_c0_g1_i1.p1	20.5137	-0.789249	0.495902	0.0444265	0.222666	3V6	Thalassiosira
	TRINITY_DN107346_c0_g1_i11.p1	3.26291	0.915608	1.36668	0.0444586	0.222693	3V6	Thalassiosira
	TRINITY_DN182436_c1_g1_i1.p1	6.29485	1.04583	0.95451	0.0445603	0.223069	3V6	Thalassiosira
	TRINITY_DN492624_c1_g1_i1.p1	3.37364	0.898685	1.31982	0.0446803	0.223535	3V6	Thalassiosira
	TRINITY_DN427744_c0_g1_i2.p1	7.44122	-1.01327	0.857339	0.0447551	0.223775	3V6	Thalassiosira
	TRINITY_DN225568_c0_g1_i1.p1	11.4544	0.943782	0.69693	0.0447952	0.223842	3V6	Thalassiosira
	TRINITY_DN1441523_c0_g1_i1.p1	3.62975	-0.947055	1.36395	0.0451266	0.224947	3V6	Thalassiosira
	TRINITY_DN158765_c1_g1_i2.p1	601.405	0.318854	0.163264	0.0452267	0.224947	3V6	Thalassiosira
	TRINITY_DN181579_c0_g1_i3.p1	9.50554	1.01222	0.851202	0.0452321	0.224947	3V6	Thalassiosira
	TRINITY_DN1973669_c0_g1_i1.p1	3.15998	0.935485	1.37386	0.0452116	0.224947	3V6	Thalassiosira
	TRINITY_DN285531_c0_g1_i12.p1	45.7737	-0.648456	0.375232	0.0451802	0.224947	3V6	Thalassiosira
	TRINITY_DN418899_c0_g1_i1.p1	20.4701	0.802136	0.511951	0.0451882	0.224947	3V6	Thalassiosira
	TRINITY_DN690267_c0_g1_i1.p1	5.40102	-1.03506	1.1241	0.0450861	0.224947	3V6	Thalassiosira
	TRINITY_DN8093871_c0_g1_i1.p1	25.5926	-0.790885	0.505154	0.0451168	0.224947	3V6	Thalassiosira
	TRINITY_DN406713_c0_g1_i1.p1	7.37584	-1.03544	0.926953	0.0452959	0.224997	3V6	Thalassiosira
	TRINITY_DN42656_c0_g1_i5.p1	8.99837	0.997615	0.798786	0.0452719	0.224997	3V6	Thalassiosira
	TRINITY_DN104092_c0_g1_i4.p1	60.0131	-0.595629	0.335922	0.0454437	0.225595	3V6	Thalassiosira
	TRINITY_DN1499513_c0_g1_i1.p1	4.28039	1.03409	1.25893	0.0454974	0.225595	3V6	Thalassiosira
	TRINITY_DN2146482_c0_g1_i3.p1	4.00236	-1.03611	1.22574	0.0454878	0.225595	3V6	Thalassiosira
	TRINITY_DN620459_c0_g1_i6.p1	6.03562	-1.05271	1.09248	0.0455759	0.22585	3V6	Thalassiosira
	TRINITY_DN168946_c0_g1_i5.p1	51.3569	-0.618747	0.352588	0.0456198	0.225933	3V6	Thalassiosira
	TRINITY_DN2850030_c0_g1_i2.p1	3.9165	0.946649	1.30889	0.0459989	0.227675	3V6	Thalassiosira
	TRINITY_DN456_c1_g1_i1.p1	133.54	0.456009	0.24319	0.0461163	0.228121	3V6	Thalassiosira
	TRINITY_DN476915_c0_g1_i1.p1	3.19146	0.907811	1.33187	0.0462141	0.22847	3V6	Thalassiosira
	TRINITY_DN262428_c0_g1_i8.p1	11.8048	0.938058	0.699832	0.0464596	0.229547	3V6	Thalassiosira
	TRINITY_DN211895_c0_g1_i1.p1	4.51785	0.991432	1.22272	0.0465116	0.229668	3V6	Thalassiosira
	TRINITY_DN709127_c0_g1_i1.p1	11.1346	0.973825	0.787218	0.046549	0.229717	3V6	Thalassiosira
	TRINITY_DN1154967_c0_g1_i2.p1	8.79005	-1.00938	0.897802	0.0466145	0.229904	3V6	Thalassiosira
	TRINITY_DN1187221_c0_g1_i2.p2	3.29953	0.837563	1.29994	0.0467807	0.230452	3V6	Thalassiosira
	TRINITY_DN3231505_c0_g1_i1.p1	14.5092	0.907737	0.654836	0.0467549	0.230452	3V6	Thalassiosira
	TRINITY_DN375805_c0_g1_i2.p1	6.48475	1.02728	0.98415	0.0468304	0.23056	3V6	Thalassiosira
	TRINITY_DN8785_c0_g7_i1.p1	19.9028	-0.797261	0.516666	0.0469073	0.230803	3V6	Thalassiosira
	TRINITY_DN117371_c0_g1_i5.p1	651.807	0.398245	0.209793	0.0470908	0.231161	3V6	Thalassiosira
	TRINITY_DN213784_c0_g1_i2.p1	25.1219	-0.735099	0.453993	0.0470781	0.231161	3V6	Thalassiosira
	TRINITY_DN307717_c0_g1_i1.p1	13.9147	-0.888136	0.635995	0.0470195	0.231161	3V6	Thalassiosira
	TRINITY_DN96675_c0_g1_i3.p1	29.8017	-0.708953	0.43044	0.047081	0.231161	3V6	Thalassiosira
	TRINITY_DN214656_c0_g1_i4.p2	3.88072	0.946425	1.26627	0.0472109	0.231491	3V6	Thalassiosira
	TRINITY_DN936098_c0_g1_i1.p1	3.32195	0.866922	1.2749	0.0472136	0.231491	3V6	Thalassiosira
	TRINITY_DN1539551_c0_g1_i1.p1	9.75257	-0.971328	0.773797	0.0472923	0.231741	3V6	Thalassiosira
	TRINITY_DN1783301_c0_g1_i1.p1	3.23382	-0.837019	1.25911	0.04734	0.231753	3V6	Thalassiosira
	TRINITY_DN263030_c0_g1_i2.p1	3.39451	0.805683	1.26166	0.0473504	0.231753	3V6	Thalassiosira
	TRINITY_DN374783_c0_g1_i1.p1	15.4444	-0.88492	0.628786	0.047747	0.233537	3V6	Thalassiosira
	TRINITY_DN771689_c0_g1_i3.p1	3.72058	-0.922065	1.26366	0.0477708	0.233537	3V6	Thalassiosira
	TRINITY_DN169690_c0_g1_i6.p1	12.7216	0.919521	0.686748	0.0478447	0.233761	3V6	Thalassiosira
	TRINITY_DN575124_c0_g1_i1.p1	25.2687	-0.73434	0.455442	0.0479139	0.233865	3V6	Thalassiosira
	TRINITY_DN66108_c1_g1_i2.p1	4.35588	0.982589	1.23823	0.0479221	0.233865	3V6	Thalassiosira
	TRINITY_DN140404_c0_g1_i1.p1	11.5106	0.942575	0.738792	0.048112	0.234599	3V6	Thalassiosira
	TRINITY_DN151562_c0_g1_i1.p1	5.64382	-0.986907	1.08487	0.0481287	0.234599	3V6	Thalassiosira
	TRINITY_DN4243291_c0_g1_i1.p1	4.21298	1.00089	1.20859	0.0482343	0.234977	3V6	Thalassiosira
	TRINITY_DN2559508_c0_g1_i1.p1	4.35242	0.975448	1.23845	0.0482972	0.235146	3V6	Thalassiosira
	TRINITY_DN271718_c0_g1_i2.p1	8.82874	0.996787	0.863514	0.0484895	0.2356	3V6	Thalassiosira
	TRINITY_DN379487_c1_g1_i2.p1	3.02082	0.910119	1.32903	0.0484957	0.2356	3V6	Thalassiosira
	TRINITY_DN717233_c1_g1_i3.p1	8.51291	-0.979255	0.843564	0.0484454	0.2356	3V6	Thalassiosira
	TRINITY_DN926283_c0_g1_i1.p2	9.8367	-0.948286	0.759478	0.0485033	0.2356	3V6	Thalassiosira
	TRINITY_DN2310471_c0_g1_i1.p1	3.18684	-0.829707	1.24585	0.0485376	0.235629	3V6	Thalassiosira
	TRINITY_DN610464_c0_g1_i6.p1	17.812	0.804683	0.529206	0.0486662	0.236116	3V6	Thalassiosira
	TRINITY_DN222654_c0_g1_i3.p1	4.92753	0.987914	1.208	0.0487962	0.236472	3V6	Thalassiosira
	TRINITY_DN643597_c0_g1_i1.p1	3.07676	-0.842675	1.26731	0.0487919	0.236472	3V6	Thalassiosira
	TRINITY_DN113907_c0_g1_i8.p1	29.3108	-0.69757	0.426198	0.0489452	0.236507	3V6	Thalassiosira
	TRINITY_DN1361733_c0_g1_i1.p1	4.41861	0.970323	1.19554	0.0489286	0.236507	3V6	Thalassiosira
	TRINITY_DN50891_c0_g1_i7.p1	23.3718	0.757368	0.479282	0.0488625	0.236507	3V6	Thalassiosira
	TRINITY_DN553851_c0_g1_i2.p1	8.87305	-0.95386	0.777367	0.0488713	0.236507	3V6	Thalassiosira
	TRINITY_DN6244388_c0_g1_i1.p1	32.6748	0.73177	0.455888	0.0489325	0.236507	3V6	Thalassiosira
	TRINITY_DN128084_c0_g1_i1.p1	11.8763	-0.922823	0.714007	0.0490055	0.236661	3V6	Thalassiosira
	TRINITY_DN371266_c0_g1_i4.p1	3.12742	0.881334	1.28297	0.049035	0.236667	3V6	Thalassiosira
	TRINITY_DN1839271_c0_g1_i1.p1	4.16555	0.990443	1.21942	0.0491949	0.236961	3V6	Thalassiosira
	TRINITY_DN242193_c0_g1_i2.p1	6.36292	1.00486	0.972528	0.0492379	0.236961	3V6	Thalassiosira
	TRINITY_DN396528_c0_g1_i1.p1	11.0428	-0.947033	0.780319	0.0491966	0.236961	3V6	Thalassiosira
	TRINITY_DN5121641_c0_g1_i1.p1	5.25825	-0.994116	1.10339	0.049177	0.236961	3V6	Thalassiosira
	TRINITY_DN62288_c0_g1_i1.p2	13.7811	-0.876127	0.628034	0.0492113	0.236961	3V6	Thalassiosira
	TRINITY_DN169176_c0_g1_i1.p1	2418.19	0.325327	0.170289	0.0493398	0.237315	3V6	Thalassiosira
	TRINITY_DN994748_c0_g1_i1.p1	6.80176	-1.00042	0.922128	0.0494287	0.237605	3V6	Thalassiosira
	TRINITY_DN1251820_c0_g1_i2.p1	6.19154	1.01136	0.977324	0.0496211	0.238256	3V6	Thalassiosira
	TRINITY_DN9547511_c0_g1_i1.p1	6.26027	1.01302	1.01161	0.0496198	0.238256	3V6	Thalassiosira
	TRINITY_DN1814416_c0_g1_i1.p1	11.2917	-0.956279	0.791829	0.0496937	0.23841	3V6	Thalassiosira
	TRINITY_DN27506_c0_g4_i1.p1	2941.63	0.264636	0.137249	0.0497103	0.23841	3V6	Thalassiosira
	TRINITY_DN5476254_c0_g1_i1.p1	3.91931	-0.858514	1.22252	0.0498933	0.239138	3V6	Thalassiosira
	TRINITY_DN745932_c0_g1_i1.p1	3.23683	-0.799429	1.20903	0.0499196	0.239138	3V6	Thalassiosira
	TRINITY_DN280183_c0_g1_i1.p2	3.56485	0.725403	1.16904	0.0500723	0.239629	3V6	Thalassiosira
	TRINITY_DN3511904_c0_g1_i1.p1	3.74536	-0.897778	1.21692	0.0500795	0.239629	3V6	Thalassiosira
	TRINITY_DN96695_c0_g1_i1.p1	14.9614	-0.873388	0.641677	0.0501735	0.239942	3V6	Thalassiosira
	TRINITY_DN1269090_c0_g1_i1.p1	5.02595	-0.991485	1.15527	0.0502476	0.240021	3V6	Thalassiosira
	TRINITY_DN2731_c0_g2_i6.p2	39.7573	-0.661669	0.39634	0.0502285	0.240021	3V6	Thalassiosira
	TRINITY_DN2776504_c0_g1_i3.p1	4.66066	0.998392	1.15955	0.0503607	0.240423	3V6	Thalassiosira
	TRINITY_DN2873039_c0_g1_i1.p1	5.992	-0.99582	0.977485	0.0504285	0.240609	3V6	Thalassiosira
	TRINITY_DN103922_c0_g1_i17.p1	19.6386	0.773544	0.502069	0.050505	0.240837	3V6	Thalassiosira
	TRINITY_DN148862_c0_g1_i6.p1	3.1874	0.82561	1.24928	0.0505712	0.241015	3V6	Thalassiosira
	TRINITY_DN411823_c0_g1_i2.p1	4.38817	-0.928676	1.16979	0.0506127	0.241075	3V6	Thalassiosira
	TRINITY_DN2467884_c0_g1_i1.p1	4.63288	-0.975439	1.11588	0.0508082	0.241827	3V6	Thalassiosira
	TRINITY_DN860079_c0_g1_i1.p1	60.993	0.565062	0.322462	0.0508286	0.241827	3V6	Thalassiosira
	TRINITY_DN1239148_c0_g1_i1.p1	3.95309	-0.953845	1.22523	0.050952	0.242276	3V6	Thalassiosira
	TRINITY_DN94002_c0_g1_i1.p1	4.39483	-0.921641	1.16887	0.051001	0.242371	3V6	Thalassiosira
	TRINITY_DN137651_c0_g1_i1.p1	4.59634	0.997473	1.11723	0.0510842	0.242628	3V6	Thalassiosira
	TRINITY_DN297979_c0_g1_i2.p1	3452.16	0.303426	0.158974	0.0511931	0.243007	3V6	Thalassiosira
	TRINITY_DN26086_c0_g1_i1.p1	49.0729	0.608293	0.355395	0.0512603	0.243188	3V6	Thalassiosira
	TRINITY_DN1735119_c0_g1_i1.p1	3.91643	0.859768	1.23155	0.0513452	0.24338	3V6	Thalassiosira
	TRINITY_DN439832_c1_g1_i5.p1	3.46727	-0.921099	1.22377	0.0513743	0.24338	3V6	Thalassiosira
	TRINITY_DN890832_c0_g1_i2.p1	16.3744	0.872038	0.628571	0.0513883	0.24338	3V6	Thalassiosira
	TRINITY_DN126113_c0_g1_i18.p1	29.1291	-0.679829	0.415643	0.0514301	0.24344	3V6	Thalassiosira
	TRINITY_DN610045_c0_g1_i2.p1	4.72866	0.975764	1.16631	0.0514786	0.243531	3V6	Thalassiosira
	TRINITY_DN440929_c0_g1_i1.p1	4.03793	-0.952782	1.16015	0.0516308	0.244113	3V6	Thalassiosira
	TRINITY_DN2361083_c0_g1_i3.p1	5.13133	-0.951735	1.19261	0.0517163	0.244298	3V6	Thalassiosira
	TRINITY_DN5142803_c0_g1_i1.p1	3.55346	-0.898614	1.21805	0.0517284	0.244298	3V6	Thalassiosira
	TRINITY_DN282217_c0_g1_i2.p1	7.16516	0.981547	1.02212	0.0517916	0.244319	3V6	Thalassiosira
	TRINITY_DN5345702_c0_g1_i1.p1	6.4361	-0.94027	1.10239	0.0517885	0.244319	3V6	Thalassiosira
	TRINITY_DN139514_c0_g1_i2.p1	26.7037	0.749505	0.48531	0.0518431	0.244368	3V6	Thalassiosira
	TRINITY_DN669854_c0_g1_i3.p1	5.52492	-0.983476	1.05946	0.0518604	0.244368	3V6	Thalassiosira
	TRINITY_DN120152_c0_g1_i1.p1	50.566	-0.581028	0.336311	0.0519817	0.244606	3V6	Thalassiosira
	TRINITY_DN185599_c0_g1_i1.p1	7.87884	-0.963824	0.900727	0.0521163	0.244606	3V6	Thalassiosira
	TRINITY_DN2632129_c0_g1_i1.p1	5.74593	0.991374	1.05187	0.0520728	0.244606	3V6	Thalassiosira
	TRINITY_DN404441_c0_g1_i2.p1	7.07051	-0.978144	0.888938	0.0520866	0.244606	3V6	Thalassiosira
	TRINITY_DN424419_c0_g1_i1.p1	9.88336	0.940041	0.764281	0.0520229	0.244606	3V6	Thalassiosira
	TRINITY_DN568685_c0_g1_i12.p2	7.55798	0.979939	0.8867	0.0520381	0.244606	3V6	Thalassiosira
	TRINITY_DN81867_c0_g2_i2.p1	9.11645	-0.942759	0.805809	0.0521052	0.244606	3V6	Thalassiosira
	TRINITY_DN1814146_c0_g1_i1.p1	7.27611	-0.983378	0.939368	0.0522245	0.244702	3V6	Thalassiosira
	TRINITY_DN477226_c0_g1_i1.p1	6.0196	0.973734	1.08271	0.052199	0.244702	3V6	Thalassiosira
	TRINITY_DN548959_c0_g1_i1.p1	5.42793	-0.986461	1.07635	0.0521998	0.244702	3V6	Thalassiosira
	TRINITY_DN1902062_c0_g1_i1.p1	3.67271	-0.857708	1.21583	0.0522904	0.244736	3V6	Thalassiosira
	TRINITY_DN931075_c0_g1_i2.p1	3.49412	-0.898067	1.22289	0.0522633	0.244736	3V6	Thalassiosira
	TRINITY_DN114519_c0_g1_i2.p1	9.67724	-0.948102	0.814647	0.0525243	0.244869	3V6	Thalassiosira
	TRINITY_DN1257314_c0_g1_i1.p1	3.14422	-0.778533	1.18773	0.0524439	0.244869	3V6	Thalassiosira
	TRINITY_DN315713_c0_g1_i1.p1	10.7419	0.436203	0.902461	0.0523629	0.244869	3V6	Thalassiosira
	TRINITY_DN4482948_c0_g1_i1.p1	45.4419	0.628538	0.374202	0.0524759	0.244869	3V6	Thalassiosira
	TRINITY_DN588372_c0_g1_i1.p1	9.98306	-0.926134	0.739577	0.0524778	0.244869	3V6	Thalassiosira
	TRINITY_DN693553_c0_g1_i7.p1	11.8556	0.917088	0.718622	0.0523776	0.244869	3V6	Thalassiosira
	TRINITY_DN821718_c0_g1_i2.p1	8.90912	0.934057	0.763116	0.052515	0.244869	3V6	Thalassiosira
	TRINITY_DN456097_c0_g1_i2.p1	3.90114	0.841607	1.21721	0.0525544	0.244872	3V6	Thalassiosira
	TRINITY_DN7213007_c0_g1_i1.p1	5.74461	-0.967777	1.03444	0.0526222	0.244915	3V6	Thalassiosira
	TRINITY_DN943275_c0_g1_i2.p1	12.4874	0.881324	0.658366	0.0526093	0.244915	3V6	Thalassiosira
	TRINITY_DN136829_c0_g1_i1.p1	3.76829	-0.858287	1.18833	0.0526737	0.245018	3V6	Thalassiosira
	TRINITY_DN1661479_c0_g1_i1.p1	8.35655	0.974595	0.916808	0.0528238	0.245442	3V6	Thalassiosira
	TRINITY_DN175368_c0_g1_i2.p1	12.5488	-0.87895	0.668833	0.0527963	0.245442	3V6	Thalassiosira
	TRINITY_DN1166238_c0_g1_i4.p1	7.48947	0.960671	0.843732	0.0529786	0.245722	3V6	Thalassiosira
	TRINITY_DN2852144_c0_g1_i2.p1	5.34812	-0.980833	1.08883	0.0529267	0.245722	3V6	Thalassiosira
	TRINITY_DN603322_c0_g1_i1.p1	8.47918	-0.958495	0.838247	0.0530017	0.245722	3V6	Thalassiosira
	TRINITY_DN7259983_c0_g1_i1.p1	3.79257	-0.844077	1.19002	0.0529458	0.245722	3V6	Thalassiosira
	TRINITY_DN37479_c2_g1_i1.p1	3.84592	-0.837398	1.18174	0.0531058	0.246013	3V6	Thalassiosira
	TRINITY_DN964266_c0_g1_i1.p1	4.65145	-0.947722	1.10589	0.0531235	0.246013	3V6	Thalassiosira
	TRINITY_DN191853_c0_g1_i2.p1	20.3968	-0.774164	0.518532	0.0532603	0.246312	3V6	Thalassiosira
	TRINITY_DN409349_c1_g1_i16.p1	44.5266	-0.62015	0.370773	0.0532379	0.246312	3V6	Thalassiosira
	TRINITY_DN510478_c0_g1_i1.p2	5.3149	-0.945633	1.09521	0.0533062	0.246312	3V6	Thalassiosira
	TRINITY_DN606856_c0_g1_i1.p1	5.08394	0.982496	1.06589	0.0532974	0.246312	3V6	Thalassiosira
	TRINITY_DN140641_c0_g1_i1.p1	3.30275	0.762848	1.17577	0.0534286	0.246605	3V6	Thalassiosira
	TRINITY_DN247070_c0_g1_i2.p1	17.9451	0.883614	0.676346	0.0534065	0.246605	3V6	Thalassiosira
	TRINITY_DN4335816_c0_g1_i1.p1	3.90286	-0.928147	1.19781	0.0535359	0.246964	3V6	Thalassiosira
	TRINITY_DN605634_c0_g2_i1.p1	3.71375	0.86974	1.21665	0.0536058	0.247149	3V6	Thalassiosira
	TRINITY_DN1365565_c0_g1_i2.p1	3.32203	0.768569	1.16833	0.0536971	0.24725	3V6	Thalassiosira
	TRINITY_DN209801_c0_g1_i1.p1	3.16435	-0.764213	1.16594	0.0536792	0.24725	3V6	Thalassiosira
	TRINITY_DN351716_c0_g1_i1.p1	49.0986	0.612834	0.364584	0.0537166	0.24725	3V6	Thalassiosira
	TRINITY_DN288720_c0_g1_i4.p1	5.49219	-0.96516	0.987122	0.0537683	0.247352	3V6	Thalassiosira
	TRINITY_DN200625_c0_g1_i7.p1	7.63105	-0.943812	0.854231	0.0538131	0.247422	3V6	Thalassiosira
	TRINITY_DN1842238_c0_g1_i1.p1	6.27215	-0.969641	0.939686	0.0539418	0.247754	3V6	Thalassiosira
	TRINITY_DN335541_c0_g1_i5.p1	21.6353	0.769649	0.512993	0.0539448	0.247754	3V6	Thalassiosira
	TRINITY_DN1115667_c0_g1_i3.p1	3.21086	0.779902	1.18329	0.0540987	0.248324	3V6	Thalassiosira
	TRINITY_DN1010428_c0_g1_i2.p1	3.64815	-0.86339	1.17473	0.0541292	0.248328	3V6	Thalassiosira
	TRINITY_DN11614_c0_g1_i2.p1	32.3685	0.703803	0.445655	0.0542301	0.248639	3V6	Thalassiosira
	TRINITY_DN1723197_c0_g1_i1.p1	4.44159	-0.924903	1.19271	0.0542567	0.248639	3V6	Thalassiosira
	TRINITY_DN332516_c0_g1_i1.p1	27.7519	0.747579	0.491465	0.0542982	0.248693	3V6	Thalassiosira
	TRINITY_DN219756_c0_g1_i2.p1	12.7815	-0.86497	0.648088	0.0543665	0.248869	3V6	Thalassiosira
	TRINITY_DN24511_c2_g1_i1.p2	5.27419	0.957962	1.0947	0.0543976	0.248875	3V6	Thalassiosira
	TRINITY_DN2085016_c0_g1_i1.p1	4.61553	0.960309	1.08241	0.0544441	0.248951	3V6	Thalassiosira
	TRINITY_DN146580_c0_g1_i2.p1	3.5246	-0.86601	1.19101	0.0544866	0.249009	3V6	Thalassiosira
	TRINITY_DN233159_c0_g1_i1.p1	30.435	-0.675302	0.419428	0.0545276	0.24906	3V6	Thalassiosira
	TRINITY_DN1891669_c0_g1_i1.p1	8.02849	-0.938371	0.810628	0.054558	0.249063	3V6	Thalassiosira
	TRINITY_DN1278427_c0_g1_i1.p1	4.18468	0.920831	1.16863	0.0546956	0.249282	3V6	Thalassiosira
	TRINITY_DN2336480_c0_g1_i1.p1	4.06266	-0.911219	1.15003	0.0546947	0.249282	3V6	Thalassiosira
	TRINITY_DN899017_c0_g1_i1.p1	5.81755	-0.965086	0.970479	0.0546486	0.249282	3V6	Thalassiosira
	TRINITY_DN981156_c0_g3_i2.p1	55.0889	-0.556868	0.324279	0.054779	0.249526	3V6	Thalassiosira
	TRINITY_DN964915_c0_g1_i1.p1	6.90724	0.957854	0.86931	0.0548401	0.249668	3V6	Thalassiosira
	TRINITY_DN253038_c0_g1_i1.p1	4.63496	0.828867	1.18792	0.0549146	0.24987	3V6	Thalassiosira
	TRINITY_DN7299521_c0_g1_i1.p1	4.03496	0.82356	1.16122	0.0549449	0.249872	3V6	Thalassiosira
	TRINITY_DN363964_c1_g1_i1.p1	6.43772	-0.95456	0.92793	0.0550247	0.249963	3V6	Thalassiosira
	TRINITY_DN607376_c0_g2_i1.p1	5.15336	-0.890115	1.1155	0.0550196	0.249963	3V6	Thalassiosira
	TRINITY_DN2115905_c0_g1_i1.p1	15.2408	-0.83724	0.610387	0.0552421	0.250217	3V6	Thalassiosira
	TRINITY_DN231045_c0_g2_i1.p1	35.6194	-0.670291	0.41664	0.0552893	0.250217	3V6	Thalassiosira
	TRINITY_DN316485_c0_g1_i1.p1	7.4725	0.961719	0.982558	0.055138	0.250217	3V6	Thalassiosira
	TRINITY_DN364284_c0_g1_i2.p1	11.4286	0.869638	0.659011	0.0553206	0.250217	3V6	Thalassiosira
	TRINITY_DN571611_c0_g1_i1.p2	4357.45	0.280873	0.150108	0.0553107	0.250217	3V6	Thalassiosira
	TRINITY_DN6599640_c0_g1_i1.p1	5.2609	0.953849	1.03371	0.0552407	0.250217	3V6	Thalassiosira
	TRINITY_DN6602874_c0_g1_i1.p1	25.7865	-0.702256	0.448109	0.0552777	0.250217	3V6	Thalassiosira
	TRINITY_DN994275_c0_g1_i4.p1	5.54291	0.937013	1.04749	0.0552716	0.250217	3V6	Thalassiosira
	TRINITY_DN37435_c0_g2_i2.p1	7.54788	-0.950454	0.866908	0.0554459	0.250648	3V6	Thalassiosira
	TRINITY_DN1466206_c0_g1_i2.p1	4.08911	0.929412	1.12926	0.0555901	0.250925	3V6	Thalassiosira
	TRINITY_DN178153_c0_g1_i1.p1	18.2792	0.809525	0.568853	0.0555947	0.250925	3V6	Thalassiosira
	TRINITY_DN5409273_c0_g1_i1.p2	88.055	0.517998	0.296644	0.0556274	0.250925	3V6	Thalassiosira
	TRINITY_DN604310_c0_g2_i1.p1	6.06547	0.962245	0.95797	0.0556145	0.250925	3V6	Thalassiosira
	TRINITY_DN207231_c0_g1_i10.p1	59.639	-0.551695	0.322431	0.0556624	0.250947	3V6	Thalassiosira
	TRINITY_DN59769_c0_g1_i2.p1	46.4103	-0.613054	0.370581	0.0557682	0.251219	3V6	Thalassiosira
	TRINITY_DN60694_c0_g1_i7.p1	36.5363	0.656067	0.404244	0.0557829	0.251219	3V6	Thalassiosira
	TRINITY_DN480217_c0_g1_i1.p1	5.40102	0.938316	1.05793	0.0558289	0.25129	3V6	Thalassiosira
	TRINITY_DN379865_c0_g1_i1.p1	5.74298	-0.93839	0.993985	0.0558654	0.251319	3V6	Thalassiosira
	TRINITY_DN1075802_c0_g2_i5.p1	15.251	-0.821242	0.59482	0.0559795	0.251561	3V6	Thalassiosira
	TRINITY_DN827809_c0_g1_i1.p1	11.8733	-0.863186	0.652624	0.0559739	0.251561	3V6	Thalassiosira
	TRINITY_DN1928760_c0_g1_i1.p1	4.66373	0.934756	1.11884	0.0560157	0.251588	3V6	Thalassiosira
	TRINITY_DN1189782_c0_g1_i1.p1	20.8067	-0.752565	0.503987	0.0560846	0.251762	3V6	Thalassiosira
	TRINITY_DN1717120_c1_g1_i1.p1	12.2268	-0.873305	0.669649	0.0561875	0.251965	3V6	Thalassiosira
	TRINITY_DN3591394_c0_g1_i1.p1	10.1778	0.913671	0.769045	0.0561901	0.251965	3V6	Thalassiosira
	TRINITY_DN7110219_c0_g1_i1.p1	4.01663	-0.8849	1.16753	0.0562423	0.252063	3V6	Thalassiosira
	TRINITY_DN188337_c0_g2_i1.p1	4.34432	-0.85684	1.1405	0.0562912	0.252131	3V6	Thalassiosira
	TRINITY_DN4243275_c0_g1_i1.p1	13.892	-0.876748	0.676027	0.0563178	0.252131	3V6	Thalassiosira
	TRINITY_DN1105787_c0_g1_i4.p1	8.11737	-0.932679	0.836529	0.0564158	0.252299	3V6	Thalassiosira
	TRINITY_DN3519835_c0_g1_i5.p1	3.67802	0.839856	1.18724	0.056387	0.252299	3V6	Thalassiosira
	TRINITY_DN1389042_c0_g2_i1.p1	11.2808	0.920024	0.774655	0.0565964	0.252836	3V6	Thalassiosira
	TRINITY_DN495963_c0_g1_i1.p1	17.2414	-0.793189	0.555972	0.0565743	0.252836	3V6	Thalassiosira
	TRINITY_DN6107675_c0_g1_i1.p1	3.79715	0.826096	1.1685	0.0566918	0.253126	3V6	Thalassiosira
	TRINITY_DN393941_c0_g1_i5.p1	3.20697	-0.718833	1.11828	0.0568264	0.253592	3V6	Thalassiosira
	TRINITY_DN6181574_c0_g1_i1.p1	3.34736	-0.833614	1.20382	0.0568685	0.253644	3V6	Thalassiosira
	TRINITY_DN61018_c0_g2_i2.p1	13.1834	-0.849677	0.642744	0.0569333	0.253797	3V6	Thalassiosira
	TRINITY_DN250088_c0_g3_i2.p1	7.8848	0.926866	0.81153	0.0569704	0.253827	3V6	Thalassiosira
	TRINITY_DN166279_c0_g1_i2.p1	3.00428	0.795463	1.17739	0.0570692	0.253861	3V6	Thalassiosira
	TRINITY_DN396042_c0_g1_i2.p1	11.7681	0.915029	0.780761	0.0570541	0.253861	3V6	Thalassiosira
	TRINITY_DN53174_c0_g1_i2.p1	125.404	-0.439021	0.246313	0.05701	0.253861	3V6	Thalassiosira
	TRINITY_DN308829_c0_g1_i1.p1	17.206	0.838219	0.624787	0.0572789	0.254658	3V6	Thalassiosira
	TRINITY_DN290213_c0_g1_i2.p1	13.6127	-0.831653	0.617142	0.057443	0.255251	3V6	Thalassiosira
	TRINITY_DN626118_c0_g2_i1.p1	3.24242	0.736633	1.12995	0.0576315	0.255953	3V6	Thalassiosira
	TRINITY_DN2221280_c0_g1_i2.p1	3.67001	0.823225	1.1745	0.0577294	0.256251	3V6	Thalassiosira
	TRINITY_DN133812_c1_g1_i2.p1	8.64647	-0.911188	0.819584	0.0578272	0.256549	3V6	Thalassiosira
	TRINITY_DN9261148_c0_g1_i1.p2	3.56521	-0.830155	1.14568	0.0579539	0.256974	3V6	Thalassiosira
	TRINITY_DN440339_c0_g1_i2.p1	11.5289	0.873749	0.685891	0.0579877	0.256987	3V6	Thalassiosira
	TRINITY_DN65357_c1_g1_i1.p1	6.46263	0.933108	1.00424	0.0580827	0.257272	3V6	Thalassiosira
	TRINITY_DN956822_c0_g1_i1.p1	4.54141	0.922637	1.10673	0.0581227	0.257313	3V6	Thalassiosira
	TRINITY_DN153069_c0_g1_i1.p1	18.8942	-0.77933	0.547642	0.0581682	0.257378	3V6	Thalassiosira
	TRINITY_DN205597_c0_g1_i1.p1	9.06859	-0.928216	0.859135	0.0583609	0.258093	3V6	Thalassiosira
	TRINITY_DN353832_c0_g1_i1.p1	14.7376	0.836964	0.626347	0.0585204	0.258661	3V6	Thalassiosira
	TRINITY_DN160918_c1_g1_i1.p1	6.15138	-0.898058	1.02969	0.0585726	0.258755	3V6	Thalassiosira
	TRINITY_DN420745_c0_g1_i2.p1	6.85613	-0.929564	0.91914	0.0587114	0.259114	3V6	Thalassiosira
	TRINITY_DN525675_c0_g1_i1.p1	11.1716	0.873513	0.694408	0.058716	0.259114	3V6	Thalassiosira
	TRINITY_DN9208564_c0_g1_i1.p1	3.16691	0.742102	1.12798	0.0588034	0.259363	3V6	Thalassiosira
	TRINITY_DN223712_c0_g1_i1.p1	7.06215	0.935563	0.902448	0.0589892	0.260045	3V6	Thalassiosira
	TRINITY_DN444031_c0_g1_i1.p1	9.19168	0.902162	0.765236	0.0591206	0.260487	3V6	Thalassiosira
	TRINITY_DN408279_c0_g1_i1.p1	3.68177	0.818901	1.14788	0.0592055	0.260723	3V6	Thalassiosira
	TRINITY_DN162224_c0_g1_i1.p1	9.53299	-0.921654	0.860167	0.0592437	0.260754	3V6	Thalassiosira
	TRINITY_DN119652_c0_g1_i2.p1	31.4863	-0.662295	0.420397	0.0592879	0.260775	3V6	Thalassiosira
	TRINITY_DN49939_c0_g1_i5.p1	35.5543	-0.614716	0.378457	0.059311	0.260775	3V6	Thalassiosira
	TRINITY_DN847532_c0_g1_i1.p1	6.24945	-0.931842	0.949663	0.0593427	0.260776	3V6	Thalassiosira
	TRINITY_DN218103_c0_g1_i1.p1	8.89869	0.912487	0.802936	0.0595048	0.261351	3V6	Thalassiosira
	TRINITY_DN5474_c0_g2_i3.p1	8.10254	-0.913316	0.86878	0.0597038	0.262088	3V6	Thalassiosira
	TRINITY_DN2356537_c0_g1_i1.p1	16.7068	0.793072	0.57001	0.059945	0.262936	3V6	Thalassiosira
	TRINITY_DN552891_c0_g1_i1.p1	8.65458	-0.90761	0.935574	0.0599601	0.262936	3V6	Thalassiosira
	TRINITY_DN303245_c0_g1_i1.p1	3.72791	-0.776851	1.11861	0.060223	0.26395	3V6	Thalassiosira
	TRINITY_DN1268129_c0_g1_i4.p1	8.13059	-0.895325	0.978756	0.0602565	0.263958	3V6	Thalassiosira
	TRINITY_DN258473_c0_g2_i1.p1	7.91007	0.918876	0.851974	0.060296	0.263993	3V6	Thalassiosira
	TRINITY_DN106087_c0_g1_i1.p1	14.1781	0.851916	0.666602	0.0605388	0.264784	3V6	Thalassiosira
	TRINITY_DN56249_c0_g1_i1.p1	5.87431	-0.910547	1.05608	0.0605403	0.264784	3V6	Thalassiosira
	TRINITY_DN3112713_c0_g1_i1.p1	3.07593	-0.700797	1.09478	0.0607491	0.265558	3V6	Thalassiosira
	TRINITY_DN558711_c0_g1_i1.p1	17.5192	-0.79882	0.581341	0.0608381	0.265809	3V6	Thalassiosira
	TRINITY_DN3031791_c0_g1_i3.p1	6.48246	-0.912422	0.93634	0.0609498	0.266157	3V6	Thalassiosira
	TRINITY_DN3376411_c0_g1_i2.p1	4.64891	0.882545	1.10385	0.061082	0.266595	3V6	Thalassiosira
	TRINITY_DN145893_c0_g1_i1.p1	22.8549	-0.701764	0.464757	0.0612274	0.26709	3V6	Thalassiosira
	TRINITY_DN2290894_c0_g1_i5.p1	17.6236	-0.773688	0.5521	0.0612977	0.267257	3V6	Thalassiosira
	TRINITY_DN170200_c0_g1_i1.p1	17.7401	-0.778245	0.556621	0.0614175	0.267297	3V6	Thalassiosira
	TRINITY_DN268786_c0_g1_i1.p1	17.4574	0.787285	0.567115	0.0613683	0.267297	3V6	Thalassiosira
	TRINITY_DN310380_c0_g1_i2.p1	5.56162	0.916168	0.975825	0.0614671	0.267297	3V6	Thalassiosira
	TRINITY_DN463127_c0_g1_i1.p1	3.76236	-0.860259	1.13277	0.0614013	0.267297	3V6	Thalassiosira
	TRINITY_DN8172960_c0_g1_i1.p1	4.75418	0.880909	1.07699	0.0614454	0.267297	3V6	Thalassiosira
	TRINITY_DN1834966_c0_g1_i3.p2	4.29807	-0.822699	1.09107	0.0615424	0.267346	3V6	Thalassiosira
	TRINITY_DN9118295_c0_g1_i2.p1	4.12412	-0.832355	1.1052	0.0615136	0.267346	3V6	Thalassiosira
	TRINITY_DN649844_c0_g1_i1.p1	7.56326	-0.899932	0.858911	0.0615999	0.267456	3V6	Thalassiosira
	TRINITY_DN159147_c1_g1_i1.p1	5.72894	-0.886105	1.02771	0.0617622	0.268022	3V6	Thalassiosira
	TRINITY_DN209056_c0_g1_i2.p1	4.88959	-0.846907	1.06994	0.0620262	0.268943	3V6	Thalassiosira
	TRINITY_DN3217327_c0_g1_i3.p1	4.66023	0.879646	1.07287	0.0620391	0.268943	3V6	Thalassiosira
	TRINITY_DN4189805_c0_g1_i1.p1	24.0737	-0.750128	0.522759	0.062144	0.269258	3V6	Thalassiosira
	TRINITY_DN5567034_c0_g1_i1.p1	6.47213	0.916407	0.915238	0.0622186	0.269442	3V6	Thalassiosira
	TRINITY_DN244304_c0_g1_i1.p1	5.88377	-0.905377	0.956151	0.0622901	0.269612	3V6	Thalassiosira
	TRINITY_DN167647_c0_g1_i2.p2	5.44442	-0.866212	1.03182	0.0624082	0.269883	3V6	Thalassiosira
	TRINITY_DN248747_c0_g2_i1.p1	19.259	0.747658	0.522069	0.0624175	0.269883	3V6	Thalassiosira
	TRINITY_DN218610_c0_g1_i1.p2	3.39692	-0.793672	1.12418	0.0625772	0.270376	3V6	Thalassiosira
	TRINITY_DN490488_c0_g1_i1.p1	4.46311	0.795479	1.11493	0.0625963	0.270376	3V6	Thalassiosira
	TRINITY_DN288010_c1_g1_i10.p1	9.02046	0.887936	0.765636	0.0627475	0.270889	3V6	Thalassiosira
	TRINITY_DN62904_c0_g1_i2.p1	85.4161	0.520162	0.309479	0.0628421	0.271157	3V6	Thalassiosira
	TRINITY_DN126936_c0_g1_i10.p1	67.4948	0.504417	0.297638	0.0629029	0.271279	3V6	Thalassiosira
	TRINITY_DN2753593_c0_g1_i2.p1	7.77465	0.906496	0.894772	0.0630113	0.271585	3V6	Thalassiosira
	TRINITY_DN2953158_c0_g1_i2.p1	12.7812	-0.822801	0.640011	0.0630391	0.271585	3V6	Thalassiosira
	TRINITY_DN210444_c0_g1_i6.p1	10.5553	0.89022	0.799397	0.0632068	0.272168	3V6	Thalassiosira
	TRINITY_DN138532_c0_g1_i9.p1	30.8888	0.658379	0.424373	0.063306	0.272173	3V6	Thalassiosira
	TRINITY_DN2256184_c0_g1_i2.p1	9.04891	-0.901244	0.865825	0.0632703	0.272173	3V6	Thalassiosira
	TRINITY_DN325743_c0_g1_i2.p1	11.5402	-0.84636	0.68893	0.0632865	0.272173	3V6	Thalassiosira
	TRINITY_DN230295_c0_g1_i1.p1	6.39209	-0.841233	1.04261	0.063554	0.272958	3V6	Thalassiosira
	TRINITY_DN7124016_c0_g1_i1.p1	3.55486	-0.773609	1.09983	0.0635503	0.272958	3V6	Thalassiosira
	TRINITY_DN195959_c0_g1_i2.p1	10.2808	0.857735	0.714108	0.0636952	0.273277	3V6	Thalassiosira
	TRINITY_DN381964_c0_g1_i6.p1	11.2078	0.854587	0.702436	0.0637264	0.273277	3V6	Thalassiosira
	TRINITY_DN4215397_c0_g1_i6.p1	10.3124	-0.852321	0.697214	0.0636996	0.273277	3V6	Thalassiosira
	TRINITY_DN694700_c0_g1_i1.p1	5.21855	0.87558	1.05631	0.0638039	0.273469	3V6	Thalassiosira
	TRINITY_DN164443_c0_g1_i2.p1	7.5283	0.900813	0.865319	0.0639879	0.274116	3V6	Thalassiosira
	TRINITY_DN105290_c0_g1_i6.p1	4.61524	0.872133	1.0411	0.0642117	0.274934	3V6	Thalassiosira
	TRINITY_DN944205_c0_g2_i1.p1	4.53795	0.860842	1.08484	0.0642505	0.274959	3V6	Thalassiosira
	TRINITY_DN249557_c0_g1_i2.p1	5.45522	0.898395	0.99654	0.0644003	0.275177	3V6	Thalassiosira
	TRINITY_DN583936_c1_g1_i1.p1	3.84335	-0.830184	1.09967	0.0643427	0.275177	3V6	Thalassiosira
	TRINITY_DN6258055_c0_g1_i1.p1	3.33986	-0.764342	1.11972	0.0643674	0.275177	3V6	Thalassiosira
	TRINITY_DN4753914_c0_g1_i1.p1	40.5183	-0.623596	0.398713	0.0645924	0.275856	3V6	Thalassiosira
	TRINITY_DN4210924_c0_g1_i1.p2	6.45471	-0.902247	0.940472	0.0647733	0.276487	3V6	Thalassiosira
	TRINITY_DN1679498_c0_g1_i2.p1	6.04147	0.867438	1.02947	0.0648869	0.276831	3V6	Thalassiosira
	TRINITY_DN437523_c0_g1_i5.p1	13.1516	0.814603	0.629562	0.0649222	0.27684	3V6	Thalassiosira
	TRINITY_DN156395_c0_g1_i2.p1	11.7183	-0.856428	0.718985	0.0649571	0.276847	3V6	Thalassiosira
	TRINITY_DN557602_c0_g1_i1.p1	4.09823	-0.814432	1.071	0.0650354	0.27704	3V6	Thalassiosira
	TRINITY_DN166823_c0_g1_i2.p1	8.07877	0.886965	0.806996	0.0653832	0.278379	3V6	Thalassiosira
	TRINITY_DN185266_c0_g1_i1.p2	4.77902	-0.877691	1.00412	0.0654334	0.27845	3V6	Thalassiosira
	TRINITY_DN289636_c0_g1_i3.p1	21.8584	-0.708813	0.487449	0.0656029	0.278604	3V6	Thalassiosira
	TRINITY_DN7115040_c0_g1_i1.p1	3.3685	-0.771415	1.10004	0.0655389	0.278604	3V6	Thalassiosira
	TRINITY_DN715675_c0_g1_i1.p1	3.93984	-0.815548	1.08308	0.0655205	0.278604	3V6	Thalassiosira
	TRINITY_DN91628_c0_g1_i1.p4	8.21221	0.872335	0.775114	0.0655718	0.278604	3V6	Thalassiosira
	TRINITY_DN2311641_c0_g1_i1.p1	4.43733	-0.83258	1.07687	0.0656477	0.278652	3V6	Thalassiosira
	TRINITY_DN2067591_c0_g2_i1.p1	12.1184	-0.824732	0.666453	0.0657122	0.278666	3V6	Thalassiosira
	TRINITY_DN655667_c0_g1_i3.p1	12.1095	0.840989	0.696742	0.0657178	0.278666	3V6	Thalassiosira
	TRINITY_DN967691_c0_g1_i1.p1	21.1061	-0.734709	0.521301	0.0658237	0.278973	3V6	Thalassiosira
	TRINITY_DN129888_c0_g1_i1.p1	7.76205	0.883523	0.873071	0.0659233	0.279243	3V6	Thalassiosira
	TRINITY_DN493869_c0_g1_i2.p1	11.2698	0.834424	0.675079	0.0659542	0.279243	3V6	Thalassiosira
	TRINITY_DN110787_c0_g2_i1.p2	4.46093	0.866616	1.04149	0.066045	0.279486	3V6	Thalassiosira
	TRINITY_DN1831060_c0_g2_i2.p1	4.89279	0.882293	1.00669	0.0661347	0.279723	3V6	Thalassiosira
	TRINITY_DN355483_c0_g1_i1.p1	9.71558	0.862316	0.769463	0.0664727	0.281011	3V6	Thalassiosira
	TRINITY_DN28355_c0_g1_i1.p2	16.3903	0.780871	0.583321	0.0666977	0.281819	3V6	Thalassiosira
	TRINITY_DN1297358_c0_g1_i1.p1	6.11723	-0.867174	0.935772	0.0668657	0.282368	3V6	Thalassiosira
	TRINITY_DN190912_c0_g1_i11.p1	21.2648	-0.728172	0.513991	0.0669624	0.282368	3V6	Thalassiosira
	TRINITY_DN198063_c0_g1_i1.p1	10.0982	0.869982	0.778294	0.0669528	0.282368	3V6	Thalassiosira
	TRINITY_DN451782_c1_g1_i1.p1	7.80673	-0.887334	0.882433	0.066963	0.282368	3V6	Thalassiosira
	TRINITY_DN117073_c0_g4_i1.p1	11.7784	-0.827462	0.675898	0.067058	0.282626	3V6	Thalassiosira
	TRINITY_DN339990_c1_g1_i3.p1	4.24812	0.772281	1.09095	0.0672893	0.283457	3V6	Thalassiosira
	TRINITY_DN345584_c0_g1_i9.p1	4.37776	0.861043	1.0336	0.0673324	0.283496	3V6	Thalassiosira
	TRINITY_DN1536017_c0_g1_i1.p1	8.37812	-0.85977	0.796255	0.0674344	0.283782	3V6	Thalassiosira
	TRINITY_DN493536_c0_g1_i1.p1	5.43668	0.835513	1.03139	0.0674857	0.283855	3V6	Thalassiosira
	TRINITY_DN1556324_c0_g1_i1.p1	3.59847	0.737686	1.08664	0.0675364	0.283925	3V6	Thalassiosira
	TRINITY_DN412033_c0_g1_i1.p1	9.20215	-0.858131	0.844464	0.0675754	0.283946	3V6	Thalassiosira
	TRINITY_DN124684_c0_g1_i10.p1	21.5518	0.765075	0.566456	0.0677233	0.284424	3V6	Thalassiosira
	TRINITY_DN354018_c0_g1_i2.p1	15.0031	0.782085	0.592524	0.067982	0.285367	3V6	Thalassiosira
	TRINITY_DN457269_c0_g1_i1.p1	7.85252	0.878884	0.848329	0.0680285	0.285419	3V6	Thalassiosira
	TRINITY_DN308804_c0_g1_i1.p1	8.08343	0.877077	0.878316	0.0683154	0.286478	3V6	Thalassiosira
	TRINITY_DN321178_c0_g1_i1.p1	6.93157	0.868183	0.930798	0.0683539	0.286496	3V6	Thalassiosira
	TRINITY_DN19703_c0_g1_i6.p1	84.4292	-0.478091	0.286484	0.0684864	0.286907	3V6	Thalassiosira
	TRINITY_DN797559_c0_g1_i2.p1	9.81782	0.867798	0.799626	0.0686786	0.287568	3V6	Thalassiosira
	TRINITY_DN242121_c0_g1_i10.p1	6.02165	0.870931	0.964348	0.0687444	0.287699	3V6	Thalassiosira
	TRINITY_DN159046_c0_g1_i1.p1	9.26539	-0.854636	0.792934	0.0689254	0.288029	3V6	Thalassiosira
	TRINITY_DN4467122_c0_g1_i1.p1	4.0466	-0.778539	1.0569	0.0689198	0.288029	3V6	Thalassiosira
	TRINITY_DN77491_c2_g1_i1.p1	23.2384	-0.70853	0.496594	0.0689269	0.288029	3V6	Thalassiosira
	TRINITY_DN3705554_c0_g1_i2.p1	4.44853	-0.725882	1.05475	0.0690341	0.288333	3V6	Thalassiosira
	TRINITY_DN238467_c0_g1_i3.p1	12.9631	0.803253	0.644861	0.0693711	0.288729	3V6	Thalassiosira
[truncated: 685,011+ more rows]
