# Supplementary material for: Marine phytoplankton downregulate core photosynthesis and carbon storage genes upon rapid mixed layer shallowing
Source: ISME J. 2023 May 8;17(7):1074–88. doi: 10.1038/s41396-023-01416-x (PMC10284824; doi:10.1038/s41396-023-01416-x)
Supplement: Supplementary file 7 — Supporting Data 3 [file 41396_2023_1416_MOESM7_ESM.xlsx]

## Sheet: CountMatrixsamples
Supporting Data 3	GeneID	1	1	1	2	2	2	3	3	3	4	4	4	5	5	5	6	6	6
Gene IDs are TRINITY IDs used throughout this study.	TRINITY_DN18_c0_g1_i2.p1	68464	65549	59253	40241	46858	56612	10322	19852	19738	111655	115077	145983	40951	107255	82943	140310	94299	195595
Each column corresponds to triplicate samples taken within the water column on May 24th and May 26th, 2016.	TRINITY_DN55_c0_g1_i1.p2	96296	87222	88897	87712	118004	96241	85420	73020	95837	875168	1048570	948520	472503	830505	691878	395139	477691	634193
"1" = 5m depth (40% surface PAR) within 233m mixed layer 5/24/2016.	TRINITY_DN265260_c1_g1_i4.p1	2839	2668	2349	2817	4024	4550	3453	3547	2952	1630	1714	1738	2516	4346	3529	3755	6187	5623
"2" = 18m depth (20% surface PAR) within 233m mixed layer 5/24/2016.	TRINITY_DN25_c0_g1_i7.p1	43139	45332	38470	23576	25240	37487	6538	12553	13385	97202	83421	124495	34794	82875	70186	103237	77919	135786
"3" = 51m depth (1% surface PAR) within 233m mixed layer 5/24/2016.	TRINITY_DN3_c0_g1_i1.p1	60009	53846	54089	52910	67338	59767	53711	46630	62931	615912	680020	637294	290115	544130	434887	267625	322028	407235
"4" = 5m depth (40% surface PAR) within 5m mixed layer 5/26/2016.	TRINITY_DN715523_c0_g1_i9.p1	0	0	0	0	0	2	5	0	0	0	71	0	49	4	6	32	0	127
"5" = 15m depth (20% surface PAR) underneath 5m mixed layer 5/26/2016.	TRINITY_DN18_c0_g1_i12.p1	51313	47238	41717	28995	31834	39859	7451	14141	14314	62098	67645	80157	27114	67838	50698	89218	57325	123041
"6" = 40m depth (1% surface PAR) underneath 5m mixed layer 5/26/2016.	TRINITY_DN133923_c0_g1_i1.p1	0	0	0	0	0	2	4	0	0	0	139	1	76	3	4	26	0	136
	TRINITY_DN1182345_c0_g1_i2.p1	0	0	0	0	0	3	8	0	0	1	115	0	65	4	3	45	0	89
	TRINITY_DN1_c1_g1_i10.p1	38859	25762	59379	67552	70574	15905	55243	93950	68858	19512	22228	20959	55221	25588	63662	53178	57070	16045
	TRINITY_DN25_c0_g1_i3.p1	33754	36309	29489	15683	16422	29607	4919	9800	10545	75096	57900	98337	24736	61059	45090	79148	59040	96749
	TRINITY_DN628863_c1_g1_i1.p1	2922	1504	1767	1632	2180	1617	1939	1558	1691	534	1377	656	488	939	1022	798	983	1555
	TRINITY_DN124339_c0_g1_i1.p1	112	46	51	18	32	72	48	11	15	37	79	111	84	100	68	102	56	94
	TRINITY_DN618574_c0_g1_i1.p1	12	10	33	23	8	19	46	33	51	1132	1597	1094	1077	242	342	359	14	856
	TRINITY_DN1873808_c0_g1_i1.p2	19	22	24	24	14	25	43	50	79	1226	1691	1030	1557	538	639	476	6	1255
	TRINITY_DN114107_c0_g1_i1.p1	0	0	0	0	0	4	1	0	0	0	29	1	32	2	1	11	0	147
	TRINITY_DN3685674_c0_g1_i1.p1	0	0	0	0	0	4	0	0	0	0	4	0	7	5	1	2	0	1
	TRINITY_DN982266_c0_g1_i1.p1	0	22	0	71	3	46	0	1	0	10	10	252	0	1	3	0	0	1
	TRINITY_DN5414_c0_g1_i3.p1	1610	2054	1781	975	1001	1310	800	790	886	11788	10533	11358	5019	9459	9094	1982	2343	3844
	TRINITY_DN6505017_c0_g1_i1.p1	223	87	125	201	485	240	153	105	1368	70	55	46	713	1068	1064	84	1	124
	TRINITY_DN65233_c0_g1_i1.p1	6	8	3	22	3	1	4	0	1	46	29	36	295	91	80	76	2	53
	TRINITY_DN7339747_c0_g1_i1.p1	153	3	25	293	6	135	12	89	48	41	14	67	24	33	67	122	161	115
	TRINITY_DN317497_c0_g1_i1.p2	6	5	12	21	19	11	16	14	13	15	36	84	49	51	70	50	54	55
	TRINITY_DN181679_c0_g1_i1.p2	6	18	22	13	14	22	39	30	48	1335	1775	1056	1431	298	464	478	6	1136
	TRINITY_DN212262_c0_g1_i2.p1	0	0	0	0	0	1	7	0	0	0	70	1	62	3	1	18	0	81
	TRINITY_DN152398_c0_g1_i5.p1	1136	1660	1158	1796	2286	2148	2264	1634	1447	6711	7655	10299	2503	4378	3152	2422	4332	3523
	TRINITY_DN1013234_c1_g1_i1.p1	394	178	294	389	327	322	678	266	346	725	504	700	124	641	265	402	192	733
	TRINITY_DN447510_c0_g1_i1.p1	11	8	13	21	7	10	26	21	28	952	1438	741	1070	200	355	315	8	855
	TRINITY_DN119114_c0_g1_i3.p2	48	45	34	6	6	20	86	57	94	17	21	29	555	276	151	78	4	187
	TRINITY_DN123035_c0_g1_i1.p1	14	6	16	20	4	8	23	11	20	700	950	571	930	179	238	275	5	524
	TRINITY_DN641109_c0_g1_i1.p1	33	28	18	29	23	15	18	3	11	26	30	34	33	49	42	29	58	46
	TRINITY_DN3163496_c0_g1_i1.p2	117	120	73	147	168	196	183	149	217	158	197	248	319	650	465	85	158	151
	TRINITY_DN672930_c0_g1_i1.p1	36	26	20	27	11	25	23	34	52	1126	1035	881	946	280	305	374	6	692
	TRINITY_DN269174_c0_g1_i1.p2	11	8	24	12	4	22	18	22	56	1274	1282	983	938	231	293	497	3	903
	TRINITY_DN317497_c0_g1_i1.p1	6	7	25	24	28	11	5	27	9	26	28	128	37	39	32	53	68	34
	TRINITY_DN69509_c0_g1_i1.p1	38	45	20	32	8	27	62	81	94	16	47	19	624	226	137	153	3	96
	TRINITY_DN308667_c0_g1_i11.p1	7998	4751	10634	14021	14154	3133	9880	18804	9820	667	842	1011	4696	2333	6406	7912	8431	1619
	TRINITY_DN139673_c1_g1_i2.p2	745	734	529	504	386	952	682	455	814	483	386	552	618	1073	695	849	1190	1205
	TRINITY_DN145638_c0_g1_i1.p2	271	265	238	174	162	208	120	105	156	5743	5327	5822	5127	10344	7925	4290	4591	5146
	TRINITY_DN657143_c0_g1_i2.p1	0	0	0	0	0	1	2	0	0	7	13	3	33	21	24	11	0	34
	TRINITY_DN308731_c0_g1_i1.p1	48	35	23	41	51	62	57	11	30	52	68	82	74	100	102	85	141	176
	TRINITY_DN40963_c0_g1_i3.p1	0	0	0	1	0	4	2	1	0	1	16	1	101	15	1	27	3	181
	TRINITY_DN4661722_c0_g1_i1.p1	136	83	135	196	148	114	223	101	123	257	290	316	30	246	126	152	80	230
	TRINITY_DN136161_c0_g1_i1.p1	14	15	18	13	4	12	26	36	45	1003	801	792	766	237	232	375	2	779
	TRINITY_DN8853330_c0_g1_i1.p1	24	35	19	44	15	29	37	8	19	32	70	47	61	102	59	47	66	69
	TRINITY_DN211185_c0_g1_i2.p1	959	962	697	875	1246	1139	886	891	942	983	1443	1305	770	1177	1361	759	1122	828
	TRINITY_DN26757_c0_g1_i1.p2	4	2	7	30	7	11	35	12	31	1	27	7	689	61	46	56	2	139
	TRINITY_DN51651_c0_g1_i1.p1	1030	949	999	981	1142	1133	1371	1236	1483	892	948	890	540	909	888	1469	1548	1439
	TRINITY_DN216778_c0_g1_i2.p3	24	6	16	6	19	28	21	6	5	21	57	45	24	84	38	45	42	29
	TRINITY_DN194160_c0_g1_i1.p2	19	6	13	15	12	30	20	17	54	934	1062	846	810	198	325	324	4	787
	TRINITY_DN7171496_c0_g1_i1.p1	14	13	22	15	7	14	18	32	45	880	812	763	690	261	275	313	3	628
	TRINITY_DN9172391_c0_g1_i1.p1	6	5	17	4	1	6	8	17	37	720	858	658	602	147	180	223	1	536
	TRINITY_DN78672_c1_g1_i5.p1	1168	876	669	586	788	1107	708	801	847	869	729	1256	573	893	631	859	1167	1219
	TRINITY_DN209843_c0_g1_i1.p1	45	38	41	18	7	34	49	6	43	34	44	55	45	99	84	60	113	97
	TRINITY_DN1043770_c0_g1_i5.p1	0	0	0	0	0	2	5	0	3	5	6	2	21	8	2	2	0	20
	TRINITY_DN113713_c0_g2_i1.p2	0	8	0	0	0	0	0	0	3	108	93	200	1	0	6	1	2	0
	TRINITY_DN167689_c0_g1_i3.p2	113	111	129	70	109	92	114	66	85	194	83	142	201	327	258	96	188	279
	TRINITY_DN356573_c0_g1_i1.p1	0	0	0	0	0	0	2	0	0	0	13	0	13	3	1	0	0	16
	TRINITY_DN54020_c0_g4_i1.p2	26	34	37	23	7	24	32	9	11	42	49	52	33	70	55	47	56	48
	TRINITY_DN489424_c0_g1_i2.p1	19	21	15	22	6	21	40	39	76	928	1042	822	904	311	360	311	3	666
	TRINITY_DN87605_c0_g1_i1.p1	0	5	1	9	15	14	76	20	22	22	15	10	119	119	137	10	2	32
	TRINITY_DN292738_c0_g1_i1.p1	0	1	90	141	0	5	21	56	0	0	0	0	1	0	0	8	1	0
	TRINITY_DN57056_c1_g1_i5.p1	19884	12520	28572	32786	34661	6512	26984	58465	32366	4084	4910	5845	21066	8890	28822	25583	26389	4235
	TRINITY_DN26017_c0_g1_i18.p1	141	96	47	65	55	128	71	51	69	228	113	195	172	483	281	68	100	28
	TRINITY_DN7125587_c0_g1_i1.p2	7	13	16	11	2	7	11	17	15	712	675	602	579	139	194	235	4	508
	TRINITY_DN156660_c0_g1_i1.p1	32	44	38	26	23	27	39	41	36	49	66	56	47	97	61	82	83	70
	TRINITY_DN48_c0_g1_i3.p1	1633	1753	1844	1884	3036	1863	675	846	798	2279	3692	2173	1656	2736	2453	2335	1798	2968
	TRINITY_DN950045_c0_g1_i4.p1	619	680	697	392	454	487	174	149	203	1891	1679	1924	2079	4296	3372	2916	3435	3009
	TRINITY_DN171395_c0_g1_i3.p1	9	7	10	11	3	8	9	9	31	540	850	411	608	170	231	198	2	506
	TRINITY_DN2708_c2_g1_i4.p2	44	35	31	27	27	57	38	26	49	61	50	93	63	91	137	80	108	119
	TRINITY_DN105631_c0_g1_i1.p2	12	13	23	12	10	23	27	29	39	928	772	727	655	216	201	346	4	530
	TRINITY_DN18_c0_g1_i4.p1	7517	7044	6391	4688	5756	5936	1193	2174	2261	12199	13318	15593	4943	12469	10960	15358	10715	19471
	TRINITY_DN3728438_c0_g1_i1.p1	37	33	31	33	49	49	34	21	27	45	52	50	34	51	41	44	69	47
	TRINITY_DN71341_c0_g1_i1.p1	8	9	7	11	0	3	15	13	16	8	20	11	333	94	62	47	0	190
	TRINITY_DN9171899_c0_g1_i1.p1	54	21	69	89	99	41	104	39	58	148	148	164	40	107	70	84	41	129
	TRINITY_DN17736_c1_g1_i1.p2	44	30	29	31	23	48	31	18	41	57	56	100	51	58	80	83	113	78
	TRINITY_DN9668_c0_g1_i1.p1	368	258	185	107	66	198	183	127	239	831	225	882	218	440	213	247	306	211
	TRINITY_DN231240_c0_g1_i2.p1	0	0	0	0	0	1	0	0	0	5	9	8	44	1	4	4	1	137
	TRINITY_DN4574_c0_g1_i2.p1	138	78	93	122	136	125	141	91	95	200	129	214	42	135	87	90	50	160
	TRINITY_DN220277_c0_g1_i1.p1	14	8	18	13	8	18	18	11	19	17	14	26	28	22	27	21	31	15
	TRINITY_DN328969_c0_g2_i1.p1	6754	4345	8285	12729	11341	2647	8096	16022	9511	921	1007	1235	6296	2060	7837	6206	6022	1173
	TRINITY_DN1649979_c0_g1_i1.p1	71	33	82	68	108	54	96	37	78	169	145	159	32	100	68	74	40	138
	TRINITY_DN9158848_c0_g1_i1.p1	28	26	19	24	16	37	63	60	107	527	416	334	819	433	367	275	5	571
	TRINITY_DN69570_c0_g1_i2.p3	15	11	14	19	14	38	18	7	20	38	28	24	56	40	68	36	64	49
	TRINITY_DN197785_c4_g1_i1.p2	41	20	19	38	21	27	12	22	23	33	53	46	32	54	70	32	38	94
	TRINITY_DN198416_c0_g1_i1.p1	2637	2506	1884	2474	2771	3125	1824	2403	2340	1175	1786	1952	1272	1960	1905	1880	2867	2972
	TRINITY_DN30027_c0_g1_i1.p2	41	17	34	38	26	51	35	23	48	36	58	91	53	61	80	57	87	135
	TRINITY_DN352740_c0_g2_i1.p2	16	3	12	5	1	12	11	17	26	801	768	628	634	172	203	272	1	561
	TRINITY_DN213262_c0_g1_i2.p2	212	230	211	212	233	184	296	307	317	540	654	666	308	556	466	497	601	459
	TRINITY_DN342695_c0_g1_i4.p1	6	8	12	10	2	10	15	20	23	581	709	521	554	128	166	219	1	421
	TRINITY_DN2011309_c0_g1_i1.p1	0	0	0	2	1	3	12	62	47	10	17	17	663	378	531	1	0	0
	TRINITY_DN378982_c0_g1_i2.p1	14	9	10	11	9	5	13	34	52	488	543	456	453	163	186	195	0	585
	TRINITY_DN111927_c0_g1_i1.p1	4	2	8	10	5	5	19	9	17	609	793	451	725	133	204	181	1	578
	TRINITY_DN214036_c0_g1_i1.p1	2	0	0	10	0	0	1	0	0	2	5	6	73	36	41	5	1	2
	TRINITY_DN447191_c0_g1_i1.p1	11	15	19	2	1	0	2	0	0	0	0	2	19	19	95	73	0	31
	TRINITY_DN9212634_c0_g1_i1.p1	84	79	41	56	111	112	104	71	124	156	127	162	233	449	280	74	96	74
	TRINITY_DN316731_c1_g1_i2.p2	18	17	9	3	6	12	15	19	27	634	496	609	581	119	109	233	2	381
	TRINITY_DN9077768_c0_g1_i1.p1	55	29	49	8	14	29	9	8	2	3	13	9	29	3	11	2	11	12
	TRINITY_DN10425_c1_g1_i1.p2	10	12	11	11	14	12	13	19	38	563	838	417	569	225	293	194	4	579
	TRINITY_DN34388_c0_g1_i12.p1	30	27	13	0	2	18	67	73	66	16	22	12	458	442	265	109	1	138
	TRINITY_DN301874_c0_g1_i1.p1	21	24	17	13	2	17	13	7	17	16	14	30	20	27	53	25	29	53
	TRINITY_DN109632_c0_g1_i2.p1	85	40	62	108	105	43	142	54	62	146	123	138	28	148	77	74	60	151
	TRINITY_DN337282_c1_g1_i6.p1	6280	3367	4868	7894	3192	11771	7090	5695	3936	8556	5005	7861	1459	13380	8257	5480	4283	5620
	TRINITY_DN26122_c0_g2_i3.p1	20	11	33	8	25	26	48	13	37	26	48	34	39	101	77	54	78	71
	TRINITY_DN216424_c0_g1_i1.p1	6	4	6	0	0	1	25	44	8	0	9	9	122	42	26	59	1	55
	TRINITY_DN2267792_c0_g1_i4.p1	18	17	17	47	53	59	14	12	142	8	23	7	316	109	107	52	0	137
	TRINITY_DN3_c0_g1_i2.p1	14143	12145	12489	13326	17586	13682	12331	10470	13939	127131	164640	136307	74546	127785	112791	57106	71200	85551
	TRINITY_DN182561_c0_g1_i5.p1	77	35	47	61	164	98	66	45	499	27	22	32	362	454	435	21	2	31
	TRINITY_DN1560331_c0_g1_i1.p2	7	15	10	7	5	15	18	16	32	840	735	739	671	134	235	284	5	573
	TRINITY_DN70180_c0_g1_i2.p1	33	18	21	22	9	40	25	4	24	31	32	46	38	62	55	52	88	40
	TRINITY_DN405185_c0_g1_i2.p1	0	0	0	0	0	2	0	0	0	0	27	0	17	2	1	4	0	39
	TRINITY_DN744780_c0_g1_i2.p1	1	0	1	1	1	2	3	0	0	2	2	1	27	57	107	0	0	4
	TRINITY_DN20681_c0_g1_i1.p1	44	18	12	107	2	35	8	23	23	17	8	5	8	10	36	16	43	27
	TRINITY_DN296663_c0_g1_i7.p1	7	7	7	4	18	9	8	5	10	21	34	5	26	8	9	22	0	32
	TRINITY_DN184506_c0_g1_i2.p1	0	0	0	0	0	3	0	0	0	2	11	7	20	4	0	2	0	62
	TRINITY_DN348274_c0_g1_i2.p1	11	4	17	7	3	8	19	10	25	785	688	778	601	143	168	280	0	496
	TRINITY_DN1282471_c0_g1_i1.p1	0	0	0	1	0	2	1	0	0	0	14	0	95	4	4	26	0	195
	TRINITY_DN613034_c0_g1_i1.p1	22	19	18	22	5	11	16	12	12	26	25	33	54	29	56	35	60	59
	TRINITY_DN1034730_c0_g1_i1.p1	0	0	1	0	0	1	1	0	0	0	15	4	29	5	4	15	0	260
	TRINITY_DN103490_c0_g1_i1.p1	49	11	8	54	53	46	26	18	365	11	16	4	177	154	144	15	0	58
	TRINITY_DN3630_c0_g1_i7.p1	64	37	27	46	79	100	58	58	63	138	118	134	189	327	260	76	80	89
	TRINITY_DN43025_c0_g1_i1.p1	63	4	9	217	1	88	19	38	20	31	9	27	3	14	52	111	118	65
	TRINITY_DN210379_c0_g2_i1.p2	25	22	25	19	10	29	16	15	30	17	57	45	49	58	57	38	66	63
	TRINITY_DN1871721_c0_g1_i1.p1	70	28	67	85	111	68	126	76	48	169	164	165	25	139	55	106	33	191
	TRINITY_DN115442_c0_g1_i1.p1	2	0	0	0	0	4	0	0	0	0	11	0	27	6	9	15	0	108
	TRINITY_DN46483_c0_g2_i2.p1	20	9	17	28	10	28	8	8	12	26	22	35	33	32	93	34	52	62
	TRINITY_DN9128_c1_g1_i4.p1	21	9	11	5	3	28	12	13	18	25	21	49	28	15	45	34	28	54
	TRINITY_DN125814_c0_g1_i1.p1	326	446	311	514	585	583	496	444	354	1263	1413	2000	660	1256	911	673	1101	963
	TRINITY_DN10438_c0_g1_i3.p2	58	67	30	61	91	73	40	41	42	95	82	81	172	357	271	47	67	138
	TRINITY_DN337944_c0_g1_i1.p1	301	229	216	112	158	182	202	186	262	270	209	371	152	338	236	226	238	211
	TRINITY_DN20646_c0_g1_i1.p2	21	11	14	20	12	21	11	12	37	37	18	27	33	46	48	14	47	53
	TRINITY_DN70180_c0_g1_i3.p1	30	21	19	18	15	34	24	3	27	16	24	51	36	47	48	62	77	62
	TRINITY_DN2960_c1_g1_i9.p2	93	21	98	68	130	91	151	45	96	53	33	38	67	96	132	83	116	117
	TRINITY_DN202332_c0_g1_i3.p2	489	365	357	261	315	474	402	297	419	183	154	300	364	792	483	709	868	843
	TRINITY_DN146182_c1_g1_i4.p1	266	135	225	106	155	254	280	182	246	319	104	400	163	370	158	355	504	424
	TRINITY_DN1003534_c0_g1_i1.p1	7	7	2	4	1	7	5	2	4	28	7	7	106	51	38	32	1	52
	TRINITY_DN196395_c0_g1_i1.p1	11	13	19	8	29	9	27	24	15	16	24	27	16	25	14	18	7	4
	TRINITY_DN230734_c0_g1_i1.p1	0	0	0	0	0	0	2	0	0	0	56	1	143	3	3	95	0	447
	TRINITY_DN6905_c0_g1_i1.p1	43	3	54	26	69	42	141	23	63	35	28	39	98	127	74	58	129	107
	TRINITY_DN13926_c0_g1_i1.p2	33	55	24	17	15	23	78	30	27	49	34	60	41	61	68	51	26	59
	TRINITY_DN160862_c0_g1_i1.p1	0	21	4	3	0	8	2	0	4	35	207	46	21	34	14	0	11	0
	TRINITY_DN610702_c0_g1_i3.p1	2064	1999	2211	2476	2905	2635	4036	3255	3784	5971	6301	6020	2473	5746	3824	1956	2350	2849
	TRINITY_DN2960_c1_g1_i6.p1	45	13	55	30	71	52	89	26	59	48	56	51	85	155	131	119	158	135
	TRINITY_DN775270_c0_g1_i2.p1	0	0	0	0	0	0	1	0	0	0	23	0	60	6	9	20	0	65
	TRINITY_DN792056_c0_g1_i6.p1	23	36	22	50	24	26	18	17	30	51	14	26	200	50	25	78	2	95
	TRINITY_DN250696_c0_g1_i2.p1	11	9	5	2	0	20	7	3	5	12	6	12	17	14	24	17	17	10
	TRINITY_DN150205_c0_g1_i2.p1	7949	9156	8722	9362	10335	9944	10343	10674	10944	9680	11659	11164	6145	12293	10237	8446	9258	9010
	TRINITY_DN666314_c0_g1_i5.p1	2	1	1	7	5	2	10	16	9	1	10	4	191	80	30	15	0	51
	TRINITY_DN125415_c0_g1_i1.p2	16	18	15	12	13	10	13	7	19	10	7	16	6	13	21	20	28	33
	TRINITY_DN2448318_c0_g2_i1.p2	9	13	15	10	5	15	8	14	32	759	528	648	552	151	175	259	2	462
	TRINITY_DN52014_c0_g1_i3.p1	6	13	8	9	0	7	13	11	16	482	607	322	481	112	153	145	6	363
	TRINITY_DN169621_c0_g1_i1.p2	12	7	1	17	5	16	8	1	0	15	26	23	18	48	29	15	11	30
	TRINITY_DN5369983_c0_g1_i1.p1	12	11	8	6	1	11	23	8	8	17	26	30	8	36	38	12	45	32
	TRINITY_DN208706_c0_g1_i12.p1	51	45	63	58	18	28	50	23	58	20	30	38	762	320	216	69	3	277
	TRINITY_DN63760_c0_g1_i1.p1	714	748	850	737	1110	836	181	244	262	1427	2514	1563	1147	1696	1364	1338	957	1763
	TRINITY_DN160982_c0_g1_i1.p2	55	3	14	193	1	78	1	32	15	15	9	24	1	25	29	71	110	52
	TRINITY_DN9144626_c0_g1_i1.p4	16	8	14	11	10	6	7	6	10	24	13	24	34	23	40	11	25	28
	TRINITY_DN111604_c0_g1_i1.p1	0	0	0	1	0	3	0	0	0	0	35	1	71	2	3	79	0	257
	TRINITY_DN11236_c0_g1_i1.p1	3012	3812	3343	1828	1998	2710	437	491	525	7533	7211	11866	3598	7744	7333	5358	4660	10012
	TRINITY_DN247120_c1_g1_i1.p1	122	142	150	107	129	150	115	116	138	215	228	321	183	305	266	142	149	167
	TRINITY_DN76658_c0_g1_i3.p1	3399	1867	4315	5397	5796	1164	3863	7136	4867	911	1046	1105	4151	1325	4529	3420	3217	735
	TRINITY_DN70594_c0_g1_i2.p1	56	1	10	87	6	47	8	18	13	16	10	18	4	9	28	40	53	64
	TRINITY_DN186471_c0_g1_i1.p1	0	0	0	0	0	0	0	0	0	4	27	0	26	5	2	23	0	65
	TRINITY_DN261660_c0_g1_i2.p1	9	8	12	12	6	12	25	18	33	308	454	233	450	281	274	162	5	444
	TRINITY_DN725995_c0_g1_i1.p1	6	3	3	0	3	0	1	2	4	16	28	31	21	10	6	55	0	42
	TRINITY_DN76961_c0_g1_i10.p1	0	0	0	14	0	1	7	23	6	2	9	2	795	112	290	130	0	11
	TRINITY_DN37_c0_g1_i12.p1	360	352	473	115	264	296	71	65	93	1434	1360	629	276	235	100	197	331	91
	TRINITY_DN493317_c0_g1_i3.p1	0	0	0	0	0	1	0	0	0	0	1	0	9	1	3	4	0	19
	TRINITY_DN403909_c0_g1_i5.p1	5	1	1	0	0	6	9	0	4	3	1	2	16	39	15	3	0	11
	TRINITY_DN5186_c0_g1_i3.p1	239	192	203	167	153	156	129	146	153	15146	13926	13688	7148	11312	10824	2964	4566	5530
	TRINITY_DN160731_c0_g1_i9.p1	2	8	7	6	8	5	12	48	11	8	17	11	84	47	54	50	3	86
	TRINITY_DN293133_c0_g1_i3.p1	7	6	6	43	60	47	12	12	493	4	10	10	211	144	161	36	0	57
	TRINITY_DN3160307_c0_g1_i1.p1	4	0	3	4	2	2	3	5	9	59	109	29	270	68	52	37	1	102
	TRINITY_DN479001_c0_g1_i1.p1	2	5	17	13	4	7	16	12	32	639	515	544	414	91	96	199	3	434
	TRINITY_DN116106_c0_g1_i1.p1	13	12	12	2	0	0	0	0	0	2	3	10	21	24	23	231	0	0
	TRINITY_DN104955_c0_g1_i1.p1	36	25	24	30	8	35	21	17	32	35	29	55	38	37	57	39	68	87
	TRINITY_DN416800_c0_g1_i1.p2	10	2	2	8	1	23	10	1	3	5	4	15	26	12	15	17	27	31
	TRINITY_DN1161_c0_g1_i1.p1	257	292	234	125	178	206	109	65	126	4161	3685	3804	1868	3634	2854	1394	1840	2072
	TRINITY_DN125203_c0_g1_i1.p1	10	5	19	2	2	0	2	7	1	0	11	8	145	40	75	10	0	21
	TRINITY_DN1013303_c0_g1_i2.p1	554	431	321	365	483	422	489	348	491	414	392	417	301	471	439	366	475	308
	TRINITY_DN112258_c0_g1_i1.p2	4	2	9	12	6	9	13	6	23	343	532	254	495	133	134	136	1	438
	TRINITY_DN1159401_c1_g1_i1.p1	10	12	2	1	11	5	12	1	11	9	2	23	24	19	29	7	32	14
	TRINITY_DN562129_c0_g1_i1.p2	18	21	22	31	60	39	18	23	31	34	22	49	28	51	57	44	94	96
	TRINITY_DN8276_c0_g1_i1.p2	400	339	365	307	355	433	480	397	499	1291	1018	1349	532	1146	927	702	783	751
	TRINITY_DN321092_c0_g1_i1.p1	17	13	8	19	9	26	10	10	18	16	14	27	29	47	53	23	39	67
	TRINITY_DN950676_c0_g1_i1.p1	7	7	5	3	7	5	9	0	0	0	6	1	0	4	3	2	4	0
	TRINITY_DN121176_c0_g1_i3.p1	0	0	0	0	0	1	0	0	0	0	41	1	28	2	0	15	0	58
	TRINITY_DN4662669_c0_g1_i1.p1	5896	5881	4891	4443	5509	4956	935	1801	1886	12068	15753	15302	8770	14903	17273	14847	11246	11676
	TRINITY_DN24504_c0_g1_i2.p1	50	41	36	54	78	87	67	56	63	155	124	151	199	485	268	68	73	103
	TRINITY_DN534572_c0_g1_i1.p2	2	7	2	27	35	14	9	3	63	1	9	1	93	29	26	10	3	24
	TRINITY_DN540426_c0_g1_i1.p1	16	8	18	20	17	30	12	6	18	26	23	26	17	38	53	20	56	40
	TRINITY_DN198327_c2_g1_i1.p1	800	932	924	1209	1577	1171	873	806	863	218	218	314	869	1089	751	1564	1759	1952
	TRINITY_DN421813_c0_g1_i1.p1	6	15	19	30	6	11	20	12	6	32	28	25	24	17	36	30	25	31
	TRINITY_DN541548_c0_g1_i1.p1	39	25	32	34	19	37	23	14	47	33	17	54	40	58	65	35	43	79
	TRINITY_DN424578_c0_g1_i2.p1	0	0	0	3	0	0	1	0	1	1	60	0	28	0	4	7	0	92
	TRINITY_DN60200_c1_g1_i1.p1	120	92	130	111	86	124	189	93	121	289	150	250	48	173	108	126	86	155
	TRINITY_DN17025_c1_g1_i6.p1	17	16	27	33	6	28	24	13	20	31	29	65	27	43	52	34	67	36
	TRINITY_DN267699_c0_g1_i1.p1	44	21	17	4	16	37	20	6	13	25	22	51	26	26	20	37	47	50
	TRINITY_DN1769980_c0_g1_i1.p1	4	3	1	2	6	9	19	33	105	5	7	2	372	255	227	7	0	1
	TRINITY_DN6250692_c0_g1_i1.p1	9	10	15	20	7	12	19	17	27	528	560	459	496	130	175	174	2	462
	TRINITY_DN1601341_c0_g1_i1.p2	5	9	10	3	8	2	9	2	2	11	20	12	6	12	23	9	21	21
	TRINITY_DN3909839_c0_g1_i1.p1	3	0	1	0	0	0	0	0	0	3	7	2	11	4	3	6	0	12
	TRINITY_DN106938_c0_g1_i1.p1	34	23	12	13	18	39	32	10	39	40	31	28	15	53	54	62	79	92
	TRINITY_DN160420_c0_g1_i1.p2	27	10	21	19	24	26	27	12	21	14	15	56	21	35	46	42	36	78
	TRINITY_DN61495_c0_g1_i1.p1	10	6	3253	1603	16	23	74	665	0	0	0	0	0	7	3	436	0	1
	TRINITY_DN131100_c0_g1_i2.p1	0	0	0	0	0	2	1	0	0	0	9	2	45	6	6	13	0	34
	TRINITY_DN103978_c0_g1_i3.p1	27	15	4	24	13	26	10	12	14	7	10	22	17	17	14	15	56	59
	TRINITY_DN264149_c0_g1_i1.p2	3	14	10	7	6	5	16	17	25	282	523	252	418	135	194	143	0	408
	TRINITY_DN537318_c0_g1_i1.p2	23	8	19	24	16	34	17	15	37	20	22	57	23	26	38	37	34	81
	TRINITY_DN1137_c5_g1_i1.p1	46	20	46	27	34	62	40	17	37	21	27	45	21	89	61	48	91	114
	TRINITY_DN5355415_c0_g1_i1.p1	13	4	3	13	7	5	15	3	1	8	11	17	14	34	24	9	24	22
	TRINITY_DN7197285_c0_g1_i1.p1	1	3	5	1	0	1	8	2	7	3	17	6	281	23	94	62	1	49
	TRINITY_DN161213_c0_g1_i1.p1	0	0	0	0	0	0	3	0	0	0	19	0	24	3	9	17	0	94
	TRINITY_DN167308_c0_g1_i1.p1	15	15	7	8	8	18	26	3	7	16	9	20	17	43	47	15	43	40
	TRINITY_DN140682_c0_g1_i2.p1	14	14	15	19	11	23	8	6	13	11	22	24	33	27	44	23	32	41
	TRINITY_DN285208_c0_g1_i2.p1	15	8	3	14	2	12	12	14	48	313	525	283	394	210	235	98	2	243
	TRINITY_DN195022_c0_g1_i2.p1	92	48	39	36	35	49	101	38	78	165	70	151	11	83	31	85	48	100
	TRINITY_DN327095_c0_g2_i2.p1	9	1	11	10	22	11	8	3	24	22	12	44	36	21	16	21	33	32
	TRINITY_DN20250_c0_g1_i4.p1	36	20	58	27	13	27	47	17	74	21	28	31	541	327	208	22	3	142
	TRINITY_DN392491_c0_g1_i1.p1	32	12	13	6	12	27	11	16	16	43	26	48	34	27	43	29	41	50
	TRINITY_DN515099_c0_g1_i2.p1	66	26	54	60	118	32	30	22	110	11	14	15	240	263	265	23	0	50
	TRINITY_DN967004_c0_g1_i2.p1	9	19	9	3	0	2	1	2	0	3	17	13	21	74	19	19	0	82
	TRINITY_DN383329_c0_g1_i1.p1	13	4	12	9	11	5	8	6	9	25	28	32	19	30	18	16	13	22
	TRINITY_DN1733357_c0_g1_i1.p1	64	44	83	111	82	49	116	49	57	116	109	129	45	126	55	58	33	183
	TRINITY_DN249848_c0_g1_i1.p1	11	8	8	2	2	14	7	7	2	7	13	13	23	27	17	17	35	21
	TRINITY_DN323426_c0_g1_i2.p1	29	30	17	33	12	51	32	25	34	45	30	61	36	62	79	45	76	65
	TRINITY_DN210420_c0_g2_i1.p1	94	63	72	84	82	85	139	50	98	145	96	163	22	113	53	82	38	138
	TRINITY_DN1568693_c0_g1_i3.p1	0	0	0	1	0	0	2	0	0	2	20	1	6	0	0	4	0	41
	TRINITY_DN4547_c0_g3_i1.p1	29	11	14	7	51	28	31	23	24	33	46	36	52	118	69	19	23	24
	TRINITY_DN51623_c0_g1_i2.p1	44	45	19	4	0	3	46	162	144	9	8	12	503	249	295	211	1	200
	TRINITY_DN160982_c0_g2_i1.p2	28	5	1	61	0	16	4	11	4	7	2	9	2	18	23	23	38	24
	TRINITY_DN235603_c0_g1_i1.p1	0	0	0	2	0	0	0	2	0	7	40	14	38	5	6	15	0	95
	TRINITY_DN1036741_c0_g1_i1.p1	10	8	10	10	9	9	9	1	2	6	16	12	10	8	14	5	14	16
	TRINITY_DN27667_c0_g1_i3.p1	314	116	149	319	556	348	175	103	2258	87	50	84	680	1083	940	33	1	98
	TRINITY_DN1111419_c0_g1_i1.p1	0	0	0	0	0	1	0	0	0	0	8	0	2	1	0	13	0	38
	TRINITY_DN9111093_c0_g1_i1.p1	37	42	76	37	93	93	23	17	30	74	166	101	21	58	60	49	35	39
	TRINITY_DN28810_c0_g2_i7.p1	7	17	5	9	2	5	43	262	162	18	12	16	396	223	255	178	1	218
	TRINITY_DN950045_c0_g1_i15.p1	610	657	612	501	440	495	169	130	142	1399	1453	1495	2155	4251	3466	3095	3200	3340
	TRINITY_DN568833_c0_g1_i2.p1	0	0	0	0	0	0	2	0	0	0	19	0	9	0	0	1	0	17
	TRINITY_DN16331_c0_g1_i11.p1	1832	1928	1985	2489	2963	2378	2813	2656	2888	4300	5108	4475	2339	4081	3762	2138	2323	2750
	TRINITY_DN453398_c0_g1_i1.p1	20	5	12	6	6	16	4	9	14	23	5	18	18	25	28	23	47	22
	TRINITY_DN3812_c0_g1_i2.p1	50	30	16	22	27	51	34	27	30	71	62	39	132	259	150	37	48	56
	TRINITY_DN111591_c0_g1_i2.p1	2084	2039	1935	1851	2035	2087	2309	2133	2736	9569	9803	10224	5091	11331	8340	4595	4855	5427
	TRINITY_DN119503_c0_g1_i1.p2	40	32	46	31	24	57	43	32	47	36	41	69	31	68	58	60	92	102
	TRINITY_DN550510_c0_g1_i2.p1	33	22	12	29	30	29	18	15	20	52	57	45	157	209	151	33	29	58
	TRINITY_DN3915103_c0_g2_i1.p2	18	16	13	23	19	20	19	7	2	18	22	40	26	66	55	20	41	45
	TRINITY_DN219096_c0_g1_i1.p1	29	29	24	21	21	23	51	83	53	9	14	9	198	301	205	16	2	42
	TRINITY_DN14650_c0_g1_i12.p1	407	360	473	330	474	474	147	170	190	844	1025	743	470	828	804	759	519	914
	TRINITY_DN190952_c0_g1_i2.p1	10	4	5	3	12	9	9	14	30	319	373	235	490	166	172	183	1	434
	TRINITY_DN628236_c0_g1_i3.p1	13	4	1	0	0	0	1	5	1	0	4	6	25	16	11	20	0	17
	TRINITY_DN503176_c0_g1_i1.p1	0	0	0	0	0	1	1	0	0	1	0	0	13	8	0	3	0	42
	TRINITY_DN805_c0_g1_i6.p1	10	5	50	11	0	16	5	57	2	1	16	143	5	1270	1408	92	203	3
	TRINITY_DN100166_c1_g1_i2.p1	15	26	7	12	12	23	19	3	37	98	28	35	49	19	18	14	0	22
	TRINITY_DN2296836_c0_g1_i2.p2	14	12	4	0	0	0	41	24	17	0	0	0	22	16	9	6	0	27
	TRINITY_DN6212423_c0_g1_i1.p2	13	11	14	8	3	1	24	12	32	624	347	598	410	83	83	171	3	406
	TRINITY_DN504754_c0_g1_i1.p1	8	7	13	9	0	1	22	17	30	26	34	45	168	113	255	31	0	16
	TRINITY_DN207228_c0_g1_i1.p1	7	9	4	5	6	9	3	0	11	19	14	8	13	2	16	14	11	17
	TRINITY_DN599042_c0_g1_i1.p1	53	29	47	49	55	33	99	34	59	87	112	98	12	94	49	61	27	141
	TRINITY_DN194254_c0_g2_i1.p1	9	20	8	15	17	14	22	6	4	17	22	12	28	33	33	13	19	27
	TRINITY_DN8268_c2_g2_i1.p1	9	6	13	11	6	6	28	12	28	411	295	248	396	191	184	73	1	419
	TRINITY_DN3248208_c0_g1_i1.p3	0	0	0	5	0	2	2	0	2	2	21	6	35	1	1	17	0	47
	TRINITY_DN101538_c0_g1_i1.p2	9	4	12	32	8	16	4	3	3	12	3	6	7	18	26	13	12	14
	TRINITY_DN335280_c0_g2_i1.p1	27	17	13	23	14	27	19	16	18	24	25	37	34	39	54	32	68	107
	TRINITY_DN368300_c0_g1_i2.p1	6	4	3	8	7	5	7	4	5	8	2	11	17	5	17	14	11	21
	TRINITY_DN114517_c0_g1_i2.p1	1	2	3	0	1	0	1	0	0	0	0	0	58	24	29	2	0	3
	TRINITY_DN473303_c0_g1_i1.p1	0	0	0	0	0	0	0	2	1	3	8	1	15	1	0	2	0	79
	TRINITY_DN266740_c0_g1_i1.p1	29	19	32	49	32	41	32	33	22	32	21	43	29	56	74	28	44	97
	TRINITY_DN1115363_c0_g1_i1.p1	17	19	16	25	20	28	16	13	31	30	37	33	27	40	30	33	44	68
	TRINITY_DN26730_c0_g1_i7.p1	31	12	10	31	70	63	14	6	370	15	18	24	121	135	156	11	2	3
	TRINITY_DN293805_c0_g1_i1.p1	10	8	7	6	3	20	15	1	4	2	6	9	14	13	9	11	28	35
	TRINITY_DN27681_c0_g2_i1.p2	29	15	35	31	15	45	17	4	24	24	27	28	39	35	56	35	67	51
	TRINITY_DN1109047_c0_g1_i1.p1	4	4	4	3	4	8	11	0	1	8	8	9	22	18	8	14	13	9
	TRINITY_DN188398_c0_g1_i1.p1	0	0	0	0	0	0	1	0	0	5	52	1	48	7	13	43	0	161
	TRINITY_DN104210_c0_g1_i5.p1	106	125	118	119	86	94	23	10	35	827	842	875	1195	2442	2100	1581	1815	1712
	TRINITY_DN1646100_c0_g1_i1.p1	13	8	2	15	8	17	10	0	5	19	16	7	12	17	27	16	22	29
	TRINITY_DN154017_c0_g1_i4.p1	2	18	5	0	1	0	5	7	17	13	40	15	170	108	128	99	0	43
	TRINITY_DN133663_c0_g1_i3.p1	15	20	25	30	10	22	14	17	12	26	30	29	29	30	65	51	71	82
	TRINITY_DN5126411_c0_g1_i1.p1	11	10	11	3	0	13	15	6	4	4	16	19	15	29	15	8	30	8
	TRINITY_DN520496_c0_g1_i1.p3	25	24	18	21	26	58	38	21	28	84	61	87	100	242	160	38	38	52
	TRINITY_DN134231_c0_g1_i2.p1	62	41	35	46	86	74	36	22	50	103	84	86	153	303	232	93	109	117
	TRINITY_DN425_c0_g1_i13.p1	484	489	539	608	832	609	206	238	306	786	1308	843	730	1073	999	880	494	1100
	TRINITY_DN4353847_c0_g1_i1.p1	10	1	3	1	8	2	3	7	0	8	11	15	6	19	19	8	11	9
	TRINITY_DN1012825_c0_g1_i1.p2	14	8	7	6	14	21	21	4	18	18	24	35	22	21	63	21	19	41
	TRINITY_DN240039_c0_g1_i1.p1	72	48	36	36	53	59	41	40	73	101	62	104	188	290	210	42	62	77
	TRINITY_DN343692_c0_g1_i1.p3	5	7	6	6	4	3	1	0	4	11	11	9	34	14	29	6	10	15
	TRINITY_DN120036_c0_g1_i2.p1	17	21	8	8	3	1	18	16	8	2	2	10	79	40	25	64	1	36
	TRINITY_DN881693_c0_g1_i1.p1	0	0	0	2	0	0	4	0	1	0	6	1	12	0	1	9	0	29
	TRINITY_DN197481_c0_g1_i1.p2	442	661	370	458	541	752	734	485	507	2046	1579	3417	687	1244	871	839	1373	981
	TRINITY_DN116031_c0_g2_i1.p1	22	12	8	11	23	31	32	20	16	68	53	38	73	152	102	14	39	25
	TRINITY_DN103797_c0_g2_i1.p1	27	14	10	22	13	14	25	13	11	15	19	29	24	26	36	19	27	36
	TRINITY_DN635733_c0_g1_i2.p2	49	0	8	78	1	41	4	30	21	10	2	14	5	4	22	35	54	47
	TRINITY_DN685498_c0_g1_i2.p1	1	0	0	2	0	2	0	0	0	0	56	0	39	5	4	39	2	129
	TRINITY_DN362539_c0_g1_i1.p1	13	3	3	8	3	7	10	4	9	15	19	29	22	18	28	10	16	31
	TRINITY_DN1501473_c0_g1_i1.p1	0	0	0	0	0	1	0	0	0	0	10	0	50	1	1	39	0	143
	TRINITY_DN1161_c0_g1_i6.p1	213	230	224	93	153	173	76	54	101	3310	3048	3038	1479	2941	2351	1120	1432	1669
	TRINITY_DN50804_c1_g1_i1.p1	125	103	102	67	126	84	110	125	97	91	110	141	48	130	77	88	92	93
	TRINITY_DN184942_c0_g1_i1.p1	6	9	2	10	11	29	8	2	7	20	12	10	19	39	30	7	1	16
	TRINITY_DN710328_c0_g1_i1.p1	149	155	152	106	250	177	135	149	166	131	140	152	109	191	158	103	105	131
	TRINITY_DN121747_c0_g1_i4.p2	8	10	9	20	3	12	4	9	6	2	2	7	4	3	9	6	24	23
	TRINITY_DN2770260_c0_g1_i1.p2	6	1	4	4	3	6	2	3	16	337	281	218	312	61	51	118	1	202
	TRINITY_DN220097_c0_g1_i4.p2	32	25	17	24	32	52	22	28	37	96	52	90	80	165	132	35	67	23
	TRINITY_DN902738_c0_g1_i1.p2	27	29	13	12	19	15	16	11	20	13	10	13	21	23	7	26	42	32
	TRINITY_DN802808_c0_g1_i1.p1	28	64	15	8	11	47	7	6	38	19	18	32	28	47	31	42	60	86
	TRINITY_DN6169803_c0_g1_i1.p1	110	51	83	46	45	76	112	54	112	247	98	229	22	138	44	118	46	153
	TRINITY_DN9614575_c0_g1_i1.p2	0	0	0	1	0	2	1	0	0	0	3	2	57	7	3	5	0	10
	TRINITY_DN78204_c0_g1_i2.p1	5	4	71	5	0	7	11	5	15	37	58	18	365	220	158	62	1	279
	TRINITY_DN759578_c0_g1_i1.p1	58	32	56	47	44	38	72	33	54	241	56	203	24	101	36	58	37	114
	TRINITY_DN536674_c3_g1_i1.p1	0	0	0	0	0	8	3	0	0	0	24	2	17	12	8	25	0	37
	TRINITY_DN637743_c0_g1_i1.p1	6	3	2	0	11	0	128	11	16	70	128	17	72	123	79	116	71	54
	TRINITY_DN39045_c0_g1_i4.p2	3935	4004	4044	4409	4946	4098	5035	5315	5375	11418	13486	11919	7059	13913	11870	7503	8307	9398
	TRINITY_DN450699_c0_g1_i3.p1	8	9	3	14	4	16	22	4	5	5	26	11	32	45	29	25	35	27
	TRINITY_DN132320_c0_g1_i1.p2	30	0	0	11	1	12	8	2	0	14	4	6	38	18	6	1	3	41
	TRINITY_DN5470133_c0_g1_i1.p2	4	14	7	7	4	3	7	1	2	1	19	5	25	24	18	10	14	14
	TRINITY_DN3168686_c0_g1_i1.p1	8	7	3	7	4	1	13	4	8	2	2	4	1	3	3	6	7	2
	TRINITY_DN217478_c0_g1_i2.p1	0	0	0	0	0	0	1	0	2	1	8	1	41	40	50	6	0	26
	TRINITY_DN896965_c0_g1_i1.p1	16	6	3	1	7	4	2	4	4	12	9	8	7	11	10	8	7	8
	TRINITY_DN168924_c0_g1_i2.p2	8	16	6	6	2	11	6	10	26	295	316	282	342	136	159	149	4	262
	TRINITY_DN288671_c0_g1_i3.p1	0	0	0	0	0	0	1	0	0	0	24	4	16	4	9	31	0	76
	TRINITY_DN63760_c0_g1_i13.p1	568	560	661	599	868	663	141	181	198	1074	1762	1079	737	1269	1006	1105	704	1297
	TRINITY_DN133158_c0_g1_i2.p1	4321	3213	2408	1268	1372	3259	3848	3382	5797	6460	3150	6706	1123	2528	1179	779	718	614
	TRINITY_DN196700_c0_g1_i1.p1	1	9	17	6	6	10	13	12	12	2	5	3	71	50	59	11	0	6
	TRINITY_DN35103_c1_g1_i1.p2	9	11	4	3	1	7	5	15	13	299	308	172	421	231	200	106	1	186
	TRINITY_DN251262_c0_g1_i8.p1	20	5	15	24	12	21	12	8	27	26	16	42	38	48	57	30	48	62
	TRINITY_DN8394339_c0_g1_i1.p1	13	8	9	6	4	2	3	11	21	97	100	51	360	270	272	41	3	204
	TRINITY_DN521198_c0_g1_i2.p1	2	1	4	10	0	0	0	0	0	1	1	1	3	4	0	17	0	6
	TRINITY_DN763436_c0_g1_i2.p1	0	0	0	0	0	0	0	0	0	0	16	1	19	4	10	8	0	64
	TRINITY_DN8136278_c0_g1_i1.p1	26	21	15	38	62	38	13	15	316	17	15	18	206	189	191	20	0	38
	TRINITY_DN5161959_c0_g1_i1.p1	55	80	75	49	47	58	86	42	75	58	45	62	49	103	83	64	86	71
	TRINITY_DN831336_c0_g1_i1.p1	0	0	0	1	0	1	4	0	0	0	18	2	13	3	9	23	0	41
	TRINITY_DN125719_c0_g1_i1.p1	0	0	0	0	0	1	1	3	5	3	13	2	359	614	432	13	1	93
	TRINITY_DN836397_c0_g1_i1.p1	4	2	2	2	3	6	5	1	4	7	6	12	7	16	16	15	29	22
	TRINITY_DN160964_c0_g1_i1.p1	6	2	0	5	0	0	13	7	27	12	49	10	412	368	261	55	2	228
	TRINITY_DN3808_c0_g1_i1.p1	1484	1898	1609	1077	1164	1473	417	520	592	6184	6432	6021	3195	5928	5855	2775	3273	4526
	TRINITY_DN2960_c1_g1_i2.p1	46	60	30	9	47	41	36	17	29	128	65	64	134	252	168	59	64	126
	TRINITY_DN442265_c0_g1_i1.p1	14	8	2	13	0	3	4	3	10	4	3	16	19	5	14	8	6	13
	TRINITY_DN52021_c0_g1_i8.p1	51	18	36	54	157	31	40	18	317	12	15	6	194	144	174	16	0	55
	TRINITY_DN197481_c0_g1_i2.p1	340	508	333	372	468	638	532	407	382	1338	1245	2246	570	1030	756	609	986	816
	TRINITY_DN315678_c0_g1_i1.p1	5	5	5	7	0	2	11	2	12	418	291	421	224	45	71	96	0	193
	TRINITY_DN206656_c0_g1_i1.p1	19	18	15	18	5	26	21	14	37	53	40	45	82	129	95	32	34	35
	TRINITY_DN116165_c0_g2_i1.p1	11	10	9	13	15	19	17	15	14	49	43	44	77	164	109	49	17	15
	TRINITY_DN14789_c0_g1_i2.p1	38	17	26	24	62	44	31	22	47	32	42	41	37	76	75	72	79	125
	TRINITY_DN120239_c0_g1_i2.p1	34	81	70	32	53	43	11	6	22	82	121	98	30	82	46	30	30	50
	TRINITY_DN7083996_c0_g1_i1.p1	612	612	486	307	263	486	458	368	579	653	381	731	287	573	403	462	589	489
	TRINITY_DN9676769_c0_g1_i1.p2	49	36	54	79	77	46	130	45	62	59	40	67	21	80	31	67	34	128
	TRINITY_DN122807_c0_g1_i2.p1	8	11	14	9	0	9	15	22	41	459	292	349	379	100	103	143	2	317
	TRINITY_DN680426_c4_g1_i2.p1	586	514	342	425	528	606	356	704	489	165	135	210	248	425	279	449	615	699
	TRINITY_DN519184_c0_g1_i1.p1	6	10	10	12	6	15	8	8	3	10	9	15	16	22	26	26	16	42
	TRINITY_DN76640_c1_g1_i11.p3	927	790	753	622	971	1115	994	869	879	549	795	915	767	1175	799	1093	1273	1394
	TRINITY_DN4357253_c0_g1_i1.p1	10	8	10	2	2	10	6	1	7	13	13	20	10	26	17	5	15	21
	TRINITY_DN354134_c0_g1_i1.p1	11	10	3	15	20	5	6	11	3	6	12	10	12	9	10	9	15	10
	TRINITY_DN453187_c0_g1_i1.p1	0	0	0	0	0	0	0	0	1	1	18	0	35	3	6	26	0	104
	TRINITY_DN137705_c0_g1_i1.p1	1406	1475	1434	580	625	914	89	172	189	4285	3042	3693	1120	1777	1944	1753	2058	2424
	TRINITY_DN69599_c0_g1_i1.p1	2	5	0	1	0	1	12	29	25	9	5	15	284	130	157	31	0	16
	TRINITY_DN104267_c0_g1_i1.p1	0	1	1	0	0	5	3	3	0	299	431	213	141	43	83	31	0	59
	TRINITY_DN26158_c0_g1_i3.p1	88	93	84	78	47	74	9	18	10	4577	4846	4266	1900	4262	3630	1687	1995	2148
	TRINITY_DN126806_c0_g2_i1.p1	81	64	68	61	41	63	112	34	63	132	97	160	17	124	33	73	30	111
	TRINITY_DN92441_c0_g1_i1.p1	2	3	10	3	0	9	0	0	0	1	1	1	12	9	17	18	1	82
	TRINITY_DN486801_c0_g1_i1.p1	9	5	1	1	2	15	6	4	10	0	0	0	4	1	3	0	0	0
	TRINITY_DN1192_c0_g1_i4.p1	859	545	419	302	311	419	469	421	480	792	383	881	274	547	306	443	522	407
	TRINITY_DN153826_c0_g1_i2.p3	1554	1048	922	972	1049	1102	1050	924	1121	850	583	930	410	937	570	813	1069	883
	TRINITY_DN241730_c0_g1_i1.p1	5	19	9	1	0	0	6	2	16	0	4	2	37	39	14	19	0	94
	TRINITY_DN4612267_c0_g1_i1.p1	10	6	3	6	1	8	10	4	1	3	17	15	17	15	10	5	18	4
	TRINITY_DN135086_c0_g1_i1.p1	954	639	1064	558	1100	791	696	386	610	1259	1709	842	423	723	402	683	629	858
	TRINITY_DN621513_c0_g1_i2.p1	8	4	5	9	0	5	5	9	8	5	8	8	12	15	16	11	10	17
	TRINITY_DN984498_c0_g1_i2.p2	19	14	15	13	33	11	7	5	28	29	16	39	23	26	53	27	38	31
	TRINITY_DN5127174_c0_g1_i1.p1	0	0	0	2	0	1	1	0	0	0	15	0	68	3	10	79	0	127
	TRINITY_DN1036741_c0_g2_i1.p1	9	5	11	12	12	8	7	1	5	4	15	8	6	12	17	6	24	19
	TRINITY_DN213201_c0_g1_i3.p2	1028	556	598	462	1032	617	638	594	566	50	97	89	144	311	239	560	708	1024
	TRINITY_DN120245_c0_g1_i3.p1	22	22	13	8	4	28	2	2	9	10	8	10	11	18	15	13	29	31
	TRINITY_DN770324_c0_g1_i1.p1	12	35	16	9	4	9	0	0	3	13	24	26	6	31	32	8	18	18
	TRINITY_DN332398_c0_g1_i1.p1	63	59	52	39	31	46	50	45	30	73	119	129	52	91	93	53	74	83
	TRINITY_DN106112_c0_g1_i1.p4	7	5	12	3	4	2	10	3	19	2340	2433	2210	871	1903	1496	1607	1637	2039
	TRINITY_DN111938_c0_g1_i2.p1	1	2	3	12	20	5	5	2	26	1	3	0	39	51	35	0	0	1
	TRINITY_DN8413058_c0_g1_i1.p1	0	0	0	0	0	2	0	0	3	23	14	9	2	8	1	0	6	0
	TRINITY_DN69580_c0_g1_i1.p1	0	0	0	0	0	0	1	2	6	54	65	42	37	43	31	15	0	41
	TRINITY_DN325709_c0_g1_i1.p1	4	6	11	9	5	1	10	1	3	2	13	9	24	16	9	13	19	23
	TRINITY_DN9128_c1_g1_i1.p3	15	7	2	16	4	17	5	5	16	24	20	29	17	27	30	28	28	38
	TRINITY_DN240537_c0_g2_i1.p1	389	500	427	295	402	607	495	314	430	249	277	423	515	831	647	573	779	869
	TRINITY_DN35878_c0_g1_i10.p1	392	410	353	226	198	375	396	390	529	1082	485	1159	272	621	422	585	718	531
	TRINITY_DN149682_c1_g1_i1.p2	56	32	46	69	65	28	72	39	57	93	86	96	14	77	41	48	36	112
	TRINITY_DN45665_c0_g1_i1.p1	491	585	448	309	378	454	84	103	87	334	452	446	284	474	540	270	280	343
	TRINITY_DN104180_c0_g1_i1.p1	17	13	13	11	12	10	4	12	25	23	35	33	32	20	50	44	57	43
	TRINITY_DN122539_c0_g1_i1.p2	6	3	3	5	0	5	5	0	4	5	0	5	10	6	15	1	15	25
	TRINITY_DN1491948_c0_g1_i1.p1	26	15	3	13	8	20	10	2	5	18	22	11	12	22	17	34	36	30
	TRINITY_DN19752_c0_g2_i1.p1	11	11	5	3	1	23	5	7	3	11	7	5	5	6	16	16	21	25
	TRINITY_DN569443_c0_g1_i1.p1	15	5	5	4	1	3	8	19	9	1	2	2	63	28	50	94	0	84
	TRINITY_DN511881_c0_g1_i1.p3	7	4	8	6	0	5	8	5	16	418	280	325	299	74	66	142	0	260
	TRINITY_DN6204205_c0_g1_i1.p1	29	7	21	55	18	21	28	14	21	89	72	86	19	52	21	20	25	37
	TRINITY_DN2304679_c0_g1_i1.p1	20	6	20	30	28	25	33	10	17	69	80	99	6	68	38	21	13	46
	TRINITY_DN28382_c0_g5_i1.p1	14	15	12	25	1	12	11	6	11	19	15	48	32	32	42	29	44	57
	TRINITY_DN135736_c0_g2_i11.p1	431	423	362	444	784	497	323	382	477	672	1529	1116	716	1351	974	616	626	886
	TRINITY_DN164690_c0_g1_i1.p1	7	1	8	1	3	7	10	15	20	10	25	7	191	51	38	48	1	104
	TRINITY_DN4435056_c0_g1_i1.p1	0	0	2	3	0	0	7	2	2	13	8	3	2	5	3	0	1	1
	TRINITY_DN758986_c0_g1_i3.p1	28	65	42	45	61	39	9	29	22	45	68	62	86	197	135	107	121	207
	TRINITY_DN1821554_c0_g1_i1.p1	0	0	0	0	0	0	1	0	0	0	6	0	6	1	0	4	0	0
	TRINITY_DN7323616_c0_g1_i1.p2	4	4	7	8	1	4	13	0	4	2	6	5	7	11	21	13	16	5
	TRINITY_DN47225_c0_g1_i3.p1	54	67	19	36	40	62	38	18	44	105	56	101	74	257	180	36	41	32
	TRINITY_DN1722295_c0_g1_i1.p1	0	0	0	3	0	12	1	0	0	4	3	0	0	4	4	1	0	0
	TRINITY_DN1053822_c0_g1_i1.p1	27	27	18	18	13	19	46	45	25	12	40	23	435	35	44	67	1	88
	TRINITY_DN114974_c0_g1_i1.p1	52	78	63	54	65	60	9	17	32	14	29	36	3	25	31	36	30	67
	TRINITY_DN131087_c1_g1_i2.p1	6	7	4	12	5	6	4	4	2	10	15	8	21	22	27	16	18	25
	TRINITY_DN382583_c0_g1_i1.p1	0	3	1	3	0	0	3	0	1	0	2	2	20	12	18	53	0	18
	TRINITY_DN4567_c1_g2_i2.p1	22	10	13	23	25	33	26	11	25	19	26	49	35	48	72	31	59	67
	TRINITY_DN560352_c0_g1_i1.p1	10	12	7	13	5	19	4	6	14	4	7	3	13	1	13	14	27	14
	TRINITY_DN918334_c0_g1_i2.p1	241	217	236	186	359	198	63	119	85	359	601	442	324	505	528	443	278	599
	TRINITY_DN231634_c1_g1_i1.p2	6	5	5	3	13	8	5	2	0	2	12	9	11	13	13	13	12	11
	TRINITY_DN1746676_c0_g1_i1.p1	126	97	71	56	68	99	85	93	78	161	116	159	78	187	115	64	96	124
	TRINITY_DN1073219_c0_g1_i2.p1	203	223	205	88	76	142	27	25	28	2339	1548	2135	602	1265	1115	730	842	1273
	TRINITY_DN415_c0_g4_i1.p1	19	10	28	9	69	37	22	15	36	19	23	21	16	45	49	67	84	108
	TRINITY_DN1847915_c0_g1_i1.p1	0	0	0	0	0	0	4	2	0	0	1	5	46	12	13	1	0	1
	TRINITY_DN777738_c0_g1_i1.p1	17	11	10	21	17	50	17	14	17	17	31	42	29	45	39	27	44	30
	TRINITY_DN106716_c0_g1_i2.p1	25	26	10	22	14	27	19	11	18	24	23	43	47	35	58	29	41	60
	TRINITY_DN190499_c0_g1_i3.p1	2	2	6	1	2	6	8	13	13	1	3	1	77	24	33	30	0	46
	TRINITY_DN9629_c0_g1_i13.p1	8	12	13	7	23	12	7	16	14	31	72	33	15	41	34	26	33	31
	TRINITY_DN3513237_c0_g1_i1.p1	6	6	11	0	3	2	4	2	1	1	5	0	1	0	2	0	4	10
	TRINITY_DN385002_c0_g1_i2.p1	3	2	11	0	1	5	8	2	11	11	19	23	23	19	29	13	45	19
	TRINITY_DN112178_c0_g1_i1.p2	2	4	4	2	2	2	8	9	22	189	253	162	227	58	77	47	1	119
	TRINITY_DN1443141_c0_g1_i1.p1	0	0	0	0	0	0	0	0	0	0	0	1	12	6	11	0	0	0
	TRINITY_DN123353_c0_g1_i2.p1	35	27	18	16	17	35	32	19	32	55	23	45	62	157	118	34	35	22
	TRINITY_DN7270590_c0_g1_i1.p1	2	0	0	1	1	1	8	2	4	8	7	25	32	28	27	7	13	35
	TRINITY_DN686854_c0_g1_i2.p1	29	67	41	35	64	12	23	12	18	51	90	62	87	163	137	91	133	164
	TRINITY_DN137007_c0_g1_i2.p1	1596	1169	955	618	574	845	734	679	1031	1905	808	2185	543	1157	485	861	938	909
	TRINITY_DN9341391_c0_g1_i1.p1	72	62	68	41	35	67	55	38	67	80	84	127	99	188	95	80	101	110
	TRINITY_DN1125399_c0_g1_i1.p1	24	22	9	31	56	43	20	29	33	51	55	62	118	176	155	27	37	21
	TRINITY_DN189585_c0_g1_i5.p1	6	1	4	28	29	23	6	10	18	2	2	3	154	112	90	0	0	10
	TRINITY_DN37410_c4_g3_i1.p1	56	65	71	33	34	44	38	43	53	65	60	81	27	69	60	40	51	43
	TRINITY_DN1354353_c0_g1_i3.p1	13	15	13	24	49	17	24	24	167	8	11	18	160	214	128	17	0	12
	TRINITY_DN13905_c1_g2_i9.p1	3397	4330	3060	1734	1743	2699	379	606	676	12016	9823	14900	4723	11451	8921	9099	7259	9288
	TRINITY_DN255929_c0_g1_i1.p1	4	3	4	5	8	4	4	0	4	3	10	17	15	17	27	5	15	19
	TRINITY_DN1068631_c0_g1_i1.p1	15	32	28	33	24	37	23	42	35	25	33	31	67	131	93	18	30	35
	TRINITY_DN26079_c2_g1_i5.p1	5	2	0	5	3	10	9	3	9	9	12	10	5	12	5	4	7	14
	TRINITY_DN207446_c0_g1_i1.p1	39	34	47	41	32	21	34	28	34	45	77	70	45	132	114	128	121	125
	TRINITY_DN1734741_c0_g1_i1.p1	9846	6973	15668	20528	19111	3980	15195	29017	18475	2740	3579	3804	12588	5940	18278	15178	15615	3048
	TRINITY_DN2190446_c0_g1_i1.p1	77	37	52	59	28	50	66	35	46	109	67	110	30	78	18	62	20	105
	TRINITY_DN305696_c0_g1_i1.p1	32	2	12	34	23	31	32	25	17	70	57	73	20	56	21	27	13	54
	TRINITY_DN428625_c0_g1_i1.p1	0	2	6	1	16	11	11	1	3	9	7	10	28	16	13	8	24	11
	TRINITY_DN475853_c0_g1_i1.p1	0	0	0	0	0	1	1	0	0	1	14	0	1	7	8	7	0	22
	TRINITY_DN246608_c0_g1_i1.p1	64	53	53	27	63	38	51	63	58	49	42	72	53	87	83	54	62	53
	TRINITY_DN8343560_c0_g1_i1.p1	11	6	7	5	2	8	5	6	0	7	13	9	9	11	12	4	9	3
	TRINITY_DN689948_c1_g1_i1.p1	51	38	45	31	20	24	61	27	46	98	42	59	9	54	27	32	24	53
	TRINITY_DN1504288_c0_g1_i1.p1	0	0	0	0	0	0	2	0	4	1	8	3	7	1	6	9	0	21
	TRINITY_DN9144626_c0_g1_i1.p2	19	14	8	10	13	14	14	12	16	19	30	43	58	30	40	22	41	63
	TRINITY_DN1372293_c0_g1_i1.p1	0	0	0	0	0	0	0	0	0	0	30	2	5	1	1	3	0	9
	TRINITY_DN516437_c0_g1_i3.p1	6	6	3	4	1	1	2	2	5	7	8	7	37	25	24	3	0	15
	TRINITY_DN8215_c2_g1_i1.p1	5	10	13	14	4	4	20	16	16	218	367	161	447	181	172	102	0	316
	TRINITY_DN389893_c0_g1_i1.p1	3	0	2	2	12	6	21	4	15	4	11	6	73	59	45	2	0	3
	TRINITY_DN1333329_c0_g1_i2.p1	2	0	7	1	12	6	0	5	17	19	15	40	33	14	25	11	21	14
	TRINITY_DN226252_c0_g1_i1.p1	6	3	6	9	3	9	10	3	3	11	13	13	16	14	15	24	16	40
	TRINITY_DN8757_c0_g1_i1.p1	24	22	8	22	42	28	28	11	16	60	43	49	71	176	106	8	26	29
	TRINITY_DN509491_c0_g1_i4.p2	612	532	615	505	733	747	553	485	623	7396	8623	7594	4152	7948	5863	3648	3970	5398
	TRINITY_DN2448318_c0_g2_i2.p1	4	7	9	3	1	5	3	7	9	268	208	229	254	25	59	72	1	132
	TRINITY_DN103852_c0_g1_i1.p1	0	0	0	4	0	1	2	6	6	98	86	43	17	3	18	5	0	30
	TRINITY_DN9091765_c0_g1_i1.p1	5	8	4	9	6	1	13	0	0	0	17	12	1	14	18	3	14	19
	TRINITY_DN6448362_c0_g1_i1.p1	0	0	0	1	0	0	0	0	0	0	10	0	21	1	7	11	0	19
	TRINITY_DN6117355_c0_g1_i1.p1	163	148	120	122	152	131	213	174	217	1357	1217	1444	387	869	691	269	392	369
	TRINITY_DN1527499_c0_g1_i1.p1	7	4	0	2	2	11	7	1	0	7	9	9	5	9	12	1	7	9
	TRINITY_DN538403_c0_g1_i2.p4	83	55	33	57	64	84	84	80	100	375	320	414	195	375	312	183	202	253
	TRINITY_DN135477_c0_g1_i1.p1	9	11	11	1	2	4	6	8	3	17	13	17	12	20	22	11	20	31
	TRINITY_DN112801_c0_g1_i7.p1	1169	1246	1237	845	825	1046	1053	950	1316	9951	8231	9516	3286	7155	5500	3860	5387	4483
	TRINITY_DN8092038_c0_g1_i1.p1	6	3	1	1	3	0	5	8	1	5	9	9	13	16	14	3	6	0
	TRINITY_DN194039_c0_g1_i1.p1	1	0	1	2	3	2	6	1	16	1	3	3	193	72	42	0	0	5
	TRINITY_DN198966_c0_g1_i1.p2	451	423	338	182	249	303	184	250	234	789	641	814	340	657	568	274	230	375
	TRINITY_DN199672_c0_g1_i1.p1	1	2	5	9	0	8	0	3	5	9	5	11	7	10	11	7	18	7
	TRINITY_DN8216381_c0_g1_i1.p1	1	7	7	5	1	6	11	2	1	6	22	11	5	16	13	7	7	0
	TRINITY_DN183000_c0_g1_i2.p1	257	342	260	96	180	214	150	131	199	1849	1346	1449	492	1051	849	649	653	742
	TRINITY_DN12018_c1_g1_i1.p1	882	1063	867	644	698	1054	983	830	1008	4282	3293	4510	1451	3296	2109	1324	1169	1122
	TRINITY_DN1280648_c0_g1_i1.p1	0	1	0	1	0	131	0	1	0	12	0	5	0	0	1	0	0	0
	TRINITY_DN109843_c0_g1_i3.p1	47	0	29	0	4	0	2	116	0	35	35	33	1	24	3	70	66	35
	TRINITY_DN555096_c0_g1_i1.p1	1	0	0	0	0	1	0	0	0	0	38	2	16	4	9	11	1	69
	TRINITY_DN402148_c0_g1_i2.p1	7	2	1	5	0	7	11	8	6	8	15	9	9	7	15	6	9	15
	TRINITY_DN61080_c0_g1_i4.p1	1055	1180	1309	932	1013	1082	118	339	239	3153	3569	2978	1565	2757	2820	1842	2297	3300
	TRINITY_DN8554496_c0_g1_i1.p1	10	0	2	0	5	5	1	1	0	4	8	4	7	21	16	4	10	8
	TRINITY_DN374532_c0_g1_i1.p1	523	490	528	320	450	537	51	124	128	721	709	710	247	527	586	505	489	814
	TRINITY_DN197622_c0_g1_i1.p1	35	30	47	57	22	50	55	32	32	62	65	68	25	71	57	29	20	83
	TRINITY_DN33535_c0_g1_i6.p1	910	935	869	537	559	606	56	133	104	3414	3628	3568	1517	2815	2906	2954	2901	4625
	TRINITY_DN20694_c0_g1_i3.p2	746	63	242	675	48	604	336	449	456	167	1008	422	343	3533	1991	276	853	741
	TRINITY_DN14682_c0_g1_i1.p1	10	6	38	11	2	6	29	48	39	1	7	0	107	95	74	81	0	52
	TRINITY_DN7152863_c1_g1_i1.p1	79	38	60	76	58	44	160	56	66	134	72	149	18	134	54	75	28	135
	TRINITY_DN8227556_c0_g1_i1.p1	57	40	49	45	57	30	42	65	35	35	77	47	42	55	33	42	49	34
	TRINITY_DN23736_c1_g1_i1.p1	1	3	4	4	1	0	7	0	0	5	5	8	10	12	9	6	12	4
	TRINITY_DN3025739_c0_g1_i1.p1	9	12	3	7	8	19	14	6	9	7	18	18	35	22	48	13	28	43
	TRINITY_DN4514856_c0_g1_i1.p2	129	113	107	46	91	83	92	80	84	121	61	133	34	129	90	79	68	77
	TRINITY_DN6130408_c0_g1_i1.p2	4	4	10	7	4	3	4	5	5	23	34	25	6	26	15	27	31	31
	TRINITY_DN362154_c0_g1_i1.p1	64	26	42	18	20	44	97	40	49	126	58	130	10	77	25	58	35	68
	TRINITY_DN918235_c0_g1_i1.p1	0	0	0	5	0	0	0	0	0	2	9	5	8	15	9	5	0	3
	TRINITY_DN276004_c0_g1_i3.p1	26	8	5	12	11	23	8	2	10	25	13	9	6	8	15	6	20	31
	TRINITY_DN136396_c0_g1_i1.p1	18	3	1	15	3	12	1	9	11	5	13	13	17	5	15	13	16	16
	TRINITY_DN6217452_c0_g1_i1.p1	4	6	5	2	8	6	8	12	13	401	592	393	250	84	150	114	0	340
	TRINITY_DN549887_c0_g1_i1.p1	60	58	57	51	45	38	64	63	61	53	41	63	32	84	67	55	59	50
	TRINITY_DN317017_c0_g1_i2.p2	17	16	10	3	4	11	28	21	36	337	376	241	393	223	243	174	8	446
	TRINITY_DN135736_c0_g2_i5.p1	1810	1466	1466	1352	2556	1799	1513	1384	1583	1681	3481	3236	1400	2377	1670	1861	2146	2731
	TRINITY_DN401341_c0_g1_i2.p1	2	1	7	0	3	2	4	5	5	8	4	16	27	24	18	21	14	13
	TRINITY_DN6577934_c0_g1_i1.p2	5	4	2	7	3	5	4	3	6	6	18	19	10	13	13	3	10	37
	TRINITY_DN216607_c0_g1_i1.p1	8	1	1	5	0	9	9	0	0	7	6	4	7	6	12	11	21	13
	TRINITY_DN3604882_c0_g1_i1.p1	1	6	1	8	10	4	8	6	2	6	11	7	10	16	6	8	10	13
	TRINITY_DN290677_c0_g1_i1.p1	28	413	19	148	130	14	1	11	7	82	50	5	19	538	30	173	86	269
	TRINITY_DN739929_c0_g1_i1.p2	468	395	457	248	326	367	411	409	539	3826	4036	3691	1335	2709	2225	1156	1252	1507
	TRINITY_DN167097_c0_g1_i5.p1	3	0	5	8	3	9	11	3	0	30	14	22	51	15	5	16	0	36
	TRINITY_DN814_c0_g2_i2.p1	397	375	539	217	290	421	242	114	227	1302	898	841	160	368	176	599	424	415
	TRINITY_DN1528508_c0_g1_i1.p1	63	78	94	50	95	91	8	11	26	93	124	115	17	92	70	37	27	53
	TRINITY_DN182117_c0_g1_i1.p1	66	37	38	56	33	39	86	38	71	125	67	127	13	98	28	67	24	81
	TRINITY_DN177013_c0_g1_i1.p1	38	32	31	10	13	15	59	59	74	6	11	3	461	183	110	60	1	46
	TRINITY_DN248343_c0_g1_i3.p1	0	0	0	0	0	0	0	0	0	7	57	1	18	0	2	13	0	79
	TRINITY_DN5253396_c0_g1_i1.p1	4	3	1	5	1	5	2	2	1	11	10	17	12	24	13	6	17	12
	TRINITY_DN805_c0_g1_i10.p3	19	8	85	25	2	15	7	40	4	1	8	193	3	919	860	75	105	2
	TRINITY_DN865206_c0_g1_i1.p1	2	2	4	2	1	1	0	2	0	6	4	11	6	6	18	5	10	4
	TRINITY_DN554093_c0_g1_i1.p1	41	0	21	11	8	5	36	0	0	6	9	5	25	37	43	21	28	18
	TRINITY_DN9083232_c0_g1_i1.p1	7	6	9	5	6	10	7	2	1	1	17	6	16	11	17	14	14	45
	TRINITY_DN209251_c4_g1_i2.p2	29	31	12	14	8	26	15	8	25	30	20	30	14	24	51	32	32	50
	TRINITY_DN158370_c0_g1_i3.p1	0	0	0	1	4	0	1	2	1	0	16	1	449	539	460	13	1	38
	TRINITY_DN5178_c0_g2_i2.p1	24	12	9	13	27	15	8	10	18	62	53	58	80	183	127	24	28	34
	TRINITY_DN205966_c0_g1_i1.p1	1	7	10	0	0	5	15	3	9	1	24	1	66	69	161	17	0	39
	TRINITY_DN1557557_c0_g1_i1.p1	0	0	0	0	0	1	0	0	2	0	5	1	25	0	1	3	0	18
	TRINITY_DN256792_c3_g3_i1.p1	31	43	29	16	7	28	56	62	81	12	43	38	467	123	106	88	4	98
	TRINITY_DN165521_c0_g1_i1.p2	5	8	5	12	8	3	6	1	5	6	10	3	15	16	14	11	10	14
	TRINITY_DN49902_c0_g1_i1.p1	574	780	654	568	537	797	1008	974	1183	3142	3248	3678	1463	2858	2417	1305	1620	1335
	TRINITY_DN2917_c0_g1_i1.p1	32	18	31	14	14	17	18	9	25	29	28	37	9	32	21	34	37	25
	TRINITY_DN1540199_c0_g1_i1.p1	12	0	19	8	8	0	5	0	6	8	9	12	8	14	13	11	9	11
	TRINITY_DN66049_c1_g1_i1.p1	11	7	16	13	9	12	7	1	4	8	13	23	14	52	23	22	26	39
	TRINITY_DN661048_c0_g1_i1.p1	14	6	7	28	2	21	9	13	20	2	3	8	3	3	8	11	18	15
	TRINITY_DN7447327_c0_g1_i1.p1	2	16	16	9	14	11	2	0	1	34	13	21	2	50	21	6	2	48
	TRINITY_DN44244_c0_g1_i3.p1	910	1142	1173	1009	1050	1342	1020	816	1031	2354	2521	2428	1066	2262	1729	939	1003	1069
	TRINITY_DN5305497_c0_g1_i1.p1	35	17	35	39	40	35	53	34	50	100	55	59	17	67	15	50	26	48
	TRINITY_DN827439_c0_g1_i2.p1	0	1	1	4	0	1	1	0	3	1	7	8	12	5	4	7	5	4
	TRINITY_DN373251_c0_g1_i4.p1	1633	1661	1402	1046	1250	1762	2142	1581	2470	4675	3299	4757	1335	3041	1851	1218	1176	1259
	TRINITY_DN193246_c0_g1_i1.p1	12	5	16	1	3	3	75	91	38	0	10	1	130	111	115	34	0	39
	TRINITY_DN3113812_c0_g1_i1.p1	4	5	3	6	7	2	1	9	2	5	10	18	2	7	4	4	1	2
	TRINITY_DN275713_c0_g1_i1.p1	11	6	7	4	1	3	3	2	2	6	4	14	11	5	18	5	18	16
	TRINITY_DN32702_c0_g1_i2.p2	207	170	100	52	61	173	204	153	289	295	85	274	63	142	52	192	181	109
	TRINITY_DN348308_c0_g1_i1.p1	1	2	4	3	2	7	2	3	11	1	5	7	8	8	13	11	10	14
	TRINITY_DN152835_c0_g3_i1.p1	1679	1881	1711	1788	1860	2099	2586	2407	2880	3676	3678	4205	1836	3411	2993	1691	2079	2025
	TRINITY_DN164153_c0_g1_i1.p1	15	3	7	13	4	9	2	13	9	21	12	24	19	25	19	11	14	33
	TRINITY_DN3732827_c0_g1_i1.p1	3	4	4	10	4	0	3	1	1	3	11	7	9	24	13	4	9	2
	TRINITY_DN1654301_c0_g1_i1.p1	0	0	0	0	0	0	0	0	0	0	8	1	11	3	0	4	0	19
	TRINITY_DN220326_c0_g1_i1.p1	2	10	1	3	0	8	7	10	13	32	37	19	139	19	25	25	0	28
	TRINITY_DN830663_c1_g1_i1.p1	4	5	2	3	1	3	0	0	0	5	8	9	5	20	5	13	6	22
	TRINITY_DN137429_c0_g1_i2.p1	0	0	0	1	0	0	0	0	0	1	41	1	28	3	3	10	0	35
	TRINITY_DN26152_c0_g1_i1.p1	0	0	1	0	0	1	0	2	3	162	293	167	89	5	37	68	0	233
	TRINITY_DN26800_c0_g1_i1.p2	390	486	320	200	226	318	123	158	180	1875	1759	1942	879	1688	1438	1567	1201	1657
	TRINITY_DN109673_c0_g1_i1.p1	0	0	5	3	2	2	8	7	15	72	185	85	43	6	36	16	0	48
	TRINITY_DN24598_c0_g2_i1.p1	229	243	228	205	197	210	275	257	336	1747	1562	1759	941	1788	1351	1046	1128	1260
	TRINITY_DN136421_c0_g1_i1.p1	3	0	4	3	2	2	12	4	12	2	33	12	180	201	138	32	4	43
	TRINITY_DN5121_c0_g1_i3.p1	6	9	19	11	39	30	8	10	21	19	13	24	41	38	54	28	34	56
	TRINITY_DN5143840_c0_g1_i1.p1	9	14	18	3	4	3	0	3	7	24	46	17	6	20	9	3	5	5
	TRINITY_DN76640_c1_g1_i15.p2	982	885	658	554	1266	1030	734	681	684	1087	1623	2004	796	1296	817	898	986	1313
	TRINITY_DN54790_c0_g1_i3.p1	274	327	243	231	288	294	114	150	137	197	264	309	109	303	317	979	662	878
	TRINITY_DN684191_c0_g1_i2.p1	8	0	5	15	6	2	2	2	7	3	1	3	4	5	6	4	12	4
	TRINITY_DN404764_c0_g1_i3.p1	0	0	0	0	0	2	0	2	0	3	25	4	60	3	0	29	0	99
	TRINITY_DN247690_c0_g1_i1.p1	109	111	84	43	66	87	90	58	95	74	57	123	43	121	79	67	97	65
	TRINITY_DN171211_c0_g1_i5.p1	1	0	5	0	2	1	3	2	4	6	30	12	110	84	73	40	0	123
	TRINITY_DN258516_c0_g1_i1.p1	9	8	5	6	6	6	13	14	10	34	40	19	259	233	204	36	1	251
	TRINITY_DN201983_c0_g1_i1.p1	6	10	2	4	2	8	9	3	14	6	6	12	2	10	29	17	22	15
	TRINITY_DN129810_c0_g1_i1.p1	241	279	237	285	337	280	386	317	361	1385	1502	1328	690	1720	1335	555	580	770
	TRINITY_DN528419_c0_g1_i2.p1	0	0	0	0	0	2	0	0	0	0	22	6	32	2	4	6	0	36
	TRINITY_DN3657_c0_g1_i1.p1	78	76	62	66	41	83	30	42	40	877	834	898	411	811	806	252	267	352
	TRINITY_DN2609595_c0_g1_i1.p2	47	32	37	60	68	44	105	27	57	86	99	75	10	90	35	47	29	115
	TRINITY_DN225225_c0_g1_i1.p1	31	37	51	40	92	56	51	30	40	54	51	25	10	14	7	10	16	13
	TRINITY_DN313157_c0_g1_i3.p1	7	6	6	2	0	1	6	9	15	361	462	237	143	40	101	32	0	81
	TRINITY_DN7194550_c0_g1_i1.p1	42	13	24	30	27	27	23	34	38	10	11	32	11	57	40	46	44	63
	TRINITY_DN140726_c0_g2_i1.p4	7	3	4	0	7	5	9	3	5	6	5	0	4	4	9	9	11	9
	TRINITY_DN80216_c0_g1_i2.p1	12	7	17	10	8	7	18	5	6	6	6	14	9	19	12	6	13	19
	TRINITY_DN308380_c1_g1_i1.p1	0	0	0	0	2	0	0	0	0	7	25	3	236	304	209	15	1	58
	TRINITY_DN81849_c0_g1_i9.p1	0	0	0	0	0	2	1	0	0	0	27	0	129	1	4	17	0	95
	TRINITY_DN9218981_c0_g1_i1.p1	21	8	9	1	7	13	4	2	2	1	6	11	5	8	8	6	6	2
	TRINITY_DN14696_c1_g1_i7.p1	15	18	24	9	8	10	9	13	25	12	32	22	353	183	110	37	0	92
	TRINITY_DN926447_c0_g1_i1.p2	1	8	4	5	2	7	6	10	16	44	41	13	178	16	25	35	0	268
	TRINITY_DN1063254_c0_g1_i1.p1	54	52	66	37	44	34	52	52	65	38	59	63	29	47	60	37	40	25
	TRINITY_DN137416_c0_g1_i1.p1	47	46	26	30	46	30	68	57	38	56	60	48	26	60	54	41	57	50
	TRINITY_DN475506_c0_g1_i1.p1	0	0	0	0	0	0	2	0	0	1	15	0	53	8	12	13	0	58
	TRINITY_DN668593_c0_g1_i1.p1	65	49	68	28	27	62	65	42	43	38	26	57	40	59	55	45	57	50
	TRINITY_DN251053_c0_g1_i2.p2	2	2	2	2	0	2	2	8	6	3	3	10	5	10	3	2	12	5
	TRINITY_DN997358_c0_g1_i1.p1	3	6	5	8	15	3	69	24	12	45	48	14	55	57	56	67	39	26
	TRINITY_DN6169812_c0_g1_i1.p1	0	0	0	0	0	0	0	0	0	0	11	0	8	0	0	5	0	8
	TRINITY_DN9137408_c0_g1_i1.p1	41	37	47	25	34	45	36	50	43	29	46	50	20	54	27	39	36	28
	TRINITY_DN87631_c0_g1_i3.p1	7	3	7	3	5	5	17	13	30	140	166	135	336	482	373	43	2	85
	TRINITY_DN175749_c0_g1_i1.p1	103	69	105	68	76	64	102	63	81	81	63	93	64	117	70	76	68	86
	TRINITY_DN299435_c0_g1_i1.p1	41	53	45	27	43	37	32	44	36	71	84	96	39	86	86	46	69	63
	TRINITY_DN3866_c0_g1_i7.p1	27	28	21	31	57	35	31	20	26	52	46	19	109	170	100	39	35	64
	TRINITY_DN526319_c0_g1_i2.p1	32	21	28	39	45	37	54	15	31	74	67	42	13	57	19	23	14	95
	TRINITY_DN439599_c0_g1_i1.p1	23	29	19	32	40	41	27	15	19	28	30	39	95	131	98	23	20	40
	TRINITY_DN16348_c0_g1_i4.p1	288	1241	508	1086	2039	574	243	479	301	329	421	125	281	1532	317	1071	484	962
	TRINITY_DN250837_c0_g1_i3.p1	89	82	91	54	76	62	88	50	47	59	89	89	46	75	77	43	73	92
	TRINITY_DN323750_c0_g1_i1.p1	0	0	0	0	0	0	0	0	0	0	10	0	35	1	4	38	0	89
	TRINITY_DN131140_c0_g1_i2.p1	8	16	4	4	0	14	15	16	7	5	3	1	60	88	36	19	0	41
	TRINITY_DN14696_c1_g1_i5.p1	15	14	22	6	6	12	16	13	22	8	25	13	327	177	120	26	0	99
	TRINITY_DN61457_c0_g1_i12.p1	8	6	4	10	9	7	20	30	41	62	115	95	100	24	31	60	6	66
	TRINITY_DN1189845_c0_g1_i1.p1	15	23	6	15	25	10	16	9	14	25	55	26	76	109	114	9	19	30
	TRINITY_DN625285_c0_g1_i1.p1	27	7	32	34	32	22	45	23	29	64	56	51	10	44	24	24	9	86
	TRINITY_DN2551678_c0_g1_i4.p1	1	1	0	0	0	0	0	13	1	0	1	0	126	74	136	13	0	56
	TRINITY_DN118339_c0_g1_i3.p1	8	16	6	5	8	8	1	3	6	8	12	10	12	32	20	23	16	42
	TRINITY_DN962125_c0_g2_i1.p1	117	79	113	70	97	71	95	45	57	276	282	298	141	244	189	173	278	264
	TRINITY_DN17061_c0_g1_i10.p1	6	2	1	5	8	12	12	3	8	8	4	14	7	19	22	12	21	13
	TRINITY_DN4295376_c0_g1_i1.p1	1360	1286	1149	1385	1358	1161	1181	1239	1204	1294	1197	1415	855	1387	1186	1330	1197	1480
	TRINITY_DN4317495_c0_g1_i1.p1	60	69	76	40	55	69	70	55	53	54	60	59	44	83	44	58	59	59
	TRINITY_DN132226_c0_g1_i1.p1	12	9	5	5	7	4	10	14	14	13	14	23	51	94	57	9	13	19
	TRINITY_DN111223_c0_g1_i1.p2	9	16	14	26	12	13	3	12	17	35	31	29	99	125	69	15	18	22
	TRINITY_DN11243_c0_g1_i3.p1	2169	2239	2154	1544	1561	2241	3195	2918	3732	1888	1454	1932	780	1547	1347	2158	2501	2352
	TRINITY_DN3467052_c0_g1_i1.p1	10	0	6	5	2	0	4	5	1	4	18	5	8	6	18	1	6	17
	TRINITY_DN75_c0_g1_i10.p1	266	289	330	172	118	191	76	28	48	2141	1961	1999	886	2082	1585	770	1319	1968
	TRINITY_DN144270_c0_g1_i1.p1	12	5	4	7	0	9	7	7	6	15	17	23	29	24	58	5	16	30
	TRINITY_DN72735_c0_g1_i2.p1	2	2	1	1	0	0	14	13	9	4	7	2	368	49	50	0	1	16
	TRINITY_DN185839_c0_g1_i1.p1	9	3	1	12	3	6	2	5	4	6	7	14	8	18	10	6	10	17
	TRINITY_DN202332_c0_g1_i12.p2	850	764	557	561	875	1025	675	719	661	891	1532	1967	944	1524	905	1067	1318	1298
	TRINITY_DN156631_c0_g1_i2.p1	0	0	0	0	0	1	1	0	0	7	28	5	17	2	3	18	0	54
	TRINITY_DN178625_c0_g1_i3.p1	6	12	3	14	10	22	5	16	7	14	7	14	31	27	34	24	43	55
	TRINITY_DN9575734_c0_g1_i1.p1	5	0	1	5	0	2	8	3	1	2	1	6	2	21	17	1	12	13
	TRINITY_DN129018_c0_g1_i1.p1	6	4	5	11	1	6	4	1	1	15	10	24	10	12	20	14	27	31
	TRINITY_DN563157_c0_g1_i1.p1	8	19	5	5	5	9	3	0	6	8	14	9	1	12	12	18	30	35
	TRINITY_DN284341_c1_g1_i1.p1	9	3	0	15	16	19	8	6	7	28	26	21	62	73	60	9	14	21
	TRINITY_DN6909_c0_g1_i6.p1	2241	1527	1851	1106	2125	2023	1111	677	1238	1280	1160	1119	652	1787	1045	2717	1330	2975
	TRINITY_DN694091_c0_g1_i1.p1	1	0	0	5	6	5	0	2	1	5	4	2	9	14	8	2	10	6
	TRINITY_DN721972_c0_g1_i3.p1	125	71	77	100	67	84	140	98	111	170	135	141	72	252	208	136	222	230
	TRINITY_DN1739619_c0_g1_i1.p1	24	28	32	11	27	28	33	36	40	39	30	40	11	53	45	43	25	39
	TRINITY_DN482127_c0_g1_i1.p1	327	313	241	204	232	446	346	229	325	121	151	171	220	398	288	387	574	468
	TRINITY_DN188343_c0_g1_i9.p1	22	12	9	31	14	23	9	5	22	11	18	16	30	44	65	26	43	43
	TRINITY_DN792743_c0_g1_i1.p1	10	1	9	19	0	18	1	10	5	4	7	11	1	0	5	7	12	4
	TRINITY_DN2543855_c0_g1_i1.p1	0	0	0	0	1	2	0	0	0	0	3	0	10	0	0	6	0	20
	TRINITY_DN507093_c0_g1_i1.p1	35	14	42	97	44	28	86	41	33	66	73	66	26	110	33	52	20	92
	TRINITY_DN47255_c0_g1_i4.p1	29	0	7	10	6	5	29	0	0	8	1	2	9	36	55	27	12	35
	TRINITY_DN14650_c0_g1_i11.p1	423	482	455	452	598	492	155	204	172	736	1151	698	527	850	750	744	571	968
	TRINITY_DN1828641_c0_g1_i1.p1	16	6	6	0	4	8	2	0	3	4	9	8	4	12	3	9	7	8
	TRINITY_DN3073424_c0_g1_i3.p2	0	0	0	0	0	0	2	0	1	1	0	1	130	9	6	0	0	1
	TRINITY_DN227835_c0_g1_i1.p1	4	2	0	2	2	9	0	1	2	27	10	12	16	27	9	18	14	26
	TRINITY_DN891268_c0_g1_i1.p1	4	3	3	7	2	4	16	10	18	118	153	94	256	123	115	52	1	179
	TRINITY_DN26122_c0_g2_i1.p1	39	39	36	20	56	61	35	42	36	14	25	22	52	98	64	85	135	98
	TRINITY_DN176009_c0_g1_i2.p1	16	10	12	13	19	18	4	8	12	4	2	7	22	13	31	15	15	31
	TRINITY_DN6256112_c0_g1_i1.p1	84	107	106	56	97	71	14	24	28	147	234	155	77	132	95	85	32	91
	TRINITY_DN41851_c0_g1_i13.p1	468	491	386	226	254	357	355	265	360	278	198	370	164	320	227	248	234	224
	TRINITY_DN589896_c0_g1_i2.p1	819	1121	999	258	906	2412	569	2108	561	6463	3065	3012	460	530	810	2350	278	2201
	TRINITY_DN945141_c0_g1_i1.p1	0	0	0	0	0	0	0	0	0	0	13	0	8	1	4	13	0	174
	TRINITY_DN447384_c0_g1_i1.p1	1	0	3	7	0	0	2	3	7	40	47	17	173	243	165	12	0	43
	TRINITY_DN117704_c0_g1_i2.p1	0	0	0	0	0	0	0	0	0	0	13	1	58	3	9	26	0	86
	TRINITY_DN183570_c0_g1_i6.p1	5	12	20	9	8	1	9	0	26	6	4	1	163	66	64	24	0	68
	TRINITY_DN151242_c0_g1_i2.p1	0	0	0	1	0	0	1	1	0	0	12	0	20	2	5	2	0	68
	TRINITY_DN325634_c0_g1_i2.p1	4643	2657	6139	6915	8363	1465	6038	11056	8674	1229	1474	1433	5527	2534	8169	6563	5937	914
	TRINITY_DN166722_c0_g1_i1.p2	734	877	777	559	524	740	477	511	570	45	24	28	21	41	45	64	89	94
	TRINITY_DN860_c0_g1_i1.p3	16726	12601	28014	33613	38138	9860	25462	45206	31384	2067	3324	2834	7789	4559	7947	8378	9223	5208
	TRINITY_DN108089_c0_g1_i1.p1	3184	2249	3950	4896	7219	1274	3716	7064	4205	406	459	562	2551	1005	3071	3162	3392	550
	TRINITY_DN194195_c0_g2_i1.p2	9	2	8	12	6	6	15	1	7	7	0	6	7	5	8	10	13	14
	TRINITY_DN337944_c0_g2_i1.p2	1675	1500	1307	777	707	1499	1269	940	1456	1466	1049	2002	731	1430	937	1246	1711	1547
	TRINITY_DN9426489_c0_g1_i1.p1	49	20	28	41	43	37	64	25	34	67	61	77	13	46	30	54	27	52
	TRINITY_DN1085715_c0_g4_i1.p2	5	5	4	3	0	1	2	4	1	7	14	7	10	13	13	2	11	24
	TRINITY_DN292546_c0_g1_i1.p1	3	13	8	0	5	7	2	2	3	1	13	15	12	17	21	8	23	21
	TRINITY_DN4440505_c0_g1_i1.p1	5	7	3	0	6	1	5	0	1	5	8	8	12	11	12	1	12	14
	TRINITY_DN218705_c0_g1_i1.p1	84	48	57	40	37	72	126	188	449	129	82	116	332	162	147	107	0	121
	TRINITY_DN547867_c0_g1_i1.p1	4	2	7	4	0	5	16	0	2	5	9	6	0	21	10	5	7	12
	TRINITY_DN213859_c0_g1_i1.p1	2	4	0	4	0	0	1	0	3	0	2	3	47	22	11	7	0	18
	TRINITY_DN6576623_c0_g1_i1.p1	1	6	2	1	1	1	2	1	0	5	1	2	2	6	6	4	7	11
	TRINITY_DN210676_c3_g1_i2.p1	0	0	0	0	0	0	0	0	0	0	159	1	0	0	0	0	0	0
	TRINITY_DN819672_c0_g1_i1.p1	50	52	37	36	20	29	57	42	52	39	30	54	36	64	28	36	56	28
	TRINITY_DN651497_c0_g1_i1.p1	15	10	7	11	9	17	17	4	10	13	18	28	23	19	24	15	26	23
	TRINITY_DN238843_c0_g1_i1.p1	93	97	68	59	85	81	114	101	86	62	76	89	54	104	93	54	62	77
	TRINITY_DN6862761_c0_g1_i1.p1	104	80	85	46	78	68	75	56	83	78	55	90	48	74	63	43	55	36
	TRINITY_DN7249202_c0_g1_i1.p1	2	0	1	2	1	3	4	5	5	18	36	17	187	244	129	9	0	38
	TRINITY_DN15598_c0_g1_i1.p2	5	4	3	4	3	27	5	0	8	18	14	16	3	15	16	26	18	35
	TRINITY_DN114115_c0_g1_i1.p2	13	27	35	54	100	40	48	20	51	376	580	590	100	133	92	31	47	99
	TRINITY_DN1667567_c0_g1_i1.p1	9	2	7	18	0	11	3	7	14	8	12	33	10	17	36	16	20	47
	TRINITY_DN8215_c1_g1_i2.p1	39	24	20	42	44	38	31	20	51	72	69	64	153	342	214	33	52	54
	TRINITY_DN179330_c0_g1_i1.p1	0	0	2	0	0	0	0	0	0	1	0	1	36	6	4	11	0	0
	TRINITY_DN181869_c0_g1_i1.p1	4	9	3	8	10	6	6	20	9	7	10	5	185	172	123	22	1	120
	TRINITY_DN354408_c0_g1_i1.p1	20	34	13	23	33	19	30	13	33	29	34	25	51	106	77	10	35	23
	TRINITY_DN470845_c0_g1_i2.p1	0	0	0	0	0	1	0	4	0	0	10	4	9	8	3	27	0	83
	TRINITY_DN688386_c0_g1_i10.p1	5	4	10	3	0	0	39	26	30	2	7	5	56	175	89	13	0	35
	TRINITY_DN1204295_c0_g1_i1.p1	9	7	1	16	2	4	3	0	1	1	4	10	3	19	14	5	9	7
	TRINITY_DN533020_c0_g1_i1.p1	26	67	60	43	57	48	12	15	42	14	53	43	18	48	27	15	13	14
	TRINITY_DN942187_c2_g1_i1.p1	24	32	18	43	48	40	16	16	22	58	56	39	65	174	101	35	27	41
	TRINITY_DN143467_c0_g1_i2.p1	158	164	141	124	164	198	168	141	188	2031	1710	1929	856	1535	1147	419	409	439
	TRINITY_DN105903_c0_g1_i1.p2	6	1	4	3	5	3	5	0	1	5	11	6	5	20	8	7	11	11
	TRINITY_DN279870_c0_g1_i3.p1	14	1	5	31	0	25	2	7	6	3	3	4	2	3	14	14	24	13
	TRINITY_DN1311866_c0_g1_i1.p1	635	432	639	404	798	489	433	355	493	624	817	490	397	811	612	924	588	1335
	TRINITY_DN321706_c0_g1_i1.p1	6	8	0	5	8	15	13	2	1	11	8	14	21	43	34	6	6	4
	TRINITY_DN136685_c0_g1_i1.p1	9	0	8	9	4	15	6	5	6	7	6	4	21	13	21	10	9	14
	TRINITY_DN2496087_c0_g1_i1.p1	0	0	0	0	0	0	0	0	0	4	2	3	5	0	2	4	0	0
	TRINITY_DN439672_c0_g1_i3.p1	7	2	6	4	24	5	3	6	81	5	1	3	41	64	36	10	0	9
	TRINITY_DN13859_c1_g1_i2.p1	0	0	0	2	3	0	5	0	5	0	17	4	33	7	12	21	0	86
	TRINITY_DN350290_c0_g1_i1.p1	1280	980	1791	953	2144	1523	826	443	704	772	1039	403	309	259	173	352	338	201
	TRINITY_DN6293660_c0_g1_i1.p1	0	0	0	0	0	0	0	0	0	0	16	0	8	0	0	10	0	41
	TRINITY_DN462003_c0_g1_i3.p1	2	0	0	1	10	0	2	4	5	1	11	0	161	42	80	2	0	0
	TRINITY_DN220275_c0_g1_i2.p1	5	5	4	7	7	8	8	0	8	22	13	19	22	20	23	19	24	17
	TRINITY_DN377665_c0_g1_i1.p1	9	10	7	5	7	2	1	1	2	2	3	5	2	10	4	1	2	5
	TRINITY_DN143698_c0_g1_i1.p1	48	49	47	44	52	47	48	32	49	38	43	81	40	76	39	29	53	44
	TRINITY_DN2151750_c0_g1_i1.p1	10	1	5	9	7	2	1	3	5	7	2	4	4	3	18	3	6	22
	TRINITY_DN935181_c0_g1_i3.p1	1	8	0	2	2	0	3	4	2	99	134	90	108	37	49	17	0	57
	TRINITY_DN4591_c0_g1_i1.p1	0	4	0	4	0	2	3	6	9	25	29	7	197	186	90	26	1	134
	TRINITY_DN159351_c0_g1_i1.p1	2	0	0	1	0	0	3	3	5	4	2	5	9	8	9	6	12	10
	TRINITY_DN256702_c0_g2_i4.p1	0	75	3	3	0	0	2	0	3	16	17	2	1	331	0	18	2	29
	TRINITY_DN217725_c0_g1_i1.p2	19	32	15	20	14	19	13	7	26	30	20	43	45	40	39	48	54	48
	TRINITY_DN227118_c0_g1_i1.p1	5	7	8	9	9	8	25	33	27	7	40	3	945	259	182	62	0	60
	TRINITY_DN465_c0_g1_i5.p2	126	38	154	55	157	65	60	121	75	471	945	715	194	293	277	161	172	161
	TRINITY_DN211454_c4_g1_i2.p1	69	43	48	85	59	68	89	59	54	158	81	146	19	93	43	51	46	104
	TRINITY_DN1260386_c0_g1_i1.p2	2	0	0	0	0	3	5	8	9	78	92	43	166	157	118	18	1	94
	TRINITY_DN444168_c0_g1_i1.p1	1	0	0	0	3	8	0	7	5	192	319	153	176	42	98	48	0	137
	TRINITY_DN1027694_c0_g1_i3.p2	5	2	6	7	3	5	5	3	1	5	13	10	7	12	8	6	17	11
	TRINITY_DN248972_c0_g1_i7.p1	0	0	0	5	0	2	6	2	4	7	40	15	71	65	79	5	1	34
	TRINITY_DN4666820_c0_g1_i1.p2	6	9	8	3	6	2	6	1	2	2	8	6	8	16	6	6	4	8
	TRINITY_DN1036883_c3_g2_i1.p1	30	21	19	14	24	33	35	30	44	24	17	23	15	47	48	54	50	74
	TRINITY_DN776724_c0_g1_i1.p1	0	0	0	0	0	0	0	0	0	4	4	0	21	4	8	6	0	16
	TRINITY_DN46481_c0_g1_i3.p1	1091	1303	1174	1143	1213	1319	1399	1368	1665	7541	7302	7727	4002	8372	7051	3292	3329	4029
	TRINITY_DN3659_c0_g1_i1.p1	51	70	54	43	34	65	6	8	17	2042	1717	1822	760	1311	1277	762	744	829
	TRINITY_DN118917_c0_g1_i1.p1	0	0	0	0	0	2	1	1	0	18	25	2	57	13	10	14	0	36
	TRINITY_DN868172_c0_g3_i2.p1	0	0	2	91	0	0	0	0	0	0	2	34	1	108	134	0	0	0
	TRINITY_DN9257328_c0_g1_i1.p1	46	29	21	17	30	27	20	40	30	30	28	49	22	55	21	31	41	35
	TRINITY_DN128911_c1_g1_i3.p1	0	4	1	2	0	3	14	11	10	58	107	50	272	423	285	11	0	35
	TRINITY_DN196065_c0_g1_i9.p1	5	10	0	10	0	68	0	10	1	21	67	35	0	0	1	0	0	0
	TRINITY_DN805_c0_g1_i1.p1	49	13	196	11	0	31	24	183	4	0	9	412	1	531	601	33	101	1
	TRINITY_DN619298_c0_g1_i2.p1	1	3	4	7	15	5	4	5	39	1	1	1	44	63	63	3	0	4
	TRINITY_DN724789_c0_g1_i2.p1	2	2	4	7	5	0	114	9	8	77	89	27	57	91	55	69	51	35
	TRINITY_DN741249_c0_g1_i1.p1	116	105	98	80	80	127	110	116	129	3332	2557	3216	702	1236	1018	349	409	420
	TRINITY_DN672967_c0_g1_i1.p1	15	4	4	5	17	4	17	4	34	0	3	6	127	103	32	19	0	10
	TRINITY_DN444199_c0_g1_i1.p1	0	0	0	0	0	0	1	1	0	0	8	2	17	7	4	12	0	50
	TRINITY_DN965224_c0_g1_i1.p1	4	5	17	4	0	4	34	53	17	41	72	30	255	226	382	64	0	138
	TRINITY_DN1897665_c0_g1_i1.p1	15	4	11	0	1	1	1	2	0	2	0	0	13	8	1	1	2	0
	TRINITY_DN743206_c0_g1_i1.p2	9	18	3	3	0	8	7	1	8	5	12	2	3	7	10	7	11	32
	TRINITY_DN118017_c0_g1_i1.p1	13	17	20	2	6	3	16	4	10	2	3	4	49	8	18	201	0	107
	TRINITY_DN3920340_c0_g1_i1.p1	3	0	0	0	0	2	4	4	7	93	58	18	127	104	60	24	0	129
	TRINITY_DN2293409_c0_g1_i2.p1	8	1	3	14	7	2	85	35	73	29	70	54	76	61	102	4	2	15
	TRINITY_DN5726683_c0_g1_i1.p2	30	16	11	23	39	20	47	26	27	63	43	52	9	34	22	35	7	56
	TRINITY_DN288847_c0_g1_i1.p1	0	0	2	0	0	6	1	0	2	31	76	22	97	68	63	21	1	88
	TRINITY_DN449_c0_g1_i16.p1	131	819	165	498	1258	325	137	206	180	300	234	91	215	1307	281	647	328	713
	TRINITY_DN105604_c0_g1_i3.p2	0	0	1	0	1	3	0	0	0	1	20	5	112	4	12	58	1	239
	TRINITY_DN32777_c0_g1_i11.p1	3	56	27	23	186	993	8	19	3	2077	1113	518	50	150	392	46	23	27
	TRINITY_DN240778_c0_g2_i1.p1	7	10	5	8	2	3	6	1	2	6	9	13	14	14	15	18	22	26
	TRINITY_DN2773503_c0_g1_i1.p1	57	83	53	35	54	91	64	61	75	51	77	94	47	143	71	40	65	65
	TRINITY_DN9514353_c0_g1_i1.p1	9	10	8	2	19	2	4	1	3	0	4	3	4	3	0	2	3	5
	TRINITY_DN1463403_c0_g1_i2.p1	11	5	3	5	1	6	5	4	10	4	6	11	7	14	7	5	16	12
	TRINITY_DN78660_c0_g1_i1.p1	0	0	0	0	0	3	0	0	2	13	22	5	85	159	100	5	0	26
	TRINITY_DN619890_c0_g2_i1.p2	134	59	55	99	135	75	53	64	75	68	107	74	62	79	64	46	60	55
	TRINITY_DN569643_c0_g1_i2.p1	2	2	6	9	11	2	11	12	13	0	4	0	3	4	7	9	11	6
	TRINITY_DN121644_c0_g1_i1.p2	1	2	14	80	210	1563	6	20	1	1517	331	469	22	359	122	12	4	14
	TRINITY_DN183941_c0_g1_i1.p1	106	128	122	89	82	70	8	13	7	1549	1878	1468	780	1225	1454	420	545	824
	TRINITY_DN10498_c0_g1_i1.p1	3	0	3	6	2	2	8	7	6	82	68	21	216	193	140	40	0	183
	TRINITY_DN124297_c0_g1_i1.p1	10	2	9	8	16	28	31	10	23	25	13	15	18	42	35	40	70	73
	TRINITY_DN126633_c0_g1_i4.p1	0	10	0	6	0	54	0	2	0	12	59	11	1	0	2	0	0	0
	TRINITY_DN389744_c1_g1_i1.p1	3	2	1	2	0	14	0	2	2	4	11	5	16	9	6	13	12	2
	TRINITY_DN456_c1_g1_i1.p2	31794	27753	20470	9634	9450	23793	22162	17770	32176	13718	6093	13748	3408	6957	4236	13904	14816	15105
	TRINITY_DN1058386_c0_g1_i1.p1	101	72	85	79	114	105	76	75	101	691	882	824	493	962	801	168	187	221
	TRINITY_DN952544_c0_g1_i2.p1	0	0	0	0	0	0	0	0	0	2	12	2	31	1	2	11	0	42
	TRINITY_DN134720_c0_g1_i7.p1	5	8	8	1	4	6	1	4	3	3	6	2	6	9	5	8	6	14
	TRINITY_DN2076724_c0_g1_i1.p1	0	0	0	1	0	4	1	5	5	50	44	15	185	134	107	19	0	165
	TRINITY_DN68347_c0_g1_i1.p1	1	1	0	0	0	0	2	3	1	4	0	0	278	190	70	0	2	0
	TRINITY_DN115772_c0_g1_i1.p1	0	1	0	1	0	1	0	0	0	2	27	2	99	5	6	38	0	193
	TRINITY_DN127358_c0_g1_i3.p1	3	4	7	3	2	6	7	6	6	7	11	10	8	5	22	1	8	18
	TRINITY_DN2983627_c0_g1_i1.p1	4	2	3	10	2	5	1	0	1	7	5	14	3	10	7	8	12	2
	TRINITY_DN719712_c0_g1_i1.p1	4	9	19	1	2	5	1	0	2	34	64	44	5	5	7	14	8	12
	TRINITY_DN787023_c0_g1_i1.p1	0	0	0	0	0	0	0	0	0	0	9	0	2	0	0	0	0	21
	TRINITY_DN7891_c0_g1_i5.p1	9	5	8	0	0	0	19	13	39	0	7	3	134	1322	117	0	0	3
	TRINITY_DN908667_c0_g1_i1.p3	96	77	48	34	35	59	44	46	60	51	25	80	43	61	42	30	32	54
	TRINITY_DN166964_c0_g1_i2.p1	12	5	7	15	16	19	6	2	68	3	13	5	55	53	27	20	0	25
	TRINITY_DN208854_c0_g1_i1.p1	22	6	14	15	38	16	12	5	10	82	128	180	59	171	90	12	21	36
	TRINITY_DN26704_c0_g1_i1.p1	78	86	98	64	88	56	30	31	30	89	123	86	60	76	36	60	55	132
	TRINITY_DN300769_c0_g1_i3.p1	10	3	2	15	3	15	1	1	5	0	0	6	2	4	5	2	6	6
	TRINITY_DN910849_c0_g1_i1.p1	2	0	8	6	0	0	17	7	16	4	31	5	34	34	29	9	0	59
	TRINITY_DN167134_c0_g1_i1.p1	3	1	0	1	4	4	0	2	3	11	7	5	2	12	9	12	5	30
	TRINITY_DN280105_c0_g1_i3.p2	1	1	2	2	3	1	3	0	2	1	4	5	4	10	3	4	2	3
	TRINITY_DN137040_c0_g1_i1.p2	11	3	8	18	0	4	3	4	8	5	2	13	8	2	23	10	20	22
	TRINITY_DN135363_c0_g1_i2.p2	0	0	1	0	2	6	2	0	0	28	79	55	228	132	138	61	9	171
	TRINITY_DN153459_c4_g1_i1.p1	8	0	6	0	0	10	1	2	4	16	18	28	42	26	56	10	13	16
	TRINITY_DN4714_c0_g2_i1.p1	24	17	35	20	63	35	47	24	55	19	27	17	45	64	45	70	89	89
	TRINITY_DN420241_c0_g1_i1.p1	52	20	43	24	13	36	42	36	49	40	28	52	30	29	44	32	28	37
	TRINITY_DN2064474_c0_g1_i1.p1	2	4	1	0	0	0	0	0	0	0	9	2	27	10	5	24	0	49
	TRINITY_DN394486_c0_g1_i1.p1	4	5	2	4	1	5	4	0	1	3	1	11	7	3	4	3	2	0
	TRINITY_DN350414_c0_g1_i2.p1	6	0	0	9	1	2	0	0	8	5	3	17	14	8	14	2	3	6
	TRINITY_DN53183_c0_g1_i1.p2	5	0	10	25	12	12	5	5	4	3	3	8	10	18	25	3	12	13
	TRINITY_DN1011087_c0_g1_i1.p1	4	1	0	6	2	7	2	4	16	3	7	4	15	18	14	9	7	14
	TRINITY_DN77820_c0_g1_i3.p1	90	110	137	102	146	101	29	40	40	201	312	194	112	267	199	180	107	212
	TRINITY_DN125392_c0_g1_i1.p1	253	127	81	44	386	2226	24	31	35	3247	4846	1293	151	612	1207	164	55	2342
	TRINITY_DN1113304_c0_g1_i1.p1	48	27	41	27	11	32	35	37	35	39	27	51	22	37	30	45	35	27
	TRINITY_DN26077_c0_g1_i5.p1	82	334	56	334	490	101	28	44	36	93	72	17	38	651	78	223	92	325
	TRINITY_DN25948_c0_g1_i3.p1	24	46	35	30	37	52	22	34	31	191	178	231	101	221	198	127	155	145
	TRINITY_DN154190_c0_g1_i1.p1	4	3	1	4	0	2	0	0	0	2	4	6	4	11	3	0	5	9
	TRINITY_DN510011_c0_g1_i3.p1	5	41	35	6	300	934	7	8	10	1166	945	280	49	158	461	41	8	145
	TRINITY_DN717376_c0_g1_i1.p1	4	2	0	0	0	0	1	0	3	0	1	2	25	16	15	0	0	43
	TRINITY_DN1014230_c0_g1_i2.p2	3	0	0	0	1	3	1	0	3	5	7	5	1	6	9	4	7	10
	TRINITY_DN523335_c0_g1_i1.p1	31	46	41	27	31	26	45	21	43	36	44	45	26	78	47	23	30	66
	TRINITY_DN178063_c1_g3_i1.p1	128	92	110	48	52	110	106	95	91	298	158	254	86	236	163	171	239	250
	TRINITY_DN1105_c0_g1_i11.p1	494	448	533	527	837	556	156	229	260	343	611	367	334	565	476	564	344	918
	TRINITY_DN148115_c0_g1_i12.p1	5	5	16	13	1	23	16	31	3	0	21	112	3	1114	562	12	21	0
	TRINITY_DN701127_c0_g1_i1.p1	1	0	0	2	0	0	4	1	9	27	19	23	175	178	170	16	3	26
	TRINITY_DN1672905_c0_g1_i5.p1	0	0	5	9	17	24	8	8	120	4	16	1	73	44	24	11	0	23
	TRINITY_DN241808_c0_g1_i3.p1	3	5	6	1	5	21	3	2	5	3	6	12	2	6	14	12	10	14
	TRINITY_DN5289999_c0_g1_i1.p2	0	5	1	7	9	3	4	0	1	5	18	5	6	26	14	2	2	15
	TRINITY_DN213862_c0_g1_i2.p1	5	1	11	11	4	12	7	4	4	2	17	11	6	19	22	13	13	15
	TRINITY_DN298494_c0_g1_i2.p1	0	0	0	0	0	1	2	0	0	9	34	10	297	434	302	14	2	46
	TRINITY_DN3565079_c0_g1_i1.p1	3	5	2	2	0	1	25	107	82	14	10	11	142	127	167	55	0	34
	TRINITY_DN1570834_c0_g1_i1.p1	1	1	0	8	2	1	29	58	31	0	3	9	1003	40	28	547	0	47
	TRINITY_DN158124_c0_g2_i1.p1	4	3	2	1	3	2	2	0	1	8	11	10	6	8	11	4	8	4
	TRINITY_DN115482_c0_g1_i1.p1	2	3	2	5	1	1	3	0	3	55	96	41	137	131	104	18	3	48
	TRINITY_DN555494_c0_g1_i1.p1	42	52	58	38	31	38	38	29	51	43	30	51	43	46	46	47	55	31
	TRINITY_DN117423_c1_g1_i1.p1	9	4	6	11	20	16	2	6	8	42	44	46	94	157	92	26	33	23
	TRINITY_DN7451653_c0_g1_i1.p1	1	0	0	2	0	1	2	0	0	2	4	9	0	10	4	4	8	6
	TRINITY_DN1205298_c0_g1_i1.p1	22	14	18	20	10	24	42	8	18	35	36	65	3	34	29	31	11	33
	TRINITY_DN1598806_c0_g1_i1.p1	8	7	5	9	6	5	4	4	12	3	9	16	9	15	18	12	24	13
	TRINITY_DN519413_c0_g1_i1.p1	0	0	0	0	0	1	0	0	0	1	7	0	15	0	0	5	0	32
	TRINITY_DN416132_c0_g1_i1.p1	1	0	3	1	7	2	5	10	0	5	7	8	7	4	1	7	0	0
	TRINITY_DN4571_c0_g1_i2.p1	34	31	56	69	128	55	46	48	77	385	641	633	68	177	113	64	106	139
	TRINITY_DN65362_c0_g1_i11.p1	32	1	3	7	34	275	0	3	1	166	94	98	8	40	38	10	6	298
	TRINITY_DN358536_c0_g1_i3.p1	0	2	1	1	2	0	5	0	0	0	6	4	1	8	3	1	3	6
	TRINITY_DN293313_c0_g1_i2.p1	0	0	0	0	0	0	0	0	0	0	19	1	23	0	1	6	0	78
	TRINITY_DN693785_c0_g2_i1.p1	24	23	18	22	27	14	30	19	24	30	26	28	28	37	31	20	26	48
	TRINITY_DN292486_c0_g1_i1.p2	4	2	16	4	1	5	3	1	4	3	3	11	17	4	7	6	7	11
	TRINITY_DN436055_c0_g1_i5.p1	2	4	1	3	0	2	2	1	3	9	1	9	10	10	17	2	5	14
	TRINITY_DN557586_c0_g1_i3.p1	0	0	0	0	0	8	0	0	0	0	17	6	0	0	0	0	0	6
	TRINITY_DN183152_c0_g1_i3.p1	18	2	9	17	54	22	7	6	78	4	1	1	33	57	75	0	0	0
	TRINITY_DN8739_c0_g2_i1.p1	23	10	10	15	4	22	4	9	6	13	15	25	14	22	25	16	11	22
	TRINITY_DN154491_c0_g1_i28.p2	498	399	297	430	545	586	439	592	432	372	507	575	415	746	498	450	628	815
	TRINITY_DN11625_c2_g1_i1.p1	546	66	205	406	6	374	203	311	269	100	654	195	252	2155	1196	174	571	493
	TRINITY_DN6658847_c0_g1_i1.p1	89	128	103	33	50	77	24	7	17	1999	1477	2057	495	1287	1107	586	492	673
	TRINITY_DN137884_c0_g1_i1.p1	0	2	1	3	1	9	8	7	2	7	34	14	133	88	67	19	0	46
	TRINITY_DN173051_c1_g1_i1.p1	13	15	2	11	17	14	14	16	20	13	19	18	47	83	36	8	18	12
	TRINITY_DN250278_c0_g1_i4.p1	11	4	9	10	12	6	8	13	6	4	6	13	13	14	16	7	21	30
	TRINITY_DN973375_c0_g1_i2.p2	3	0	4	6	8	5	1	5	0	6	7	2	8	10	10	6	11	10
	TRINITY_DN382680_c0_g1_i1.p1	6	107	4	12	106	0	1	0	1	166	60	179	5	138	13	66	61	57
	TRINITY_DN603147_c0_g1_i1.p2	7	4	6	9	2	5	7	0	6	1	15	6	2	13	6	2	12	18
	TRINITY_DN597511_c0_g1_i1.p2	16	15	8	17	22	7	18	2	2	3	24	16	8	41	13	12	19	27
	TRINITY_DN126140_c0_g1_i1.p1	23	25	40	14	28	22	4	18	22	25	49	29	7	22	14	27	18	23
	TRINITY_DN4068080_c0_g1_i1.p1	6	6	9	14	30	9	17	24	40	80	191	95	149	37	49	21	0	26
	TRINITY_DN378934_c0_g1_i1.p1	27	29	29	23	26	24	73	15	34	83	52	81	16	47	23	28	15	53
	TRINITY_DN257791_c0_g1_i1.p1	6	6	2	1	8	7	3	3	6	3	3	5	18	26	16	7	0	2
	TRINITY_DN362846_c0_g1_i1.p1	5	2	4	0	4	3	3	0	7	3	1	2	8	0	5	7	13	4
	TRINITY_DN7575169_c0_g1_i1.p2	1	6	6	2	1	4	8	3	4	0	8	6	4	8	9	5	10	5
	TRINITY_DN26152_c0_g2_i1.p1	0	0	0	0	0	0	0	3	0	0	2	1	420	728	519	4	5	0
	TRINITY_DN184483_c0_g1_i3.p1	938	1099	1044	1100	1157	1183	1261	1251	1317	697	833	668	460	903	829	1309	1427	1351
	TRINITY_DN105818_c0_g1_i1.p1	6	1	1	4	2	0	11	1	15	50	47	15	270	191	144	59	2	153
	TRINITY_DN8296786_c0_g1_i1.p1	12	2	4	5	0	3	4	6	4	15	15	13	8	16	9	15	20	15
	TRINITY_DN955600_c0_g1_i1.p1	0	0	0	0	0	1	0	0	0	0	14	0	10	0	2	4	0	29
	TRINITY_DN256702_c0_g1_i1.p2	0	8	1	2	1	0	0	0	0	3	1	0	0	182	3	13	0	0
	TRINITY_DN201318_c1_g1_i1.p1	11	6	7	14	9	11	10	4	11	23	32	17	82	104	75	21	14	24
	TRINITY_DN2920_c0_g1_i10.p1	2636	2750	2529	2100	2336	2550	771	1126	1015	2557	3742	3440	2260	4808	5050	4460	2618	5732
	TRINITY_DN54045_c0_g1_i3.p1	7	10	4	18	130	37	8	21	25	73	182	47	66	261	164	28	34	35
	TRINITY_DN100521_c1_g1_i1.p1	11	8	2	8	23	18	9	17	11	36	45	52	34	112	64	36	31	26
	TRINITY_DN122427_c0_g1_i14.p1	34	26	11	29	115	440	3	2	0	388	594	190	9	43	84	9	2	378
	TRINITY_DN172989_c0_g1_i1.p1	8892	4249	6973	9116	4759	3074	5979	30709	4587	952	933	1326	2754	2249	6467	6421	7558	838
	TRINITY_DN186569_c0_g1_i1.p2	45	52	53	58	37	48	72	34	74	127	111	149	63	123	89	98	118	146
	TRINITY_DN317079_c0_g1_i6.p2	11	1	2	4	5	10	4	4	8	10	9	5	5	8	10	6	31	25
	TRINITY_DN107934_c0_g1_i2.p1	13	19	7	4	47	10	18	9	19	54	18	35	59	72	79	15	19	48
	TRINITY_DN521024_c0_g2_i3.p1	5	5	0	14	45	14	4	6	9	52	78	48	62	164	131	42	21	45
	TRINITY_DN561033_c0_g2_i1.p2	41	31	37	29	36	58	37	12	46	16	14	30	28	44	56	70	73	108
	TRINITY_DN79370_c0_g1_i2.p1	0	0	0	0	2	2	12	28	24	8	30	4	411	265	165	4	0	18
	TRINITY_DN1188_c0_g1_i2.p1	775	856	702	307	292	561	58	89	95	4359	2761	4195	1459	2724	2337	1568	1845	2524
	TRINITY_DN182685_c0_g1_i3.p1	13	11	6	12	24	7	13	13	16	21	12	24	48	60	33	12	19	11
	TRINITY_DN222879_c0_g1_i3.p1	0	0	0	3	1	26	1	0	0	47	13	2	0	0	0	0	0	1
	TRINITY_DN3160747_c0_g1_i1.p1	3	3	8	3	4	3	0	1	5	15	10	15	13	14	22	13	20	6
	TRINITY_DN405185_c0_g1_i1.p1	0	0	0	0	0	0	0	0	0	0	7	0	5	3	0	0	0	14
	TRINITY_DN489417_c0_g1_i1.p1	7	1	3	0	0	5	0	0	7	17	12	12	10	7	20	5	5	9
	TRINITY_DN1470826_c0_g1_i1.p1	0	0	0	0	0	0	0	0	0	11	20	7	240	279	248	15	0	49
	TRINITY_DN536807_c0_g1_i2.p1	0	0	0	0	0	0	1	0	0	0	11	2	17	4	3	4	0	58
	TRINITY_DN2069678_c0_g1_i1.p1	42	36	34	14	45	45	65	32	43	43	56	48	32	62	46	54	45	38
	TRINITY_DN321456_c0_g1_i2.p1	2	0	2	3	10	1	1	2	8	2	0	1	67	61	13	2	0	5
	TRINITY_DN919692_c0_g1_i1.p1	0	2	5	1	0	5	3	3	0	3	9	11	7	7	3	1	10	3
	TRINITY_DN293363_c0_g1_i1.p1	0	0	0	0	0	1	0	0	0	4	23	7	220	227	171	1	0	40
	TRINITY_DN489480_c0_g1_i3.p1	7	4	3	4	2	10	10	3	2	4	8	10	8	4	5	8	6	14
	TRINITY_DN1235776_c0_g1_i1.p1	2	1	1	4	0	2	0	4	0	6	5	8	2	6	14	5	10	0
	TRINITY_DN201684_c0_g1_i1.p1	8	14	11	4	0	0	0	0	0	0	0	3	21	5	10	105	1	36
	TRINITY_DN184347_c0_g1_i1.p3	1245	885	1694	1018	1991	1401	838	520	842	482	851	394	322	538	445	737	464	703
	TRINITY_DN105423_c0_g1_i2.p1	687	445	396	383	368	627	477	488	513	589	587	747	384	828	547	714	970	1029
	TRINITY_DN1236596_c1_g1_i1.p1	4	7	4	7	4	2	4	1	2	4	4	5	7	13	7	1	4	4
	TRINITY_DN1296690_c0_g1_i4.p1	0	0	0	2	0	2	1	0	0	1	13	0	93	181	116	17	0	23
	TRINITY_DN111821_c0_g1_i1.p1	3	1	3	0	2	3	6	1	3	7	1	9	7	9	10	5	3	7
	TRINITY_DN8723_c0_g1_i2.p2	13	5	12	15	9	13	6	7	5	5	18	12	27	36	43	11	34	44
	TRINITY_DN12498_c0_g1_i11.p1	773	618	732	784	1066	767	1012	804	1017	1986	2414	1965	1334	2641	2215	1383	1530	2195
	TRINITY_DN14682_c0_g1_i2.p1	6	5	13	4	0	2	10	25	24	1	6	3	56	45	56	69	1	34
	TRINITY_DN70055_c0_g1_i1.p1	2	0	6	6	8	4	2	2	2	3	6	6	3	4	18	5	8	17
	TRINITY_DN11296_c0_g1_i1.p1	71	56	57	25	31	36	47	30	55	77	37	60	21	61	28	34	41	43
	TRINITY_DN218423_c1_g1_i1.p1	9	11	5	4	0	0	9	0	1	10	8	11	3	16	4	6	11	10
	TRINITY_DN477940_c0_g1_i1.p1	4	0	3	10	0	8	2	4	8	3	2	5	4	6	3	0	7	7
	TRINITY_DN294296_c0_g1_i1.p1	50	54	41	30	36	44	31	38	28	46	45	52	17	68	45	23	47	41
	TRINITY_DN414933_c0_g1_i1.p1	27	19	28	37	22	26	56	41	39	71	52	70	7	49	19	27	17	38
	TRINITY_DN1164198_c0_g1_i2.p5	6	11	14	7	16	17	13	8	14	10	22	21	5	31	21	15	11	21
	TRINITY_DN149360_c0_g1_i12.p2	77	81	81	85	80	84	125	130	140	301	285	345	132	257	173	148	259	202
	TRINITY_DN3768140_c0_g1_i1.p2	65	24	34	37	33	32	49	32	47	78	61	58	12	36	42	51	26	69
	TRINITY_DN44876_c1_g1_i1.p2	96	96	97	54	55	111	76	71	87	121	118	142	48	153	89	86	110	99
	TRINITY_DN2909509_c0_g1_i1.p1	2	0	4	6	2	9	10	1	1	2	8	2	3	8	15	3	10	3
	TRINITY_DN4323237_c0_g1_i1.p1	46	22	27	33	28	35	70	29	30	56	41	89	14	29	11	23	19	68
	TRINITY_DN77343_c0_g2_i4.p1	98	89	98	76	69	114	131	92	153	649	368	709	233	552	418	411	454	522
	TRINITY_DN6050_c0_g1_i6.p1	18	3	297	270	5	30	35	64	20	3	8	55	19	2433	1696	321	583	4
	TRINITY_DN378969_c0_g1_i1.p1	0	0	0	3	0	5	2	4	0	9	11	12	37	45	26	1	4	2
	TRINITY_DN64487_c0_g1_i1.p1	15	10	16	14	3	9	4	3	10	9	7	1	12	3	8	8	22	12
	TRINITY_DN196949_c0_g1_i1.p1	2	4	6	16	28	18	1	0	48	5	6	6	118	57	84	9	1	11
	TRINITY_DN1108580_c0_g1_i1.p2	1	5	2	3	0	1	3	0	0	2	9	3	1	5	13	0	2	6
	TRINITY_DN2986_c1_g3_i1.p1	0	0	3	1	0	0	4	2	4	24	47	13	435	547	325	26	2	122
	TRINITY_DN9236121_c0_g1_i1.p2	62	51	48	21	36	43	36	32	43	58	30	57	14	50	35	35	37	24
	TRINITY_DN696400_c0_g1_i1.p2	8	8	0	0	2	1	11	0	0	2	8	11	12	11	5	10	15	11
	TRINITY_DN169106_c0_g1_i1.p1	1	3	0	0	2	2	0	1	0	8	16	6	4	3	23	5	8	9
	TRINITY_DN599915_c0_g1_i1.p1	36	35	34	31	33	45	34	32	31	26	28	43	32	57	44	21	33	50
	TRINITY_DN669904_c0_g1_i2.p1	0	5	5	4	2	16	9	4	15	13	19	10	23	45	32	5	5	1
	TRINITY_DN253293_c0_g2_i1.p1	7	10	1	6	1	2	12	2	3	2	0	2	5	8	2	7	8	17
	TRINITY_DN15544_c1_g1_i1.p1	39	25	35	34	54	39	48	31	37	46	32	62	5	58	20	23	14	40
	TRINITY_DN257648_c0_g1_i1.p1	0	0	2	0	0	3	0	0	0	0	8	2	37	2	2	23	0	59
	TRINITY_DN440757_c0_g1_i2.p1	56	35	41	28	22	35	45	20	37	38	34	45	18	82	50	23	51	36
	TRINITY_DN160731_c0_g1_i6.p1	5	3	11	3	0	6	9	58	5	6	4	5	63	34	26	10	0	24
	TRINITY_DN281132_c0_g1_i2.p1	2	0	0	2	0	0	4	4	1	25	21	18	8	3	6	9	0	45
	TRINITY_DN437_c0_g1_i23.p1	1472	1563	1344	655	828	1126	146	302	384	3906	3349	3983	1379	2499	2306	2862	2912	3036
	TRINITY_DN528136_c0_g2_i3.p1	8	7	5	10	12	23	7	5	18	70	39	72	85	146	92	22	26	18
	TRINITY_DN200938_c0_g1_i1.p1	65	108	116	57	144	112	15	20	52	50	100	63	48	89	70	25	19	48
	TRINITY_DN12427_c7_g1_i2.p1	8	8	12	2	1	8	12	6	13	17	16	17	33	43	38	21	37	38
	TRINITY_DN157987_c0_g2_i1.p1	8	4	11	21	0	11	3	4	5	5	9	14	18	18	21	7	14	6
	TRINITY_DN78651_c0_g1_i1.p1	1	1	1	0	0	1	2	0	1	236	319	186	95	75	87	6	1	10
	TRINITY_DN2708_c2_g1_i3.p2	35	12	36	4	59	46	31	24	55	27	39	38	33	71	91	96	93	95
	TRINITY_DN341657_c0_g2_i1.p1	0	8	4	6	5	9	1	2	2	9	5	3	9	5	11	16	10	16
	TRINITY_DN920669_c0_g1_i1.p1	13	4	9	20	11	6	1	7	8	6	5	8	15	7	4	4	6	10
	TRINITY_DN214040_c0_g1_i1.p1	62	57	30	19	42	39	56	51	67	37	33	60	21	53	48	38	26	45
	TRINITY_DN5286506_c0_g1_i1.p1	3	4	11	5	1	5	9	2	4	8	3	14	5	12	8	7	6	18
	TRINITY_DN245191_c0_g2_i4.p1	36	26	19	17	24	26	13	20	33	39	49	27	65	144	87	24	32	56
	TRINITY_DN373872_c0_g1_i1.p1	30	36	64	27	35	21	34	28	30	29	34	29	31	46	31	25	30	42
	TRINITY_DN27517_c0_g1_i19.p1	740	595	889	595	1055	819	547	325	533	527	751	430	211	477	373	844	499	1006
	TRINITY_DN9479710_c0_g1_i1.p1	3	3	3	4	2	4	5	2	0	9	6	6	3	6	18	5	7	16
	TRINITY_DN138558_c0_g1_i1.p1	51	48	35	27	45	63	53	56	58	29	26	71	24	43	41	38	41	40
	TRINITY_DN281239_c0_g1_i1.p1	26	10	22	32	17	15	37	21	31	69	54	81	9	54	20	38	11	45
	TRINITY_DN607930_c0_g2_i1.p1	0	0	0	0	0	1	0	0	0	0	4	0	11	1	1	10	0	27
	TRINITY_DN172087_c0_g1_i3.p1	19	15	16	20	11	18	7	12	24	13	14	14	88	11	2	36	0	159
	TRINITY_DN49803_c0_g1_i2.p3	618	578	570	543	828	574	181	162	172	889	1397	919	598	897	813	723	564	1049
	TRINITY_DN259455_c0_g1_i3.p5	6	2	2	7	0	10	14	12	12	14	12	14	38	51	30	8	11	3
	TRINITY_DN45675_c0_g1_i8.p3	40	58	33	13	19	43	20	43	43	63	34	78	32	49	47	37	42	30
	TRINITY_DN6294503_c0_g1_i1.p1	24	19	13	9	5	15	14	13	17	33	50	61	21	46	33	26	29	27
	TRINITY_DN945993_c0_g2_i1.p1	6	9	2	2	0	3	0	5	2	7	13	13	5	9	9	19	11	8
	TRINITY_DN187625_c0_g1_i1.p1	115	75	93	48	119	107	90	83	76	62	73	94	35	111	67	55	61	53
	TRINITY_DN419333_c0_g1_i1.p1	19	5	23	27	34	21	15	15	21	11	9	28	16	49	50	40	64	62
	TRINITY_DN126262_c0_g8_i1.p1	8	9	14	4	7	5	11	17	9	129	262	165	11	18	24	5	2	10
	TRINITY_DN277232_c0_g1_i1.p1	7	14	0	10	3	2	9	0	5	18	13	15	10	9	21	5	27	11
	TRINITY_DN340286_c0_g3_i2.p1	26	13	35	28	22	25	41	15	31	71	48	60	24	34	15	25	12	40
	TRINITY_DN45613_c0_g1_i1.p1	17	11	6	12	22	33	21	9	7	37	34	23	48	104	81	12	5	22
	TRINITY_DN737860_c0_g1_i1.p1	32	29	29	22	42	30	58	24	36	81	55	76	5	57	14	30	12	57
	TRINITY_DN87_c0_g1_i3.p1	23	10	7	2	7	26	22	9	16	42	11	50	52	94	61	19	22	35
	TRINITY_DN101156_c0_g1_i1.p1	3	4	8	12	3	9	24	30	65	1	10	1	314	150	136	45	3	30
	TRINITY_DN234418_c0_g1_i1.p1	60	372	52	194	307	77	43	58	43	85	30	12	35	785	41	124	62	220
	TRINITY_DN42612_c0_g1_i1.p1	25	33	18	18	28	35	26	12	22	59	52	33	83	177	114	32	42	23
	TRINITY_DN16218_c0_g1_i8.p1	730	804	849	573	750	626	47	157	128	2434	2473	2095	1450	2582	2580	1250	1565	3230
	TRINITY_DN17018_c0_g1_i10.p1	62	69	44	37	58	73	69	95	83	800	862	747	457	854	623	431	528	542
	TRINITY_DN347568_c0_g1_i2.p2	4	0	1	16	0	7	3	3	4	4	1	11	2	7	15	7	18	5
	TRINITY_DN13887_c2_g1_i2.p1	24	2	24	6	4	2	23	17	40	4	9	5	193	284	98	54	0	231
	TRINITY_DN142526_c0_g1_i2.p1	0	0	0	4	1	2	3	2	1	12	15	9	89	153	97	11	0	39
	TRINITY_DN1891832_c0_g1_i1.p1	42	45	61	44	46	46	61	31	55	48	46	43	51	113	55	54	50	45
	TRINITY_DN4007315_c0_g1_i1.p1	13	14	22	7	16	9	16	15	20	26	32	31	19	57	58	18	23	21
	TRINITY_DN103978_c0_g1_i1.p5	7	0	2	3	2	11	2	4	0	2	1	3	3	1	6	5	15	13
	TRINITY_DN255151_c2_g1_i1.p1	6	2	2	7	8	1	12	2	2	11	4	11	4	16	7	4	3	15
	TRINITY_DN16311_c0_g1_i10.p1	252	303	263	267	426	299	45	68	70	493	705	395	309	619	532	445	344	595
	TRINITY_DN26740_c1_g2_i1.p1	10	17	13	29	4	5	6	4	12	26	91	41	12	11	0	2	1	6
	TRINITY_DN28869_c0_g2_i4.p1	14	11	19	12	3	4	25	5	17	67	40	76	14	68	44	47	39	40
	TRINITY_DN353015_c0_g1_i2.p1	47	40	37	30	28	30	22	22	40	59	57	60	47	65	48	35	35	61
	TRINITY_DN410796_c0_g1_i1.p1	3	12	4	15	10	15	4	2	11	5	4	11	13	11	16	7	4	23
	TRINITY_DN43390_c0_g1_i10.p1	5006	5945	5563	5102	5349	5076	5017	4785	4953	13833	17419	15578	8887	18064	15047	11074	12008	11931
	TRINITY_DN1130692_c0_g1_i1.p1	2	1	2	4	0	2	5	1	3	1	5	2	8	13	7	2	6	9
	TRINITY_DN487_c0_g1_i10.p2	332	274	254	123	99	305	214	163	298	401	238	505	161	312	233	271	327	303
	TRINITY_DN108644_c0_g1_i2.p1	19	9	12	16	13	13	7	7	8	11	13	18	19	31	42	2	9	21
	TRINITY_DN3187179_c0_g1_i1.p1	0	0	3	2	0	0	1	3	6	74	75	73	9	10	28	5	0	16
	TRINITY_DN4339211_c0_g1_i1.p1	62	4	3	83	0	28	4	6	15	10	4	12	3	7	23	31	43	24
	TRINITY_DN87210_c0_g1_i1.p1	2	4	1	0	0	0	1	1	4	0	4	1	33	27	209	22	0	8
	TRINITY_DN9442760_c0_g1_i1.p2	4	9	3	2	6	2	6	0	3	5	7	7	9	3	3	4	4	13
	TRINITY_DN1163444_c0_g1_i1.p1	0	0	0	1	1	0	1	0	0	0	20	2	31	4	3	7	0	69
	TRINITY_DN263125_c0_g3_i2.p1	4	598	2	1	3	15	95	10	1	7054	597	3109	102	11	70	762	10	82
	TRINITY_DN272319_c0_g1_i1.p1	0	0	34	77	0	0	0	0	0	0	0	0	1	1	2	42	0	0
	TRINITY_DN567822_c0_g1_i3.p1	0	0	0	4	0	2	2	0	0	1	14	0	28	4	0	15	0	50
	TRINITY_DN17101_c0_g1_i5.p1	4499	4459	3207	1946	1705	3227	1081	1635	1733	1510	1241	2876	910	3235	2639	7693	3386	9741
	TRINITY_DN17191_c1_g1_i2.p1	3	3	35	28	0	0	1	4	1	2	1	3	2	385	523	177	171	0
	TRINITY_DN230233_c0_g1_i3.p1	1	0	2	1	1	3	4	0	1	39	62	29	382	493	391	15	0	83
	TRINITY_DN231223_c0_g2_i1.p1	4	2	0	3	5	2	0	3	1	3	1	2	16	1	5	4	3	2
	TRINITY_DN4013894_c0_g1_i1.p1	2	5	5	4	0	3	8	5	9	7	26	10	255	201	159	24	0	160
	TRINITY_DN5190_c2_g1_i2.p1	9	24	30	18	14	6	4	8	6	27	20	13	22	102	35	15	44	5
	TRINITY_DN17177_c0_g1_i5.p2	20	20	14	14	15	30	12	3	15	16	7	22	30	22	20	23	48	40
	TRINITY_DN1765933_c0_g1_i1.p1	0	0	0	1	0	0	0	0	0	0	3	1	271	90	61	1	0	0
	TRINITY_DN249716_c0_g1_i2.p2	12	2	0	2	0	10	8	0	4	6	13	12	9	31	26	12	4	27
	TRINITY_DN674157_c1_g1_i2.p1	3	0	1	0	0	0	1	0	0	0	0	4	44	8	62	6	0	0
	TRINITY_DN772759_c0_g1_i3.p1	3	1	2	0	1	4	4	2	2	8	2	3	2	7	1	1	8	11
	TRINITY_DN28801_c0_g1_i14.p2	18	19	6	14	16	20	16	12	19	36	33	57	32	110	72	14	31	41
	TRINITY_DN4451848_c0_g1_i1.p1	6	3	5	3	2	1	6	2	1	4	8	14	3	10	11	4	10	15
	TRINITY_DN983254_c0_g1_i1.p1	7	3	2	6	3	8	53	19	32	43	10	23	73	76	107	10	1	12
	TRINITY_DN167239_c0_g1_i15.p2	445	384	340	257	488	430	347	274	314	323	417	447	384	683	378	411	445	558
	TRINITY_DN5241026_c0_g1_i1.p1	679	278	267	470	595	272	222	287	281	100	117	101	80	174	97	68	103	112
	TRINITY_DN125035_c0_g1_i2.p1	5	0	3	1	1	0	3	4	6	23	53	28	113	32	25	24	0	90
	TRINITY_DN53137_c0_g1_i2.p1	70	46	60	76	79	79	97	71	97	875	1076	870	497	788	640	520	613	509
	TRINITY_DN270269_c0_g1_i1.p1	9	5	3	3	17	0	13	8	3	0	9	0	91	38	17	30	0	44
	TRINITY_DN882193_c0_g1_i2.p1	4	2	0	10	8	8	1	4	4	19	24	15	35	45	36	13	6	9
	TRINITY_DN194581_c2_g3_i2.p1	412	527	459	362	542	496	414	392	407	199	329	267	454	759	540	399	643	948
	TRINITY_DN255519_c0_g1_i1.p2	4	2	2	6	1	1	3	1	3	5	8	6	7	8	12	6	14	11
	TRINITY_DN910681_c0_g1_i2.p1	0	0	0	0	0	0	1	1	1	0	0	2	41	1	3	6	0	0
	TRINITY_DN1131_c0_g1_i13.p1	145	2	39	0	103	1017	5	5	4	714	870	326	40	258	239	40	0	756
	TRINITY_DN44199_c2_g1_i4.p1	3	3	7	2	2	3	6	5	18	195	186	135	134	54	49	59	0	108
	TRINITY_DN641265_c0_g2_i1.p1	13	4	8	18	27	16	4	3	18	17	21	25	32	82	76	10	14	18
	TRINITY_DN96230_c0_g1_i1.p1	0	3	0	0	1	0	9	4	5	109	85	216	0	0	2	0	1	0
	TRINITY_DN1284885_c0_g1_i1.p1	2	1	3	8	0	0	0	2	2	0	1	6	2	1	13	0	2	3
	TRINITY_DN230724_c0_g1_i1.p1	3	4	1	0	2	3	1	3	0	2	4	4	46	106	35	8	0	11
	TRINITY_DN614965_c0_g1_i1.p1	13	12	7	17	63	40	14	7	9	36	59	60	51	136	148	53	20	44
	TRINITY_DN229478_c1_g2_i1.p1	164	109	184	154	282	197	141	80	212	602	1101	1018	395	952	543	454	408	713
	TRINITY_DN330463_c0_g1_i2.p1	1	0	2	2	0	0	1	2	8	44	40	20	27	11	15	11	0	45
	TRINITY_DN4726_c0_g1_i1.p2	15	22	9	26	23	8	19	3	18	36	37	48	35	117	63	14	33	30
	TRINITY_DN5589578_c0_g1_i1.p1	26	16	24	27	42	30	24	20	29	51	60	52	64	96	68	66	80	85
	TRINITY_DN14669_c0_g2_i1.p1	6	7	7	1	17	11	9	8	16	28	35	26	42	68	46	13	18	15
	TRINITY_DN2480179_c0_g2_i10.p1	6	4	1	2	0	3	8	1	0	4	12	2	84	67	86	30	0	12
	TRINITY_DN2811223_c0_g1_i2.p1	0	0	0	4	0	1	1	0	4	30	44	23	5	9	7	1	0	18
	TRINITY_DN493163_c0_g1_i1.p1	23	15	14	21	31	14	22	10	30	38	46	35	39	55	58	28	25	14
	TRINITY_DN20277_c0_g3_i1.p1	1257	1069	1891	2167	1830	1823	1076	1852	1004	96	505	661	1070	2016	1286	2170	2800	3079
	TRINITY_DN112910_c0_g1_i1.p1	2	1	0	8	4	4	11	6	8	0	4	0	240	100	94	2	0	0
	TRINITY_DN332159_c0_g1_i1.p2	11	8	2	3	8	12	7	8	7	9	11	20	22	42	37	4	9	6
	TRINITY_DN406248_c0_g1_i1.p1	1	7	0	3	1	4	1	3	2	11	24	9	2	3	2	4	2	2
	TRINITY_DN1476151_c0_g1_i1.p1	0	0	0	3	1	2	4	1	3	9	25	7	153	124	78	34	0	138
	TRINITY_DN1552072_c0_g1_i1.p1	8	8	4	2	7	0	4	3	4	19	10	9	6	9	33	9	15	31
	TRINITY_DN264962_c0_g1_i1.p2	20	7	7	27	7	21	3	6	16	2	3	6	6	7	15	0	13	27
	TRINITY_DN130587_c0_g1_i1.p1	1	4	0	0	0	4	4	1	8	34	22	8	143	89	80	33	1	103
	TRINITY_DN165436_c0_g1_i2.p1	0	0	0	0	0	1	0	0	0	1	9	4	54	32	25	32	0	164
	TRINITY_DN395420_c0_g1_i1.p1	7	2	2	1	0	2	4	8	1	16	10	13	9	15	6	7	7	3
	TRINITY_DN851486_c0_g1_i2.p1	19	5	5	7	14	7	10	10	11	30	26	27	13	31	34	12	24	12
	TRINITY_DN100938_c0_g1_i4.p1	4	1	10	0	0	0	22	11	11	4	9	6	225	158	90	3	0	2
	TRINITY_DN104110_c0_g1_i1.p1	17	19	13	12	6	16	16	20	16	551	568	537	234	527	442	671	699	1024
	TRINITY_DN223805_c0_g2_i1.p1	8	0	0	7	1	3	2	3	2	4	2	3	0	0	7	4	7	7
	TRINITY_DN6557019_c0_g1_i1.p1	0	0	0	0	0	0	0	0	0	0	0	0	18	9	16	0	0	2
	TRINITY_DN81872_c0_g1_i1.p1	0	0	4	0	0	1	4	2	0	277	369	220	129	35	70	34	0	146
	TRINITY_DN1013385_c0_g1_i1.p1	0	0	0	0	0	1	0	0	0	0	1	0	8	2	0	13	0	17
	TRINITY_DN210622_c0_g1_i1.p1	0	0	0	10	0	0	0	0	0	0	1	3	146	73	29	0	0	0
	TRINITY_DN25_c0_g3_i2.p1	376	364	223	130	194	264	310	208	344	1860	1168	1952	540	1173	667	906	855	706
	TRINITY_DN392491_c0_g1_i5.p2	11	12	8	9	10	17	7	10	14	13	10	24	14	13	17	16	31	26
	TRINITY_DN122732_c0_g1_i4.p1	0	0	0	1	0	0	0	0	3	10	23	4	34	3	7	9	0	48
	TRINITY_DN8299574_c0_g1_i1.p1	8	20	7	1	4	1	3	0	2	5	7	2	4	20	2	0	12	20
	TRINITY_DN2781513_c0_g1_i2.p1	3	0	2	1	4	1	2	0	0	4	3	7	3	11	9	2	13	6
	TRINITY_DN1182542_c0_g1_i2.p1	85	53	70	70	35	85	128	47	71	139	47	163	23	110	28	89	37	115
	TRINITY_DN860999_c0_g1_i2.p1	6	11	18	25	19	29	7	11	10	14	11	16	44	76	53	15	7	24
	TRINITY_DN305623_c0_g1_i1.p1	15	18	9	29	38	17	25	10	24	189	374	272	41	72	35	21	45	52
	TRINITY_DN161666_c5_g1_i1.p1	32	11	45	31	43	33	62	19	20	71	71	64	13	47	17	30	19	67
	TRINITY_DN2089_c0_g1_i8.p1	12	18	3	24	24	12	7	11	29	42	34	57	63	138	99	26	24	19
	TRINITY_DN750483_c0_g1_i4.p1	0	1	1	0	1	1	1	1	2	188	221	160	103	11	41	21	1	88
	TRINITY_DN138207_c1_g1_i1.p1	4	9	10	7	0	2	7	4	5	0	0	3	13	8	1	3	3	8
	TRINITY_DN1600977_c0_g1_i1.p2	4	0	1	3	3	4	2	0	2	4	5	11	4	7	3	6	12	5
	TRINITY_DN272926_c0_g1_i1.p1	12	15	13	10	11	21	13	16	14	42	54	36	33	57	41	22	25	19
	TRINITY_DN330451_c0_g1_i1.p1	8	6	2	6	0	23	7	0	4	8	10	10	6	23	15	11	15	20
	TRINITY_DN449589_c0_g3_i1.p1	262	246	263	182	253	195	80	93	120	1086	1256	887	685	737	1044	512	656	731
	TRINITY_DN914382_c0_g1_i1.p1	5	1	10	11	4	10	6	2	8	9	8	25	17	23	18	12	29	43
	TRINITY_DN3156422_c0_g1_i2.p1	0	0	1	0	1	0	0	0	1	0	3	0	99	39	24	2	0	1
	TRINITY_DN54071_c0_g1_i7.p1	2	0	4	7	1	4	5	2	16	8	11	4	218	209	160	21	1	112
	TRINITY_DN3585265_c0_g1_i1.p1	5	4	1	9	1	7	1	3	9	4	5	5	18	10	18	8	9	44
	TRINITY_DN26761_c1_g1_i5.p1	129	142	105	112	137	215	121	117	155	621	531	750	257	564	378	183	222	168
	TRINITY_DN302035_c0_g1_i1.p1	1	2	0	8	5	4	7	2	10	5	33	10	223	224	201	28	1	176
	TRINITY_DN646070_c0_g2_i1.p1	9	18	2	4	2	12	2	6	9	22	16	13	30	67	36	14	13	12
	TRINITY_DN673692_c0_g1_i1.p1	9	3	5	10	7	14	1	9	9	27	17	14	40	75	56	6	17	13
	TRINITY_DN807632_c0_g1_i1.p1	6	1	6	7	6	4	3	4	7	23	5	17	20	19	47	6	11	8
	TRINITY_DN129859_c0_g1_i2.p1	0	30	6	12	1	2	0	0	0	58	89	119	7	11	8	0	0	0
	TRINITY_DN35889_c1_g1_i1.p2	13	5	3	7	0	8	5	3	7	9	7	5	11	13	0	6	8	7
	TRINITY_DN805984_c0_g1_i1.p1	279	390	462	400	568	427	78	163	147	715	1262	792	465	959	792	722	562	799
	TRINITY_DN191034_c0_g1_i2.p1	8	6	5	0	0	2	14	152	43	6	9	7	126	183	219	30	0	9
	TRINITY_DN9109097_c0_g1_i1.p1	5	1	1	2	1	1	1	0	1	0	3	13	5	11	3	3	5	8
	TRINITY_DN140177_c0_g1_i4.p1	0	0	0	0	1	1	2	9	1	22	36	22	38	54	29	5	0	30
	TRINITY_DN153202_c0_g1_i1.p2	8	2	4	6	2	2	8	4	1	12	11	16	35	55	44	9	5	4
	TRINITY_DN243057_c0_g2_i1.p1	24	9	2	7	12	17	8	6	9	41	35	38	93	129	107	20	18	14
	TRINITY_DN460691_c0_g1_i1.p1	0	0	0	0	0	0	0	0	0	0	15	3	14	0	1	17	0	81
	TRINITY_DN206429_c0_g2_i1.p1	0	0	0	0	0	0	3	2	4	2	16	14	338	422	366	5	0	16
	TRINITY_DN1943788_c0_g1_i1.p1	49	46	63	17	56	27	48	56	48	38	35	38	22	59	29	26	26	21
	TRINITY_DN2413009_c0_g1_i1.p1	0	0	0	0	0	2	0	0	0	1	0	0	1	1	3	0	0	8
	TRINITY_DN8299_c0_g2_i2.p2	163	184	99	70	68	109	86	83	112	1653	998	1774	730	1698	977	657	559	840
	TRINITY_DN184387_c0_g1_i1.p1	1	3	0	1	0	0	8	5	7	20	47	21	143	76	84	20	0	67
	TRINITY_DN205652_c0_g1_i1.p1	0	0	0	0	6	2	2	8	4	17	10	5	158	160	119	14	0	33
	TRINITY_DN4674055_c0_g1_i1.p1	2	4	8	2	2	2	10	2	3	2	2	5	5	5	12	1	11	6
	TRINITY_DN13810_c0_g1_i2.p1	1151	1074	931	868	1458	1400	1208	904	1030	1143	2268	2158	1470	1936	1374	1129	1573	1659
	TRINITY_DN88042_c0_g1_i1.p1	6	4	3	15	9	11	10	4	15	2	4	2	11	7	11	10	35	23
	TRINITY_DN107481_c0_g1_i3.p1	39	43	25	23	33	26	24	34	20	32	57	25	44	69	37	80	60	49
	TRINITY_DN281755_c0_g1_i6.p1	0	0	0	0	2	24	0	0	0	40	45	0	0	8	4	0	0	17
	TRINITY_DN189337_c0_g1_i1.p1	9	2	8	8	2	8	4	6	2	10	3	7	8	18	16	3	15	8
	TRINITY_DN4244_c1_g1_i1.p1	34	29	29	52	48	39	38	28	44	54	75	75	30	84	84	50	74	105
	TRINITY_DN180493_c0_g1_i1.p1	0	0	0	0	0	0	2	0	0	0	37	9	47	3	9	36	0	182
	TRINITY_DN8090201_c0_g1_i1.p1	67	40	50	30	59	47	66	35	57	31	28	71	63	38	48	34	57	50
	TRINITY_DN9428499_c0_g1_i1.p1	23	28	29	19	36	21	24	35	22	36	24	51	26	57	50	29	19	26
	TRINITY_DN17170_c0_g1_i1.p2	2605	2544	2142	1245	1085	2654	3458	2760	4128	7408	3600	7290	1606	3902	1983	4338	4231	3587
	TRINITY_DN789235_c0_g1_i1.p1	45	23	33	26	25	30	44	46	42	23	34	35	31	18	37	16	28	24
	TRINITY_DN1780083_c0_g1_i2.p1	3	3	6	4	2	1	7	5	0	3	7	8	2	6	14	5	5	13
	TRINITY_DN195447_c0_g1_i2.p1	3	1	0	4	7	3	17	11	65	0	1	2	184	124	71	16	0	6
	TRINITY_DN1092485_c0_g1_i2.p1	1	0	0	10	9	1	3	1	0	16	2	4	2	1	9	5	1	2
	TRINITY_DN129553_c0_g1_i3.p1	3	2	3	0	3	0	3	2	2	120	157	108	62	16	49	17	0	59
	TRINITY_DN147057_c5_g1_i1.p1	828	827	693	855	995	971	688	534	646	1949	2225	2100	1117	2220	1730	600	655	825
	TRINITY_DN581132_c0_g1_i1.p1	7	0	3	0	0	0	0	0	0	1	1	5	8	21	1	8	0	0
	TRINITY_DN716804_c0_g1_i1.p1	0	0	0	0	0	0	1	0	0	0	2	1	3	3	6	8	0	15
	TRINITY_DN311786_c0_g1_i1.p1	0	0	0	0	1	0	1	8	11	16	15	7	151	192	176	5	0	40
	TRINITY_DN329200_c0_g1_i1.p1	3	6	16	5	19	13	9	4	9	13	14	17	18	26	34	16	31	41
	TRINITY_DN5652_c0_g1_i6.p1	96	46	107	118	135	28	145	203	143	14	19	26	95	52	139	108	135	41
	TRINITY_DN8091364_c0_g1_i1.p1	229	193	159	82	96	157	162	119	237	998	610	1029	348	696	449	826	794	1117
	TRINITY_DN916521_c0_g1_i2.p1	0	0	0	4	0	0	2	0	0	1	2	3	14	2	3	4	0	2
	TRINITY_DN2316223_c0_g1_i1.p1	36	50	31	26	18	50	29	24	44	29	35	39	23	54	35	42	24	23
	TRINITY_DN2470761_c1_g1_i1.p1	0	2	2	0	4	2	5	4	9	61	69	28	155	187	149	6	0	39
	TRINITY_DN284341_c0_g1_i1.p1	5	2	1	3	29	11	15	2	9	10	27	8	39	57	59	11	14	11
	TRINITY_DN739546_c0_g1_i2.p1	0	0	2	0	1	0	0	0	0	0	6	1	10	2	3	4	0	27
	TRINITY_DN144896_c0_g1_i2.p1	0	0	0	0	0	1	0	0	0	0	9	1	36	5	2	21	0	132
	TRINITY_DN476983_c0_g1_i1.p1	3	2	1	1	6	5	1	0	0	0	5	3	1	2	4	1	4	6
	TRINITY_DN6117825_c0_g1_i1.p1	58	46	70	63	92	67	48	64	65	179	195	163	71	129	109	77	117	88
	TRINITY_DN11294_c0_g3_i1.p1	1040	1378	1035	651	702	1247	1081	872	1019	434	335	381	359	619	580	366	633	433
	TRINITY_DN1398609_c0_g1_i1.p2	0	0	0	0	0	1	0	0	0	2	3	0	18	6	1	0	0	37
	TRINITY_DN154681_c0_g2_i2.p1	9	9	5	11	20	12	6	14	7	50	41	32	88	107	76	22	23	16
	TRINITY_DN304290_c0_g1_i4.p1	0	0	0	0	0	0	2	0	0	3	14	18	67	56	74	5	0	32
	TRINITY_DN603546_c0_g1_i2.p1	4	8	5	9	14	10	9	3	23	9	11	12	49	57	38	3	18	16
	TRINITY_DN531294_c0_g1_i1.p2	5	6	12	5	6	8	5	2	20	67	147	75	5	13	18	8	12	9
	TRINITY_DN1032756_c0_g1_i1.p1	0	0	0	0	0	0	0	0	0	0	11	2	16	1	1	8	0	30
	TRINITY_DN142621_c0_g1_i1.p1	1	8	0	0	0	2	2	13	7	100	189	117	144	13	16	49	0	140
	TRINITY_DN175034_c0_g1_i2.p1	2	4	4	3	1	3	1	0	4	9	3	6	7	2	7	3	4	1
	TRINITY_DN42543_c0_g1_i11.p1	608	691	658	372	477	513	33	86	48	3678	4076	3639	1633	3042	2911	1532	2025	2061
	TRINITY_DN6172045_c0_g1_i1.p2	7	9	5	7	1	9	4	3	5	6	6	7	8	15	13	13	10	22
	TRINITY_DN10858_c0_g1_i1.p1	80	147	147	88	143	112	10	10	18	416	668	466	213	421	330	130	162	408
	TRINITY_DN132940_c0_g1_i3.p1	0	0	1	1	0	1	8	21	5	3	5	9	145	46	25	7	0	10
	TRINITY_DN148279_c1_g1_i1.p1	8	5	4	10	1	7	4	2	4	5	5	3	10	14	22	12	5	9
	TRINITY_DN19334_c0_g1_i3.p1	10	3	6	9	1	4	10	7	16	341	242	270	294	124	113	99	1	215
	TRINITY_DN44146_c0_g1_i5.p1	98	113	99	122	191	137	13	35	43	221	368	226	175	253	212	171	132	272
	TRINITY_DN835254_c0_g1_i1.p1	1	1	3	5	2	9	2	0	0	3	3	3	5	4	1	3	1	7
	TRINITY_DN107785_c0_g1_i1.p1	1	0	0	0	0	2	2	8	2	40	49	41	96	103	88	0	1	7
	TRINITY_DN186366_c0_g1_i1.p1	0	0	0	5	1	48	0	0	0	14	31	70	3	0	6	0	0	8
	TRINITY_DN5140_c0_g1_i1.p1	35	17	19	12	25	22	54	69	159	130	118	80	135	72	52	40	1	68
	TRINITY_DN62224_c0_g1_i1.p1	22	18	10	22	23	15	20	8	20	24	12	35	30	87	55	15	21	11
	TRINITY_DN7427161_c0_g1_i1.p1	23	21	10	6	7	11	6	9	10	20	16	29	7	27	23	13	13	8
	TRINITY_DN570821_c0_g1_i1.p1	0	0	0	1	1	0	19	8	14	1	37	1	498	3	17	88	0	269
	TRINITY_DN150354_c0_g1_i1.p1	20	18	14	20	16	3	19	7	19	76	54	89	115	216	121	19	33	49
	TRINITY_DN1777486_c0_g1_i3.p1	14	7	13	11	9	16	28	46	122	65	71	58	170	145	100	41	1	54
	TRINITY_DN340812_c0_g1_i2.p1	107	109	114	106	139	109	92	98	141	22	43	47	52	79	53	51	36	46
	TRINITY_DN5304146_c0_g1_i1.p1	4	0	5	3	8	2	2	1	6	2	9	3	1	11	8	3	11	3
	TRINITY_DN405974_c0_g2_i2.p1	5	2	8	11	10	2	6	1	8	0	2	0	4	2	1	2	0	1
	TRINITY_DN76985_c0_g1_i1.p1	51	72	31	8	8	7	186	926	597	19	21	73	813	829	982	278	1	146
	TRINITY_DN1512207_c0_g1_i1.p1	3	0	2	5	0	1	1	5	7	2	2	0	29	33	17	0	0	5
	TRINITY_DN74353_c0_g1_i16.p1	39	32	8	2	89	379	5	3	5	573	651	182	35	117	158	14	14	315
	TRINITY_DN7883_c2_g1_i1.p2	19	14	24	18	12	28	18	7	18	9	16	26	30	36	31	26	25	49
	TRINITY_DN119764_c0_g1_i6.p1	3	6	275	416	28	240	69	266	22	37	1	15	4	3	2	472	0	12
	TRINITY_DN309938_c0_g1_i1.p1	11	5	5	10	1	21	0	8	5	11	2	13	10	10	11	7	10	13
	TRINITY_DN52069_c0_g1_i9.p1	363	494	408	351	345	488	394	399	480	1204	1503	1358	704	1323	1086	671	793	611
	TRINITY_DN7203316_c0_g1_i1.p2	76	58	45	24	39	46	43	40	50	57	46	87	7	49	42	38	27	30
	TRINITY_DN1187_c1_g1_i5.p1	311	213	304	149	303	287	68	43	67	1108	833	382	290	404	210	251	280	259
	TRINITY_DN4332003_c0_g1_i1.p1	68	31	85	69	71	63	121	54	49	63	80	83	27	147	75	117	83	179
	TRINITY_DN383838_c0_g1_i2.p1	4	0	4	4	1	0	1	0	4	15	31	8	122	49	26	12	0	47
	TRINITY_DN4567_c0_g2_i1.p1	30	31	39	19	38	32	27	36	39	31	28	32	27	37	14	25	33	30
	TRINITY_DN114558_c0_g1_i5.p1	138	71	124	87	199	53	101	104	80	68	62	86	71	144	83	80	95	63
	TRINITY_DN233118_c0_g1_i2.p1	4	5	8	1	1	1	14	14	14	10	29	8	188	205	122	29	0	180
	TRINITY_DN368668_c0_g1_i3.p1	0	1	1	5	2	4	2	5	1	37	75	11	224	232	172	18	0	188
	TRINITY_DN292383_c0_g1_i1.p1	4	0	6	2	0	1	2	8	7	167	236	124	152	67	73	18	1	73
	TRINITY_DN5194_c0_g1_i1.p1	50	60	33	46	42	36	14	13	5	85	104	71	78	102	101	91	48	103
	TRINITY_DN621057_c0_g1_i1.p2	0	2	1	6	0	0	0	0	0	1	27	2	2	3	0	0	2	0
	TRINITY_DN1797069_c0_g1_i1.p1	13	13	20	29	32	16	16	7	23	133	294	204	32	36	44	15	34	20
	TRINITY_DN663149_c0_g1_i1.p1	16	8	12	14	8	8	16	14	19	19	19	23	9	61	40	8	21	14
	TRINITY_DN161017_c0_g1_i2.p1	17	17	23	28	51	33	41	23	19	58	57	61	7	42	35	34	29	52
	TRINITY_DN200282_c0_g1_i1.p1	8	3	3	4	2	7	10	3	3	6	12	2	11	7	15	1	1	17
	TRINITY_DN142214_c0_g1_i1.p1	66	104	58	95	126	113	244	214	317	703	546	635	292	475	382	259	316	310
	TRINITY_DN231819_c0_g1_i4.p1	5	0	2	12	0	3	0	6	7	3	12	4	3	10	11	1	5	11
	TRINITY_DN3429488_c0_g1_i1.p1	0	0	1	0	0	0	0	0	0	1	18	4	22	0	5	0	0	5
	TRINITY_DN476497_c0_g1_i3.p2	76	59	27	4	111	574	12	11	13	913	923	348	26	162	249	34	39	593
	TRINITY_DN7807_c0_g1_i5.p1	1045	944	910	951	1103	1030	1110	1090	1289	2513	3280	2934	1386	2866	2268	1848	2179	2361
	TRINITY_DN1533486_c0_g1_i1.p1	2	2	4	4	0	3	2	2	6	3	4	11	12	4	1	1	9	9
	TRINITY_DN317004_c0_g1_i1.p1	0	1	0	0	1	102	2	0	0	4	7	29	0	0	2	0	0	0
	TRINITY_DN19721_c1_g1_i1.p1	83	61	48	17	19	57	54	50	50	43	46	74	29	48	30	54	30	34
	TRINITY_DN298139_c0_g1_i1.p2	3	2	0	1	4	8	2	3	1	5	4	7	12	24	21	4	6	4
	TRINITY_DN259088_c0_g1_i1.p1	604	757	647	621	592	804	796	740	891	1926	2087	2343	714	1402	1061	1309	1330	994
	TRINITY_DN224825_c0_g1_i6.p1	3	2	7	0	0	1	3	23	72	0	8	9	82	89	83	18	1	28
	TRINITY_DN2801980_c0_g1_i2.p1	0	0	0	0	0	0	0	0	0	0	9	0	31	1	0	12	0	34
	TRINITY_DN362271_c0_g1_i1.p1	4	2	0	2	0	4	1	0	0	81	140	65	116	31	26	26	0	51
	TRINITY_DN3018863_c0_g1_i1.p1	9	12	4	0	0	1	21	7	16	1	7	0	140	61	86	35	0	17
	TRINITY_DN317017_c0_g1_i1.p2	10	9	3	7	2	4	14	21	13	177	190	116	171	106	106	97	24	179
	TRINITY_DN60222_c0_g1_i2.p1	6	7	2	13	3	5	13	9	20	25	29	15	122	16	41	34	0	75
	TRINITY_DN341721_c0_g1_i1.p1	13	13	6	8	4	8	14	6	17	42	24	35	13	27	10	20	20	7
	TRINITY_DN578902_c0_g1_i7.p1	3	5	10	2	8	6	4	4	6	8	9	9	5	9	12	10	10	0
	TRINITY_DN409957_c0_g1_i1.p1	3	3	2	0	1	0	1	6	1	90	155	77	98	16	19	28	0	47
	TRINITY_DN1042715_c0_g1_i2.p1	0	0	0	1	0	0	0	1	2	11	26	5	32	34	19	7	0	21
	TRINITY_DN264738_c0_g1_i4.p1	2	4	1	3	0	0	5	1	6	23	48	22	294	433	307	13	0	62
	TRINITY_DN283137_c0_g1_i5.p1	0	0	0	0	0	0	0	0	0	3	12	0	31	1	5	4	0	27
	TRINITY_DN3816748_c0_g1_i1.p1	11	29	15	7	13	14	14	3	15	12	14	17	1	12	15	23	21	3
	TRINITY_DN43400_c0_g1_i1.p1	433	44	114	461	47	301	229	281	294	123	502	231	231	2273	1314	224	603	500
	TRINITY_DN1972996_c0_g1_i1.p2	2	2	1	1	0	3	1	0	1	1	4	2	0	4	3	1	1	3
	TRINITY_DN27615_c0_g1_i17.p2	1237	1104	907	566	650	897	1095	1137	1660	7706	5159	8467	2404	5450	3451	3112	3301	3061
	TRINITY_DN280587_c0_g1_i1.p2	56	19	27	10	12	26	79	17	49	71	26	80	7	76	15	55	18	96
	TRINITY_DN125087_c0_g1_i3.p1	0	7	2	21	39	824	1	3	1	1338	908	326	51	21	204	5	3	1
	TRINITY_DN4385455_c0_g1_i1.p1	2	0	3	1	6	5	6	2	0	0	14	7	16	20	11	2	10	1
	TRINITY_DN446275_c0_g1_i1.p2	11	6	4	4	5	6	4	9	12	2	3	5	72	90	45	4	0	0
	TRINITY_DN916059_c0_g1_i1.p1	0	0	0	2	0	2	0	2	1	3	0	1	10	0	0	5	1	5
	TRINITY_DN227269_c0_g1_i2.p1	1	3	1	5	0	7	7	3	2	1	4	4	14	9	6	6	6	12
	TRINITY_DN6283884_c0_g1_i1.p1	49	50	83	44	56	64	10	15	41	37	82	42	7	27	20	19	28	17
	TRINITY_DN168617_c0_g2_i1.p1	18	23	14	27	18	23	8	17	20	15	17	15	19	87	31	8	11	4
	TRINITY_DN253074_c0_g1_i2.p1	6	0	5	4	4	0	13	20	24	34	33	21	87	72	87	9	0	51
	TRINITY_DN5313831_c0_g1_i1.p1	12	10	2	11	12	24	8	6	11	21	8	19	41	57	43	6	9	7
	TRINITY_DN724275_c0_g1_i1.p1	0	0	1	0	0	1	1	1	2	10	2	7	8	4	11	6	3	3
	TRINITY_DN152486_c0_g1_i3.p1	22	30	20	12	11	31	76	50	103	34	14	21	249	139	109	31	0	145
	TRINITY_DN591965_c0_g1_i1.p1	0	0	0	0	0	1	0	0	0	2	5	1	24	2	1	13	0	48
	TRINITY_DN64582_c0_g1_i2.p1	0	0	0	0	1	0	2	0	0	7	3	4	82	75	41	0	0	0
	TRINITY_DN2254607_c0_g1_i1.p1	5	2	4	9	1	4	8	1	9	8	5	10	3	11	12	17	23	17
	TRINITY_DN23742_c0_g1_i2.p1	0	0	1	0	0	1	59	44	26	0	7	6	363	297	172	1	1	7
	TRINITY_DN2082320_c0_g1_i1.p1	21	25	28	20	27	9	28	31	21	38	24	26	42	31	37	22	42	17
	TRINITY_DN2150266_c0_g1_i1.p1	2	1	0	1	1	1	10	1	6	7	9	2	36	14	10	21	0	56
	TRINITY_DN123458_c0_g1_i1.p1	1	9	1	1	6	0	5	4	9	0	12	3	60	10	6	5	0	12
	TRINITY_DN169176_c0_g3_i1.p1	1	4	9	4	0	1	2	2	8	149	260	137	172	23	43	49	0	143
	TRINITY_DN1512826_c0_g1_i2.p1	0	0	5	1	0	0	14	4	8	5	35	18	36	5	11	11	0	29
	TRINITY_DN331824_c0_g1_i1.p1	0	0	0	0	0	2	0	0	0	0	9	0	15	1	1	6	0	54
	TRINITY_DN214075_c0_g1_i1.p1	2	0	1	4	0	6	6	0	3	4	4	2	4	14	4	0	3	2
	TRINITY_DN260560_c0_g1_i1.p1	1	1	5	0	2	4	6	0	2	5	11	6	4	13	12	10	6	8
	TRINITY_DN1386620_c0_g1_i2.p1	25	29	19	27	29	21	19	23	28	21	17	21	13	24	24	12	13	17
	TRINITY_DN130735_c0_g1_i3.p1	11	2	2	1	8	1	39	27	20	1	7	3	116	93	71	49	0	38
	TRINITY_DN1847623_c0_g1_i1.p1	0	2	1	1	0	3	0	0	1	7	41	9	1	1	0	0	2	0
	TRINITY_DN2625693_c1_g1_i1.p1	2	7	4	6	0	1	9	15	14	194	193	178	135	51	75	77	2	147
	TRINITY_DN267508_c0_g1_i1.p1	350	416	263	178	644	1939	162	524	154	3126	3132	1192	213	383	730	481	171	1483
	TRINITY_DN1832062_c0_g1_i1.p1	20	17	30	10	11	21	28	10	16	35	43	55	5	26	18	27	14	39
	TRINITY_DN26121_c0_g2_i1.p1	51	30	25	20	11	23	25	20	51	47	29	62	59	211	106	24	39	25
	TRINITY_DN348640_c0_g1_i4.p1	5	0	9	5	10	5	7	4	7	8	5	7	9	7	6	4	11	20
	TRINITY_DN44272_c0_g1_i5.p2	7	9	3	0	6	8	7	4	7	280	141	255	88	195	102	213	210	231
	TRINITY_DN115570_c0_g1_i1.p1	9	9	11	0	0	1	5	11	16	0	4	7	93	52	10	135	0	102
	TRINITY_DN896522_c0_g1_i4.p1	0	2	1	0	0	116	0	1	0	104	137	99	30	0	17	0	0	88
	TRINITY_DN1268654_c0_g1_i1.p1	0	0	0	0	0	0	0	0	0	0	0	0	6	1	0	0	0	14
	TRINITY_DN1528530_c0_g1_i2.p1	0	0	0	0	0	0	0	0	0	2	2	7	0	0	0	0	0	0
	TRINITY_DN2527206_c0_g1_i1.p1	0	5	3	3	17	0	1	6	2	4	6	0	5	6	0	5	1	5
	TRINITY_DN267131_c0_g2_i3.p2	36	58	15	12	147	473	4	2	11	495	878	179	37	80	195	9	4	211
	TRINITY_DN350695_c0_g1_i1.p1	312	294	245	128	109	342	379	296	523	810	358	874	182	409	239	144	163	160
	TRINITY_DN223982_c0_g1_i3.p1	27	27	20	8	20	15	40	39	45	451	383	541	137	318	206	115	158	150
	TRINITY_DN292013_c0_g1_i1.p1	0	0	1	0	0	2	2	2	5	4	1	14	17	1	8	6	3	0
	TRINITY_DN841900_c0_g1_i1.p1	0	0	0	0	0	1	1	0	0	1	12	4	37	1	1	23	0	85
	TRINITY_DN26761_c1_g1_i4.p1	72	83	77	59	94	116	78	71	101	414	363	427	164	352	294	106	131	116
	TRINITY_DN6474809_c0_g1_i1.p3	46	25	25	32	25	25	21	27	35	27	30	44	12	34	37	21	35	35
	TRINITY_DN126580_c0_g1_i11.p1	2	5	1	5	0	0	3	12	12	45	76	42	96	67	73	34	0	118
	TRINITY_DN145818_c0_g1_i1.p1	8	0	4	1	0	4	0	0	5	8	10	3	6	7	4	8	9	8
	TRINITY_DN294656_c0_g1_i1.p1	2	1	0	1	0	6	0	0	0	5	2	4	2	7	3	7	11	7
	TRINITY_DN209251_c4_g2_i1.p1	17	13	26	9	15	38	26	14	29	30	10	21	34	64	62	45	45	55
	TRINITY_DN34392_c1_g2_i6.p1	8	2	9	18	48	20	16	18	21	112	208	172	68	59	42	11	29	46
	TRINITY_DN875_c0_g1_i13.p1	2	0	3	18	35	8	13	6	6	33	55	39	18	83	71	25	15	35
	TRINITY_DN663056_c0_g1_i4.p1	2	12	7	0	1	1	11	8	27	1	6	7	50	24	25	77	1	41
	TRINITY_DN1016550_c0_g1_i6.p2	266	304	249	189	244	434	304	230	284	186	205	242	258	457	272	431	594	576
	TRINITY_DN151710_c0_g1_i1.p1	611	579	357	244	305	510	642	495	782	6036	3276	6583	1733	4815	2449	2133	1966	1736
	TRINITY_DN476839_c0_g1_i1.p1	3	4	4	7	8	12	2	0	12	3	10	0	52	16	8	14	0	16
	TRINITY_DN1100482_c0_g1_i1.p1	0	0	0	0	0	6	0	0	0	0	13	0	330	539	324	14	1	24
	TRINITY_DN134765_c0_g1_i2.p1	2	1	2	2	6	1	2	4	6	44	62	21	178	178	157	9	0	34
	TRINITY_DN196537_c0_g1_i1.p2	3	8	4	7	1	5	4	3	1	5	6	8	6	2	14	7	13	7
	TRINITY_DN499642_c0_g1_i1.p1	1	2	2	4	4	5	2	0	6	3	4	5	3	9	8	13	4	5
	TRINITY_DN679326_c0_g2_i1.p1	0	0	0	0	0	0	1	0	0	0	5	2	3	1	0	5	0	44
	TRINITY_DN1598889_c0_g1_i2.p1	0	0	0	0	0	0	2	0	0	0	19	0	18	1	1	5	0	19
	TRINITY_DN379747_c0_g1_i1.p1	0	0	0	0	0	0	0	4	0	0	0	0	9	28	13	0	0	0
	TRINITY_DN9118607_c0_g1_i1.p1	82	66	42	22	19	63	55	46	54	77	58	106	30	85	41	44	53	53
	TRINITY_DN123491_c0_g1_i1.p1	7	2	1	1	4	0	3	9	20	1	1	3	64	38	145	3	0	11
	TRINITY_DN34_c0_g1_i12.p1	2281	2181	2901	1668	3270	3079	1193	683	1290	382	448	520	339	910	821	1807	651	2805
	TRINITY_DN8212464_c0_g1_i1.p1	17	8	17	11	28	10	18	15	26	18	19	35	23	24	23	9	21	29
	TRINITY_DN125814_c0_g1_i3.p1	334	387	222	346	445	378	417	357	248	406	488	634	345	476	392	323	531	470
	TRINITY_DN3073424_c0_g1_i1.p4	0	0	0	0	0	0	0	3	0	0	1	0	64	4	4	0	0	0
	TRINITY_DN5546421_c0_g1_i1.p1	10	1	12	4	1	4	10	0	0	4	10	7	2	11	16	10	13	7
	TRINITY_DN35_c1_g1_i10.p1	884	888	1059	1187	1503	1140	885	1131	1008	565	1055	1201	860	1309	912	962	1215	1701
	TRINITY_DN7858_c0_g1_i6.p1	424	471	363	209	164	327	99	201	195	650	469	851	358	855	704	723	425	735
	TRINITY_DN213201_c0_g1_i5.p2	227	170	175	176	237	258	162	146	159	114	204	168	172	232	236	222	305	339
	TRINITY_DN10887_c0_g1_i3.p1	560	650	485	298	268	321	303	343	359	1235	1266	1429	381	903	791	1112	1016	1028
	TRINITY_DN2080_c0_g1_i3.p1	431	509	465	376	496	479	265	303	318	1411	1706	1487	977	1718	1697	506	645	1016
	TRINITY_DN544808_c0_g1_i1.p1	1	0	1	2	0	1	1	0	2	1	4	4	1	2	2	0	5	1
	TRINITY_DN6318967_c0_g1_i1.p1	230	306	186	235	292	228	92	37	122	110	225	179	286	450	395	249	403	550
	TRINITY_DN267939_c0_g1_i2.p2	112	104	103	57	74	91	100	87	98	28	35	58	24	41	30	51	66	58
	TRINITY_DN599340_c0_g1_i1.p1	73	62	67	62	25	56	114	41	57	58	41	96	13	68	30	56	18	78
	TRINITY_DN613033_c0_g1_i4.p1	3	8	0	0	0	0	3	2	6	0	7	0	27	47	31	14	0	7
	TRINITY_DN9669_c0_g1_i5.p1	4	1	1	0	6	2	9	1	2	9	7	8	1	5	5	6	7	6
	TRINITY_DN149496_c0_g1_i1.p1	2	2	4	0	4	3	1	0	0	10	5	10	1	16	11	12	16	13
	TRINITY_DN7238612_c0_g1_i1.p1	3	1	1	2	1	0	0	0	0	3	6	8	2	4	1	7	2	9
	TRINITY_DN9209729_c0_g1_i1.p1	0	0	2	0	5	2	6	2	0	65	126	69	185	203	204	12	0	87
	TRINITY_DN108978_c0_g1_i1.p2	28	28	32	22	23	37	44	32	36	82	71	99	27	86	70	49	79	88
	TRINITY_DN182040_c0_g1_i1.p1	4	4	6	4	2	9	8	1	0	2	7	13	3	15	8	7	14	8
	TRINITY_DN1940925_c0_g1_i11.p1	0	0	2	3	0	0	3	3	0	33	89	26	36	29	24	8	0	10
	TRINITY_DN575718_c0_g1_i1.p1	3	3	3	4	2	16	3	6	1	3	4	8	2	6	10	1	18	11
	TRINITY_DN956553_c0_g1_i1.p1	40	24	21	31	24	34	18	21	24	16	39	33	14	37	39	23	32	30
	TRINITY_DN7161578_c0_g1_i1.p1	8	3	6	2	2	5	4	5	1	4	8	13	11	18	7	6	13	8
	TRINITY_DN124282_c0_g1_i1.p1	224	122	112	126	125	123	143	121	142	146	171	190	98	191	154	147	193	111
	TRINITY_DN5669_c1_g2_i2.p1	12	3	6	7	8	14	3	3	15	8	13	9	17	24	16	7	20	33
	TRINITY_DN239915_c0_g1_i10.p1	0	0	0	0	0	0	0	0	0	1	10	3	18	1	4	9	0	54
	TRINITY_DN1677408_c0_g1_i1.p1	27	35	26	29	35	56	31	28	47	37	34	37	13	33	39	21	53	47
	TRINITY_DN600581_c0_g1_i1.p1	63	58	74	70	81	52	98	73	70	38	68	64	34	88	74	60	42	66
	TRINITY_DN8135750_c0_g1_i1.p2	0	0	4	0	0	6	1	2	1	1	13	6	4	1	9	6	8	10
	TRINITY_DN120961_c0_g1_i1.p1	1	4	5	9	6	4	12	8	8	4	7	12	4	12	17	12	18	16
	TRINITY_DN2777_c0_g1_i2.p1	364	420	352	164	145	369	76	103	107	1989	1266	1735	597	1039	788	946	867	1042
	TRINITY_DN413605_c0_g1_i4.p1	1	0	0	0	4	5	4	0	2	10	5	5	12	27	21	2	2	1
	TRINITY_DN6292019_c0_g1_i1.p1	12	4	3	21	0	5	8	0	1	1	6	2	16	9	3	7	7	8
	TRINITY_DN105600_c0_g1_i1.p1	117	114	125	290	398	76	150	447	277	30	35	38	178	134	468	188	160	31
	TRINITY_DN197498_c0_g1_i2.p2	34	11	26	13	18	38	14	3	39	32	9	24	38	36	36	60	64	56
	TRINITY_DN43046_c0_g1_i1.p2	12	5	4	8	9	21	20	56	77	18	35	17	90	50	58	33	1	44
	TRINITY_DN104031_c0_g1_i1.p1	0	3	4	1	1	0	5	10	15	14	6	13	255	429	239	11	2	62
	TRINITY_DN225172_c0_g1_i1.p1	5	2	11	12	10	0	24	17	21	4	16	6	194	31	42	29	0	29
	TRINITY_DN272384_c0_g1_i2.p1	0	0	1	0	0	0	6	47	9	0	2	0	101	25	28	0	0	0
	TRINITY_DN1917204_c0_g1_i2.p1	30	9	24	15	5	16	21	11	19	10	24	25	9	19	28	27	11	7
	TRINITY_DN198169_c1_g1_i3.p1	96	64	60	37	33	56	61	50	68	58	42	102	44	82	48	59	57	62
	TRINITY_DN426189_c0_g1_i1.p1	0	0	1	6	4	1	3	2	12	4	4	10	12	6	20	6	9	10
	TRINITY_DN78212_c0_g1_i1.p1	12	14	25	27	26	13	14	10	28	15	28	26	56	107	91	14	12	15
	TRINITY_DN9602_c1_g1_i1.p1	46	90	49	50	307	2091	23	41	35	3397	2485	1554	100	406	997	126	65	296
	TRINITY_DN37399_c0_g1_i1.p1	854	932	785	648	619	1029	800	768	925	5932	4363	6651	2615	6162	4259	2019	2240	2250
	TRINITY_DN965709_c0_g1_i1.p1	0	0	0	0	0	0	2	2	0	0	17	1	44	1	6	8	0	6
	TRINITY_DN1713084_c0_g1_i1.p1	0	0	1	0	0	2	1	0	3	5	19	8	291	358	308	4	0	22
	TRINITY_DN41862_c0_g1_i1.p1	1	0	1	0	0	0	2	4	8	26	47	31	330	358	255	23	0	97
	TRINITY_DN437665_c0_g1_i1.p1	13	2	10	12	7	9	16	15	11	12	17	24	23	29	28	36	44	27
	TRINITY_DN498458_c0_g1_i1.p1	70	40	47	23	31	51	60	38	33	26	47	47	32	34	39	27	40	56
	TRINITY_DN549100_c0_g2_i1.p1	0	0	4	1	3	7	0	1	0	1	2	0	16	4	6	4	5	1
	TRINITY_DN633810_c0_g1_i2.p1	0	2	0	0	0	3	3	0	2	3	8	2	17	10	11	3	0	23
	TRINITY_DN162811_c0_g1_i4.p1	0	0	1	6	3	19	8	74	5	0	99	0	80	219	46	19	0	2
	TRINITY_DN1809559_c0_g1_i1.p1	2	1	0	1	0	2	5	1	1	2	7	8	3	4	10	5	7	5
	TRINITY_DN220315_c0_g1_i1.p1	91	68	55	24	47	69	75	51	92	108	43	107	47	96	40	61	97	54
	TRINITY_DN290750_c0_g1_i1.p1	54	23	37	43	40	38	56	28	52	75	68	75	37	117	85	64	104	107
	TRINITY_DN487538_c0_g1_i1.p1	1	3	0	0	0	0	1	1	0	1	0	4	3	36	18	7	0	1
	TRINITY_DN7051618_c0_g1_i1.p1	0	2	0	0	0	2	0	0	0	0	6	0	0	2	0	0	0	2
	TRINITY_DN150031_c0_g1_i3.p1	9	8	5	9	12	1	12	10	27	13	20	11	129	25	24	17	0	39
	TRINITY_DN1707231_c0_g1_i1.p1	61	23	43	35	24	31	27	37	32	35	32	30	31	39	32	36	28	35
	TRINITY_DN195088_c0_g1_i1.p1	64	61	59	59	48	44	49	53	69	652	704	686	317	575	460	143	158	131
	TRINITY_DN209546_c0_g1_i1.p1	6	4	2	2	0	0	2	5	2	13	9	17	7	16	5	20	19	7
	TRINITY_DN2111177_c0_g1_i1.p1	1	1	1	1	0	3	1	12	8	48	69	31	172	196	174	10	0	33
	TRINITY_DN358536_c0_g1_i6.p1	3	0	2	6	1	0	7	1	1	5	10	6	3	10	12	2	4	3
	TRINITY_DN813_c0_g1_i6.p1	195	232	205	140	227	172	251	200	268	828	864	846	395	649	619	412	390	457
	TRINITY_DN383922_c0_g1_i1.p1	14	2	14	19	31	6	10	16	15	19	27	23	1	22	7	12	3	41
	TRINITY_DN60649_c0_g1_i2.p1	137	126	159	85	117	123	110	144	141	909	747	802	393	674	690	465	470	539
	TRINITY_DN39032_c0_g1_i2.p2	46	27	42	18	30	19	47	33	48	66	62	54	19	92	47	53	70	92
	TRINITY_DN53247_c0_g1_i1.p1	75	46	79	72	183	66	94	38	83	199	263	90	89	138	110	121	117	198
	TRINITY_DN863664_c0_g1_i1.p1	0	0	0	0	0	0	1	0	0	4	29	19	38	37	31	7	0	51
	TRINITY_DN23733_c0_g1_i2.p1	95	114	108	72	121	89	76	63	62	276	334	274	272	501	415	259	322	353
	TRINITY_DN239915_c0_g1_i5.p1	0	0	0	0	0	0	1	0	0	0	9	0	5	2	0	4	0	34
	TRINITY_DN268126_c0_g1_i1.p1	24	15	17	22	30	21	21	21	18	12	31	16	8	36	13	26	19	16
	TRINITY_DN40967_c0_g1_i1.p1	222	296	178	103	82	126	51	56	57	694	757	807	429	972	927	1052	767	959
	TRINITY_DN724827_c0_g1_i1.p1	32	10	20	28	43	25	68	27	24	38	49	51	9	57	26	21	18	57
	TRINITY_DN184426_c0_g1_i1.p1	2	21	7	0	1	5	1	0	0	32	43	27	15	26	34	30	4	3
	TRINITY_DN250858_c0_g1_i1.p1	26	22	8	7	1	18	11	3	9	17	13	28	11	17	22	16	50	29
	TRINITY_DN333772_c0_g1_i4.p3	38	464	27	152	648	277	12	105	50	143	222	32	91	775	101	674	338	475
	TRINITY_DN457993_c0_g1_i3.p1	934	857	865	950	895	1008	1023	1018	1197	2061	2410	2307	1118	2148	1874	2018	2483	2314
	TRINITY_DN172989_c0_g1_i7.p1	5297	2384	4697	6030	4227	2156	4257	18176	3824	729	851	965	2559	1926	5648	4293	4675	625
	TRINITY_DN23712_c0_g1_i1.p1	4877	3164	7065	7260	8165	1669	6870	12491	9166	1268	1488	1498	4722	2629	8109	7325	7185	1121
	TRINITY_DN26018_c0_g1_i4.p1	94	19	3	3	54	316	5	5	18	331	595	159	6	70	151	16	10	187
	TRINITY_DN3303805_c0_g1_i1.p1	1	0	0	6	3	1	10	1	0	4	6	5	11	5	7	10	9	8
	TRINITY_DN785697_c0_g1_i1.p1	19	13	21	8	10	11	7	13	23	22	14	27	16	21	12	13	26	11
	TRINITY_DN1208008_c0_g1_i1.p1	0	0	0	0	0	1	0	0	0	1	13	0	7	4	5	2	0	29
	TRINITY_DN18906_c0_g1_i1.p1	18	28	12	26	60	34	27	23	39	21	32	38	62	111	104	19	23	54
	TRINITY_DN258101_c0_g1_i1.p1	38	64	41	20	63	38	41	36	36	34	76	56	39	77	76	32	51	43
	TRINITY_DN27570_c0_g4_i1.p1	9	7	4	3	5	5	5	0	6	6	14	6	20	17	12	11	20	23
	TRINITY_DN4549892_c0_g1_i1.p1	8	0	4	3	1	2	4	0	3	1	1	2	4	8	12	4	6	17
	TRINITY_DN570275_c0_g1_i1.p1	7	3	2	10	6	2	6	13	2	41	37	58	14	80	18	18	24	26
	TRINITY_DN486520_c0_g1_i2.p1	5	1	0	3	0	3	1	0	3	1	1	3	3	9	5	11	4	7
	TRINITY_DN559660_c0_g1_i1.p1	0	0	0	0	0	1	0	0	0	4	17	3	486	670	459	14	0	58
	TRINITY_DN12043_c0_g1_i2.p3	61	71	43	44	34	51	61	26	71	231	230	236	89	258	128	220	198	213
	TRINITY_DN140601_c0_g1_i3.p2	2	2	0	0	0	1	0	0	0	4	1	0	96	16	21	33	0	34
	TRINITY_DN251918_c0_g1_i1.p1	33	22	40	13	46	29	36	37	25	70	73	80	46	84	71	55	68	89
	TRINITY_DN218827_c0_g1_i2.p1	0	2	2	0	2	3	3	5	12	75	54	29	67	57	70	15	0	46
	TRINITY_DN1061231_c0_g1_i1.p1	10	5	11	10	22	12	32	8	12	51	44	54	6	52	27	17	8	61
	TRINITY_DN5142281_c0_g1_i1.p1	15	12	16	14	20	23	33	22	31	42	45	51	4	51	10	26	8	33
	TRINITY_DN535353_c0_g1_i3.p1	7	19	10	4	2	8	1	9	4	15	17	23	12	11	19	7	25	27
	TRINITY_DN587819_c0_g1_i2.p1	47	29	31	41	24	27	51	41	43	35	29	64	43	52	42	32	47	42
	TRINITY_DN213910_c0_g1_i1.p1	1	0	1	1	1	4	0	0	0	5	8	5	7	14	8	8	11	15
	TRINITY_DN933045_c0_g1_i1.p1	520	531	524	483	482	455	536	469	545	1107	1212	1089	622	1117	974	844	1028	1055
	TRINITY_DN1011309_c0_g1_i1.p1	57	50	63	31	36	55	43	45	45	28	38	55	28	73	56	40	37	28
	TRINITY_DN214372_c0_g1_i3.p1	0	0	0	2	0	1	33	41	28	3	6	2	436	9	11	381	3	96
	TRINITY_DN290952_c0_g1_i1.p1	33	12	26	21	12	30	59	18	19	53	36	51	4	37	8	27	14	65
	TRINITY_DN462_c0_g1_i3.p1	860	747	940	555	1109	870	396	245	416	344	402	226	158	467	259	678	307	822
	TRINITY_DN182112_c0_g1_i2.p1	12	10	9	12	20	13	21	10	30	20	27	47	18	30	48	11	32	30
	TRINITY_DN142583_c0_g1_i2.p2	12	17	11	41	42	29	16	12	13	191	389	316	58	124	38	24	24	34
	TRINITY_DN845357_c0_g1_i1.p1	10	16	9	10	50	34	8	10	15	37	87	52	36	123	91	23	24	49
	TRINITY_DN13994_c1_g1_i5.p1	10	14	20	32	42	30	18	12	34	144	202	202	35	49	33	14	29	41
	TRINITY_DN211719_c0_g1_i1.p2	25	10	28	24	29	38	21	12	40	24	27	29	38	54	52	30	57	66
	TRINITY_DN4310285_c0_g1_i1.p1	10	4	4	9	17	12	12	12	3	7	12	12	4	24	15	3	7	12
	TRINITY_DN138810_c0_g1_i1.p1	448	471	441	563	530	588	685	723	813	1155	1176	1138	648	1127	955	694	813	616
	TRINITY_DN289821_c0_g1_i1.p1	13	12	6	28	18	27	23	10	16	22	13	8	66	108	76	8	21	29
	TRINITY_DN569272_c0_g1_i1.p1	0	0	2	1	0	1	0	0	5	9	14	2	227	333	256	6	0	34
	TRINITY_DN901867_c0_g1_i1.p1	0	0	0	0	0	1	0	0	0	0	12	0	31	0	0	1	0	89
	TRINITY_DN118571_c0_g1_i1.p1	6	2	0	1	0	7	2	2	8	10	18	10	1	9	1	0	0	0
	TRINITY_DN254498_c0_g1_i2.p1	35	22	30	53	31	25	74	33	18	69	51	48	11	77	36	45	28	105
	TRINITY_DN104615_c0_g1_i1.p2	12	2	4	2	1	4	1	6	2	26	9	17	12	13	24	34	25	15
	TRINITY_DN107417_c0_g1_i1.p1	0	0	1	2	0	0	3	5	10	24	69	23	53	8	21	17	1	84
	TRINITY_DN125070_c0_g3_i1.p1	1	3	0	5	5	5	5	0	0	16	10	6	6	6	10	7	17	25
	TRINITY_DN141112_c0_g1_i1.p1	7	7	11	6	21	15	12	14	29	77	112	85	24	56	48	47	67	44
	TRINITY_DN1537878_c0_g1_i1.p1	49	29	32	20	40	38	13	24	34	154	190	208	50	111	71	87	117	117
	TRINITY_DN210010_c1_g1_i1.p1	2288	2343	1810	966	896	2205	2550	1840	3231	4572	2212	4721	1068	2322	1292	2600	2588	1966
	TRINITY_DN1074665_c0_g1_i1.p1	2	1	8	9	9	2	45	21	6	27	42	11	15	39	31	42	26	17
	TRINITY_DN115579_c0_g3_i1.p1	25	8	29	16	23	16	30	22	23	51	30	53	9	30	15	11	12	39
	TRINITY_DN371717_c0_g2_i1.p1	2	51	3	0	11	14	2	1	1	3	3	0	3	234	4	24	6	0
	TRINITY_DN471944_c0_g1_i1.p1	7	12	19	9	8	19	6	7	3	10	35	6	3	9	1	5	6	9
	TRINITY_DN581303_c0_g1_i2.p1	344	346	303	324	295	572	734	580	876	1432	950	1449	358	782	520	336	386	344
	TRINITY_DN6184499_c0_g1_i1.p1	0	2	2	0	0	4	4	5	2	9	6	10	9	3	13	13	15	4
	TRINITY_DN5681_c0_g1_i1.p1	147	62	25	5	102	684	6	28	25	991	935	465	19	187	249	50	41	530
	TRINITY_DN867224_c0_g1_i1.p1	51	8	50	18	16	57	48	24	36	69	40	62	21	39	19	60	38	45
	TRINITY_DN1468898_c0_g1_i1.p1	19	25	36	15	45	33	30	29	26	29	26	38	18	35	25	34	27	10
	TRINITY_DN212084_c0_g1_i1.p2	3	2	4	0	0	1	1	2	0	2	8	4	6	16	6	7	11	3
	TRINITY_DN314938_c0_g1_i1.p1	5	0	0	30	0	10	1	0	2	5	0	3	0	0	4	11	15	23
	TRINITY_DN509243_c0_g1_i1.p1	0	0	0	1	0	0	2	0	4	2	7	0	19	1	2	5	1	7
	TRINITY_DN160391_c0_g1_i1.p1	0	0	0	0	0	2	2	1	3	19	50	27	90	44	27	4	0	23
	TRINITY_DN7163722_c0_g1_i1.p1	119	109	92	38	84	77	58	61	104	73	52	102	55	88	75	44	56	46
	TRINITY_DN28843_c1_g1_i1.p1	12	23	27	4	12	15	2	2	3	48	75	53	13	20	16	5	5	19
	TRINITY_DN399889_c0_g1_i1.p1	15	24	32	30	15	23	29	16	16	15	18	21	25	31	33	6	25	37
	TRINITY_DN109043_c0_g1_i4.p1	0	1	4	0	0	3	0	1	6	71	89	67	123	145	141	5	0	39
	TRINITY_DN150461_c0_g1_i1.p1	4	2	1	3	1	9	8	0	3	13	16	10	16	43	17	4	7	0
	TRINITY_DN15444_c0_g1_i1.p2	3	5	4	3	6	9	3	4	2	8	29	13	16	22	22	8	20	46
	TRINITY_DN462100_c1_g1_i1.p1	8	3	7	17	27	9	10	6	12	35	31	27	1	20	14	14	16	45
	TRINITY_DN547006_c0_g1_i1.p1	5	6	1	2	5	6	8	8	3	33	28	29	42	90	88	13	10	14
	TRINITY_DN6288614_c0_g1_i1.p1	25	21	39	11	16	28	31	14	30	32	24	39	21	42	30	28	28	17
	TRINITY_DN63708_c0_g1_i2.p1	0	0	0	0	0	0	0	2	0	6	30	6	335	473	317	12	0	56
	TRINITY_DN124505_c2_g1_i1.p1	4	1	4	6	0	2	0	0	0	5	9	5	8	3	2	1	0	7
	TRINITY_DN1406826_c1_g1_i1.p1	0	14	21	29	0	0	0	0	0	15	26	14	18	35	28	0	16	0
	TRINITY_DN166741_c0_g1_i1.p1	0	2	4	2	5	2	10	8	3	133	196	91	146	143	159	30	1	84
	TRINITY_DN200156_c0_g1_i2.p1	9	13	26	19	5	4	21	9	25	9	7	11	264	125	102	13	0	82
	TRINITY_DN260328_c0_g2_i4.p1	1	4	8	2	3	8	8	4	12	12	3	11	16	10	10	3	17	3
	TRINITY_DN223157_c0_g1_i5.p1	60	318	98	253	528	167	66	115	97	119	126	47	94	401	140	299	143	223
	TRINITY_DN294620_c0_g1_i1.p1	19	0	0	0	1	0	3	3	0	4	13	1	2	12	4	45	9	1
	TRINITY_DN345463_c0_g1_i2.p3	878	955	798	706	621	1166	1226	1135	1428	2058	1489	2291	454	1130	713	465	534	460
	TRINITY_DN557244_c0_g1_i1.p1	0	0	1	0	1	0	0	0	2	4	17	4	19	15	17	3	0	1
	TRINITY_DN166244_c0_g1_i2.p1	20	14	25	15	18	26	27	30	21	64	48	58	20	77	37	38	50	43
	TRINITY_DN205720_c0_g1_i1.p1	11	11	17	14	17	15	30	21	16	58	45	71	5	43	13	18	3	31
	TRINITY_DN410748_c0_g2_i1.p1	39	67	48	51	60	39	52	57	56	42	54	57	22	70	41	23	29	19
	TRINITY_DN434672_c0_g1_i1.p1	2	2	1	2	2	0	0	0	2	0	4	0	34	2	11	11	0	23
	TRINITY_DN45667_c0_g1_i1.p1	48	32	4	96	37	2032	4	68	5	342	628	367	4	41	83	6	0	288
	TRINITY_DN2683190_c0_g1_i2.p1	5	9	1	6	1	0	6	0	0	4	2	12	5	15	12	3	5	4
	TRINITY_DN310442_c0_g1_i1.p2	4723	4931	3789	2093	1679	4565	5044	4737	6975	7499	3621	8442	1708	3569	2054	2940	2905	2739
	TRINITY_DN876017_c0_g1_i1.p1	6	3	0	4	1	3	1	0	1	4	9	2	5	8	7	4	4	6
	TRINITY_DN196481_c0_g1_i3.p1	9	7	3	0	0	0	21	109	87	4	14	10	189	160	219	28	0	15
	TRINITY_DN334634_c0_g1_i3.p1	6	0	0	17	0	13	0	7	2	4	2	0	1	2	5	8	10	10
	TRINITY_DN71927_c0_g1_i1.p1	1	3	3	3	1	1	7	7	4	146	92	65	202	116	73	15	0	143
	TRINITY_DN457334_c0_g3_i1.p3	7	8	12	18	8	12	9	13	11	11	21	14	37	65	37	7	9	43
	TRINITY_DN4779_c0_g1_i2.p1	3	0	5	1	0	15	6	5	4	3	74	4	259	137	30	1	0	29
	TRINITY_DN5300481_c0_g1_i1.p1	41	20	12	27	10	30	41	13	21	34	35	36	6	29	12	27	9	14
	TRINITY_DN198428_c0_g1_i2.p1	0	0	1	0	3	0	0	6	2	184	308	205	49	16	66	13	0	31
	TRINITY_DN22920_c0_g1_i4.p1	25	33	31	17	20	19	31	16	36	57	48	74	38	56	43	25	24	41
	TRINITY_DN250523_c0_g1_i3.p1	0	87	0	0	0	0	14	0	0	444	89	279	14	2	4	69	0	3
	TRINITY_DN5190_c2_g3_i1.p1	10	5	1	0	9	4	1	4	1	111	137	202	79	143	148	6	8	7
	TRINITY_DN270676_c0_g1_i1.p1	18	26	26	20	4	11	16	14	16	27	26	28	11	31	27	16	18	21
	TRINITY_DN7839_c0_g1_i1.p1	555	287	845	1196	1070	306	787	1377	735	22	10	9	262	41	180	555	510	48
	TRINITY_DN313931_c0_g1_i1.p1	0	0	0	0	0	1	1	7	0	15	19	9	115	70	52	14	0	59
	TRINITY_DN3492178_c0_g1_i4.p1	0	0	0	6	0	0	8	11	4	15	19	4	90	14	16	32	0	269
	TRINITY_DN363981_c0_g1_i1.p1	7	3	1	0	2	3	11	0	1	5	3	0	15	0	10	5	4	17
	TRINITY_DN105244_c0_g1_i2.p1	227	291	297	250	277	276	297	214	222	1056	922	957	522	892	880	369	460	481
	TRINITY_DN1090646_c0_g1_i1.p1	0	0	0	0	0	0	0	0	0	0	9	0	24	2	3	7	0	41
	TRINITY_DN294195_c0_g1_i1.p1	29	33	25	23	30	24	46	24	26	33	18	35	20	45	14	31	41	37
	TRINITY_DN430513_c0_g1_i1.p1	0	0	0	0	0	0	0	0	0	0	11	0	30	2	1	12	0	48
	TRINITY_DN4754_c3_g1_i5.p1	8	10	7	18	9	12	11	11	12	23	13	16	41	56	35	13	7	15
	TRINITY_DN657946_c0_g1_i1.p2	0	4	0	0	0	0	0	0	0	2	6	0	5	0	0	0	0	0
	TRINITY_DN11239_c0_g2_i3.p2	21	21	23	15	3	31	10	10	27	17	16	32	24	22	25	23	57	34
	TRINITY_DN1319119_c0_g1_i1.p1	8362	7304	7660	6338	8738	7378	7460	7403	9220	12388	15358	12426	6589	11216	9586	11540	12989	14434
	TRINITY_DN441151_c0_g1_i1.p1	50	60	57	17	15	49	40	41	37	64	24	82	29	78	30	30	36	40
	TRINITY_DN465_c0_g1_i1.p2	236	155	175	255	782	238	428	369	328	38	242	84	125	634	427	546	499	924
	TRINITY_DN542625_c0_g2_i1.p1	2	1	1	0	3	0	7	3	3	83	140	44	148	61	107	21	0	81
	TRINITY_DN100450_c0_g1_i1.p1	367	426	471	351	342	263	175	125	167	1320	1891	2801	485	854	756	90	142	172
	TRINITY_DN403520_c1_g1_i1.p3	13	6	9	11	13	15	14	4	15	10	10	25	14	15	43	9	20	26
	TRINITY_DN505046_c0_g1_i1.p1	0	0	0	0	0	3	0	0	4	0	19	2	156	262	177	8	0	54
	TRINITY_DN132320_c0_g1_i4.p2	7	0	0	0	3	4	1	0	0	1	0	2	11	4	0	0	0	14
	TRINITY_DN195719_c0_g1_i1.p1	3	1	0	0	0	0	0	0	0	43	50	39	32	15	5	2	0	44
	TRINITY_DN6928953_c0_g1_i1.p1	36	37	23	17	32	27	22	18	14	17	40	27	15	42	31	35	33	15
	TRINITY_DN230241_c0_g1_i3.p1	1	1	6	0	0	0	2	0	2	9	22	1	0	5	17	0	0	0
	TRINITY_DN613028_c0_g1_i1.p1	2	0	0	0	0	0	1	0	0	4	5	3	8	10	2	0	8	7
	TRINITY_DN639388_c1_g1_i1.p1	11	9	16	3	6	19	8	6	14	22	9	27	10	15	12	12	13	3
	TRINITY_DN8385794_c0_g1_i1.p1	2	0	1	0	0	3	0	2	0	7	7	6	1	5	2	7	7	7
	TRINITY_DN106509_c0_g1_i1.p1	0	0	3	0	0	1	1	0	0	1	13	1	189	210	199	9	0	38
	TRINITY_DN14650_c0_g2_i1.p1	284	339	344	331	518	323	109	117	147	386	674	360	302	522	535	513	245	662
	TRINITY_DN203000_c0_g1_i2.p1	1	0	23	33	0	1	0	31	0	0	0	0	23	5	0	6	0	0
	TRINITY_DN217126_c0_g1_i4.p1	1	6	5	0	2	4	3	0	1	2	10	2	2	8	3	2	3	5
	TRINITY_DN571748_c0_g1_i6.p1	0	1	34	27	0	0	1	0	0	15	29	15	16	31	38	0	17	0
	TRINITY_DN118049_c0_g1_i6.p1	0	0	2	0	1	0	7	1	2	67	118	77	113	20	41	14	0	39
	TRINITY_DN119170_c0_g1_i1.p1	0	0	0	0	0	0	0	1	0	0	5	1	50	16	25	0	0	0
	TRINITY_DN157886_c0_g1_i1.p1	46	39	35	29	21	40	29	10	18	850	741	712	483	672	632	203	238	406
	TRINITY_DN17061_c0_g1_i3.p2	7	13	5	8	33	24	6	11	24	35	33	34	28	64	64	11	16	31
	TRINITY_DN257364_c0_g1_i1.p1	46	41	48	24	64	51	36	47	40	10	18	27	19	35	12	14	16	10
	TRINITY_DN181195_c0_g1_i2.p1	2	0	2	0	0	2	0	6	2	7	26	17	177	147	102	15	2	146
	TRINITY_DN282104_c0_g2_i2.p1	50	498	14	75	282	111	12	85	31	65	238	5	40	367	40	601	123	134
	TRINITY_DN379813_c0_g1_i2.p1	8	7	4	18	2	14	5	0	6	9	2	6	2	4	19	5	8	9
	TRINITY_DN393001_c0_g2_i1.p1	20	10	18	24	9	25	44	13	31	40	35	47	5	40	18	20	13	31
	TRINITY_DN9148818_c0_g1_i1.p1	27	25	29	14	21	31	21	15	14	48	28	44	17	49	42	36	27	16
	TRINITY_DN214989_c0_g1_i1.p1	3	3	3	0	5	5	2	1	0	4	3	2	13	18	8	4	10	13
	TRINITY_DN309464_c0_g1_i1.p1	0	6	3	3	1	9	7	2	10	32	64	30	112	34	48	21	1	57
	TRINITY_DN9209720_c0_g1_i1.p1	0	1	1	1	4	3	3	0	1	16	27	15	88	18	26	53	1	92
	TRINITY_DN107785_c0_g1_i2.p1	1	0	1	1	1	0	2	6	2	27	35	45	44	41	35	1	0	1
	TRINITY_DN1580492_c0_g1_i1.p1	0	0	1	0	0	0	0	0	0	5	118	0	0	0	0	0	0	0
	TRINITY_DN26018_c0_g1_i12.p1	8	16	8	2	46	305	7	5	11	355	460	161	5	60	115	15	8	353
	TRINITY_DN574747_c0_g1_i7.p1	2	0	2	0	8	2	6	1	2	27	19	8	148	171	128	3	3	29
	TRINITY_DN709742_c0_g1_i1.p1	40	26	38	20	20	43	26	8	14	33	40	37	30	42	62	30	40	39
	TRINITY_DN1153471_c0_g1_i1.p1	62	53	49	42	74	44	67	48	60	382	395	395	246	362	307	81	125	121
	TRINITY_DN116430_c4_g1_i1.p1	33	46	27	13	24	40	14	23	35	43	40	51	25	72	67	29	33	50
	TRINITY_DN205419_c0_g1_i1.p1	34	12	22	15	17	34	38	19	30	56	21	55	3	19	4	14	10	30
	TRINITY_DN235890_c0_g1_i3.p1	1	0	1	2	0	2	0	0	1	4	3	0	21	40	7	16	0	10
	TRINITY_DN746719_c0_g1_i1.p1	0	0	0	0	0	2	0	0	0	3	12	14	117	166	131	12	1	18
	TRINITY_DN12055_c0_g1_i6.p1	17	21	13	15	36	18	5	9	23	17	28	27	23	61	49	45	48	65
	TRINITY_DN159678_c0_g1_i1.p1	0	1	3	0	0	0	4	1	9	12	45	7	80	56	50	18	0	71
	TRINITY_DN175365_c0_g1_i1.p1	4	0	0	2	5	3	3	6	8	29	65	36	149	158	110	19	0	69
	TRINITY_DN26754_c0_g3_i1.p1	9	6	3	21	6	23	4	8	7	14	25	35	37	16	50	19	44	38
	TRINITY_DN511621_c0_g1_i1.p1	30	18	49	33	31	23	28	30	22	36	54	43	25	76	51	21	34	30
	TRINITY_DN706184_c0_g5_i1.p1	10	0	2	4	7	7	18	15	1	121	186	201	95	132	136	5	12	8
	TRINITY_DN118021_c0_g2_i1.p1	3	1	0	0	3	2	1	0	0	0	4	1	5	5	3	5	3	4
	TRINITY_DN208124_c4_g1_i3.p1	17	38	9	21	22	26	15	11	18	44	29	39	55	109	69	23	30	16
	TRINITY_DN264214_c0_g1_i1.p1	2	0	1	6	4	1	0	3	3	4	3	1	3	5	22	2	2	4
	TRINITY_DN238190_c0_g1_i1.p1	0	0	0	1	0	1	0	0	0	0	19	2	45	21	2	3	1	48
	TRINITY_DN468000_c0_g1_i2.p1	227	204	154	135	199	156	147	119	182	380	432	394	216	429	272	436	480	691
	TRINITY_DN134673_c0_g1_i2.p1	3	2	2	4	0	7	3	2	7	11	1	7	9	11	15	8	9	12
	TRINITY_DN2602701_c0_g1_i1.p1	5441	3472	6576	6522	6104	1655	5740	10155	7255	706	906	914	3600	1537	4496	4241	4253	1029
	TRINITY_DN2788_c0_g1_i1.p1	250	318	221	116	109	208	110	77	155	1543	1111	1338	432	812	580	677	744	752
	TRINITY_DN372454_c0_g1_i11.p1	729	353	279	375	511	347	328	404	381	268	250	389	178	318	248	301	430	169
	TRINITY_DN1182350_c1_g1_i1.p1	9	3	0	5	12	8	8	1	3	4	6	10	27	24	15	1	11	1
	TRINITY_DN151044_c0_g1_i2.p1	140	136	68	44	46	109	95	78	114	155	130	252	103	215	193	191	267	231
	TRINITY_DN1739336_c0_g1_i2.p1	0	0	1	2	0	0	14	3	1	1	4	0	62	23	14	11	0	1
	TRINITY_DN244815_c0_g1_i1.p1	371	355	238	169	212	282	730	637	838	309	275	322	203	391	257	218	219	280
	TRINITY_DN1577143_c0_g1_i1.p1	63	57	47	18	22	47	45	48	39	46	43	64	29	45	37	32	46	39
	TRINITY_DN1695041_c0_g1_i1.p1	19	6	6	3	9	8	2	0	3	1	10	5	4	11	2	11	9	14
	TRINITY_DN273767_c0_g1_i9.p1	611	613	595	507	420	561	683	736	831	1663	1582	1816	698	1287	1030	2147	2354	1454
	TRINITY_DN569165_c0_g1_i1.p1	0	0	6	1	0	2	2	4	7	33	95	42	191	164	153	19	0	77
	TRINITY_DN928927_c0_g1_i1.p1	0	4	2	1	4	2	1	0	3	8	3	4	14	3	11	4	11	17
	TRINITY_DN225914_c0_g1_i2.p1	0	0	4	0	1	0	6	1	2	0	6	5	46	101	142	27	0	3
	TRINITY_DN6213622_c0_g1_i1.p1	12	4	3	5	1	1	0	0	1	1	0	0	5	0	2	0	1	0
	TRINITY_DN17004_c0_g1_i3.p1	265	377	290	230	314	321	340	307	385	1134	1053	1243	402	1061	833	639	635	580
	TRINITY_DN143733_c0_g1_i2.p1	0	0	0	2	0	2	0	0	3	7	27	14	135	222	140	8	0	29
	TRINITY_DN2157645_c0_g1_i1.p1	3	0	4	3	5	5	1	1	0	0	6	6	10	3	4	3	8	8
	TRINITY_DN315176_c0_g1_i6.p1	67	45	7	17	68	376	4	11	4	1187	2642	742	32	124	568	22	3	643
	TRINITY_DN140908_c0_g1_i1.p2	37	16	38	13	30	16	19	22	28	29	38	64	26	54	49	51	48	64
	TRINITY_DN154817_c0_g1_i2.p1	1	0	0	2	0	1	5	1	4	109	81	71	16	3	19	10	0	24
	TRINITY_DN349883_c0_g1_i2.p1	284	254	337	279	447	297	86	126	146	295	552	355	213	407	356	331	223	438
	TRINITY_DN743428_c0_g1_i1.p1	35	49	38	26	35	38	33	28	32	28	44	35	13	48	37	39	30	33
	TRINITY_DN922618_c0_g1_i1.p1	9	2	8	8	0	9	1	2	6	1	0	0	3	1	3	4	5	7
	TRINITY_DN11631_c0_g1_i1.p1	15	5	3	7	25	14	14	12	7	21	21	31	40	65	59	5	13	9
	TRINITY_DN147117_c0_g1_i1.p1	131	158	135	127	111	201	134	131	170	559	554	540	253	478	422	255	299	296
	TRINITY_DN1479699_c0_g1_i1.p1	13	21	24	26	11	23	21	20	26	45	29	46	33	44	36	34	33	28
	TRINITY_DN249882_c0_g2_i3.p1	79	78	90	67	71	84	128	105	156	1346	1151	1179	551	1370	892	657	678	767
	TRINITY_DN4070313_c0_g1_i1.p1	44	22	51	39	23	42	86	20	60	94	56	98	20	67	25	38	34	89
	TRINITY_DN87219_c0_g1_i1.p1	33	67	53	17	47	57	9	10	32	10	14	5	9	14	20	11	1	2
	TRINITY_DN91_c0_g4_i1.p1	21836	20328	18402	13480	15253	18094	17909	16051	22781	23164	18981	24235	8152	17458	13612	20520	22645	27670
	TRINITY_DN63700_c1_g1_i1.p1	346	321	373	381	581	452	135	202	194	430	728	484	309	657	558	555	357	602
	TRINITY_DN113091_c0_g1_i1.p3	1	2	1	6	0	6	0	3	6	2	4	4	12	8	3	8	19	15
	TRINITY_DN351428_c0_g1_i1.p1	1	0	1	2	0	0	7	12	11	6	35	13	43	10	7	13	0	83
	TRINITY_DN205770_c0_g1_i1.p1	0	0	0	0	0	0	0	0	0	0	12	1	8	2	0	4	0	55
	TRINITY_DN465884_c0_g1_i1.p2	3	3	1	2	0	1	1	0	0	3	3	4	2	2	7	0	2	3
	TRINITY_DN164511_c0_g1_i2.p1	4	0	2	9	0	6	3	3	3	15	7	19	12	17	17	13	18	10
	TRINITY_DN4571_c0_g2_i10.p1	37	25	21	46	27	26	59	30	29	78	49	58	28	100	36	30	46	56
	TRINITY_DN108708_c0_g1_i1.p1	0	3	0	0	1	2	3	0	5	6	28	8	346	384	313	28	2	75
	TRINITY_DN482368_c0_g1_i2.p1	207	257	218	210	232	319	332	319	332	790	620	792	301	677	465	292	337	260
	TRINITY_DN1032080_c0_g1_i1.p1	27	40	22	13	16	26	25	32	24	17	23	37	26	24	21	17	39	20
	TRINITY_DN1346310_c0_g1_i1.p1	5	18	23	3	6	20	2	7	2	25	31	15	5	5	6	15	7	16
	TRINITY_DN2240727_c0_g1_i1.p1	3	21	8	2	108	341	1	7	3	470	411	190	19	38	179	17	3	0
	TRINITY_DN386624_c0_g1_i1.p1	30	55	41	21	34	37	46	25	44	51	20	61	49	63	38	45	34	42
	TRINITY_DN50884_c0_g2_i1.p1	322	362	326	115	142	160	249	154	209	1402	1015	1380	329	808	501	1110	1133	935
	TRINITY_DN9549384_c0_g1_i1.p1	7	0	1	1	2	3	4	9	0	0	1	6	7	11	0	5	2	0
	TRINITY_DN8182907_c0_g1_i1.p1	5	5	2	3	3	5	4	3	10	14	15	19	19	27	31	3	14	27
	TRINITY_DN100821_c0_g1_i1.p1	7	0	1	2	0	2	7	7	6	101	171	53	246	224	185	22	2	90
	TRINITY_DN107204_c0_g1_i10.p1	51	209	42	122	244	85	25	50	34	49	33	30	50	361	25	123	83	93
	TRINITY_DN1096010_c0_g1_i1.p1	1	11	1	13	4	3	3	5	4	0	2	0	15	6	4	4	9	1
	TRINITY_DN1663705_c0_g1_i1.p1	0	10	16	15	0	1	0	0	0	14	11	4	10	20	6	0	16	0
	TRINITY_DN109026_c0_g1_i1.p1	1	0	11	2	0	2	3	0	0	7	3	5	2	2	10	3	10	3
	TRINITY_DN551502_c0_g1_i1.p1	156	205	151	99	120	169	248	226	315	1236	931	1220	400	884	545	569	493	336
	TRINITY_DN9073122_c0_g1_i1.p1	41	42	55	45	70	55	26	33	32	15	24	8	9	12	9	14	15	37
	TRINITY_DN173651_c0_g2_i4.p1	27	6	13	44	31	16	14	18	15	59	41	52	30	88	18	37	30	26
	TRINITY_DN2088882_c0_g1_i1.p2	35	15	19	30	26	15	58	20	23	55	39	52	8	46	14	29	17	62
	TRINITY_DN218358_c0_g1_i1.p1	127	69	52	32	63	76	97	57	63	54	44	69	45	78	43	60	78	61
	TRINITY_DN103738_c0_g1_i6.p2	0	7	7	3	2	5	4	1	3	27	56	39	3	1	6	2	1	12
	TRINITY_DN1193587_c1_g1_i1.p1	18	26	17	9	18	18	18	18	14	11	13	27	6	22	37	9	21	6
	TRINITY_DN2057648_c0_g1_i2.p1	4	1	0	2	0	5	4	2	1	2	7	7	6	3	15	4	5	7
	TRINITY_DN158074_c0_g1_i1.p1	11	0	2	2	0	4	28	63	23	0	3	6	45	31	33	33	0	15
	TRINITY_DN1969673_c1_g1_i1.p1	20	21	19	5	14	8	15	25	23	27	28	35	14	24	22	11	16	21
	TRINITY_DN3861_c0_g1_i2.p1	1099	499	1054	1036	1179	284	947	3347	1032	37	52	90	454	203	709	725	999	84
	TRINITY_DN4627489_c0_g1_i1.p1	2	0	0	3	0	0	0	0	1	0	13	0	16	0	2	5	0	9
	TRINITY_DN5320689_c0_g1_i1.p1	5	3	12	14	4	2	9	1	3	0	7	3	6	15	11	3	5	6
	TRINITY_DN4083021_c0_g1_i1.p1	6	2	0	6	0	0	2	4	4	45	97	40	142	12	12	18	2	72
	TRINITY_DN135221_c0_g1_i1.p1	0	0	2	0	0	1	0	0	4	0	8	1	103	131	86	16	0	27
	TRINITY_DN53247_c0_g1_i5.p1	85	60	67	69	129	80	74	33	61	188	258	99	103	126	162	107	87	205
	TRINITY_DN9080207_c0_g1_i1.p1	4	0	5	4	0	3	3	1	0	10	8	19	4	13	4	10	15	13
	TRINITY_DN9632834_c0_g1_i1.p1	3	2	8	3	42	6	1	13	5	36	21	30	7	48	43	13	8	13
	TRINITY_DN132715_c0_g1_i11.p1	14	44	22	16	16	25	17	14	23	36	32	51	20	37	50	34	18	60
	TRINITY_DN134947_c0_g2_i1.p1	5	7	6	18	2	10	21	4	5	5	2	5	4	7	15	6	17	6
	TRINITY_DN508406_c0_g1_i7.p2	0	0	8	13	8	217	3	0	0	8	6	1	0	4	24	1	0	0
	TRINITY_DN1336598_c0_g1_i3.p1	0	0	0	2	0	4	0	0	0	1	0	0	14	35	8	2	0	0
	TRINITY_DN214471_c0_g1_i8.p2	4	2	6	1	7	3	4	0	0	8	4	6	1	12	4	5	6	6
	TRINITY_DN251760_c0_g1_i3.p1	15	37	26	9	14	14	18	7	16	7	44	16	11	5	7	15	13	7
	TRINITY_DN5402_c0_g1_i1.p1	10	4	126	11	0	1	3	19	4	0	15	0	2	959	2041	217	73	0
	TRINITY_DN126086_c0_g1_i1.p1	6	0	4	3	5	0	5	4	17	47	58	28	140	110	109	11	4	55
	TRINITY_DN139899_c0_g1_i3.p1	16	6	3	21	21	18	17	4	12	26	29	44	69	132	75	14	14	45
	TRINITY_DN1535373_c0_g1_i1.p1	31	19	30	20	21	20	11	17	19	25	18	26	23	20	22	21	22	21
	TRINITY_DN16256_c0_g3_i1.p1	15	5	2	9	4	9	12	1	11	9	3	18	8	5	9	14	17	23
	TRINITY_DN484722_c0_g1_i5.p1	3	1	0	0	0	0	3	3	1	4	6	1	8	13	6	3	2	0
	TRINITY_DN154497_c0_g1_i1.p1	11	5	0	4	0	5	0	4	9	13	5	3	6	9	6	6	16	13
	TRINITY_DN49989_c0_g1_i4.p1	12	6	14	8	12	12	8	9	9	15	18	21	22	48	45	18	36	39
	TRINITY_DN715154_c0_g1_i1.p1	0	0	3	0	4	2	1	3	12	150	350	205	120	37	86	27	0	79
	TRINITY_DN203183_c0_g1_i11.p1	106	130	135	85	141	105	20	13	17	136	256	171	123	209	170	209	144	268
	TRINITY_DN325106_c0_g1_i1.p1	105	107	133	124	199	135	11	30	42	229	421	216	133	320	219	188	176	249
	TRINITY_DN337861_c0_g1_i10.p1	101	79	106	119	155	111	35	54	45	79	160	72	83	143	123	96	81	127
	TRINITY_DN539030_c0_g1_i4.p1	267	324	218	147	172	276	309	274	333	1302	1119	1445	476	1073	724	515	596	505
	TRINITY_DN8227567_c0_g1_i1.p1	54	32	40	27	31	48	35	41	49	26	35	50	27	66	39	11	40	25
	TRINITY_DN117964_c0_g1_i2.p1	2	5	4	2	0	2	3	0	5	8	8	8	2	6	15	7	20	15
	TRINITY_DN164628_c0_g1_i2.p1	0	0	0	0	0	0	0	0	1	0	0	0	10	6	5	0	0	31
	TRINITY_DN2040_c0_g1_i2.p1	16	6	1	8	1	0	9	4	6	44	17	36	7	30	20	9	9	31
	TRINITY_DN5267035_c0_g1_i1.p1	2	2	3	0	5	1	6	2	1	155	267	114	161	67	68	18	0	128
	TRINITY_DN1016550_c0_g1_i5.p2	323	307	352	242	426	420	342	365	334	277	627	602	586	945	586	536	609	790
	TRINITY_DN1111295_c0_g1_i1.p1	3	1	0	2	1	1	6	0	0	1	9	4	5	6	6	7	9	6
	TRINITY_DN238251_c0_g1_i1.p1	0	0	0	0	0	0	5	1	4	6	43	0	38	2	10	22	0	77
	TRINITY_DN340879_c0_g4_i1.p1	10	5	16	11	15	1	7	12	8	34	29	39	10	28	12	12	15	9
	TRINITY_DN381985_c0_g1_i1.p1	31	19	21	17	10	29	20	23	21	36	16	34	12	32	15	22	25	31
	TRINITY_DN678445_c0_g1_i7.p1	50	76	32	45	48	66	51	59	71	1575	1521	1748	877	1881	1348	417	627	565
	TRINITY_DN162272_c0_g1_i3.p1	0	0	1	5	0	2	3	4	5	85	119	70	17	16	47	3	1	38
	TRINITY_DN186998_c0_g1_i2.p3	4	8	0	14	5	14	1	5	4	15	16	12	25	30	41	4	9	5
	TRINITY_DN192717_c0_g1_i1.p2	1	3	0	4	1	3	7	0	4	25	56	31	2	7	5	0	3	3
	TRINITY_DN232965_c0_g1_i2.p1	0	0	0	1	0	0	0	0	2	38	66	42	57	20	9	9	0	35
	TRINITY_DN338629_c0_g1_i1.p1	6	9	8	10	21	13	17	10	4	18	41	23	73	116	91	13	15	13
	TRINITY_DN281986_c0_g2_i1.p1	0	11	0	0	0	0	7	0	0	74	68	41	2	0	1	5	0	0
	TRINITY_DN450060_c0_g1_i1.p2	22	13	21	21	36	26	29	26	30	44	23	56	7	35	9	16	14	29
	TRINITY_DN253221_c0_g1_i1.p1	0	0	1	0	0	2	0	0	0	105	235	92	77	24	47	16	0	41
	TRINITY_DN1833019_c0_g1_i1.p1	5	3	10	4	10	5	11	7	3	5	0	3	1	3	0	3	7	20
	TRINITY_DN189061_c0_g1_i2.p1	3	3	1	0	2	4	0	4	4	111	148	96	62	43	51	6	0	50
	TRINITY_DN473589_c0_g1_i1.p1	5	22	0	20	55	8	1	7	16	45	25	49	15	40	43	7	20	5
	TRINITY_DN632224_c0_g1_i1.p1	1	5	0	3	0	0	4	0	14	10	8	5	9	3	32	0	0	0
	TRINITY_DN1115396_c0_g1_i1.p1	1	0	0	1	0	2	0	0	2	0	1	3	2	0	9	1	4	0
	TRINITY_DN156740_c0_g1_i1.p1	3	4	4	2	12	8	5	5	22	0	4	3	93	32	24	1	0	15
	TRINITY_DN2730750_c0_g1_i1.p1	21	38	31	14	24	20	23	26	23	36	18	28	20	51	26	14	29	22
	TRINITY_DN1322624_c0_g1_i2.p1	0	0	0	0	0	0	1	0	0	1	2	2	68	10	7	0	0	0
	TRINITY_DN182398_c0_g1_i1.p1	2	3	5	0	0	0	2	7	4	130	206	162	101	32	67	15	0	68
	TRINITY_DN56243_c0_g1_i2.p1	2406	60	1033	2	4	4	2	4	9	0	1	0	3	1867	1	86	149	3
	TRINITY_DN102602_c0_g1_i2.p1	394	492	485	340	459	538	511	555	564	1663	1852	1803	761	1443	1174	823	920	702
	TRINITY_DN1047411_c0_g1_i1.p1	1	0	2	2	0	0	2	6	7	89	223	99	14	19	41	32	0	61
	TRINITY_DN1271833_c0_g1_i3.p1	7	0	4	5	1	8	7	1	2	0	8	5	4	6	18	4	6	3
	TRINITY_DN182403_c0_g1_i2.p1	0	0	0	0	0	0	0	0	0	0	10	3	11	6	0	11	0	59
	TRINITY_DN119796_c0_g1_i1.p1	487	513	547	575	542	682	929	755	907	1883	1713	2026	569	1294	981	321	386	335
	TRINITY_DN354002_c0_g2_i3.p1	7	0	1	4	0	3	1	3	9	2	3	5	8	6	10	4	3	16
	TRINITY_DN4062569_c0_g1_i1.p1	30	29	31	11	25	23	20	21	29	27	23	37	23	22	22	23	12	9
	TRINITY_DN602846_c0_g2_i5.p2	0	0	0	0	0	1	0	0	0	3	9	2	36	1	3	2	0	36
	TRINITY_DN240990_c0_g1_i1.p1	5	1	4	3	3	15	1	2	0	9	9	6	4	17	8	5	14	24
	TRINITY_DN258933_c0_g1_i1.p1	0	2	4	0	0	2	0	2	0	195	311	169	104	44	74	34	2	89
	TRINITY_DN289166_c0_g1_i1.p1	2	0	2	1	5	0	1	0	1	4	3	8	0	2	2	5	4	3
	TRINITY_DN957260_c0_g1_i1.p1	1	3	0	3	0	2	6	0	5	12	22	2	128	130	105	9	0	34
	TRINITY_DN1448881_c0_g1_i2.p1	24	6	14	11	10	15	26	15	12	13	12	5	8	16	14	8	12	30
	TRINITY_DN160679_c0_g1_i1.p1	0	2	4	12	5	1	3	15	5	42	57	31	151	13	27	17	1	25
	TRINITY_DN187621_c0_g1_i5.p1	18	13	9	12	11	15	6	8	11	43	31	41	49	84	54	8	26	23
	TRINITY_DN310391_c0_g1_i1.p1	4	0	2	4	0	5	1	2	4	1	2	2	5	2	1	0	2	6
	TRINITY_DN1557246_c0_g1_i1.p1	20	23	24	14	6	23	12	22	17	18	25	14	1	29	11	11	15	12
	TRINITY_DN169376_c1_g1_i1.p1	3	1	6	2	0	7	0	5	3	0	7	2	6	4	5	2	11	4
	TRINITY_DN270305_c0_g1_i2.p1	0	1	0	0	0	1	6	1	6	44	37	24	85	58	63	5	0	94
	TRINITY_DN8215_c1_g1_i3.p2	16	12	6	14	16	23	13	5	12	27	25	32	66	147	70	19	24	15
	TRINITY_DN233590_c0_g1_i1.p1	12	23	26	18	1	9	24	24	31	18	22	18	342	215	96	12	0	84
	TRINITY_DN3236461_c0_g1_i1.p1	12	8	7	5	0	9	3	3	1	2	6	2	8	3	7	11	16	16
	TRINITY_DN3309142_c0_g1_i1.p1	0	1	2	0	1	2	3	8	4	52	60	23	145	164	148	14	0	34
	TRINITY_DN356609_c0_g1_i1.p1	30	21	14	22	9	34	23	11	21	59	57	53	27	58	43	42	55	63
	TRINITY_DN418332_c0_g1_i10.p1	277	309	294	213	368	343	61	88	100	307	480	299	305	422	402	482	291	536
	TRINITY_DN209936_c0_g1_i1.p1	7	5	1	0	16	18	4	6	4	20	24	37	45	58	65	9	15	8
	TRINITY_DN2533724_c0_g1_i1.p1	4	1	1	1	8	3	0	0	0	6	4	7	10	2	7	0	3	17
	TRINITY_DN264204_c0_g1_i1.p1	4	0	2	0	0	3	2	2	13	63	108	40	365	464	322	38	0	128
	TRINITY_DN2708_c3_g1_i1.p1	7	87	2	7	7	8	5	3	10	26	12	14	32	88	70	12	10	19
	TRINITY_DN301321_c0_g1_i1.p1	4	4	2	10	0	2	5	1	6	19	10	22	11	11	10	14	22	16
	TRINITY_DN471918_c0_g2_i1.p1	7	1	4	0	1	0	2	0	8	18	16	27	9	14	5	12	12	14
	TRINITY_DN9226927_c0_g1_i1.p1	49	6	3	0	3	3	4	0	0	2	0	0	3	1	1	0	1	0
	TRINITY_DN138434_c0_g1_i1.p1	2212	1976	1999	1923	2390	2066	2881	2551	3367	4404	5074	4489	1901	3266	2686	3138	3347	3777
	TRINITY_DN304158_c0_g1_i2.p1	1	1	6	14	0	4	0	0	6	6	36	1	0	7	3	0	0	0
	TRINITY_DN437756_c0_g1_i1.p1	11	2	1	2	5	10	12	6	8	7	6	7	4	14	13	6	16	13
	TRINITY_DN169730_c0_g1_i1.p1	3	0	0	1	0	1	1	3	1	9	11	4	18	11	10	1	3	9
	TRINITY_DN2553164_c0_g1_i1.p1	23	11	25	15	15	16	15	22	16	30	15	16	13	30	12	20	13	25
	TRINITY_DN32792_c0_g1_i4.p1	33	17	18	18	1	17	21	23	31	30	24	35	13	38	27	32	38	40
	TRINITY_DN3517347_c0_g1_i2.p1	3	2	5	6	2	0	3	4	3	8	4	2	16	1	15	3	14	6
	TRINITY_DN574040_c0_g1_i1.p1	2	0	3	3	2	2	3	3	6	1	5	13	5	14	4	10	10	10
	TRINITY_DN1111481_c0_g1_i1.p1	2	2	0	3	1	1	10	20	17	1	24	5	39	16	30	20	0	113
	TRINITY_DN133800_c0_g1_i1.p2	34	34	25	14	33	24	17	7	24	39	41	37	28	37	46	21	37	41
	TRINITY_DN145535_c0_g1_i2.p1	5	1	1	0	0	3	18	11	15	8	10	3	91	77	69	14	1	26
	TRINITY_DN146509_c0_g1_i5.p1	0	0	0	0	17	268	1	0	2	141	161	49	5	11	53	0	0	0
	TRINITY_DN4527_c0_g1_i6.p4	39	22	51	58	48	84	67	90	34	319	475	376	378	676	563	253	353	436
	TRINITY_DN659111_c0_g1_i3.p1	0	0	0	0	1	0	1	3	1	0	3	2	48	2	1	6	0	2
	TRINITY_DN720630_c0_g1_i3.p1	1	9	5	5	1	4	4	2	7	10	9	11	12	11	19	8	4	19
	TRINITY_DN529747_c0_g1_i4.p1	0	2	5	2	1	2	6	9	13	60	139	63	94	38	38	27	0	33
	TRINITY_DN56243_c0_g2_i1.p1	2308	35	890	18	2	38	1	8	4	2	6	1	5	1771	3	67	97	87
	TRINITY_DN8970464_c1_g1_i1.p1	0	1	0	2	0	0	2	2	2	9	13	2	33	4	5	14	0	66
	TRINITY_DN944375_c0_g1_i1.p1	3	3	4	4	1	1	2	3	6	18	10	15	3	9	13	5	20	9
	TRINITY_DN958005_c0_g1_i3.p1	0	0	1	0	0	2	3	2	0	17	35	14	79	63	50	20	0	21
	TRINITY_DN1071727_c0_g1_i1.p1	0	0	0	0	0	1	0	0	0	0	6	0	22	0	1	4	0	19
	TRINITY_DN4236790_c0_g1_i1.p1	0	0	0	0	1	1	0	1	0	2	8	1	9	6	7	2	6	0
	TRINITY_DN70487_c0_g1_i1.p1	2	4	2	2	0	0	0	4	1	65	168	92	88	13	40	18	0	79
	TRINITY_DN103621_c0_g1_i1.p1	49	34	42	25	39	27	45	26	34	19	22	39	25	46	25	29	25	19
	TRINITY_DN14789_c4_g1_i1.p1	12	10	11	7	4	8	5	5	8	20	25	17	28	94	57	8	12	16
	TRINITY_DN2934_c0_g1_i4.p2	293	314	268	147	104	311	310	267	397	638	292	740	59	154	98	51	70	32
	TRINITY_DN4596_c0_g1_i1.p1	145	42	19	12	71	631	6	13	11	806	838	422	18	90	229	17	13	461
	TRINITY_DN204070_c0_g1_i1.p1	3	0	0	3	0	0	5	0	0	82	113	82	75	16	36	21	0	73
	TRINITY_DN5350146_c0_g1_i1.p1	6	2	6	6	7	5	7	2	0	1	4	0	6	12	10	2	3	7
	TRINITY_DN132125_c0_g1_i1.p1	17	37	33	30	51	18	19	12	6	58	125	49	50	92	57	7	9	44
	TRINITY_DN164759_c0_g1_i1.p1	0	8	2	6	2	0	0	0	3	14	15	11	6	21	13	0	0	0
	TRINITY_DN373876_c0_g1_i1.p1	0	0	0	2	6	2	3	1	3	59	94	29	112	29	37	9	1	76
	TRINITY_DN129086_c0_g2_i4.p1	0	2	5	3	1	0	8	10	0	2	4	0	78	29	11	12	1	81
	TRINITY_DN168432_c0_g1_i1.p1	5	5	9	0	5	4	6	0	7	7	5	14	10	11	11	1	8	0
	TRINITY_DN174911_c0_g1_i1.p1	13	21	26	25	0	14	11	2	14	2	15	14	241	117	84	18	0	52
	TRINITY_DN199546_c0_g2_i1.p1	2	3	2	2	8	3	8	1	12	18	33	19	82	69	75	27	0	63
	TRINITY_DN241252_c0_g1_i1.p1	0	0	0	0	1	0	0	0	2	9	21	2	27	59	55	6	0	11
	TRINITY_DN4763_c0_g1_i2.p1	54	18	8	9	47	326	7	5	0	400	461	181	6	67	136	7	9	302
	TRINITY_DN100294_c0_g1_i1.p1	1	1	2	2	6	0	2	3	9	6	24	7	60	10	13	12	0	38
	TRINITY_DN111920_c0_g1_i6.p1	0	0	4	0	3	0	5	3	12	74	172	88	297	326	292	28	1	107
	TRINITY_DN128287_c0_g1_i1.p1	293	315	241	380	493	443	716	624	727	1603	1356	1729	483	928	859	302	347	326
	TRINITY_DN5609360_c0_g1_i1.p2	0	0	7	2	1	1	4	1	0	2	6	5	11	7	10	3	12	7
	TRINITY_DN815_c0_g1_i1.p1	56	418	48	351	649	108	38	61	63	74	184	19	88	566	141	374	124	412
	TRINITY_DN895_c0_g2_i6.p1	5	6	5	9	25	14	10	3	10	66	170	106	15	34	35	5	10	17
	TRINITY_DN107934_c0_g1_i1.p1	4	2	3	3	25	9	4	1	8	25	8	10	21	38	39	13	13	22
	TRINITY_DN191013_c0_g1_i3.p1	0	0	1	0	0	0	3	3	0	0	13	0	24	19	2	11	2	120
	TRINITY_DN32762_c0_g1_i1.p1	524	558	528	550	609	684	1109	949	1024	1927	1843	1820	816	1815	1124	1633	1699	1521
	TRINITY_DN456430_c0_g1_i1.p1	10	1	2	35	8	2	153	76	109	512	326	310	150	178	160	23	3	78
	TRINITY_DN621773_c0_g1_i2.p1	42	31	13	17	18	39	62	26	46	62	23	95	12	45	15	20	17	54
	TRINITY_DN940272_c0_g1_i1.p1	10	3	1	7	7	15	6	5	7	20	18	19	22	51	34	12	15	13
	TRINITY_DN179848_c0_g1_i1.p1	2	0	0	1	0	1	5	0	2	14	31	22	44	5	19	11	0	68
	TRINITY_DN28777_c0_g1_i10.p2	199	50	98	163	214	263	184	153	101	65	201	190	71	1002	496	142	447	165
	TRINITY_DN4065298_c0_g1_i2.p1	0	0	0	0	0	0	0	0	0	0	11	0	9	0	0	10	0	24
	TRINITY_DN5116474_c0_g1_i1.p1	13	6	4	0	8	8	7	8	11	37	23	38	5	42	24	17	12	19
	TRINITY_DN245882_c0_g1_i1.p1	39	24	31	26	23	35	38	18	30	33	35	49	23	47	31	33	48	37
	TRINITY_DN25946_c0_g1_i15.p1	27	49	4	11	177	317	0	2	5	179	223	73	61	21	38	7	1	161
	TRINITY_DN781041_c0_g2_i1.p1	5	4	3	17	24	8	7	2	10	11	19	11	28	51	32	4	7	5
	TRINITY_DN3138168_c0_g1_i1.p2	21	0	7	0	1	1	2	0	0	2	0	0	1	2	0	0	1	0
	TRINITY_DN879635_c0_g1_i1.p2	23	29	34	31	13	21	42	8	30	54	41	59	7	36	18	28	17	27
	TRINITY_DN1393086_c0_g1_i1.p1	10	21	12	14	10	9	11	4	9	23	16	44	37	61	50	23	16	14
	TRINITY_DN2091703_c0_g1_i1.p1	14	23	22	10	17	18	13	21	22	22	28	25	24	34	37	32	26	22
	TRINITY_DN242451_c0_g1_i1.p1	0	0	0	0	0	0	0	0	0	0	0	0	26	63	42	0	0	1
	TRINITY_DN27915_c0_g2_i2.p1	0	2	5	1	2	0	7	6	2	35	57	16	331	456	316	15	0	86
	TRINITY_DN4572_c0_g1_i2.p2	1	768	0	0	0	4	97	0	6	6268	421	2789	77	1	51	699	1	143
	TRINITY_DN7322966_c0_g1_i1.p1	5	17	0	8	2	31	1	36	59	0	9	54	71	128	302	81	78	26
	TRINITY_DN1126671_c0_g1_i8.p1	4	10	7	3	3	4	13	3	10	3	2	3	80	119	66	46	0	50
	TRINITY_DN1609353_c0_g1_i1.p1	88	87	59	48	65	55	58	55	65	115	93	141	88	130	131	61	120	74
	TRINITY_DN308454_c0_g1_i1.p1	67	43	32	13	37	25	44	26	51	45	28	48	24	40	21	30	22	33
	TRINITY_DN421738_c0_g1_i2.p1	19	6	7	3	8	9	5	3	10	28	21	18	26	56	42	8	26	55
	TRINITY_DN439217_c0_g1_i2.p1	0	2	2	2	0	0	3	0	3	55	97	55	44	17	17	7	0	62
	TRINITY_DN766307_c0_g1_i1.p1	25	19	38	29	27	21	55	35	33	46	32	53	10	46	14	28	16	52
	TRINITY_DN130048_c0_g1_i2.p1	0	0	0	0	0	0	0	0	2	0	6	2	293	446	335	2	0	17
	TRINITY_DN6998_c0_g1_i4.p1	515	530	472	496	644	530	502	549	635	2499	3450	2725	1431	2877	2396	1378	1450	1702
	TRINITY_DN8312711_c0_g1_i1.p1	9	6	7	1	6	6	3	5	6	7	4	5	1	5	1	4	3	5
	TRINITY_DN129417_c0_g1_i1.p1	69	50	52	30	33	37	54	49	56	215	241	246	98	178	140	128	106	123
	TRINITY_DN362725_c0_g1_i1.p1	6	1	12	1	0	3	0	0	0	32	19	38	4	57	18	21	5	50
	TRINITY_DN102472_c0_g1_i3.p3	19	19	19	28	12	23	20	15	18	7	8	18	18	53	39	22	58	80
	TRINITY_DN138465_c0_g1_i4.p1	13	7	11	13	5	8	7	11	4	61	50	50	27	49	35	22	12	18
	TRINITY_DN2030_c0_g3_i1.p2	66	37	52	24	26	34	40	40	30	29	34	45	26	42	32	32	22	20
	TRINITY_DN569488_c0_g1_i2.p1	0	2	2	1	0	0	5	3	0	79	87	67	63	21	52	11	1	29
	TRINITY_DN882404_c0_g1_i1.p1	15	26	18	18	36	13	16	11	15	22	41	47	30	58	57	19	32	23
	TRINITY_DN12055_c0_g1_i17.p1	8	18	7	7	26	27	12	10	12	33	31	28	54	86	56	33	48	34
	TRINITY_DN154378_c0_g1_i1.p1	960	853	1007	618	903	673	84	274	175	1526	1805	1374	885	1244	1366	1435	1680	2468
	TRINITY_DN193710_c0_g1_i1.p1	2	0	4	13	1	2	8	12	20	43	59	30	94	82	100	10	0	42
	TRINITY_DN330564_c1_g1_i2.p1	1	6	2	4	0	0	0	3	6	5	26	3	4	0	0	0	2	8
	TRINITY_DN4593113_c0_g1_i1.p1	669	512	537	615	885	610	532	518	630	7230	9017	7047	4702	5949	7201	3057	3551	2539
	TRINITY_DN138717_c0_g1_i1.p1	2	2	0	0	4	5	1	2	2	27	54	15	121	80	52	16	0	87
	TRINITY_DN180017_c0_g1_i1.p1	4	0	1	0	0	7	1	1	3	11	51	6	353	463	267	15	0	120
	TRINITY_DN2483212_c0_g1_i1.p1	0	0	0	0	0	0	0	0	0	0	1	0	6	0	1	2	0	25
	TRINITY_DN326804_c0_g1_i2.p1	0	0	0	0	0	0	0	0	0	0	9	1	85	123	122	6	0	15
	TRINITY_DN43085_c0_g1_i1.p1	2	0	0	0	0	1	0	0	1	13	34	17	152	24	36	19	0	147
	TRINITY_DN792772_c0_g1_i1.p1	0	0	0	0	0	13	0	0	0	2	6	2	1	0	0	0	0	4
	TRINITY_DN1453914_c0_g2_i1.p1	7	2	7	1	1	3	1	2	3	2	9	2	5	2	3	8	4	16
	TRINITY_DN1604688_c0_g1_i1.p1	19	7	8	18	19	13	23	5	17	86	71	88	9	42	18	17	4	26
	TRINITY_DN364462_c0_g1_i1.p1	0	1	2	0	0	0	1	0	0	1	6	4	11	1	3	2	4	1
	TRINITY_DN413894_c0_g1_i1.p1	10	106	9	24	47	9	14	6	8	7	6	5	20	168	10	34	22	49
	TRINITY_DN2143760_c0_g1_i1.p1	63	56	49	19	18	42	43	30	28	62	50	68	24	51	46	34	44	49
	TRINITY_DN361178_c0_g1_i1.p1	0	2	0	0	0	0	3	2	3	7	20	10	183	204	175	2	0	27
	TRINITY_DN466467_c0_g1_i1.p2	38	19	22	14	12	27	41	14	33	46	49	52	19	31	15	20	20	54
	TRINITY_DN5694_c0_g1_i4.p1	8	155	0	86	80	22	0	4	0	39	24	1	19	254	17	86	38	111
	TRINITY_DN38234_c0_g1_i3.p1	20	8	10	2	2	6	16	41	48	2	53	5	137	196	213	44	0	105
	TRINITY_DN8334482_c0_g1_i1.p1	11	24	9	12	15	15	13	18	13	12	17	20	5	18	18	9	16	29
	TRINITY_DN268375_c0_g1_i6.p1	6	202	7	77	87	11	1	4	6	33	16	4	39	338	27	63	18	164
	TRINITY_DN489653_c0_g1_i1.p1	0	0	0	0	0	1	0	0	0	1	11	0	19	12	6	19	0	42
	TRINITY_DN61453_c0_g1_i3.p1	6	4	0	1	2	1	2	0	0	4	10	3	7	14	6	4	4	10
	TRINITY_DN67530_c0_g1_i1.p1	120	150	154	107	146	140	173	183	193	447	450	468	185	446	309	173	218	236
	TRINITY_DN102727_c0_g1_i4.p2	1	1	0	0	1	1	1	0	6	100	136	78	70	18	26	7	1	20
	TRINITY_DN227244_c0_g1_i1.p1	4	2	1	5	6	10	0	0	2	0	4	5	5	1	12	7	11	12
	TRINITY_DN363452_c0_g1_i1.p1	0	0	0	0	0	0	0	0	0	0	10	0	92	179	124	3	2	27
	TRINITY_DN5379527_c0_g1_i1.p1	0	0	0	0	0	1	0	0	0	0	18	2	38	4	11	33	0	28
	TRINITY_DN12088_c0_g1_i10.p1	510	612	476	188	217	452	87	99	122	1751	1095	1658	348	860	570	1021	909	997
	TRINITY_DN1226087_c0_g1_i1.p1	3	1	3	1	1	2	0	2	0	1	6	0	1	0	2	4	2	6
	TRINITY_DN1378958_c0_g1_i1.p1	3	8	8	5	8	12	13	12	11	29	27	25	3	11	22	7	6	11
	TRINITY_DN162923_c1_g1_i1.p1	3	6	6	6	2	3	3	3	5	5	9	16	14	17	12	7	2	10
	TRINITY_DN242263_c0_g1_i1.p1	1	0	8	7	0	7	5	5	7	0	14	1	86	40	36	55	0	83
	TRINITY_DN68782_c0_g1_i2.p1	2	0	1	0	4	0	2	1	1	90	116	90	87	10	39	21	0	43
	TRINITY_DN7891_c0_g1_i6.p1	0	0	1	0	0	0	3	4	13	2	5	0	8	109	57	0	0	1
	TRINITY_DN146401_c0_g1_i1.p1	18	26	19	13	8	15	16	22	46	8	16	7	3	6	11	6	8	4
	TRINITY_DN154809_c0_g1_i1.p1	0	0	0	0	0	0	0	0	0	50	54	43	14	14	13	0	0	0
	TRINITY_DN359398_c0_g1_i1.p1	46	36	26	28	15	36	47	33	51	88	69	106	42	122	80	91	108	89
	TRINITY_DN17025_c1_g1_i3.p2	32	10	40	21	62	50	32	12	74	11	16	20	44	63	71	61	79	128
	TRINITY_DN250837_c0_g1_i2.p1	72	64	56	42	75	42	58	43	44	71	50	87	42	73	62	54	75	75
	TRINITY_DN261463_c0_g1_i1.p1	8	7	3	11	21	2	3	3	9	4	17	15	11	12	16	14	12	9
	TRINITY_DN318772_c0_g1_i1.p1	5	2	3	0	0	0	1	6	3	6	6	9	10	22	13	18	14	9
	TRINITY_DN38135_c0_g1_i1.p1	97	73	82	52	72	63	59	72	80	2152	2248	2062	793	1693	1122	653	573	722
	TRINITY_DN462668_c0_g1_i2.p1	0	2	1	0	0	0	0	6	1	4	10	5	142	198	160	10	0	16
	TRINITY_DN132799_c0_g1_i2.p1	170	192	54	121	232	1979	92	219	72	2419	2456	1185	155	374	588	306	79	1887
	TRINITY_DN2361959_c0_g2_i1.p1	2	2	0	4	0	6	4	1	1	17	31	12	75	28	15	8	0	18
	TRINITY_DN5817958_c0_g1_i1.p2	4	0	0	1	1	4	2	0	0	0	2	1	8	6	7	1	2	3
	TRINITY_DN929068_c0_g1_i1.p1	9	5	2	2	6	5	0	12	3	8	10	12	21	17	31	7	6	3
	TRINITY_DN1043558_c0_g1_i2.p1	0	0	0	2	18	3	0	6	0	12	8	12	7	20	3	11	0	3
	TRINITY_DN21015_c0_g2_i1.p1	911	496	1174	1279	1229	277	1043	1906	1421	206	220	208	823	444	1492	904	1033	132
	TRINITY_DN520046_c0_g1_i1.p1	0	0	0	0	2	0	0	0	0	4	64	10	32	2	2	11	0	41
	TRINITY_DN537287_c0_g1_i4.p1	136	187	158	49	48	147	17	18	17	1851	1003	1581	435	991	685	515	628	979
	TRINITY_DN163978_c0_g1_i1.p2	0	0	0	0	0	128	1	0	0	5	1	8	4	0	1	0	0	0
	TRINITY_DN308008_c0_g1_i1.p1	0	0	0	0	1	0	0	0	0	4	10	4	73	5	4	18	0	43
	TRINITY_DN344008_c0_g1_i7.p1	3	9	1	0	0	0	14	3	2	4	10	3	41	48	24	26	0	21
	TRINITY_DN1110752_c0_g1_i2.p1	12	1	1	3	2	9	2	2	2	11	19	9	29	37	26	10	11	1
	TRINITY_DN133007_c0_g1_i1.p1	1	4	1	6	2	4	5	1	5	12	8	13	16	10	13	19	26	29
	TRINITY_DN1908387_c0_g1_i1.p1	0	0	0	0	0	0	2	0	0	0	2	0	4	0	0	2	0	2
	TRINITY_DN213699_c0_g1_i1.p1	1	1	0	0	5	1	3	6	1	162	141	73	89	65	70	11	3	103
	TRINITY_DN356588_c0_g1_i3.p1	1	3	3	5	3	1	5	3	2	71	134	81	94	29	41	23	0	43
	TRINITY_DN6065483_c0_g1_i1.p2	4	0	0	0	1	0	2	0	0	2	2	2	6	4	0	5	8	1
	TRINITY_DN217602_c0_g1_i1.p1	16	14	13	0	0	0	1	2	2	5	1	1	110	52	3	24	0	122
	TRINITY_DN95870_c0_g1_i1.p1	28	22	22	12	17	9	18	16	14	36	25	30	14	51	20	15	32	20
	TRINITY_DN239943_c0_g1_i1.p1	0	2	2	2	0	0	4	4	10	51	45	28	138	141	136	4	0	37
	TRINITY_DN317953_c0_g1_i1.p1	0	0	0	0	0	0	0	0	0	4	3	0	33	1	1	8	0	27
	TRINITY_DN413269_c0_g2_i1.p1	3	4	7	5	5	0	2	1	0	2	1	4	2	6	2	1	5	3
	TRINITY_DN508018_c0_g3_i1.p1	1	4	1	1	3	2	0	0	0	1	3	1	22	4	6	3	0	5
	TRINITY_DN8639958_c0_g1_i1.p1	0	0	0	0	0	0	0	0	0	0	24	0	19	1	4	12	0	21
	TRINITY_DN1719312_c0_g1_i1.p1	24	17	20	35	39	37	50	38	50	56	64	48	33	32	37	9	11	10
	TRINITY_DN276165_c0_g1_i1.p2	1	1	0	0	0	3	0	0	3	2	5	4	10	8	8	3	2	12
	TRINITY_DN9455707_c0_g1_i1.p1	2	5	1	1	6	0	1	1	0	0	3	8	6	6	9	3	7	14
	TRINITY_DN966672_c1_g1_i1.p1	2	5	4	3	1	1	0	6	2	1	2	6	12	7	9	4	5	14
	TRINITY_DN1651038_c0_g1_i1.p1	0	1	0	3	2	0	5	1	1	17	19	2	74	56	68	3	1	17
	TRINITY_DN3107073_c1_g2_i1.p1	2	3	6	3	0	1	0	4	5	1	1	2	2	1	4	2	7	4
	TRINITY_DN4292175_c0_g1_i1.p1	2	1	11	6	8	5	5	9	5	9	11	9	13	8	11	5	10	10
	TRINITY_DN153608_c0_g1_i3.p1	63	81	107	30	112	80	25	25	28	3	16	8	2	4	13	20	3	16
	TRINITY_DN3768848_c0_g1_i1.p1	0	2	0	0	5	0	0	4	0	0	0	3	4	0	9	1	5	5
	TRINITY_DN465_c0_g1_i12.p1	446	334	239	254	930	613	279	302	333	1219	2334	2285	1075	1328	873	817	706	948
	TRINITY_DN470628_c0_g1_i2.p1	0	2	0	0	0	2	3	1	1	3	18	13	285	391	232	4	0	29
	TRINITY_DN150899_c0_g1_i5.p1	0	1	0	11	0	54	0	3	0	24	22	18	0	0	3	0	0	18
	TRINITY_DN4287889_c0_g1_i1.p1	24	33	20	17	15	12	32	18	24	16	16	21	24	19	17	7	12	17
	TRINITY_DN62223_c0_g1_i1.p1	100	461	77	241	676	242	74	161	130	153	181	65	96	457	141	418	249	300
	TRINITY_DN764803_c0_g1_i2.p1	2	2	1	5	2	8	3	2	1	1	2	5	2	2	7	3	3	12
	TRINITY_DN8360595_c0_g1_i1.p1	15	13	18	6	15	21	17	20	14	33	28	32	3	28	19	32	20	38
	TRINITY_DN99746_c1_g2_i1.p1	4	9	14	17	7	7	5	8	4	5	13	11	45	51	29	9	15	21
	TRINITY_DN2262723_c0_g1_i2.p1	7	3	4	23	24	7	0	2	103	7	3	3	62	18	28	8	2	14
	TRINITY_DN9744200_c0_g1_i1.p1	0	0	2	0	0	1	0	0	1	3	3	1	10	1	7	16	0	21
	TRINITY_DN101168_c0_g1_i5.p1	2	0	0	0	2	0	0	0	0	30	44	15	44	11	8	10	0	36
	TRINITY_DN1020983_c0_g1_i1.p1	0	0	2	1	0	0	0	0	0	0	10	1	7	4	0	11	0	6
	TRINITY_DN102154_c0_g1_i1.p1	2	5	8	2	3	0	4	5	9	5	24	11	131	7	31	27	0	57
	TRINITY_DN109251_c0_g1_i3.p1	1	1	1	7	0	1	6	9	9	0	2	3	62	33	48	38	0	9
	TRINITY_DN118811_c0_g1_i1.p1	0	2	0	0	3	0	0	0	0	2	4	1	68	21	16	16	0	43
	TRINITY_DN198583_c0_g1_i10.p3	0	0	0	1	1	0	10	21	11	0	2	1	45	9	10	0	0	3
	TRINITY_DN2960_c1_g1_i11.p1	104	54	221	91	119	120	92	108	97	47	90	114	127	172	172	211	341	400
	TRINITY_DN124344_c0_g1_i5.p1	4	9	7	2	10	5	16	14	36	26	22	10	159	120	110	12	0	41
	TRINITY_DN126279_c1_g1_i1.p1	2	2	0	3	0	1	1	1	2	1	6	6	7	11	4	7	8	5
	TRINITY_DN16270_c0_g1_i5.p1	434	515	542	380	672	444	101	161	156	391	455	360	326	335	429	328	249	626
	TRINITY_DN2321820_c0_g1_i1.p1	11	9	21	9	5	9	13	24	9	11	13	10	5	15	14	8	9	4
	TRINITY_DN353136_c0_g1_i2.p1	8	6	1	0	0	6	0	0	0	10	2	6	1	9	7	3	6	13
	TRINITY_DN424539_c4_g1_i1.p1	46	32	29	12	33	39	40	22	29	61	29	69	22	44	39	31	22	21
	TRINITY_DN5140509_c0_g1_i1.p1	4	5	1	15	5	4	2	9	4	0	1	4	3	2	4	3	5	10
	TRINITY_DN687631_c0_g1_i1.p1	11	11	4	3	3	3	24	18	41	72	92	60	126	70	71	7	1	29
	TRINITY_DN203558_c0_g1_i2.p1	0	0	2	0	0	0	0	0	0	0	2	0	21	0	0	16	0	72
	TRINITY_DN239476_c0_g1_i2.p1	0	2	3	7	1	1	1	2	4	203	304	191	85	28	80	23	0	58
	TRINITY_DN2917092_c0_g2_i1.p1	194	158	189	166	151	198	230	215	227	918	800	898	396	658	615	159	206	194
	TRINITY_DN3730248_c0_g1_i1.p1	9	7	1	9	3	7	0	0	2	8	6	9	2	19	10	4	6	17
	TRINITY_DN5163_c0_g1_i1.p1	48	65	45	29	24	38	34	29	50	27	33	46	43	49	30	27	35	50
	TRINITY_DN818365_c0_g1_i1.p1	1	3	2	1	2	0	2	2	1	2	1	2	1	3	7	2	4	18
	TRINITY_DN101378_c0_g1_i3.p1	0	0	0	0	0	5	0	0	1	0	12	1	311	394	320	7	0	35
	TRINITY_DN122540_c0_g1_i3.p1	0	0	4	2	0	0	2	5	3	59	100	74	39	11	34	14	2	83
	TRINITY_DN2379715_c0_g1_i1.p1	23	12	18	18	21	11	21	10	17	16	20	24	8	42	12	13	27	20
	TRINITY_DN244859_c0_g1_i1.p1	1	0	1	2	0	1	1	5	3	44	80	34	85	73	57	28	0	39
	TRINITY_DN296406_c0_g1_i2.p1	0	0	0	0	0	0	0	0	0	2	4	0	23	3	4	3	0	14
	TRINITY_DN814634_c0_g1_i4.p1	4	0	2	1	1	0	7	1	0	2	2	2	19	24	17	2	0	4
	TRINITY_DN9629_c0_g1_i11.p1	7	6	15	19	20	14	13	17	14	136	319	190	30	36	37	7	19	18
	TRINITY_DN321118_c0_g1_i1.p1	21	18	14	2	18	14	14	11	28	26	16	15	11	12	2	10	20	6
	TRINITY_DN435808_c0_g2_i1.p1	1	1	2	0	0	1	0	0	0	1	1	3	3	0	0	0	0	4
	TRINITY_DN1696360_c0_g1_i1.p1	30	36	22	23	27	31	26	30	19	36	33	49	29	59	31	29	39	48
	TRINITY_DN2741_c1_g1_i3.p1	850	698	573	383	459	736	745	603	1027	1469	931	1427	316	578	375	16	19	21
	TRINITY_DN531273_c0_g1_i1.p1	0	0	0	0	0	0	1	0	1	1	6	3	18	1	9	2	0	29
	TRINITY_DN5455547_c0_g1_i1.p1	0	2	2	1	1	0	3	0	4	4	18	5	113	107	88	27	0	63
	TRINITY_DN190481_c0_g1_i1.p1	35	17	17	24	11	22	19	6	25	30	34	43	15	40	37	17	35	32
	TRINITY_DN8157300_c0_g1_i1.p1	15	1	10	12	22	18	36	13	5	44	38	40	9	34	12	9	4	20
	TRINITY_DN104464_c0_g1_i6.p1	189	187	230	187	206	236	278	312	283	1102	1213	1171	512	1115	893	442	525	510
	TRINITY_DN1085316_c0_g1_i1.p1	0	0	1	0	0	0	0	0	0	0	7	4	10	0	3	7	0	21
	TRINITY_DN12483_c0_g1_i5.p1	189	208	231	71	119	160	41	36	57	1933	1946	2086	806	1927	1450	559	526	953
	TRINITY_DN37_c0_g1_i13.p1	89	132	125	54	148	82	18	32	35	397	436	183	88	79	40	76	104	37
	TRINITY_DN187506_c0_g1_i3.p2	6	6	3	12	23	5	21	9	3	15	11	21	2	24	15	3	3	5
	TRINITY_DN2027436_c0_g1_i2.p1	4	30	0	0	6	7	65	25	31	3	12	9	88	51	162	12	0	59
	TRINITY_DN449018_c0_g1_i1.p2	4	4	0	0	6	3	2	2	2	1	0	4	4	10	3	6	7	1
	TRINITY_DN639761_c0_g2_i1.p2	17	16	6	15	14	8	12	2	14	46	30	25	9	41	23	17	29	46
	TRINITY_DN112059_c0_g1_i2.p1	28	117	32	47	95	50	9	36	19	21	10	7	40	139	31	43	37	51
	TRINITY_DN137877_c0_g1_i1.p1	4	1	0	5	5	3	2	5	5	109	152	86	94	33	46	20	0	67
	TRINITY_DN245475_c0_g1_i9.p1	47	48	7	11	52	545	4	10	8	530	1403	235	2	67	87	19	13	367
	TRINITY_DN3142038_c0_g1_i1.p2	4	1	1	6	12	10	4	3	3	12	16	11	21	42	30	5	4	1
	TRINITY_DN8262449_c0_g1_i1.p1	2	2	1	6	0	3	1	1	2	5	3	3	9	3	1	2	3	4
	TRINITY_DN137885_c0_g2_i1.p1	8	0	0	11	5	6	3	2	2	3	11	6	14	12	17	8	17	17
	TRINITY_DN182051_c0_g1_i1.p1	1	0	0	0	3	0	3	1	2	1	3	1	5	9	3	0	3	1
	TRINITY_DN216541_c0_g1_i11.p3	806	735	562	529	507	894	1125	1089	1442	2293	1466	2313	617	1205	890	357	424	475
	TRINITY_DN3739490_c0_g1_i1.p1	2	0	3	2	0	4	1	0	3	2	8	9	5	10	12	1	8	5
	TRINITY_DN5492800_c0_g1_i2.p1	105	116	129	79	88	81	81	55	67	414	394	447	113	243	235	163	302	217
	TRINITY_DN708631_c0_g1_i4.p1	12	8	5	6	8	3	0	5	4	8	18	9	6	25	27	7	15	22
	TRINITY_DN8087542_c0_g1_i1.p1	32	8	20	8	18	13	30	11	39	63	44	47	8	44	20	34	12	40
	TRINITY_DN966784_c0_g1_i1.p1	20	29	16	17	19	18	27	31	24	34	42	54	26	63	40	38	33	37
	TRINITY_DN1708103_c0_g1_i1.p1	43	35	30	12	18	34	31	13	30	37	24	46	17	49	23	28	39	30
	TRINITY_DN253293_c0_g1_i1.p1	7	11	1	14	6	4	8	9	1	2	2	11	1	8	12	5	19	16
	TRINITY_DN2801993_c0_g1_i1.p1	41	37	38	18	37	63	32	27	43	43	37	37	16	29	21	29	29	34
	TRINITY_DN1042344_c0_g1_i1.p1	3	3	0	10	0	10	3	3	3	1	3	3	3	6	7	3	12	11
	TRINITY_DN111804_c1_g1_i1.p1	9	3	8	14	11	6	1	2	10	2	20	6	28	55	22	2	5	2
	TRINITY_DN1125840_c0_g1_i1.p1	2	5	4	4	0	4	2	1	0	2	16	1	7	20	8	1	8	5
	TRINITY_DN810600_c0_g2_i1.p1	3	0	1	1	32	10	9	2	2	18	47	47	12	47	49	8	12	7
	TRINITY_DN9580263_c1_g1_i1.p1	49	70	42	25	16	48	30	26	60	39	41	77	31	49	36	38	36	39
	TRINITY_DN324952_c0_g1_i1.p1	1	5	1	1	0	4	0	0	4	2	2	10	7	3	6	8	5	5
	TRINITY_DN543305_c0_g1_i1.p1	0	1	0	0	0	0	0	0	0	10	21	7	20	29	33	4	0	15
	TRINITY_DN1693477_c0_g1_i1.p1	0	0	0	0	0	0	0	0	0	4	19	3	23	10	0	6	0	31
	TRINITY_DN17703_c0_g1_i4.p1	207	242	174	145	156	263	244	205	254	1888	1373	1882	666	1659	979	830	713	713
	TRINITY_DN202235_c0_g1_i1.p2	3	0	6	1	0	2	0	0	0	5	10	10	13	7	20	3	4	18
	TRINITY_DN35143_c0_g1_i8.p1	159	194	189	151	187	198	231	235	251	835	854	748	454	767	635	533	522	559
	TRINITY_DN123284_c0_g1_i1.p1	43	24	27	9	14	14	22	13	18	73	64	78	75	130	116	118	135	168
	TRINITY_DN126930_c0_g1_i2.p1	0	2	2	1	0	1	1	2	6	20	16	3	130	65	32	10	0	82
	TRINITY_DN127831_c0_g1_i4.p1	0	0	8	1	5	4	3	7	5	6	4	1	172	46	38	18	0	31
	TRINITY_DN1288660_c0_g1_i1.p1	4	8	0	1	1	2	0	4	9	3	7	7	5	2	5	2	7	9
	TRINITY_DN1388929_c0_g1_i1.p1	3	1	5	0	7	0	0	3	9	4	4	3	10	4	8	3	9	4
	TRINITY_DN224424_c0_g1_i15.p1	210	193	181	139	148	165	146	166	141	163	146	169	133	167	161	130	146	145
	TRINITY_DN2552150_c0_g1_i1.p1	6	2	6	0	0	2	5	0	3	32	24	18	206	218	138	28	0	159
	TRINITY_DN38103_c4_g1_i7.p2	134	110	94	59	49	93	92	76	114	117	110	184	77	139	96	57	120	125
	TRINITY_DN506872_c0_g1_i1.p1	11	23	11	8	18	20	17	9	14	8	29	44	21	29	22	14	11	7
	TRINITY_DN6250321_c0_g1_i1.p1	2	0	0	4	0	2	3	2	0	5	2	7	1	5	6	6	1	4
	TRINITY_DN4089005_c0_g1_i1.p1	4	0	2	7	2	4	1	5	5	8	21	0	99	49	34	23	0	31
	TRINITY_DN138100_c0_g1_i3.p1	0	0	0	0	0	1	0	0	1	4	4	2	391	557	364	5	0	24
	TRINITY_DN196467_c0_g1_i4.p1	312	332	354	358	582	392	130	182	196	496	772	424	320	557	463	494	303	579
	TRINITY_DN240761_c0_g1_i12.p1	0	14	0	47	0	108	0	0	0	82	229	81	4	0	0	0	0	73
	TRINITY_DN302030_c0_g1_i1.p1	0	0	0	0	0	44	0	0	0	10	11	2	1	1	0	0	1	39
	TRINITY_DN4313727_c0_g1_i1.p1	5	5	4	11	11	11	4	13	8	46	42	40	31	68	53	12	11	29
	TRINITY_DN134213_c0_g1_i1.p1	560	668	554	480	566	592	665	674	856	469	406	488	234	541	453	831	942	806
	TRINITY_DN136444_c0_g1_i2.p1	11	8	4	15	0	14	13	3	3	8	6	12	6	14	11	12	30	17
	TRINITY_DN1748401_c0_g1_i2.p2	4	0	0	7	0	1	1	3	2	5	2	1	4	1	5	3	6	9
	TRINITY_DN345520_c1_g1_i2.p1	4	0	4	2	0	6	0	3	4	2	0	0	2	3	3	1	3	2
	TRINITY_DN419257_c0_g1_i1.p2	0	0	0	0	0	0	0	0	0	0	4	1	12	1	4	3	0	9
	TRINITY_DN126268_c0_g1_i1.p1	0	0	1	1	5	0	0	0	0	4	19	8	12	2	12	10	0	42
	TRINITY_DN15549_c0_g2_i7.p1	458	59	158	324	11	386	181	298	273	106	434	214	133	1819	729	190	461	413
	TRINITY_DN162223_c0_g1_i2.p2	1	7	15	1	4	0	1	13	99	0	2	7	99	29	11	48	0	26
	TRINITY_DN2242433_c0_g1_i2.p1	0	0	0	0	0	0	0	0	0	2	21	1	6	0	0	6	0	35
	TRINITY_DN254692_c0_g1_i1.p1	7	6	4	4	7	9	3	2	7	5	6	15	1	12	29	3	8	10
	TRINITY_DN26840_c1_g1_i4.p1	0	18	0	0	0	0	3	0	0	87	53	23	0	0	3	25	0	0
	TRINITY_DN13817_c0_g1_i2.p2	35	26	16	20	12	27	46	22	34	43	31	55	5	37	15	20	25	72
	TRINITY_DN175988_c0_g1_i1.p1	1	2	4	2	0	1	2	1	0	186	346	153	104	24	80	22	0	75
	TRINITY_DN3431545_c0_g1_i1.p1	17	39	28	27	30	28	28	27	35	27	39	35	23	53	38	18	43	31
	TRINITY_DN393996_c0_g1_i1.p2	0	0	2	0	0	2	0	0	0	7	132	34	114	3	17	98	0	110
	TRINITY_DN5517176_c0_g1_i1.p1	2	5	1	3	0	0	1	1	4	6	7	8	0	5	7	2	3	6
	TRINITY_DN10451_c0_g1_i4.p3	36	46	17	9	215	523	0	5	4	463	1091	206	48	97	199	14	11	366
	TRINITY_DN249369_c0_g1_i1.p1	3	0	2	4	0	0	8	4	10	35	31	21	137	100	101	29	1	159
	TRINITY_DN890170_c0_g1_i1.p1	2	6	3	7	7	3	5	0	7	5	5	11	7	13	6	10	17	8
	TRINITY_DN930301_c0_g1_i1.p1	4	5	0	2	0	4	1	3	3	10	8	8	5	7	7	9	7	8
	TRINITY_DN99761_c0_g4_i1.p1	16	11	14	5	0	16	5	4	13	7	9	22	4	8	28	5	12	18
	TRINITY_DN160226_c0_g1_i1.p1	1	3	2	6	4	9	2	3	1	5	7	3	21	23	19	3	3	0
	TRINITY_DN1762039_c0_g1_i1.p1	38	27	36	17	20	33	42	30	26	27	42	38	29	54	29	34	37	58
	TRINITY_DN276004_c0_g1_i5.p2	3	2	5	7	0	15	4	1	5	5	4	8	10	5	12	10	6	12
	TRINITY_DN328858_c0_g1_i1.p1	5	0	3	0	4	2	1	1	4	7	4	6	4	0	6	2	2	3
	TRINITY_DN114044_c0_g1_i2.p2	1	588	2	0	0	0	52	0	1	4617	414	2050	88	2	47	579	4	29
	TRINITY_DN123981_c0_g1_i1.p1	30	18	17	12	6	9	19	20	12	38	38	58	20	62	30	34	37	44
	TRINITY_DN21093_c0_g1_i2.p1	310	136	87	37	318	2432	33	63	78	3907	3682	1364	98	589	945	178	74	2530
	TRINITY_DN403725_c0_g1_i15.p1	21	12	0	21	0	0	19	44	76	8	0	15	76	1823	199	27	21	10
	TRINITY_DN6519872_c0_g1_i1.p1	4	3	2	0	0	4	2	0	2	1	7	3	3	10	8	3	5	2
	TRINITY_DN727335_c0_g1_i3.p1	11	3	11	11	20	5	14	3	7	27	11	9	34	42	40	7	2	14
	TRINITY_DN8252_c0_g2_i2.p1	89	360	84	235	512	149	51	107	73	113	139	34	130	356	91	290	186	282
	TRINITY_DN9338805_c0_g1_i1.p1	0	0	0	0	0	0	0	4	1	0	7	2	16	1	1	0	0	70
	TRINITY_DN109253_c0_g1_i2.p1	0	0	0	0	0	0	1	0	0	0	4	1	26	16	9	4	0	14
	TRINITY_DN241123_c0_g1_i6.p1	1	1	0	2	0	1	0	0	1	27	82	35	14	8	24	2	0	19
	TRINITY_DN269612_c0_g1_i2.p1	41	17	25	45	22	26	60	12	34	75	40	68	5	45	35	26	15	57
	TRINITY_DN314399_c0_g1_i1.p1	34	23	23	41	32	23	39	21	38	25	43	28	15	47	28	30	17	20
	TRINITY_DN388926_c0_g1_i1.p1	4	1	1	1	1	3	0	1	4	9	5	5	7	7	7	1	10	12
	TRINITY_DN147982_c1_g1_i1.p1	8	2	3	3	1	3	4	3	5	122	172	132	125	46	46	36	0	81
	TRINITY_DN2974760_c0_g1_i1.p1	23	13	21	19	11	19	14	5	12	18	15	12	15	35	10	35	36	40
	TRINITY_DN486653_c1_g2_i1.p1	4	2	0	0	2	3	2	1	1	1	6	8	8	1	4	0	12	0
	TRINITY_DN8268_c0_g1_i10.p1	9	544	88	3	13	75	155	2	5	2365	221	1014	59	36	91	318	3	85
	TRINITY_DN9074912_c0_g1_i1.p1	18	8	15	13	14	11	14	22	13	27	30	28	12	31	37	16	26	16
	TRINITY_DN916244_c0_g2_i1.p1	0	2	2	1	2	0	6	7	7	2	0	1	4	2	7	4	2	5
	TRINITY_DN1055914_c0_g1_i3.p1	0	0	0	0	0	0	0	0	0	1	11	5	24	57	35	4	0	24
	TRINITY_DN1099610_c0_g1_i1.p3	2	1	9	12	7	6	4	5	11	12	8	13	21	17	22	17	13	15
	TRINITY_DN1410985_c0_g1_i15.p1	0	2	3	0	25	121	2	1	0	32	6	16	0	3	8	6	2	9
	TRINITY_DN2059721_c0_g1_i1.p1	3	2	3	0	1	5	1	0	0	5	1	2	2	10	7	5	4	10
	TRINITY_DN128827_c0_g1_i1.p1	0	0	0	0	0	4	0	0	0	0	9	2	43	8	11	18	0	107
	TRINITY_DN145631_c0_g1_i1.p1	16	22	30	11	31	34	22	17	12	22	21	11	9	38	26	11	32	22
	TRINITY_DN152437_c0_g1_i2.p1	42	10	28	18	12	32	23	25	36	54	38	54	25	77	43	45	61	71
	TRINITY_DN1630053_c0_g1_i1.p1	1	2	11	1	0	1	6	7	7	4	6	4	8	6	3	3	8	7
	TRINITY_DN1890631_c0_g1_i1.p1	18	26	29	17	15	24	11	14	13	17	20	19	4	15	5	9	8	16
	TRINITY_DN363806_c0_g1_i1.p2	8	1	2	0	0	7	0	3	1	2	1	1	9	3	2	7	12	6
	TRINITY_DN419321_c0_g2_i1.p1	59	35	20	16	16	36	31	22	29	43	28	46	30	55	25	37	29	34
	TRINITY_DN5164468_c0_g1_i1.p2	4	10	5	3	2	0	2	0	0	3	2	2	3	3	2	1	1	0
	TRINITY_DN599235_c0_g1_i1.p1	0	7	3	6	0	0	6	7	1	134	229	121	126	40	87	28	0	79
	TRINITY_DN6390774_c0_g1_i1.p1	3	0	3	8	1	1	0	1	3	3	6	4	2	2	12	3	6	7
	TRINITY_DN195868_c0_g1_i2.p1	7	7	1	11	10	21	11	6	11	30	19	26	46	116	99	5	13	12
	TRINITY_DN211791_c0_g1_i4.p1	52	15	34	29	29	24	2	2	5	56	67	18	17	18	6	6	23	13
	TRINITY_DN7826352_c0_g1_i1.p1	1	2	5	6	0	1	1	0	3	0	4	5	7	2	11	6	2	5
	TRINITY_DN1701388_c0_g1_i5.p1	9	47	8	1	22	106	1	4	3	101	202	334	0	34	36	1	7	4
	TRINITY_DN263864_c0_g1_i2.p2	7	0	0	5	0	1	2	2	4	5	8	13	1	17	12	3	5	12
	TRINITY_DN184065_c0_g1_i1.p3	4	3	2	2	0	4	2	1	10	13	30	22	67	16	14	21	0	52
	TRINITY_DN563908_c1_g1_i1.p1	9	2	5	0	0	1	3	0	1	0	3	0	3	4	1	0	1	0
	TRINITY_DN4300665_c0_g1_i1.p1	20	5	16	17	22	10	27	7	23	37	37	51	12	35	31	32	12	64
	TRINITY_DN100603_c0_g1_i1.p1	2	3	5	1	3	1	8	0	4	31	55	25	79	5	14	17	0	52
	TRINITY_DN245357_c0_g1_i2.p1	12	1	2	5	1	7	0	8	2	7	2	9	7	0	6	14	1	12
	TRINITY_DN290914_c0_g1_i1.p1	3	1	0	2	1	2	1	0	0	2	2	2	2	17	11	5	3	9
	TRINITY_DN308108_c0_g1_i2.p1	739	937	844	920	952	1018	1285	1197	1405	1226	1363	1422	571	1228	903	843	1037	819
	TRINITY_DN4244932_c0_g1_i1.p1	29	19	8	19	24	24	54	25	31	71	36	56	4	35	5	25	8	32
	TRINITY_DN5166745_c0_g1_i1.p2	1	1	3	3	2	0	3	0	0	10	1	5	8	12	8	2	3	17
	TRINITY_DN8154761_c0_g1_i1.p1	0	0	1	3	0	1	1	0	3	7	10	5	99	69	60	4	0	48
	TRINITY_DN1118_c0_g1_i12.p1	30	35	8	33	20	46	26	18	23	75	54	51	110	230	117	30	38	48
	TRINITY_DN195873_c0_g1_i1.p1	28	45	39	31	17	41	39	30	27	30	15	49	18	48	28	18	16	21
	TRINITY_DN221093_c0_g1_i1.p1	0	1	0	0	0	1	2	3	2	11	12	5	118	62	51	9	0	66
	TRINITY_DN264674_c0_g1_i1.p1	0	0	0	0	0	0	0	1	0	3	32	0	11	3	2	19	0	30
	TRINITY_DN119083_c0_g1_i1.p1	23	27	25	16	26	13	26	31	30	47	47	50	21	61	52	37	42	40
	TRINITY_DN1613903_c0_g1_i1.p1	2	0	5	3	5	3	0	1	1	3	3	3	7	3	25	0	0	0
	TRINITY_DN5184059_c0_g1_i1.p1	5	0	2	2	6	7	0	5	0	3	2	0	8	3	4	5	9	15
	TRINITY_DN915962_c0_g1_i1.p1	10	20	8	15	11	21	5	7	6	10	16	14	10	5	9	5	6	9
	TRINITY_DN1051951_c0_g1_i1.p1	7	17	4	12	3	14	20	21	9	14	21	22	32	82	57	11	9	18
	TRINITY_DN220589_c0_g1_i8.p1	15	10	33	38	9	8	25	15	19	25	31	15	16	28	28	12	12	22
	TRINITY_DN171447_c0_g1_i2.p1	5	2	1	9	16	14	5	4	7	7	3	12	6	15	7	6	12	20
	TRINITY_DN1811713_c0_g1_i1.p1	3	9	1	9	2	4	5	3	5	5	3	3	7	3	6	4	3	3
	TRINITY_DN311891_c0_g1_i2.p1	6	5	6	8	1	0	10	21	32	71	82	109	53	33	31	11	0	36
	TRINITY_DN6164599_c0_g1_i1.p1	18	12	24	11	10	8	19	13	17	17	14	25	11	21	2	15	10	10
	TRINITY_DN1411850_c0_g1_i1.p1	1	2	0	0	1	2	5	9	5	41	105	49	102	63	53	8	0	57
	TRINITY_DN330521_c0_g1_i1.p1	5	11	24	8	19	15	0	3	6	21	72	43	8	38	39	24	12	11
	TRINITY_DN35806_c0_g1_i1.p1	127	141	110	111	137	95	182	138	142	1580	1599	1544	832	1610	1374	746	761	930
	TRINITY_DN5120483_c0_g1_i1.p1	121	141	98	73	64	104	105	73	98	420	362	411	259	539	423	413	491	574
	TRINITY_DN542403_c0_g1_i1.p1	8	0	4	0	0	9	4	1	5	5	1	5	4	5	6	6	8	18
	TRINITY_DN9076006_c0_g1_i1.p1	12	12	12	5	8	9	6	12	13	24	12	34	20	22	17	5	13	17
	TRINITY_DN100209_c0_g1_i11.p2	1	0	0	0	0	4	5	14	5	1	10	1	49	33	16	16	1	34
	TRINITY_DN1240130_c0_g1_i1.p1	0	0	1	0	0	0	0	0	0	5	21	6	129	169	121	9	0	45
	TRINITY_DN256374_c0_g1_i8.p1	117	72	120	67	96	112	29	22	37	241	225	123	73	128	62	87	83	86
	TRINITY_DN167933_c0_g1_i2.p1	103	139	82	91	96	84	180	160	193	1544	1655	1814	716	1391	1151	1113	1326	1132
	TRINITY_DN184980_c0_g1_i1.p1	14	7	17	8	22	12	12	11	7	33	30	40	5	28	8	15	3	28
	TRINITY_DN271544_c0_g1_i1.p1	7	2	1	0	0	2	8	6	5	38	70	19	155	75	49	25	0	142
	TRINITY_DN294408_c0_g1_i1.p2	3	2	1	5	1	5	3	2	3	23	8	19	12	7	32	9	12	19
	TRINITY_DN2953419_c1_g1_i1.p2	3	12	1	4	0	1	4	6	0	9	4	3	2	9	3	8	11	2
	TRINITY_DN866424_c0_g1_i3.p1	4	4	0	1	2	4	0	0	2	6	8	5	5	2	6	10	5	11
	TRINITY_DN111859_c0_g1_i1.p1	2	19	7	55	56	11	4	13	4	6	0	6	11	5	14	17	13	9
	TRINITY_DN2307532_c0_g1_i1.p1	7	7	14	45	10	21	5	8	21	9	19	14	35	67	33	12	13	21
	TRINITY_DN235966_c0_g1_i2.p1	0	0	0	0	0	0	2	2	2	109	87	65	52	42	39	17	0	74
	TRINITY_DN40990_c0_g1_i2.p1	62	55	7	6	85	436	10	8	8	659	923	356	36	96	208	19	15	410
	TRINITY_DN801416_c0_g1_i1.p1	21	24	25	21	28	18	12	12	15	12	34	14	20	29	24	17	21	30
	TRINITY_DN95459_c0_g1_i2.p2	0	0	0	1	1	2	2	0	1	85	136	85	38	12	18	6	0	46
	TRINITY_DN185381_c0_g1_i1.p1	0	0	1	2	0	0	2	6	2	78	116	99	27	3	31	6	0	38
	TRINITY_DN3190614_c0_g1_i1.p1	0	1	2	6	0	0	10	1	6	22	45	18	116	50	34	22	1	81
	TRINITY_DN4427255_c0_g1_i1.p1	3	11	7	4	2	4	4	1	0	6	14	14	8	16	22	3	21	19
	TRINITY_DN487_c64_g1_i1.p1	2	0	0	0	1	0	0	0	1	6	33	3	31	59	52	6	0	19
	TRINITY_DN141599_c1_g1_i4.p2	5	404	9	13	3	35	47	0	4	2901	175	1300	84	7	34	368	0	100
	TRINITY_DN17025_c1_g1_i1.p1	22	15	11	15	45	32	16	17	20	19	15	20	35	68	45	37	51	73
	TRINITY_DN264439_c0_g1_i1.p1	33	29	25	23	21	28	32	15	26	40	24	50	20	47	46	34	29	23
	TRINITY_DN328526_c0_g1_i10.p1	54	74	150	47	148	87	26	12	23	315	398	120	91	67	26	65	75	22
	TRINITY_DN663515_c0_g1_i1.p1	405	359	406	348	365	458	603	488	632	1383	1076	1431	540	1124	794	897	1032	792
	TRINITY_DN8268_c0_g1_i13.p1	178	64	40	20	153	1269	9	30	22	1753	1513	683	37	229	377	73	36	839
	TRINITY_DN120081_c0_g1_i2.p1	4	8	7	0	2	2	13	4	6	6	25	14	95	78	78	25	0	75
	TRINITY_DN1449565_c0_g1_i1.p1	20	24	22	30	14	14	37	8	44	44	21	50	17	22	11	16	12	25
	TRINITY_DN1829689_c0_g1_i1.p1	6	4	1	1	0	1	4	0	1	2	4	5	14	6	1	3	5	10
	TRINITY_DN189591_c0_g1_i1.p1	21	8	24	15	8	20	18	14	10	38	28	64	14	38	65	33	49	38
	TRINITY_DN507439_c0_g1_i2.p1	0	0	0	0	0	0	0	0	0	0	3	0	35	3	2	23	0	62
	TRINITY_DN63060_c0_g1_i9.p1	0	3	0	1	0	0	1	4	6	101	132	116	56	38	31	14	1	37
	TRINITY_DN8769_c1_g2_i1.p1	7	22	5	14	24	17	18	17	14	34	26	45	53	118	75	16	18	13
	TRINITY_DN118289_c0_g1_i1.p1	2	2	3	7	0	2	5	5	0	0	3	1	2	10	7	6	2	2
	TRINITY_DN124911_c0_g1_i1.p1	0	1	0	3	0	7	1	0	2	3	6	9	9	14	5	5	18	13
	TRINITY_DN1974140_c0_g1_i1.p1	7	1	5	2	9	4	5	5	7	11	6	12	4	5	2	6	5	5
	TRINITY_DN230892_c0_g1_i1.p1	0	3	0	1	0	0	1	0	2	15	28	16	44	54	58	14	1	46
	TRINITY_DN7522833_c0_g1_i1.p1	2	3	7	3	4	3	4	3	0	0	3	6	4	6	6	1	12	3
	TRINITY_DN114287_c0_g1_i3.p1	3	0	0	0	3	0	3	3	5	81	110	43	93	31	34	15	0	27
	TRINITY_DN636753_c0_g1_i1.p1	25	11	7	11	15	13	18	11	8	12	30	29	49	125	64	15	20	30
	TRINITY_DN711838_c0_g1_i2.p1	0	0	3	0	0	2	5	1	2	2	3	12	1	6	0	4	9	3
[truncated: 671,142+ more rows]
