# Supplementary material for: Marine phytoplankton downregulate core photosynthesis and carbon storage genes upon rapid mixed layer shallowing
Source: ISME J. 2023 May 8;17(7):1074–88. doi: 10.1038/s41396-023-01416-x (PMC10284824; doi:10.1038/s41396-023-01416-x)
Supplement: Supplementary file 8 — Supporting Data 4 [file 41396_2023_1416_MOESM8_ESM.xlsx]

## Sheet: supportingdatakegg
Supporting Data 4	GeneID	KOTerm
GeneID's correspond to TRINITY Gene IDs used throughout this study	TRINITY_DN1000043_c0_g1_i1.p1	K03252
KOTerm is the closest match determined by EGGNOG.	TRINITY_DN1000109_c0_g1_i2.p1	K01507
Some GeneIDs have no match, some have multiple KOTerm matches.	TRINITY_DN1000164_c0_g1_i2.p1	K01202
GeneID's corresponding to custom searches (LHC, viral proteins)	TRINITY_DN1000168_c0_g1_i1.p1	K08337
	TRINITY_DN10001810_c0_g1_i1.p1	K11647
	TRINITY_DN100049_c0_g1_i2.p1	K12871
	TRINITY_DN100058_c0_g1_i1.p1	K10572
	TRINITY_DN100058_c0_g1_i5.p1	K10878
	TRINITY_DN100058_c0_g1_i7.p1	K10572
	TRINITY_DN100061_c0_g2_i1.p1	K02147
	TRINITY_DN1000616_c0_g2_i1.p1	K07427
	TRINITY_DN100075_c0_g1_i1.p1	K03839
	TRINITY_DN100075_c1_g1_i10.p1	K03839
	TRINITY_DN1000831_c3_g1_i1.p1	K07976
	TRINITY_DN100086_c0_g1_i1.p1	K02575
	TRINITY_DN100086_c0_g1_i2.p1	K02575
	TRINITY_DN1000893_c0_g1_i2.p1	K00384
	TRINITY_DN100091_c0_g1_i1.p1	K10418
	TRINITY_DN100094_c0_g1_i3.p1	K14474
	TRINITY_DN1001009_c0_g1_i1.p1	K03149
	TRINITY_DN100107_c0_g1_i1.p1	K01166
	TRINITY_DN100107_c0_g2_i1.p1	K01166
	TRINITY_DN100112_c0_g1_i5.p1	K04990
	TRINITY_DN1001126_c0_g1_i1.p1	K15542
	TRINITY_DN1001171_c0_g1_i1.p1	K13576
	TRINITY_DN100119_c1_g1_i1.p1	K16575
	TRINITY_DN1001285_c0_g1_i1.p1	K14312
	TRINITY_DN100130_c0_g1_i2.p1	K07889
	TRINITY_DN100130_c0_g2_i1.p1	K07889
	TRINITY_DN1001313_c2_g2_i1.p1	K01379
	TRINITY_DN1001468_c0_g1_i4.p1	K00559
	TRINITY_DN1001468_c1_g1_i1.p1	K00559
	TRINITY_DN1001479_c0_g1_i1.p1	K00951
	TRINITY_DN100151_c0_g1_i1.p1	K05765
	TRINITY_DN100157_c0_g3_i1.p2	K00382
	TRINITY_DN100158_c1_g1_i1.p2	K09839
	TRINITY_DN100158_c1_g1_i2.p1	K09839
	TRINITY_DN1001620_c0_g1_i1.p1	K11982
	TRINITY_DN10016335_c0_g1_i1.p2	K09510
	TRINITY_DN100167_c0_g1_i1.p1	K01310
	TRINITY_DN100173_c0_g1_i1.p1	K02492
	TRINITY_DN1001803_c0_g1_i1.p1	K08794
	TRINITY_DN100193_c0_g1_i1.p1	K01426
	TRINITY_DN100212_c0_g1_i1.p1	K14565
	TRINITY_DN1002197_c0_g1_i1.p1	K17292
	TRINITY_DN100229_c1_g1_i1.p2	K01378
	TRINITY_DN1002294_c0_g1_i2.p1	K00845
	TRINITY_DN1002301_c0_g1_i3.p1	K14401
	TRINITY_DN100236_c0_g1_i1.p2	K14815
	TRINITY_DN1002389_c0_g1_i1.p1	K15272
	TRINITY_DN100241_c1_g1_i5.p1	K03932
	TRINITY_DN100251_c0_g1_i11.p1	K09884
	TRINITY_DN1002568_c0_g1_i2.p1	K14808
	TRINITY_DN1002568_c0_g2_i3.p1	K14808
	TRINITY_DN1002664_c0_g1_i1.p1	K02088
	TRINITY_DN100269_c0_g1_i1.p1	K17087
	TRINITY_DN100271_c0_g1_i3.p2	K09284
	TRINITY_DN1002846_c0_g1_i1.p1	K08244
	TRINITY_DN100289_c0_g1_i6.p1	K01379
	TRINITY_DN100289_c0_g1_i8.p1	K01379
	TRINITY_DN100290_c0_g1_i1.p1	K21770
	TRINITY_DN100294_c1_g1_i1.p1	K02147
	TRINITY_DN100299_c0_g1_i3.p1	K02893
	TRINITY_DN100299_c0_g2_i1.p1	K02893
	TRINITY_DN1003129_c0_g1_i1.p1	K02893
	TRINITY_DN1003452_c0_g1_i2.p1	K03235
	TRINITY_DN100351_c0_g1_i2.p1	K11279
	TRINITY_DN100354_c0_g1_i1.p1	K20365
	TRINITY_DN100354_c0_g1_i3.p1	K20365
	TRINITY_DN1003645_c0_g1_i1.p1	K11835
	TRINITY_DN100371_c0_g1_i2.p2	K02866
	TRINITY_DN100371_c0_g1_i3.p1	K02866
	TRINITY_DN1003795_c0_g2_i2.p1	K07151
	TRINITY_DN100400_c1_g1_i1.p1	K17618
	TRINITY_DN1004015_c0_g1_i2.p1	K02949
	TRINITY_DN1004076_c0_g1_i1.p1	K03168
	TRINITY_DN100408_c0_g1_i3.p1	K10949
	TRINITY_DN100410_c0_g1_i1.p1	K01179
	TRINITY_DN1004205_c0_g1_i1.p1	K10736
	TRINITY_DN1004249_c0_g1_i3.p1	K11136
	TRINITY_DN100433_c0_g1_i15.p1	K01669
	TRINITY_DN1004362_c0_g1_i1.p1	K00101
	TRINITY_DN1004441_c0_g1_i1.p1	K01530
	TRINITY_DN1004533_c0_g1_i1.p1	K02957
	TRINITY_DN1004537_c0_g1_i2.p1	K17085
	TRINITY_DN100454_c0_g2_i1.p1	K01669
	TRINITY_DN100466_c0_g1_i2.p1	K03778
	TRINITY_DN100467_c0_g1_i1.p1	K00995
	TRINITY_DN1004904_c0_g1_i2.p1	K09524
	TRINITY_DN1005106_c0_g1_i1.p1	K00927
	TRINITY_DN100515_c1_g1_i1.p1	K01890
	TRINITY_DN100521_c0_g1_i1.p1	K03452
	TRINITY_DN1005231_c0_g1_i3.p1	K00616
	TRINITY_DN100526_c0_g1_i2.p1	K07304
	TRINITY_DN1005386_c0_g1_i1.p1	K01179
	TRINITY_DN1005397_c0_g1_i1.p1	K09488
	TRINITY_DN100547_c1_g1_i7.p1	K02440
	TRINITY_DN100547_c1_g2_i4.p1	K02440
	TRINITY_DN1005515_c0_g1_i2.p1	K02638
	TRINITY_DN1005551_c0_g1_i1.p1	K15987
	TRINITY_DN100586_c0_g1_i1.p1	K07375
	TRINITY_DN1005873_c0_g1_i1.p1	K07376
	TRINITY_DN100600_c0_g1_i1.p1	K02151
	TRINITY_DN1006077_c0_g1_i1.p1	K00689
	TRINITY_DN1006081_c0_g1_i1.p1	K00870
	TRINITY_DN100629_c0_g1_i1.p1	K01381
	TRINITY_DN100629_c0_g2_i1.p1	K01381
	TRINITY_DN1006364_c0_g3_i1.p1	K14802
	TRINITY_DN1006430_c0_g1_i1.p1	K00797
	TRINITY_DN100651_c0_g1_i1.p1	K01859
	TRINITY_DN100667_c0_g1_i1.p1	K02111
	TRINITY_DN100669_c0_g1_i10.p1	K01874
	TRINITY_DN100669_c0_g1_i5.p1	K01874
	TRINITY_DN100694_c2_g1_i1.p1	K00789
	TRINITY_DN1007171_c0_g1_i2.p1	K03263
	TRINITY_DN1007190_c0_g1_i1.p2	K13347
	TRINITY_DN1007190_c0_g1_i2.p2	K10752
	TRINITY_DN100722_c0_g1_i1.p1	K15276
	TRINITY_DN100723_c0_g1_i2.p1	K00870
	TRINITY_DN100729_c0_g1_i12.p1	K02111
	TRINITY_DN100734_c0_g3_i1.p1	K03257
	TRINITY_DN1007340_c0_g1_i2.p1	K10716
	TRINITY_DN100748_c0_g1_i2.p1	K10696
	TRINITY_DN1007556_c0_g1_i2.p1	K08287
	TRINITY_DN1007573_c0_g1_i1.p1	K13289
	TRINITY_DN1007718_c0_g1_i3.p1	K08516
	TRINITY_DN1007719_c0_g1_i1.p1	K10585
	TRINITY_DN100773_c0_g1_i10.p1	K17609
	TRINITY_DN100777_c0_g1_i4.p1	K01588
	TRINITY_DN1007811_c0_g1_i1.p2	K19041
	TRINITY_DN1007877_c0_g1_i1.p1	K02575
	TRINITY_DN100818_c0_g1_i2.p1	K02920
	TRINITY_DN100835_c0_g1_i1.p2	K02440
	TRINITY_DN1008374_c0_g1_i1.p1	K00654
	TRINITY_DN1008402_c0_g1_i5.p1	K20715
	TRINITY_DN100854_c0_g1_i1.p1	K08679
	TRINITY_DN100866_c0_g2_i1.p1	K17408
	TRINITY_DN1008662_c0_g1_i2.p1	K13049
	TRINITY_DN1008775_c0_g1_i1.p1	K10754
	TRINITY_DN1008852_c0_g1_i2.p1	K10569
	TRINITY_DN100890_c0_g1_i2.p2	K02904
	TRINITY_DN1008913_c0_g1_i1.p1	K10395
	TRINITY_DN100900_c0_g3_i1.p1	K14216
	TRINITY_DN1009131_c0_g1_i1.p1	K01874
	TRINITY_DN100919_c0_g1_i2.p1	K11303
	TRINITY_DN100919_c0_g1_i2.p2	K11303
	TRINITY_DN1009197_c0_g1_i1.p3	K12871
	TRINITY_DN1009258_c0_g1_i1.p1	K12874
	TRINITY_DN100926_c0_g1_i1.p1	K10703
	TRINITY_DN1009269_c0_g1_i1.p1	K06641
	TRINITY_DN100933_c0_g1_i3.p1	K02109
	TRINITY_DN100936_c0_g1_i2.p1	K06236
	TRINITY_DN100946_c0_g1_i12.p1	K01337
	TRINITY_DN1009544_c0_g1_i1.p1	K00799
	TRINITY_DN100964_c0_g1_i1.p1	K07390
	TRINITY_DN1009728_c0_g1_i1.p1	K08057
	TRINITY_DN1009737_c0_g1_i2.p1	K01275
	TRINITY_DN1009753_c0_g1_i1.p1	K22074
	TRINITY_DN100980_c0_g1_i1.p1	K03517
	TRINITY_DN100984_c0_g1_i10.p1	K03129
	TRINITY_DN100988_c0_g1_i1.p1	K02932
	TRINITY_DN1009980_c0_g1_i3.p1	K14709
	TRINITY_DN1010100_c0_g1_i1.p1	K02943
	TRINITY_DN1010158_c0_g1_i1.p1	K01365
	TRINITY_DN101017_c0_g2_i1.p1	K03355
	TRINITY_DN101017_c0_g2_i5.p1	K03355
	TRINITY_DN101021_c1_g1_i1.p1	K02872
	TRINITY_DN101023_c0_g2_i1.p1	K06630
	TRINITY_DN1010234_c0_g1_i1.p1	K07966
	TRINITY_DN1010296_c0_g1_i2.p1	K17500
	TRINITY_DN101031_c0_g1_i1.p1	K02958
	TRINITY_DN101040_c0_g1_i2.p1	K13412
	TRINITY_DN1010428_c0_g1_i2.p1	K11837
	TRINITY_DN1010457_c0_g1_i1.p1	K14772
	TRINITY_DN101060_c0_g1_i1.p2	K02636
	TRINITY_DN1010625_c0_g1_i1.p1	K02154
	TRINITY_DN1010735_c0_g1_i1.p1	K14567
	TRINITY_DN1010763_c0_g1_i1.p1	K03017
	TRINITY_DN1010879_c0_g1_i4.p1	K14209
	TRINITY_DN101088_c0_g1_i1.p1	K21027
	TRINITY_DN101101_c0_g1_i2.p1	K02905
	TRINITY_DN1011052_c0_g1_i1.p1	K03254
	TRINITY_DN1011052_c1_g1_i2.p1	K01090
	TRINITY_DN1011052_c1_g1_i5.p1	K01090
	TRINITY_DN1011052_c3_g1_i1.p1	K03254
	TRINITY_DN1011052_c4_g1_i1.p1	K03254
	TRINITY_DN1011186_c0_g1_i1.p1	K03845
	TRINITY_DN1011220_c0_g1_i3.p1	K04734
	TRINITY_DN101138_c0_g1_i1.p1	K00222
	TRINITY_DN101138_c0_g1_i3.p1	K00222
	TRINITY_DN1011468_c0_g1_i1.p1	K02112
	TRINITY_DN1011575_c0_g1_i1.p2	K06443
	TRINITY_DN101160_c0_g1_i10.p1	K00558
	TRINITY_DN1011603_c0_g1_i1.p1	K06252
	TRINITY_DN1011628_c0_g2_i1.p1	K00600
	TRINITY_DN1011628_c0_g3_i1.p1	K00600
	TRINITY_DN1011677_c0_g1_i2.p1	K00428
	TRINITY_DN1011677_c0_g1_i3.p1	K00428
	TRINITY_DN1011807_c0_g1_i11.p1	K00472
	TRINITY_DN101182_c0_g1_i1.p1	K04457
	TRINITY_DN101196_c0_g1_i1.p1	K05889
	TRINITY_DN101207_c0_g1_i1.p1	K01893
	TRINITY_DN1012219_c0_g1_i1.p1	K08857
	TRINITY_DN101228_c0_g1_i4.p1	K00507
	TRINITY_DN101233_c2_g1_i2.p1	K11547
	TRINITY_DN101234_c0_g1_i3.p1	K10808
	TRINITY_DN101248_c4_g1_i1.p1	K01251
	TRINITY_DN1012497_c0_g1_i1.p1	K08876
	TRINITY_DN1012572_c0_g1_i1.p1	K11665
	TRINITY_DN101265_c0_g1_i1.p1	K03098
	TRINITY_DN1012702_c0_g1_i3.p1	K10406
	TRINITY_DN101276_c0_g1_i5.p1	K14832
	TRINITY_DN1012766_c0_g1_i1.p1	K01120
	TRINITY_DN101286_c0_g1_i1.p1	K00134
	TRINITY_DN1012967_c0_g1_i1.p1	K10848
	TRINITY_DN1013084_c0_g1_i2.p1	K07376
	TRINITY_DN101309_c0_g1_i2.p1	K12830
	TRINITY_DN101316_c0_g1_i1.p1	K15687
	TRINITY_DN101316_c0_g1_i2.p1	K15687
	TRINITY_DN101334_c0_g1_i1.p1	K20296
	TRINITY_DN101346_c0_g1_i1.p1	K02903
	TRINITY_DN101353_c0_g1_i1.p1	K03039
	TRINITY_DN1013654_c0_g1_i1.p1	K13519
	TRINITY_DN101367_c0_g3_i1.p1	K07944
	TRINITY_DN1013870_c0_g1_i4.p2	K07874
	TRINITY_DN1013933_c0_g1_i1.p1	K06641
	TRINITY_DN1013976_c0_g1_i2.p1	K03715
	TRINITY_DN1013995_c0_g1_i2.p1	K12812
	TRINITY_DN1014051_c0_g1_i1.p1	K09508
	TRINITY_DN1014065_c0_g1_i1.p1	K02873
	TRINITY_DN101411_c0_g1_i5.p1	K11839
	TRINITY_DN101412_c0_g1_i1.p1	K19199
	TRINITY_DN1014137_c0_g1_i6.p1	K04447
	TRINITY_DN1014334_c0_g1_i1.p1	K10858
	TRINITY_DN1014345_c0_g1_i2.p1	K03038
	TRINITY_DN101442_c0_g1_i1.p1	K00026
	TRINITY_DN1014493_c0_g1_i2.p1	K12261
	TRINITY_DN1014522_c0_g1_i2.p1	K02183
	TRINITY_DN1014630_c0_g1_i1.p1	K11422
	TRINITY_DN101487_c0_g1_i1.p1	K03036
	TRINITY_DN1014970_c0_g1_i1.p1	K06252
	TRINITY_DN1014976_c0_g1_i3.p2	K02995
	TRINITY_DN101501_c0_g1_i1.p1	K03676
	TRINITY_DN1015072_c0_g1_i1.p1	K12231
	TRINITY_DN101511_c0_g1_i1.p1	K00940
	TRINITY_DN1015166_c1_g1_i1.p1	K19531
	TRINITY_DN101519_c0_g1_i1.p1	K13294
	TRINITY_DN1015192_c1_g1_i1.p1	K05605
	TRINITY_DN101527_c0_g1_i1.p1	K01061
	TRINITY_DN101527_c0_g1_i1.p2	K01047
	TRINITY_DN1015285_c0_g1_i2.p1	K00831
	TRINITY_DN1015458_c0_g1_i1.p1	K00928
	TRINITY_DN1015531_c0_g1_i1.p2	K06883
	TRINITY_DN1015539_c0_g1_i1.p2	K11827
	TRINITY_DN101556_c0_g1_i2.p1	K01937
	TRINITY_DN101559_c0_g1_i1.p1	K00315
	TRINITY_DN101566_c0_g1_i3.p1	K09422
	TRINITY_DN1015771_c0_g1_i1.p1	K00574
	TRINITY_DN1015788_c0_g1_i1.p1	K04839
	TRINITY_DN1015822_c0_g1_i1.p1	K13095
	TRINITY_DN1015831_c0_g1_i1.p1	K00234
	TRINITY_DN101584_c0_g1_i2.p1	K01783
	TRINITY_DN101584_c0_g1_i3.p1	K01783
	TRINITY_DN1016029_c0_g1_i2.p1	K14837
	TRINITY_DN1016062_c0_g1_i2.p1	K00020
	TRINITY_DN1016115_c0_g1_i1.p1	K03165
	TRINITY_DN101613_c0_g1_i1.p1	K01518
	TRINITY_DN101616_c0_g1_i1.p1	K22377
	TRINITY_DN101619_c0_g3_i2.p1	K11322
	TRINITY_DN101621_c0_g1_i1.p1	K02941
	TRINITY_DN1016357_c0_g1_i2.p1	K01580
	TRINITY_DN101641_c1_g2_i1.p2	K01689
	TRINITY_DN101643_c0_g1_i2.p1	K14815
	TRINITY_DN101646_c0_g1_i10.p1	K19603
	TRINITY_DN101646_c0_g1_i12.p1	K19603
	TRINITY_DN1016517_c1_g1_i1.p1	K03650
	TRINITY_DN101656_c0_g1_i1.p1	K18190
	TRINITY_DN101671_c0_g1_i1.p2	K14819
	TRINITY_DN101671_c0_g1_i1.p3	K02870
	TRINITY_DN101672_c0_g1_i1.p1	K15040
	TRINITY_DN1016725_c0_g1_i1.p1	K14792
	TRINITY_DN101685_c0_g1_i3.p2	K21248
	TRINITY_DN1016870_c0_g1_i1.p1	K11498
	TRINITY_DN1016874_c0_g1_i1.p1	K10418
	TRINITY_DN1016933_c0_g1_i2.p2	K01689
	TRINITY_DN101701_c0_g1_i1.p1	K01412
	TRINITY_DN101702_c0_g1_i1.p1	K13126
	TRINITY_DN101725_c0_g1_i2.p1	K02218
	TRINITY_DN101725_c0_g1_i5.p1	K02218
	TRINITY_DN101725_c1_g1_i2.p1	K02218
	TRINITY_DN1017264_c0_g1_i1.p1	K10569
	TRINITY_DN101730_c0_g1_i1.p3	K01534
	TRINITY_DN1017342_c0_g1_i1.p1	K08576
	TRINITY_DN1017402_c0_g1_i2.p1	K03347
	TRINITY_DN1017436_c0_g1_i1.p1	K01427
	TRINITY_DN101753_c0_g1_i1.p1	K06911
	TRINITY_DN101759_c0_g1_i2.p1	K08737
	TRINITY_DN1017655_c0_g1_i1.p1	K15013
	TRINITY_DN101767_c0_g1_i1.p1	K16465
	TRINITY_DN1017676_c0_g1_i3.p1	K10251
	TRINITY_DN1017705_c0_g1_i4.p1	K00121
	TRINITY_DN1017782_c0_g1_i3.p1	K06639
	TRINITY_DN101783_c0_g1_i11.p1	K18106
	TRINITY_DN101783_c0_g1_i3.p1	K18106
	TRINITY_DN1017910_c0_g1_i1.p1	K09489
	TRINITY_DN1018042_c0_g1_i2.p1	K17095
	TRINITY_DN1018221_c0_g1_i1.p1	K01958
	TRINITY_DN1018396_c0_g1_i2.p1	K01091
	TRINITY_DN101841_c0_g1_i8.p1	K20457
	TRINITY_DN101846_c0_g1_i1.p1	K15028
	TRINITY_DN1018609_c0_g1_i1.p1	K11416
	TRINITY_DN101866_c0_g1_i1.p1	K03965
	TRINITY_DN101877_c0_g1_i1.p1	K02977
	TRINITY_DN1018786_c0_g1_i1.p1	K03676
	TRINITY_DN101888_c0_g2_i1.p1	K00434
	TRINITY_DN101893_c0_g1_i1.p1	K19788
	TRINITY_DN1018994_c0_g1_i1.p1	K11547
	TRINITY_DN1019435_c0_g2_i2.p1	K02930
	TRINITY_DN101946_c0_g1_i1.p1	K00766
	TRINITY_DN1019516_c1_g1_i1.p2	K03403
	TRINITY_DN101955_c0_g1_i1.p2	K02355
	TRINITY_DN101955_c0_g1_i11.p1	K11274
	TRINITY_DN101960_c0_g1_i5.p1	K03070
	TRINITY_DN101960_c1_g1_i1.p1	K03070
	TRINITY_DN101968_c0_g1_i10.p2	K04424
	TRINITY_DN101968_c0_g1_i8.p1	K14304
	TRINITY_DN1019709_c0_g1_i1.p1	K03932
	TRINITY_DN101981_c0_g1_i1.p1	K15116
	TRINITY_DN1019884_c0_g1_i1.p1	K19041
	TRINITY_DN101993_c0_g1_i4.p1	K05681
	TRINITY_DN1019988_c0_g1_i1.p1	K05545
	TRINITY_DN102003_c0_g1_i1.p2	K03234
	TRINITY_DN1020115_c0_g1_i1.p1	K01783
	TRINITY_DN102028_c0_g1_i2.p1	K06630
	TRINITY_DN102032_c0_g2_i1.p1	K10807
	TRINITY_DN102032_c0_g3_i1.p1	K10807
	TRINITY_DN1020401_c0_g1_i1.p1	K12121
	TRINITY_DN1020484_c0_g1_i2.p1	K18764
	TRINITY_DN102050_c0_g1_i1.p1	K06171
	TRINITY_DN1020603_c0_g1_i1.p1	K01176
	TRINITY_DN1020622_c0_g1_i1.p1	K10405
	TRINITY_DN1020624_c0_g2_i4.p1	K03036
	TRINITY_DN1020624_c0_g3_i1.p1	K03036
	TRINITY_DN102069_c0_g1_i1.p1	K02966
	TRINITY_DN1020695_c0_g1_i2.p1	K03104
	TRINITY_DN1020747_c0_g1_i1.p1	K01493
	TRINITY_DN102083_c0_g1_i5.p1	K00605
	TRINITY_DN1020944_c0_g1_i1.p1	K03715
	TRINITY_DN1020944_c0_g1_i4.p1	K03715
	TRINITY_DN102104_c0_g1_i6.p1	K12287
	TRINITY_DN1021059_c0_g1_i1.p1	K14007
	TRINITY_DN1021059_c0_g2_i1.p1	K14007
	TRINITY_DN1021142_c0_g1_i7.p1	K14768
	TRINITY_DN102115_c0_g1_i2.p1	K06630
	TRINITY_DN1021155_c1_g1_i1.p1	K04043
	TRINITY_DN1021155_c1_g2_i1.p2	K04043
	TRINITY_DN102121_c0_g1_i1.p1	K02953
	TRINITY_DN102141_c0_g1_i1.p3	K04532
	TRINITY_DN1021605_c0_g1_i1.p1	K10866
	TRINITY_DN102163_c0_g1_i1.p1	K08770
	TRINITY_DN102166_c0_g1_i1.p1	K10848
	TRINITY_DN102173_c0_g2_i2.p1	K07937
	TRINITY_DN1021774_c0_g1_i1.p1	K16055
	TRINITY_DN1021811_c0_g1_i1.p1	K07300
	TRINITY_DN1021870_c0_g1_i1.p1	K01802
	TRINITY_DN1021898_c0_g2_i1.p1	K03428
	TRINITY_DN102192_c0_g1_i2.p1	K01525
	TRINITY_DN102203_c0_g1_i1.p1	K08869
	TRINITY_DN102209_c0_g2_i1.p1	K02355
	TRINITY_DN102209_c0_g2_i1.p3	K14026
	TRINITY_DN102210_c0_g1_i1.p2	K03259
	TRINITY_DN102216_c0_g1_i6.p1	K04403
	TRINITY_DN1022197_c0_g1_i2.p1	K01378
	TRINITY_DN102222_c0_g1_i1.p1	K14550
	TRINITY_DN1022288_c0_g1_i1.p1	K14326
	TRINITY_DN102230_c0_g1_i1.p1	K11090
	TRINITY_DN1022340_c0_g1_i1.p1	K04646
	TRINITY_DN1022438_c0_g1_i1.p1	K08150
	TRINITY_DN102245_c0_g1_i3.p2	K03574
	TRINITY_DN1022452_c0_g1_i2.p1	K09584
	TRINITY_DN102247_c0_g1_i1.p1	K00710
	TRINITY_DN1022511_c0_g1_i1.p1	K06002
	TRINITY_DN102253_c0_g1_i1.p1	K01872
	TRINITY_DN1022663_c0_g1_i6.p1	K09250
	TRINITY_DN1022675_c0_g1_i2.p1	K03517
	TRINITY_DN1022705_c0_g1_i1.p1	K14539
	TRINITY_DN1022711_c0_g1_i1.p1	K02147
	TRINITY_DN102272_c0_g1_i1.p1	K04043
	TRINITY_DN102272_c4_g2_i1.p1	K04043
	TRINITY_DN1023211_c0_g1_i2.p1	K03686
	TRINITY_DN1023356_c0_g1_i1.p1	K04499
	TRINITY_DN102336_c0_g1_i1.p1	K10357
	TRINITY_DN1023369_c0_g1_i1.p1	K03846
	TRINITY_DN1023555_c0_g1_i1.p1	K01376
	TRINITY_DN1023562_c0_g1_i1.p1	K16213
	TRINITY_DN1023628_c0_g1_i1.p1	K08286
	TRINITY_DN1023696_c0_g2_i1.p1	K00026
	TRINITY_DN102372_c0_g1_i1.p2	K14564
	TRINITY_DN1023870_c0_g1_i2.p1	K14768
	TRINITY_DN102397_c0_g1_i3.p1	K01192
	TRINITY_DN1023976_c0_g1_i1.p1	K12852
	TRINITY_DN1024044_c0_g1_i1.p1	K01192
	TRINITY_DN1024125_c0_g1_i1.p1	K12835
	TRINITY_DN1024196_c0_g1_i1.p1	K15272
	TRINITY_DN1024218_c0_g1_i1.p1	K13412
	TRINITY_DN102424_c0_g1_i2.p1	K16302
	TRINITY_DN1024258_c0_g1_i2.p1	K01358
	TRINITY_DN102438_c0_g2_i1.p1	K06013
	TRINITY_DN1024425_c0_g1_i3.p1	K11374
	TRINITY_DN102444_c0_g1_i3.p1	K00417
	TRINITY_DN102448_c0_g1_i1.p1	K18168
	TRINITY_DN1024484_c0_g1_i1.p1	K07376
	TRINITY_DN102450_c1_g1_i1.p1	K05302
	TRINITY_DN1024534_c0_g1_i1.p1	K20346
	TRINITY_DN1024702_c0_g1_i1.p1	K02541
	TRINITY_DN1024773_c0_g1_i3.p1	K07376
	TRINITY_DN102481_c0_g1_i1.p2	K00053
	TRINITY_DN1024832_c0_g1_i1.p1	K01307
	TRINITY_DN1024902_c0_g1_i1.p1	K11797
	TRINITY_DN1024940_c0_g1_i1.p1	K11788
	TRINITY_DN102496_c0_g1_i18.p1	K01802
	TRINITY_DN102509_c0_g1_i1.p1	K17583
	TRINITY_DN102510_c0_g1_i1.p2	K06185
	TRINITY_DN102510_c0_g2_i1.p1	K06185
	TRINITY_DN102510_c1_g1_i8.p1	K06185
	TRINITY_DN1025107_c0_g1_i1.p1	K01715
	TRINITY_DN1025186_c0_g1_i1.p1	K02128
	TRINITY_DN102521_c0_g1_i1.p1	K20909
	TRINITY_DN102521_c0_g1_i3.p1	K20909
	TRINITY_DN1025242_c0_g1_i2.p1	K00863
	TRINITY_DN1025245_c0_g1_i1.p1	K14297
	TRINITY_DN1025251_c0_g1_i1.p1	K01378
	TRINITY_DN102531_c0_g1_i3.p1	K00856
	TRINITY_DN102535_c0_g1_i1.p1	K01703
	TRINITY_DN102535_c1_g1_i1.p1	K01703
	TRINITY_DN1025373_c0_g1_i1.p1	K15289
	TRINITY_DN1025376_c0_g1_i3.p1	K02922
	TRINITY_DN102539_c1_g1_i1.p1	K01810
	TRINITY_DN1025409_c0_g1_i1.p1	K12452
	TRINITY_DN1025450_c0_g1_i5.p1	K07561
	TRINITY_DN102551_c0_g1_i1.p1	K00326
	TRINITY_DN1025559_c0_g1_i1.p1	K09228
	TRINITY_DN102559_c0_g1_i1.p1	K07152
	TRINITY_DN102559_c0_g1_i2.p1	K07152
	TRINITY_DN102565_c0_g1_i3.p1	K07943
	TRINITY_DN1025726_c0_g1_i2.p1	K12856
	TRINITY_DN102578_c0_g1_i1.p1	K02968
	TRINITY_DN102592_c0_g1_i1.p1	K05857
	TRINITY_DN1025941_c0_g1_i1.p1	K14765
	TRINITY_DN1026001_c0_g1_i4.p2	K02937
	TRINITY_DN102602_c0_g1_i2.p1	K17576
	TRINITY_DN102608_c0_g1_i12.p1	K01310
	TRINITY_DN102608_c0_g1_i15.p2	K01312
	TRINITY_DN102608_c0_g1_i3.p1	K01312
	TRINITY_DN1026102_c0_g1_i2.p1	K07195
	TRINITY_DN102611_c0_g1_i2.p1	K11422
	TRINITY_DN1026110_c0_g1_i1.p1	K00656
	TRINITY_DN102617_c1_g1_i1.p1	K02725
	TRINITY_DN102623_c1_g1_i2.p1	K00088
	TRINITY_DN102630_c0_g1_i2.p1	K01679
	TRINITY_DN102637_c0_g1_i1.p1	K10614
	TRINITY_DN102639_c0_g1_i1.p1	K02639
	TRINITY_DN102641_c0_g1_i1.p1	K03686
	TRINITY_DN1026541_c0_g1_i1.p1	K01933
	TRINITY_DN1026628_c0_g2_i1.p1	K03355
	TRINITY_DN1026629_c0_g1_i2.p1	K09487
	TRINITY_DN1026674_c0_g1_i1.p1	K09754
	TRINITY_DN1026718_c0_g1_i1.p1	K03286
	TRINITY_DN1026810_c0_g1_i1.p1	K09490
	TRINITY_DN1026839_c0_g1_i1.p1	K14802
	TRINITY_DN102684_c0_g1_i4.p1	K08714
	TRINITY_DN1026860_c0_g1_i1.p1	K01551
	TRINITY_DN102694_c0_g2_i3.p2	K00615
	TRINITY_DN102699_c0_g1_i1.p1	K17964
	TRINITY_DN102699_c0_g1_i1.p2	K03316
	TRINITY_DN102703_c0_g1_i10.p1	K02210
	TRINITY_DN1027082_c0_g2_i1.p1	K13448
	TRINITY_DN1027084_c0_g1_i1.p1	K12396
	TRINITY_DN102711_c0_g1_i1.p1	K19519
	TRINITY_DN102711_c0_g1_i2.p1	K19519
	TRINITY_DN1027137_c0_g1_i1.p1	K01735
	TRINITY_DN1027201_c0_g1_i1.p1	K14570
	TRINITY_DN1027201_c1_g1_i1.p1	K02321
	TRINITY_DN102721_c0_g1_i2.p1	K02835
	TRINITY_DN1027219_c0_g1_i1.p1	K18660
	TRINITY_DN102733_c1_g1_i11.p2	K09584
	TRINITY_DN1027381_c0_g1_i1.p1	K11718
	TRINITY_DN102740_c0_g1_i4.p1	K07019
	TRINITY_DN1027563_c0_g1_i1.p1	K05692
	TRINITY_DN102757_c0_g1_i8.p1	K05284
	TRINITY_DN1027589_c0_g1_i2.p1	K10357
	TRINITY_DN102759_c0_g1_i1.p1	K03163
	TRINITY_DN102785_c0_g1_i4.p1	K01130
	TRINITY_DN1027924_c0_g1_i3.p1	K16749
	TRINITY_DN1028010_c0_g1_i1.p1	K00134
	TRINITY_DN102803_c0_g1_i1.p2	K03217
	TRINITY_DN102812_c0_g1_i1.p3	K07140
	TRINITY_DN102814_c0_g1_i1.p1	K09584
	TRINITY_DN102814_c0_g1_i1.p2	K03495
	TRINITY_DN102829_c0_g2_i1.p1	K01363
	TRINITY_DN102829_c1_g1_i5.p1	K01363
	TRINITY_DN1028332_c0_g1_i2.p1	K06999
	TRINITY_DN102844_c0_g1_i8.p1	K10563
	TRINITY_DN1028459_c0_g1_i1.p1	K00924
	TRINITY_DN1028485_c0_g2_i1.p2	K19539
	TRINITY_DN102860_c0_g1_i1.p1	K18798
	TRINITY_DN1028631_c0_g1_i1.p1	K20472
	TRINITY_DN1028688_c0_g1_i1.p1	K05755
	TRINITY_DN102871_c0_g1_i1.p1	K02934
	TRINITY_DN1028743_c0_g1_i2.p1	K00845
	TRINITY_DN102887_c0_g1_i5.p1	K01866
	TRINITY_DN1028965_c0_g1_i1.p2	K05864
	TRINITY_DN1029014_c0_g1_i3.p1	K13720
	TRINITY_DN1029071_c0_g1_i4.p1	K07126
	TRINITY_DN102908_c0_g1_i3.p1	K04508
	TRINITY_DN1029132_c0_g1_i1.p1	K21866
	TRINITY_DN1029157_c0_g1_i1.p1	K00943
	TRINITY_DN1029211_c0_g1_i1.p1	K10524
	TRINITY_DN1029355_c0_g1_i1.p1	K08515
	TRINITY_DN102936_c0_g1_i1.p1	K06515
	TRINITY_DN102939_c0_g1_i3.p1	K13412
	TRINITY_DN1029477_c0_g1_i1.p1	K00052
	TRINITY_DN1029487_c0_g1_i1.p1	K02888
	TRINITY_DN102955_c0_g1_i1.p2	K02900
	TRINITY_DN102957_c0_g1_i1.p1	K10706
	TRINITY_DN102957_c0_g1_i1.p2	K19469
	TRINITY_DN102967_c0_g1_i1.p1	K12826
	TRINITY_DN1029753_c0_g1_i2.p1	K04554
	TRINITY_DN102983_c0_g1_i6.p1	K00134
	TRINITY_DN102986_c0_g1_i1.p1	K02576
	TRINITY_DN1029861_c0_g1_i1.p1	K12231
	TRINITY_DN102990_c0_g1_i1.p1	K03671
	TRINITY_DN1030078_c0_g1_i1.p1	K01466
	TRINITY_DN1030280_c0_g1_i1.p1	K06158
	TRINITY_DN1030322_c0_g1_i1.p3	K10244
	TRINITY_DN1030323_c0_g1_i1.p1	K11493
	TRINITY_DN1030339_c0_g1_i3.p1	K02183
	TRINITY_DN103050_c0_g1_i1.p1	K14848
	TRINITY_DN1030622_c0_g1_i1.p1	K03857
	TRINITY_DN103068_c0_g1_i2.p1	K02901
	TRINITY_DN1030692_c0_g1_i1.p1	K02209
	TRINITY_DN1030750_c0_g1_i1.p1	K00130
	TRINITY_DN1030752_c0_g1_i1.p1	K05350
	TRINITY_DN103102_c0_g2_i2.p1	K09510
	TRINITY_DN1031030_c0_g1_i1.p1	K15449
	TRINITY_DN103106_c1_g1_i1.p1	K01915
	TRINITY_DN1031085_c0_g1_i1.p1	K14849
	TRINITY_DN1031105_c0_g1_i1.p1	K18466
	TRINITY_DN1031175_c0_g1_i1.p1	K03768
	TRINITY_DN1031396_c0_g1_i1.p1	K20029
	TRINITY_DN103140_c0_g1_i11.p1	K00145
	TRINITY_DN1031405_c0_g1_i1.p1	K00870
	TRINITY_DN1031441_c0_g1_i1.p2	K22072
	TRINITY_DN1031495_c0_g1_i1.p1	K01315
	TRINITY_DN1031587_c0_g2_i1.p1	K10249
	TRINITY_DN1031719_c0_g1_i1.p1	K10689
	TRINITY_DN103176_c0_g1_i1.p1	K03841
	TRINITY_DN1031881_c0_g1_i1.p1	K01090
	TRINITY_DN1032013_c0_g1_i2.p1	K02726
	TRINITY_DN1032013_c0_g1_i3.p1	K02726
	TRINITY_DN103208_c0_g1_i3.p1	K09490
	TRINITY_DN1032107_c0_g1_i4.p1	K01527
	TRINITY_DN1032231_c0_g1_i1.p1	K03301
	TRINITY_DN1032285_c0_g1_i2.p1	K02134
	TRINITY_DN103234_c0_g1_i3.p1	K15286
	TRINITY_DN1032408_c0_g1_i1.p1	K03257
	TRINITY_DN1032462_c0_g1_i1.p1	K01176
	TRINITY_DN1032653_c0_g1_i2.p1	K08473
	TRINITY_DN1032670_c0_g1_i1.p1	K02183
	TRINITY_DN1032733_c0_g1_i1.p1	K08493
	TRINITY_DN1032752_c0_g1_i1.p1	K05794
	TRINITY_DN103278_c0_g1_i1.p1	K01436
	TRINITY_DN1032831_c0_g1_i3.p1	K00248
	TRINITY_DN1032882_c0_g1_i3.p1	K00457
	TRINITY_DN103293_c0_g1_i1.p1	K18710
	TRINITY_DN1032971_c0_g2_i1.p2	K09503
	TRINITY_DN1033046_c0_g1_i1.p2	K13412
	TRINITY_DN103310_c0_g1_i9.p1	K02113
	TRINITY_DN1033252_c0_g1_i1.p1	K02183
	TRINITY_DN1033319_c0_g1_i1.p1	K00710
	TRINITY_DN1033319_c0_g3_i3.p1	K00710
	TRINITY_DN1033324_c0_g1_i2.p1	K13412
	TRINITY_DN1033347_c0_g1_i1.p1	K14297
	TRINITY_DN1033357_c0_g1_i1.p1	K08869
	TRINITY_DN103350_c0_g1_i1.p3	K10523
	TRINITY_DN103350_c0_g2_i2.p1	K10523
	TRINITY_DN1033502_c0_g1_i1.p1	K01365
	TRINITY_DN103351_c0_g1_i2.p1	K01729
	TRINITY_DN1033609_c0_g1_i2.p1	K00382
	TRINITY_DN1033672_c0_g1_i2.p1	K01875
	TRINITY_DN1033732_c0_g2_i1.p2	K01802
	TRINITY_DN1033798_c0_g1_i1.p1	K11493
	TRINITY_DN1033907_c0_g1_i1.p1	K01873
	TRINITY_DN1033916_c0_g1_i1.p1	K08679
	TRINITY_DN1033943_c0_g1_i1.p1	K00547
	TRINITY_DN1033954_c0_g1_i1.p1	K00616
	TRINITY_DN1034035_c0_g1_i1.p1	K22403
	TRINITY_DN1034054_c0_g1_i4.p1	K14753
	TRINITY_DN1034106_c0_g1_i2.p1	K01674
	TRINITY_DN1034181_c0_g1_i2.p1	K07336
	TRINITY_DN103431_c0_g1_i4.p1	K00789
	TRINITY_DN1034419_c0_g1_i1.p1	K00928
	TRINITY_DN103450_c0_g3_i1.p1	K02937
	TRINITY_DN103461_c0_g1_i1.p1	K06185
	TRINITY_DN103463_c2_g3_i1.p1	K18561
	TRINITY_DN103474_c0_g1_i1.p2	K07140
	TRINITY_DN1034844_c0_g1_i2.p1	K00860
	TRINITY_DN103495_c0_g2_i2.p2	K02964
	TRINITY_DN103504_c1_g1_i1.p1	K12603
	TRINITY_DN1035167_c0_g1_i8.p1	K10802
	TRINITY_DN103523_c0_g1_i1.p2	K08876
	TRINITY_DN1035241_c0_g1_i1.p1	K11883
	TRINITY_DN1035310_c0_g1_i2.p1	K03530
	TRINITY_DN1035379_c0_g1_i1.p1	K20295
	TRINITY_DN103546_c0_g1_i1.p1	K04043
	TRINITY_DN1035518_c0_g1_i1.p1	K13411
	TRINITY_DN1035589_c0_g1_i1.p1	K01381
	TRINITY_DN1035618_c0_g1_i1.p1	K08244
	TRINITY_DN1035669_c0_g1_i2.p1	K01539
	TRINITY_DN103568_c0_g1_i5.p1	K08907
	TRINITY_DN1035738_c0_g1_i1.p2	K08864
	TRINITY_DN1035806_c0_g1_i1.p1	K17908
	TRINITY_DN1035839_c0_g1_i1.p1	K14498
	TRINITY_DN1035858_c0_g1_i2.p1	K15865
	TRINITY_DN1035898_c0_g1_i2.p1	K18460
	TRINITY_DN1036020_c0_g1_i1.p1	K02918
	TRINITY_DN103608_c0_g1_i8.p1	K17609
	TRINITY_DN1036111_c0_g1_i2.p1	K17679
	TRINITY_DN103612_c0_g2_i13.p1	K00288
	TRINITY_DN1036238_c0_g1_i2.p1	K08018
	TRINITY_DN1036248_c0_g1_i1.p1	K17279
	TRINITY_DN1036265_c0_g1_i1.p1	K15109
	TRINITY_DN103642_c0_g1_i1.p2	K01868
	TRINITY_DN1036430_c0_g2_i1.p1	K00281
	TRINITY_DN1036532_c0_g1_i1.p1	K03686
	TRINITY_DN103667_c0_g1_i1.p1	K14191
	TRINITY_DN1036724_c0_g1_i2.p1	K01682
	TRINITY_DN1036926_c0_g1_i1.p1	K19752
	TRINITY_DN1037109_c0_g1_i3.p1	K13984
	TRINITY_DN1037194_c0_g1_i1.p1	K16075
	TRINITY_DN103722_c0_g1_i3.p1	K17262
	TRINITY_DN103727_c0_g1_i1.p1	K04554
	TRINITY_DN1037367_c0_g1_i1.p1	K16457
	TRINITY_DN103739_c0_g1_i1.p1	K03671
	TRINITY_DN1037405_c0_g1_i2.p1	K08714
	TRINITY_DN1037661_c0_g1_i1.p2	K00111
	TRINITY_DN1037680_c0_g1_i1.p2	K01006
	TRINITY_DN103786_c0_g2_i1.p1	K06185
	TRINITY_DN1037933_c0_g2_i3.p1	K09584
	TRINITY_DN103794_c0_g1_i2.p1	K03470
	TRINITY_DN1038233_c0_g1_i1.p1	K08850
	TRINITY_DN1038387_c0_g1_i2.p1	K14824
	TRINITY_DN103843_c0_g1_i1.p2	K03023
	TRINITY_DN1038472_c0_g1_i1.p1	K07300
	TRINITY_DN1038491_c0_g1_i1.p1	K03183
	TRINITY_DN1038496_c0_g1_i1.p1	K01648
	TRINITY_DN1038581_c0_g1_i1.p1	K10589
	TRINITY_DN1038681_c0_g1_i2.p1	K05215
	TRINITY_DN103869_c0_g1_i16.p1	K14005
	TRINITY_DN103869_c0_g1_i3.p1	K14005
	TRINITY_DN103869_c0_g1_i7.p1	K11654
	TRINITY_DN1038771_c0_g1_i1.p1	K03797
	TRINITY_DN103894_c0_g1_i2.p1	K07375
	TRINITY_DN1038980_c0_g1_i1.p1	K03426
	TRINITY_DN103901_c0_g1_i1.p1	K01378
	TRINITY_DN103902_c0_g1_i1.p1	K06643
	TRINITY_DN103903_c0_g1_i1.p2	K01897
	TRINITY_DN103904_c0_g1_i3.p1	K06515
	TRINITY_DN1039105_c0_g1_i1.p1	K01832
	TRINITY_DN1039192_c0_g1_i1.p1	K02881
	TRINITY_DN103920_c0_g1_i4.p1	K03426
	TRINITY_DN103922_c3_g1_i4.p1	K15732
	TRINITY_DN1039273_c0_g1_i1.p1	K06970
	TRINITY_DN103929_c0_g1_i1.p1	K01866
	TRINITY_DN103933_c0_g1_i1.p1	K16545
	TRINITY_DN103933_c0_g1_i1.p2	K03167
	TRINITY_DN1039330_c0_g1_i1.p1	K00428
	TRINITY_DN1039357_c0_g1_i1.p1	K09273
	TRINITY_DN1039451_c0_g1_i1.p1	K04986
	TRINITY_DN103950_c0_g1_i1.p1	K02938
	TRINITY_DN1039628_c0_g1_i1.p1	K12823
	TRINITY_DN1039710_c0_g2_i2.p1	K14682
	TRINITY_DN1039715_c0_g1_i1.p1	K00799
	TRINITY_DN103977_c0_g1_i2.p2	K01595
	TRINITY_DN103985_c0_g1_i2.p1	K00574
	TRINITY_DN1040006_c0_g1_i4.p1	K08737
	TRINITY_DN1040013_c0_g1_i1.p1	K14961
	TRINITY_DN1040027_c0_g1_i2.p1	K12823
	TRINITY_DN104015_c0_g1_i1.p1	K01551
	TRINITY_DN104027_c0_g1_i1.p1	K01852
	TRINITY_DN10403_c2_g1_i1.p1	K02515
	TRINITY_DN1040317_c0_g1_i1.p1	K17513
	TRINITY_DN104044_c0_g1_i1.p1	K18752
	TRINITY_DN104056_c0_g1_i1.p1	K01802
	TRINITY_DN104057_c0_g1_i3.p2	K01741
	TRINITY_DN1040570_c0_g1_i1.p1	K12823
	TRINITY_DN1040571_c0_g1_i1.p1	K10300
	TRINITY_DN104059_c0_g1_i1.p1	K10277
	TRINITY_DN1040706_c0_g1_i3.p1	K12188
	TRINITY_DN104074_c0_g1_i3.p1	K08139
	TRINITY_DN1040803_c0_g1_i1.p1	K17964
	TRINITY_DN104092_c0_g1_i4.p1	K04498
	TRINITY_DN1040937_c0_g1_i1.p2	K02904
	TRINITY_DN1041016_c0_g1_i1.p1	K00889
	TRINITY_DN104102_c0_g1_i2.p1	K11982
	TRINITY_DN104110_c0_g1_i1.p1	K08869
	TRINITY_DN1041217_c0_g1_i2.p1	K06002
	TRINITY_DN1041362_c0_g1_i1.p1	K19801
	TRINITY_DN1041463_c0_g1_i1.p1	K19306
	TRINITY_DN1041544_c0_g1_i1.p1	K13317
	TRINITY_DN1041556_c0_g1_i2.p1	K10392
	TRINITY_DN1041559_c0_g1_i1.p1	K15378
	TRINITY_DN10416_c0_g1_i2.p1	K04523
	TRINITY_DN1041619_c0_g2_i2.p1	K01587
	TRINITY_DN1041743_c0_g1_i2.p1	K03596
	TRINITY_DN104183_c0_g1_i1.p1	K03177
	TRINITY_DN104185_c0_g1_i10.p1	K00873
	TRINITY_DN104185_c0_g1_i3.p1	K00873
	TRINITY_DN104185_c0_g1_i4.p1	K00873
	TRINITY_DN1041939_c0_g1_i2.p1	K03932
	TRINITY_DN104195_c0_g1_i1.p1	K19676
	TRINITY_DN104198_c0_g1_i1.p1	K04131
	TRINITY_DN104198_c0_g1_i1.p2	K08770
	TRINITY_DN1041995_c0_g1_i1.p1	K02868
	TRINITY_DN1042018_c0_g1_i1.p1	K00962
	TRINITY_DN1042075_c0_g1_i1.p1	K07376
	TRINITY_DN104209_c0_g1_i1.p1	K14557
	TRINITY_DN1042098_c0_g1_i1.p1	K14423
	TRINITY_DN104217_c0_g2_i2.p1	K10408
	TRINITY_DN104217_c0_g3_i1.p1	K10408
	TRINITY_DN1042217_c0_g1_i1.p1	K03107
	TRINITY_DN104239_c0_g1_i6.p1	K02367
	TRINITY_DN10424_c0_g1_i1.p2	K18726
	TRINITY_DN10424_c0_g1_i2.p2	K18726
	TRINITY_DN1042400_c0_g2_i1.p1	K19788
	TRINITY_DN104241_c0_g1_i3.p1	K10808
	TRINITY_DN104247_c0_g1_i5.p2	K07511
	TRINITY_DN10425_c0_g1_i1.p1	K02866
	TRINITY_DN10426_c0_g2_i1.p2	K15283
	TRINITY_DN1042638_c0_g1_i1.p1	K00101
	TRINITY_DN104266_c0_g1_i3.p1	K02989
	TRINITY_DN1042718_c0_g1_i3.p1	K03125
	TRINITY_DN10428_c0_g1_i3.p1	K21770
	TRINITY_DN10428_c2_g1_i1.p2	K21777
	TRINITY_DN1042823_c0_g1_i1.p1	K10277
	TRINITY_DN1042834_c0_g1_i2.p1	K01738
	TRINITY_DN104290_c0_g1_i1.p1	K11971
	TRINITY_DN104291_c0_g1_i1.p1	K13412
	TRINITY_DN1042971_c0_g1_i2.p1	K06058
	TRINITY_DN1043021_c0_g1_i1.p1	K07442
	TRINITY_DN104304_c0_g1_i1.p1	K00472
	TRINITY_DN1043098_c0_g1_i3.p1	K14683
	TRINITY_DN1043379_c0_g1_i1.p1	K06199
	TRINITY_DN1043461_c0_g1_i1.p1	K01365
	TRINITY_DN1043510_c0_g1_i1.p1	K04718
	TRINITY_DN104376_c0_g1_i2.p1	K01376
	TRINITY_DN104380_c0_g1_i5.p1	K07427
	TRINITY_DN1043953_c0_g1_i3.p1	K18663
	TRINITY_DN1043983_c0_g1_i1.p1	K03665
	TRINITY_DN1043988_c0_g1_i2.p1	K03771
	TRINITY_DN1044032_c0_g1_i1.p1	K10644
	TRINITY_DN1044098_c0_g1_i1.p1	K10625
	TRINITY_DN1044100_c0_g1_i1.p1	K15272
	TRINITY_DN1044156_c0_g1_i4.p1	K03800
	TRINITY_DN104416_c0_g1_i1.p1	K00142
	TRINITY_DN104417_c0_g1_i1.p1	K01580
	TRINITY_DN1044352_c0_g2_i1.p1	K06515
	TRINITY_DN1044354_c0_g1_i1.p1	K01674
	TRINITY_DN1044364_c0_g1_i1.p1	K10408
	TRINITY_DN1044367_c0_g1_i1.p1	K02737
	TRINITY_DN1044405_c0_g1_i1.p1	K14995
	TRINITY_DN104441_c0_g1_i1.p1	K18270
	TRINITY_DN1044438_c0_g1_i1.p1	K01365
	TRINITY_DN1044479_c0_g1_i2.p1	K00761
	TRINITY_DN104449_c0_g1_i2.p2	K01784
	TRINITY_DN104450_c0_g1_i1.p1	K14326
	TRINITY_DN1044504_c0_g1_i2.p1	K09704
	TRINITY_DN104467_c0_g1_i3.p1	K02943
	TRINITY_DN1044741_c0_g1_i2.p1	K11262
	TRINITY_DN1044832_c0_g1_i1.p1	K02088
	TRINITY_DN104486_c0_g1_i2.p1	K00012
	TRINITY_DN1044876_c0_g1_i1.p1	K10151
	TRINITY_DN104492_c0_g1_i1.p1	K00688
	TRINITY_DN1044961_c0_g1_i2.p1	K10768
	TRINITY_DN104500_c0_g1_i1.p1	K14760
	TRINITY_DN104500_c0_g1_i1.p2	K00940
	TRINITY_DN1045060_c0_g1_i2.p1	K14304
	TRINITY_DN1045063_c0_g1_i1.p1	K02540
	TRINITY_DN1045069_c0_g1_i1.p1	K00297
	TRINITY_DN1045071_c0_g1_i1.p1	K14306
	TRINITY_DN104509_c0_g1_i4.p1	K01792
	TRINITY_DN104509_c0_g1_i5.p1	K01792
	TRINITY_DN1045135_c0_g1_i1.p1	K08803
	TRINITY_DN1045140_c0_g1_i1.p1	K13101
	TRINITY_DN104515_c0_g1_i10.p1	K03235
	TRINITY_DN104515_c0_g1_i4.p1	K03235
	TRINITY_DN1045163_c0_g1_i1.p1	K03680
	TRINITY_DN1045195_c0_g1_i2.p1	K11412
	TRINITY_DN1045271_c0_g1_i2.p1	K09291
	TRINITY_DN1045273_c0_g1_i10.p1	K03004
	TRINITY_DN1045278_c0_g1_i2.p1	K10706
	TRINITY_DN104528_c0_g1_i5.p1	K02885
	TRINITY_DN1045304_c0_g1_i1.p1	K10885
	TRINITY_DN1045441_c0_g1_i1.p1	K01537
	TRINITY_DN1045458_c0_g1_i2.p1	K03530
	TRINITY_DN1045492_c0_g1_i1.p1	K14005
	TRINITY_DN1045542_c0_g1_i1.p1	K15277
	TRINITY_DN1045578_c0_g1_i4.p1	K00472
	TRINITY_DN104564_c0_g1_i1.p2	K18328
	TRINITY_DN1045732_c0_g1_i1.p1	K00933
	TRINITY_DN1045738_c0_g1_i1.p1	K17086
	TRINITY_DN104577_c0_g1_i4.p2	K12858
	TRINITY_DN10458_c0_g2_i1.p2	K11253
	TRINITY_DN10458_c0_g2_i2.p1	K11253
	TRINITY_DN104586_c0_g1_i1.p1	K19519
	TRINITY_DN1045861_c0_g1_i1.p1	K00164
	TRINITY_DN104590_c0_g1_i6.p1	K00602
	TRINITY_DN104593_c0_g1_i1.p1	K02987
	TRINITY_DN1045932_c0_g1_i1.p1	K00873
	TRINITY_DN10460_c0_g2_i1.p2	K02894
	TRINITY_DN1046049_c0_g1_i1.p1	K01365
	TRINITY_DN1046105_c0_g1_i3.p1	K02356
	TRINITY_DN1046144_c0_g1_i1.p1	K01074
	TRINITY_DN104618_c0_g1_i10.p1	K01275
	TRINITY_DN104622_c0_g1_i3.p1	K14552
	TRINITY_DN104633_c0_g2_i1.p1	K13411
	TRINITY_DN10464_c0_g1_i1.p1	K06890
	TRINITY_DN10464_c1_g1_i5.p1	K06890
	TRINITY_DN1046470_c0_g1_i1.p1	K20547
	TRINITY_DN1046479_c0_g1_i1.p1	K03671
	TRINITY_DN1046483_c0_g2_i1.p1	K14755
	TRINITY_DN1046489_c1_g1_i1.p1	K19684
	TRINITY_DN1046542_c0_g1_i1.p1	K08817
	TRINITY_DN1046561_c0_g1_i1.p1	K13347
	TRINITY_DN1046709_c0_g1_i1.p1	K07442
	TRINITY_DN104673_c0_g1_i10.p1	K08515
	TRINITY_DN10468_c0_g1_i1.p1	K04079
	TRINITY_DN10468_c2_g1_i1.p1	K04079
	TRINITY_DN1046842_c0_g1_i1.p3	K00627
	TRINITY_DN1046851_c0_g1_i3.p1	K03839
	TRINITY_DN1046851_c1_g1_i2.p1	K03839
	TRINITY_DN10469_c0_g1_i2.p1	K02355
	TRINITY_DN1046938_c0_g1_i1.p1	K10733
	TRINITY_DN1046947_c0_g1_i1.p1	K16743
	TRINITY_DN1047010_c0_g1_i1.p1	K00099
	TRINITY_DN1047024_c0_g1_i1.p1	K02685
	TRINITY_DN104707_c0_g1_i11.p1	K14574
	TRINITY_DN104707_c0_g1_i4.p1	K14574
	TRINITY_DN1047148_c0_g1_i1.p1	K01100
	TRINITY_DN1047149_c0_g2_i2.p1	K01365
	TRINITY_DN1047158_c0_g1_i1.p1	K10419
	TRINITY_DN104719_c0_g1_i6.p1	K15013
	TRINITY_DN104720_c0_g1_i1.p1	K09631
	TRINITY_DN1047204_c0_g1_i1.p1	K19477
	TRINITY_DN104722_c0_g1_i1.p1	K13126
	TRINITY_DN104735_c0_g1_i4.p1	K08908
	TRINITY_DN1047352_c0_g1_i2.p1	K14538
	TRINITY_DN1047392_c0_g1_i1.p1	K10614
	TRINITY_DN1047437_c0_g1_i1.p1	K01897
	TRINITY_DN1047482_c0_g1_i1.p1	K00067
	TRINITY_DN1047512_c0_g1_i1.p1	K01517
	TRINITY_DN1047738_c0_g1_i1.p1	K16634
	TRINITY_DN1047802_c0_g1_i1.p1	K13989
	TRINITY_DN1047854_c0_g1_i1.p1	K01365
	TRINITY_DN1047968_c1_g3_i1.p2	K00031
	TRINITY_DN1047978_c0_g1_i2.p1	K03164
	TRINITY_DN104802_c0_g1_i2.p1	K00052
	TRINITY_DN1048041_c0_g1_i1.p1	K01090
	TRINITY_DN104821_c0_g1_i2.p1	K03251
	TRINITY_DN10483_c1_g1_i1.p1	K03168
	TRINITY_DN1048332_c0_g1_i2.p1	K11267
	TRINITY_DN1048409_c0_g1_i1.p1	K02883
	TRINITY_DN1048421_c0_g1_i1.p1	K11649
	TRINITY_DN1048429_c0_g1_i1.p1	K05841
	TRINITY_DN1048446_c0_g1_i1.p1	K06962
	TRINITY_DN1048582_c0_g1_i1.p1	K07565
	TRINITY_DN104868_c0_g1_i1.p1	K07030
	TRINITY_DN10487_c0_g1_i18.p1	K02941
	TRINITY_DN1048727_c0_g1_i2.p1	K02873
	TRINITY_DN1048755_c0_g1_i1.p1	K06630
	TRINITY_DN104878_c0_g1_i5.p1	K13117
	TRINITY_DN1048890_c0_g1_i1.p1	K01382
	TRINITY_DN104893_c0_g1_i3.p1	K01379
	TRINITY_DN104895_c0_g1_i2.p1	K13412
	TRINITY_DN104898_c0_g1_i6.p1	K09490
	TRINITY_DN1048988_c0_g1_i1.p1	K08193
	TRINITY_DN104903_c0_g1_i1.p1	K05658
	TRINITY_DN104906_c0_g1_i2.p1	K15272
	TRINITY_DN1049127_c0_g1_i1.p1	K13412
	TRINITY_DN1049145_c0_g1_i1.p1	K00889
	TRINITY_DN1049148_c0_g1_i1.p1	K03797
	TRINITY_DN104924_c0_g1_i2.p1	K21989
	TRINITY_DN104924_c0_g1_i4.p1	K21989
	TRINITY_DN1049242_c0_g1_i1.p1	K00287
	TRINITY_DN1049265_c1_g1_i4.p1	K00888
	TRINITY_DN1049303_c0_g1_i1.p1	K21991
	TRINITY_DN1049396_c0_g1_i1.p1	K11982
	TRINITY_DN104946_c1_g1_i2.p1	K08908
	TRINITY_DN1049466_c0_g1_i1.p1	K14210
	TRINITY_DN1049526_c0_g1_i1.p1	K03098
	TRINITY_DN1049672_c0_g1_i1.p1	K04345
	TRINITY_DN1049676_c0_g1_i1.p1	K02156
	TRINITY_DN104968_c0_g1_i6.p1	K03032
	TRINITY_DN1049724_c0_g1_i1.p1	K00939
	TRINITY_DN1049744_c0_g1_i2.p1	K00670
	TRINITY_DN1049757_c0_g1_i1.p1	K18932
	TRINITY_DN104976_c0_g1_i1.p1	K11294
	TRINITY_DN1049767_c0_g1_i1.p1	K00901
	TRINITY_DN104983_c0_g1_i1.p1	K09523
	TRINITY_DN104984_c0_g1_i1.p2	K09503
	TRINITY_DN1049846_c0_g1_i1.p1	K17609
	TRINITY_DN1049852_c0_g1_i2.p1	K03470
	TRINITY_DN1049878_c0_g1_i1.p1	K09568
	TRINITY_DN1049910_c0_g1_i1.p1	K13199
	TRINITY_DN1049983_c0_g1_i2.p1	K09537
	TRINITY_DN105006_c0_g2_i2.p1	K14401
	TRINITY_DN1050138_c0_g1_i2.p2	K18162
	TRINITY_DN1050189_c0_g1_i1.p1	K03267
	TRINITY_DN1050243_c0_g1_i1.p1	K10956
	TRINITY_DN105025_c0_g1_i1.p1	K09579
	TRINITY_DN1050372_c0_g1_i1.p1	K07376
	TRINITY_DN1050509_c0_g1_i1.p1	K00876
	TRINITY_DN1050568_c0_g1_i1.p1	K04459
	TRINITY_DN105058_c0_g1_i2.p1	K10896
	TRINITY_DN105058_c0_g1_i4.p2	K13137
	TRINITY_DN105058_c0_g1_i5.p2	K13137
	TRINITY_DN1050617_c0_g1_i1.p2	K14951
	TRINITY_DN105062_c2_g1_i1.p1	K00789
	TRINITY_DN1050634_c0_g1_i1.p1	K10583
	TRINITY_DN1050634_c0_g3_i1.p1	K10583
	TRINITY_DN1050699_c0_g1_i1.p1	K01895
	TRINITY_DN1050705_c0_g1_i2.p1	K07376
	TRINITY_DN105078_c0_g1_i1.p1	K10046
	TRINITY_DN105080_c0_g1_i2.p2	K02985
	TRINITY_DN1050867_c0_g1_i1.p1	K07893
	TRINITY_DN1050868_c0_g1_i1.p1	K14297
	TRINITY_DN1050974_c0_g1_i1.p1	K09420
	TRINITY_DN1050998_c0_g1_i1.p1	K14309
	TRINITY_DN1050998_c0_g1_i2.p1	K14309
	TRINITY_DN105101_c0_g1_i1.p2	K02542
	TRINITY_DN1051038_c0_g1_i1.p1	K01873
	TRINITY_DN1051045_c0_g1_i1.p1	K08176
	TRINITY_DN1051051_c0_g1_i1.p1	K03626
	TRINITY_DN1051061_c0_g1_i1.p1	K12486
	TRINITY_DN1051065_c0_g1_i1.p1	K06067
	TRINITY_DN1051081_c0_g1_i1.p1	K21806
	TRINITY_DN1051117_c0_g1_i1.p1	K15281
	TRINITY_DN1051123_c0_g1_i1.p2	K02838
	TRINITY_DN1051158_c0_g1_i1.p1	K02541
	TRINITY_DN1051180_c0_g1_i1.p1	K03267
	TRINITY_DN1051191_c0_g1_i4.p1	K07004
	TRINITY_DN1051212_c0_g1_i1.p1	K12823
	TRINITY_DN1051240_c0_g1_i1.p1	K12586
	TRINITY_DN1051244_c0_g1_i1.p1	K06632
	TRINITY_DN1051283_c0_g1_i1.p1	K01859
	TRINITY_DN1051287_c0_g1_i1.p1	K10408
	TRINITY_DN105130_c0_g1_i1.p1	K03530
	TRINITY_DN105133_c2_g1_i1.p1	K02875
	TRINITY_DN1051358_c0_g1_i1.p1	K02183
	TRINITY_DN105138_c0_g1_i3.p2	K03530
	TRINITY_DN105142_c0_g1_i3.p2	K18561
	TRINITY_DN1051480_c0_g1_i1.p1	K14788
	TRINITY_DN1051502_c0_g1_i1.p2	K05765
	TRINITY_DN105151_c0_g1_i1.p1	K03231
	TRINITY_DN105154_c0_g1_i2.p1	K09498
	TRINITY_DN1051547_c0_g1_i1.p2	K03679
	TRINITY_DN105155_c0_g1_i1.p1	K01251
	TRINITY_DN1051585_c0_g1_i1.p1	K10273
	TRINITY_DN1051639_c0_g1_i1.p1	K14529
	TRINITY_DN1051639_c1_g1_i1.p1	K14529
	TRINITY_DN1051777_c0_g1_i1.p1	K04874
	TRINITY_DN1051814_c1_g1_i1.p1	K02868
	TRINITY_DN1051829_c0_g1_i1.p1	K14798
	TRINITY_DN1051847_c0_g1_i1.p1	K01859
	TRINITY_DN1051862_c0_g1_i1.p1	K00901
	TRINITY_DN105196_c0_g1_i10.p1	K03252
	TRINITY_DN105196_c0_g1_i10.p3	K18586
	TRINITY_DN105196_c0_g1_i10.p5	K02916
	TRINITY_DN105196_c0_g1_i2.p4	K02916
	TRINITY_DN105196_c0_g1_i3.p2	K02146
	TRINITY_DN1051987_c0_g1_i2.p1	K17943
	TRINITY_DN1052034_c0_g1_i10.p1	K01279
	TRINITY_DN1052115_c0_g1_i1.p1	K01177
	TRINITY_DN105222_c0_g1_i1.p1	K01802
	TRINITY_DN1052246_c0_g1_i1.p2	K01382
	TRINITY_DN1052275_c0_g1_i1.p1	K06995
	TRINITY_DN1052361_c0_g1_i1.p1	K01509
	TRINITY_DN105238_c0_g2_i1.p1	K02900
	TRINITY_DN105240_c0_g1_i1.p1	K03372
	TRINITY_DN1052516_c0_g1_i1.p1	K13412
	TRINITY_DN1052562_c0_g1_i1.p2	K03259
	TRINITY_DN1052623_c0_g1_i1.p1	K05954
	TRINITY_DN1052630_c0_g1_i1.p1	K04739
	TRINITY_DN105265_c0_g1_i4.p1	K01166
	TRINITY_DN105268_c0_g3_i1.p1	K02932
	TRINITY_DN1052712_c0_g1_i1.p1	K00963
	TRINITY_DN1052732_c0_g1_i1.p1	K11434
	TRINITY_DN1052733_c0_g1_i1.p1	K01363
	TRINITY_DN1052755_c0_g1_i2.p1	K14304
	TRINITY_DN1052797_c0_g1_i1.p1	K03065
	TRINITY_DN1052814_c0_g1_i1.p1	K00545
	TRINITY_DN1052854_c0_g1_i1.p1	K20800
	TRINITY_DN1052881_c0_g1_i1.p1	K02212
	TRINITY_DN1052897_c0_g1_i2.p1	K08232
	TRINITY_DN1052935_c1_g1_i1.p1	K02868
	TRINITY_DN1052952_c0_g1_i3.p1	K03695
	TRINITY_DN1053006_c0_g1_i1.p1	K00111
	TRINITY_DN1053025_c0_g1_i3.p1	K09533
	TRINITY_DN1053057_c0_g1_i2.p1	K07376
	TRINITY_DN1053103_c0_g1_i4.p1	K14304
	TRINITY_DN1053203_c0_g1_i1.p1	K00006
	TRINITY_DN1053279_c0_g1_i1.p1	K03260
	TRINITY_DN1053302_c0_g1_i2.p1	K06689
	TRINITY_DN1053323_c0_g1_i1.p1	K09535
	TRINITY_DN1053355_c0_g1_i2.p1	K06515
	TRINITY_DN1053393_c0_g1_i1.p1	K03704
	TRINITY_DN105353_c1_g1_i1.p1	K00526
	TRINITY_DN1053568_c0_g1_i1.p1	K04457
	TRINITY_DN1053629_c0_g1_i1.p1	K01363
	TRINITY_DN1053714_c0_g1_i1.p1	K01120
	TRINITY_DN1053723_c0_g1_i2.p2	K08286
	TRINITY_DN1053813_c0_g1_i2.p1	K13094
	TRINITY_DN1053825_c0_g1_i1.p1	K10885
	TRINITY_DN1053916_c0_g2_i1.p1	K12823
	TRINITY_DN1053916_c0_g3_i1.p1	K12823
	TRINITY_DN1053921_c0_g1_i2.p1	K04730
	TRINITY_DN1053921_c0_g1_i3.p1	K04730
	TRINITY_DN1053950_c0_g1_i1.p1	K01048
	TRINITY_DN1054033_c0_g1_i1.p1	K10587
	TRINITY_DN1054067_c0_g1_i3.p1	K00799
	TRINITY_DN105407_c0_g2_i1.p1	K02903
	TRINITY_DN1054173_c0_g1_i1.p1	K17508
	TRINITY_DN1054193_c0_g1_i3.p1	K19801
	TRINITY_DN105421_c0_g1_i8.p1	K14572
	TRINITY_DN105424_c0_g1_i10.p1	K02995
	TRINITY_DN1054293_c0_g1_i4.p1	K12854
	TRINITY_DN1054296_c0_g1_i2.p1	K03246
	TRINITY_DN1054297_c0_g1_i1.p1	K06643
	TRINITY_DN1054313_c0_g1_i1.p1	K03168
	TRINITY_DN1054415_c0_g1_i1.p1	K00218
	TRINITY_DN105442_c0_g1_i1.p2	K15174
	TRINITY_DN105446_c0_g1_i1.p1	K02733
	TRINITY_DN1054474_c0_g1_i1.p1	K11188
	TRINITY_DN105453_c0_g1_i2.p1	K14801
	TRINITY_DN1054548_c0_g1_i1.p1	K20909
	TRINITY_DN1054581_c0_g1_i1.p1	K20471
	TRINITY_DN105459_c0_g1_i2.p1	K03094
	TRINITY_DN1054627_c0_g1_i1.p1	K07588
	TRINITY_DN1054627_c0_g1_i3.p2	K07588
	TRINITY_DN1054634_c0_g1_i1.p1	K20365
	TRINITY_DN1054916_c0_g1_i1.p1	K20897
	TRINITY_DN105501_c0_g1_i1.p1	K22378
	TRINITY_DN1055101_c0_g1_i1.p1	K11294
	TRINITY_DN1055130_c0_g1_i1.p1	K01106
	TRINITY_DN1055146_c0_g1_i1.p1	K01003
	TRINITY_DN1055166_c0_g1_i1.p2	K09553
	TRINITY_DN1055197_c0_g1_i1.p1	K01279
	TRINITY_DN1055260_c0_g1_i1.p1	K14573
	TRINITY_DN1055277_c0_g1_i1.p1	K00888
	TRINITY_DN1055334_c0_g1_i1.p1	K16575
	TRINITY_DN1055429_c0_g1_i1.p1	K16803
	TRINITY_DN105552_c0_g1_i3.p1	K01376
	TRINITY_DN1055532_c0_g1_i1.p1	K00472
	TRINITY_DN1055576_c0_g1_i1.p1	K21682
	TRINITY_DN1055617_c0_g1_i2.p1	K11731
	TRINITY_DN105564_c0_g1_i5.p1	K09523
	TRINITY_DN1055686_c0_g1_i1.p1	K03438
	TRINITY_DN1055839_c0_g1_i1.p1	K07240
	TRINITY_DN1055872_c0_g1_i1.p1	K12486
	TRINITY_DN105591_c0_g1_i3.p1	K00122
	TRINITY_DN1055957_c0_g1_i1.p1	K09651
	TRINITY_DN1055967_c0_g1_i1.p1	K16803
	TRINITY_DN1056019_c0_g1_i2.p1	K08714
	TRINITY_DN1056042_c0_g1_i1.p1	K13354
	TRINITY_DN1056045_c0_g1_i1.p1	K01187
	TRINITY_DN1056110_c0_g1_i1.p1	K01710
	TRINITY_DN1056134_c0_g1_i2.p1	K12601
	TRINITY_DN1056149_c0_g1_i1.p1	K01528
	TRINITY_DN1056178_c0_g1_i1.p1	K09503
	TRINITY_DN1056207_c0_g1_i2.p1	K02890
	TRINITY_DN1056246_c0_g1_i1.p1	K01889
	TRINITY_DN1056270_c0_g1_i2.p1	K01784
	TRINITY_DN105628_c0_g1_i1.p1	K03320
	TRINITY_DN1056288_c0_g1_i1.p1	K07198
	TRINITY_DN105632_c0_g1_i2.p2	K11254
	TRINITY_DN1056386_c0_g1_i2.p1	K01647
	TRINITY_DN1056404_c0_g1_i3.p1	K01214
	TRINITY_DN1056474_c0_g1_i1.p1	K14807
	TRINITY_DN1056496_c0_g1_i2.p1	K01953
	TRINITY_DN105668_c0_g1_i1.p1	K01012
	TRINITY_DN1056693_c0_g2_i1.p1	K01868
	TRINITY_DN1056702_c0_g1_i1.p1	K19671
	TRINITY_DN105677_c0_g1_i3.p1	K00344
	TRINITY_DN105677_c0_g1_i7.p1	K00344
	TRINITY_DN1056808_c0_g1_i2.p1	K07883
	TRINITY_DN1056839_c0_g1_i1.p1	K14965
	TRINITY_DN1056840_c0_g1_i2.p1	K16582
	TRINITY_DN1056845_c0_g1_i1.p1	K10245
	TRINITY_DN1056932_c0_g1_i1.p1	K16290
	TRINITY_DN1056955_c0_g1_i2.p1	K01378
	TRINITY_DN1056979_c0_g1_i1.p1	K00826
	TRINITY_DN105699_c0_g1_i1.p2	K15029
	TRINITY_DN1057007_c0_g1_i1.p1	K09864
	TRINITY_DN105702_c0_g1_i1.p1	K21850
	TRINITY_DN1057113_c0_g1_i1.p1	K14538
	TRINITY_DN1057159_c0_g1_i1.p1	K00697
	TRINITY_DN105718_c0_g1_i1.p1	K04523
	TRINITY_DN1057206_c0_g1_i1.p1	K00476
	TRINITY_DN105721_c0_g1_i2.p1	K05700
	TRINITY_DN1057258_c0_g1_i1.p1	K00413
	TRINITY_DN105727_c0_g2_i1.p1	K13144
	TRINITY_DN1057270_c0_g1_i2.p1	K05794
	TRINITY_DN1057271_c0_g2_i1.p1	K01939
	TRINITY_DN105728_c0_g1_i12.p1	K07252
	TRINITY_DN1057289_c0_g1_i1.p1	K09272
	TRINITY_DN1057343_c0_g1_i1.p1	K15029
	TRINITY_DN1057399_c0_g1_i1.p1	K01870
	TRINITY_DN1057403_c0_g1_i1.p1	K09566
	TRINITY_DN105741_c0_g1_i6.p1	K13525
	TRINITY_DN1057452_c0_g1_i1.p1	K01278
	TRINITY_DN1057478_c0_g1_i1.p1	K02035
	TRINITY_DN105748_c0_g1_i1.p1	K00939
	TRINITY_DN1057491_c0_g1_i1.p1	K00236
	TRINITY_DN1057508_c0_g1_i2.p1	K02728
	TRINITY_DN105753_c1_g2_i1.p1	K14454
	TRINITY_DN1057542_c0_g1_i1.p1	K09873
	TRINITY_DN1057553_c0_g1_i1.p2	K02137
	TRINITY_DN1057559_c0_g1_i1.p1	K17609
	TRINITY_DN1057563_c0_g1_i1.p1	K12231
	TRINITY_DN1057645_c0_g1_i1.p1	K13758
	TRINITY_DN1057660_c0_g1_i1.p1	K21768
	TRINITY_DN1057704_c0_g1_i1.p1	K06972
	TRINITY_DN105774_c0_g1_i3.p1	K01883
	TRINITY_DN1057802_c0_g1_i1.p1	K01966
	TRINITY_DN1057827_c0_g1_i1.p2	K06674
	TRINITY_DN105783_c0_g1_i4.p1	K20353
	TRINITY_DN1057901_c0_g1_i1.p1	K16747
	TRINITY_DN105791_c0_g1_i2.p1	K00516
	TRINITY_DN105791_c1_g1_i1.p1	K00516
	TRINITY_DN105791_c4_g1_i1.p1	K00516
	TRINITY_DN105792_c0_g1_i1.p2	K05291
	TRINITY_DN1057932_c0_g1_i1.p1	K11416
	TRINITY_DN1057951_c0_g1_i1.p1	K20285
	TRINITY_DN1058039_c0_g1_i3.p1	K01126
	TRINITY_DN1058045_c0_g1_i4.p1	K13412
	TRINITY_DN1058066_c0_g1_i1.p1	K14555
	TRINITY_DN1058088_c0_g1_i1.p1	K20299
	TRINITY_DN1058141_c0_g1_i2.p1	K20715
	TRINITY_DN1058173_c0_g1_i2.p1	K02995
	TRINITY_DN1058202_c0_g1_i2.p1	K05857
	TRINITY_DN1058211_c0_g1_i1.p1	K18190
	TRINITY_DN105830_c0_g1_i1.p1	K21850
	TRINITY_DN1058424_c0_g1_i2.p1	K01190
	TRINITY_DN1058523_c0_g1_i2.p1	K15747
	TRINITY_DN105855_c0_g1_i2.p1	K00129
	TRINITY_DN105860_c0_g1_i1.p2	K03661
	TRINITY_DN1058620_c0_g1_i2.p1	K00249
	TRINITY_DN105865_c0_g1_i2.p2	K02355
	TRINITY_DN1058712_c0_g1_i2.p1	K09499
	TRINITY_DN1058734_c0_g1_i1.p1	K19873
	TRINITY_DN105874_c0_g1_i1.p1	K17785
	TRINITY_DN105878_c3_g1_i1.p1	K10408
	TRINITY_DN1058903_c0_g1_i1.p1	K11647
	TRINITY_DN1058909_c0_g1_i1.p1	K14561
	TRINITY_DN1059089_c0_g1_i1.p1	K02355
	TRINITY_DN1059147_c0_g1_i1.p1	K06943
	TRINITY_DN1059154_c0_g1_i1.p1	K14801
	TRINITY_DN1059236_c0_g1_i1.p1	K00364
	TRINITY_DN105927_c0_g1_i2.p1	K02941
	TRINITY_DN1059284_c0_g1_i2.p1	K17800
	TRINITY_DN105938_c0_g1_i1.p1	K08057
	TRINITY_DN105938_c0_g1_i2.p1	K08057
	TRINITY_DN105940_c0_g2_i1.p2	K02132
	TRINITY_DN1059430_c0_g1_i1.p1	K08867
	TRINITY_DN1059523_c0_g1_i1.p1	K06100
	TRINITY_DN1059611_c0_g2_i1.p1	K13010
	TRINITY_DN105964_c9_g1_i1.p1	K10393
	TRINITY_DN1059668_c0_g1_i1.p2	K19721
	TRINITY_DN1059719_c0_g1_i1.p1	K06942
	TRINITY_DN1059719_c0_g1_i2.p1	K06942
	TRINITY_DN1059751_c0_g1_i1.p1	K01802
	TRINITY_DN1059757_c0_g1_i1.p1	K11367
	TRINITY_DN105978_c1_g1_i1.p1	K09489
	TRINITY_DN1059800_c0_g2_i2.p1	K02202
	TRINITY_DN105982_c0_g1_i1.p1	K10735
	TRINITY_DN1059877_c0_g1_i1.p1	K20472
	TRINITY_DN1059877_c0_g1_i3.p2	K02920
	TRINITY_DN1059889_c0_g1_i2.p1	K20989
	TRINITY_DN105990_c0_g1_i20.p1	K16261
	TRINITY_DN105995_c0_g1_i1.p1	K12825
	TRINITY_DN1059966_c0_g1_i2.p1	K00799
	TRINITY_DN1060017_c0_g1_i1.p2	K15445
	TRINITY_DN1060017_c0_g1_i2.p1	K01509
	TRINITY_DN106007_c0_g1_i1.p1	K14561
	TRINITY_DN106007_c0_g1_i2.p2	K00036
	TRINITY_DN106019_c0_g1_i3.p2	K09584
	TRINITY_DN106019_c2_g1_i1.p1	K09584
	TRINITY_DN1060198_c0_g1_i2.p1	K00547
	TRINITY_DN1060202_c0_g1_i2.p1	K13291
	TRINITY_DN1060276_c0_g1_i1.p1	K17081
	TRINITY_DN106029_c0_g1_i1.p2	K00789
	TRINITY_DN1060321_c0_g1_i1.p1	K03676
	TRINITY_DN1060354_c0_g1_i1.p1	K12524
	TRINITY_DN1060362_c0_g1_i1.p1	K04371
	TRINITY_DN1060392_c0_g2_i1.p1	K01279
	TRINITY_DN106044_c0_g1_i1.p2	K01190
	TRINITY_DN1060440_c0_g1_i1.p1	K09523
	TRINITY_DN1060537_c0_g1_i1.p1	K12836
	TRINITY_DN1060582_c0_g1_i1.p1	K21989
	TRINITY_DN106074_c0_g1_i3.p1	K10949
	TRINITY_DN1060743_c0_g1_i2.p1	K08176
	TRINITY_DN1060853_c0_g1_i3.p1	K16449
	TRINITY_DN1060896_c0_g1_i1.p1	K07088
	TRINITY_DN1060901_c0_g1_i1.p1	K07005
	TRINITY_DN1060989_c0_g1_i1.p1	K12231
	TRINITY_DN1061108_c0_g1_i1.p2	K04739
	TRINITY_DN1061146_c0_g1_i3.p1	K05643
	TRINITY_DN1061200_c0_g1_i3.p1	K12823
	TRINITY_DN1061200_c0_g1_i4.p1	K12823
	TRINITY_DN1061211_c0_g1_i1.p1	K03247
	TRINITY_DN1061220_c0_g1_i1.p1	K10357
	TRINITY_DN1061312_c0_g1_i1.p1	K17609
	TRINITY_DN1061323_c0_g1_i1.p1	K17255
	TRINITY_DN1061336_c0_g1_i1.p1	K01799
	TRINITY_DN1061396_c0_g1_i3.p1	K08794
	TRINITY_DN1061408_c0_g1_i1.p1	K04854
	TRINITY_DN1061447_c0_g1_i2.p1	K03511
	TRINITY_DN1061456_c0_g1_i2.p1	K00621
	TRINITY_DN1061536_c0_g1_i4.p1	K01802
	TRINITY_DN1061562_c0_g1_i1.p1	K17943
	TRINITY_DN106163_c0_g1_i1.p1	K03243
	TRINITY_DN106164_c0_g1_i1.p1	K05740
	TRINITY_DN106193_c0_g1_i1.p1	K00390
	TRINITY_DN106197_c0_g1_i1.p1	K16280
	TRINITY_DN1062008_c0_g1_i1.p2	K20472
	TRINITY_DN106201_c0_g1_i1.p1	K01930
	TRINITY_DN1062067_c0_g1_i1.p1	K00685
	TRINITY_DN106208_c0_g1_i4.p2	K09503
	TRINITY_DN1062081_c0_g1_i1.p1	K07376
	TRINITY_DN106211_c0_g1_i3.p1	K10949
	TRINITY_DN1062148_c0_g2_i1.p1	K13095
	TRINITY_DN1062184_c0_g1_i3.p1	K09489
	TRINITY_DN1062320_c1_g1_i1.p1	K01251
	TRINITY_DN1062413_c0_g1_i1.p1	K10380
	TRINITY_DN1062417_c0_g1_i1.p1	K06184
	TRINITY_DN1062557_c0_g1_i1.p1	K16532
	TRINITY_DN1062592_c0_g1_i1.p1	K01027
	TRINITY_DN1062609_c0_g1_i1.p1	K11980
	TRINITY_DN106268_c0_g1_i12.p1	K09488
	TRINITY_DN1062769_c0_g1_i3.p1	K02144
	TRINITY_DN106277_c0_g1_i1.p1	K11647
	TRINITY_DN1062796_c0_g1_i1.p1	K00231
	TRINITY_DN1062821_c0_g1_i1.p1	K11493
	TRINITY_DN106284_c0_g1_i4.p1	K19873
	TRINITY_DN106293_c0_g1_i1.p1	K14550
	TRINITY_DN1062954_c0_g1_i2.p1	K01897
	TRINITY_DN1062999_c0_g1_i1.p1	K12865
	TRINITY_DN1063005_c0_g1_i1.p1	K12589
	TRINITY_DN1063009_c0_g1_i3.p1	K10591
	TRINITY_DN106305_c0_g1_i1.p1	K01859
	TRINITY_DN106305_c0_g1_i1.p2	K01762
	TRINITY_DN1063185_c0_g1_i1.p1	K12823
	TRINITY_DN106326_c0_g1_i1.p2	K14682
	TRINITY_DN1063306_c0_g1_i1.p2	K00284
	TRINITY_DN1063418_c0_g1_i1.p1	K03704
	TRINITY_DN1063447_c0_g1_i3.p1	K03098
	TRINITY_DN1063479_c0_g1_i2.p1	K10406
	TRINITY_DN106360_c0_g1_i1.p1	K09506
	TRINITY_DN1063641_c0_g1_i2.p1	K10396
	TRINITY_DN1063657_c0_g1_i1.p1	K00101
	TRINITY_DN1063719_c0_g1_i1.p1	K10752
	TRINITY_DN106374_c0_g1_i1.p1	K12878
	TRINITY_DN1063804_c0_g1_i1.p1	K01649
	TRINITY_DN1063840_c0_g1_i2.p1	K00780
	TRINITY_DN1063908_c0_g2_i1.p2	K00059
	TRINITY_DN1063987_c0_g1_i2.p1	K01225
	TRINITY_DN106400_c0_g1_i1.p1	K00624
	TRINITY_DN106400_c0_g1_i1.p2	K09668
	TRINITY_DN106409_c0_g1_i1.p1	K03243
	TRINITY_DN106411_c0_g1_i1.p1	K14801
	TRINITY_DN106413_c0_g1_i1.p1	K02692
	TRINITY_DN106413_c1_g1_i1.p2	K02692
	TRINITY_DN1064162_c0_g1_i2.p1	K15445
	TRINITY_DN106418_c0_g2_i2.p1	K17255
	TRINITY_DN106419_c0_g1_i1.p1	K09250
	TRINITY_DN1064190_c0_g1_i3.p1	K01379
	TRINITY_DN1064232_c0_g1_i1.p1	K01373
	TRINITY_DN1064242_c0_g1_i2.p1	K03094
	TRINITY_DN1064306_c0_g1_i2.p1	K08818
	TRINITY_DN106432_c0_g1_i1.p1	K14564
	TRINITY_DN106432_c0_g3_i1.p1	K14564
	TRINITY_DN106436_c0_g1_i1.p1	K10223
	TRINITY_DN1064361_c0_g1_i1.p1	K18730
	TRINITY_DN1064369_c0_g1_i2.p1	K10407
	TRINITY_DN1064433_c0_g1_i1.p1	K11446
	TRINITY_DN106446_c0_g1_i2.p1	K09420
	TRINITY_DN106461_c0_g2_i1.p1	K03511
	TRINITY_DN1064632_c0_g1_i1.p1	K01007
	TRINITY_DN1064660_c1_g1_i1.p1	K01733
	TRINITY_DN1064667_c0_g1_i1.p1	K12310
	TRINITY_DN1064797_c0_g1_i1.p1	K20288
	TRINITY_DN1064895_c0_g1_i1.p1	K08864
	TRINITY_DN1065126_c0_g1_i1.p1	K10730
	TRINITY_DN1065188_c0_g1_i1.p1	K11840
	TRINITY_DN106529_c0_g1_i10.p1	K12304
	TRINITY_DN1065526_c0_g2_i1.p1	K03248
	TRINITY_DN1065543_c0_g1_i1.p1	K10408
	TRINITY_DN1065609_c0_g1_i2.p1	K19539
	TRINITY_DN1065617_c0_g1_i4.p1	K00516
	TRINITY_DN1065634_c0_g1_i4.p1	K01218
	TRINITY_DN1065705_c0_g1_i1.p1	K06677
	TRINITY_DN106596_c0_g1_i11.p1	K01525
	TRINITY_DN1065986_c0_g1_i2.p1	K11169
	TRINITY_DN1066061_c0_g2_i1.p1	K12852
	TRINITY_DN1066238_c0_g1_i1.p2	K01930
	TRINITY_DN1066239_c0_g1_i1.p1	K04986
	TRINITY_DN106630_c4_g1_i1.p1	K07375
	TRINITY_DN106630_c4_g1_i2.p2	K07375
	TRINITY_DN1066455_c0_g1_i1.p2	K13126
	TRINITY_DN1066593_c0_g1_i1.p1	K02183
	TRINITY_DN1066629_c0_g1_i1.p1	K00234
	TRINITY_DN106664_c0_g1_i2.p1	K11840
	TRINITY_DN1066680_c0_g1_i1.p1	K02890
	TRINITY_DN1066803_c0_g1_i1.p2	K01262
	TRINITY_DN1066841_c0_g1_i1.p1	K15601
	TRINITY_DN106686_c0_g1_i1.p1	K04507
	TRINITY_DN106687_c0_g1_i1.p1	K03965
	TRINITY_DN106693_c0_g1_i1.p1	K13117
	TRINITY_DN1066969_c0_g1_i1.p1	K18596
	TRINITY_DN106705_c0_g4_i1.p1	K01897
	TRINITY_DN1067064_c0_g1_i1.p1	K12603
	TRINITY_DN106707_c0_g1_i2.p1	K11294
	TRINITY_DN106708_c0_g1_i1.p1	K11498
	TRINITY_DN106719_c0_g1_i2.p1	K00845
	TRINITY_DN1067195_c0_g1_i1.p1	K04905
	TRINITY_DN1067213_c0_g1_i1.p1	K01807
	TRINITY_DN1067301_c0_g1_i1.p2	K06685
	TRINITY_DN1067342_c0_g1_i2.p1	K07198
	TRINITY_DN106736_c0_g1_i4.p2	K12345
	TRINITY_DN1067444_c0_g1_i1.p1	K00499
	TRINITY_DN1067492_c0_g1_i1.p1	K07573
	TRINITY_DN106756_c0_g1_i1.p1	K20369
	TRINITY_DN106768_c0_g1_i1.p4	K20363
	TRINITY_DN1067778_c0_g1_i1.p1	K08714
	TRINITY_DN1067846_c0_g1_i1.p1	K03217
	TRINITY_DN106789_c0_g1_i1.p1	K06653
	TRINITY_DN106789_c0_g1_i1.p2	K00606
	TRINITY_DN106790_c0_g1_i1.p1	K15371
	TRINITY_DN106790_c1_g1_i2.p1	K15371
	TRINITY_DN1067959_c0_g1_i1.p1	K03307
	TRINITY_DN1068005_c0_g1_i1.p1	K11835
	TRINITY_DN106817_c0_g1_i3.p3	K07877
	TRINITY_DN106819_c0_g1_i2.p2	K02896
	TRINITY_DN106821_c0_g2_i1.p1	K03321
	TRINITY_DN106821_c0_g2_i1.p2	K03321
	TRINITY_DN1068248_c0_g1_i1.p1	K01778
	TRINITY_DN106829_c0_g1_i1.p1	K11308
	TRINITY_DN106829_c2_g1_i5.p1	K11308
	TRINITY_DN1068365_c0_g1_i1.p1	K13510
	TRINITY_DN1068388_c0_g1_i1.p1	K01623
	TRINITY_DN106852_c0_g1_i3.p1	K00927
	TRINITY_DN1068560_c0_g1_i1.p1	K19953
	TRINITY_DN1068588_c0_g1_i1.p1	K03773
	TRINITY_DN106861_c0_g1_i1.p1	K08220
	TRINITY_DN1068628_c0_g1_i1.p1	K02942
	TRINITY_DN106870_c0_g1_i2.p1	K07466
	TRINITY_DN1068790_c0_g1_i1.p1	K00891
	TRINITY_DN1068807_c0_g1_i1.p1	K21396
	TRINITY_DN1068820_c0_g1_i2.p1	K00101
	TRINITY_DN106894_c0_g1_i2.p1	K17422
	TRINITY_DN1069219_c0_g1_i1.p1	K00059
	TRINITY_DN106922_c0_g1_i1.p1	K20163
	TRINITY_DN106926_c1_g1_i1.p1	K05849
	TRINITY_DN106926_c1_g1_i9.p1	K03452
	TRINITY_DN106926_c3_g1_i1.p1	K05849
	TRINITY_DN106926_c7_g1_i2.p1	K03452
	TRINITY_DN1069280_c0_g1_i1.p1	K00927
	TRINITY_DN1069338_c0_g1_i1.p1	K00423
	TRINITY_DN1069367_c0_g1_i1.p1	K09565
	TRINITY_DN1069447_c0_g1_i1.p1	K14840
	TRINITY_DN106948_c1_g3_i1.p1	K02265
	TRINITY_DN106953_c0_g1_i1.p1	K10614
	TRINITY_DN1069637_c0_g2_i1.p1	K01180
	TRINITY_DN1069795_c0_g1_i2.p1	K02937
	TRINITY_DN1069841_c0_g1_i1.p1	K00510
	TRINITY_DN1069925_c0_g1_i1.p1	K13354
	TRINITY_DN1070042_c0_g1_i3.p1	K21770
	TRINITY_DN107016_c0_g1_i1.p1	K09579
	TRINITY_DN107032_c0_g1_i1.p1	K17710
	TRINITY_DN107033_c0_g1_i1.p1	K00949
	TRINITY_DN107041_c0_g1_i1.p1	K02918
	TRINITY_DN1070443_c0_g1_i1.p1	K07562
	TRINITY_DN1070610_c0_g1_i2.p1	K17279
	TRINITY_DN1070663_c0_g1_i1.p1	K01408
	TRINITY_DN1070689_c0_g1_i2.p1	K12287
	TRINITY_DN1070689_c0_g1_i6.p1	K12287
	TRINITY_DN1070721_c1_g1_i1.p1	K20354
	TRINITY_DN107078_c0_g1_i4.p2	K01255
	TRINITY_DN1070930_c0_g1_i1.p1	K01363
	TRINITY_DN1071061_c0_g1_i1.p1	K00381
	TRINITY_DN1071069_c0_g1_i1.p1	K11090
	TRINITY_DN1071069_c0_g1_i2.p2	K09528
	TRINITY_DN107108_c0_g2_i1.p1	K06051
	TRINITY_DN107108_c2_g1_i2.p1	K15429
	TRINITY_DN1071191_c0_g1_i1.p1	K07901
	TRINITY_DN107120_c0_g1_i1.p1	K11835
	TRINITY_DN1071297_c0_g1_i1.p1	K20823
	TRINITY_DN1071389_c0_g1_i1.p1	K03120
	TRINITY_DN107151_c0_g1_i2.p1	K14440
	TRINITY_DN107155_c0_g1_i1.p1	K01954
	TRINITY_DN107161_c0_g1_i1.p1	K01802
	TRINITY_DN1071702_c0_g1_i2.p1	K03257
	TRINITY_DN1071758_c0_g1_i1.p1	K19027
	TRINITY_DN1071977_c0_g1_i2.p1	K15627
	TRINITY_DN1071981_c0_g1_i1.p1	K00417
	TRINITY_DN1071993_c0_g1_i1.p1	K12865
	TRINITY_DN1072053_c0_g1_i2.p1	K10395
	TRINITY_DN107220_c0_g1_i2.p1	K00963
	TRINITY_DN1072202_c0_g1_i1.p1	K16055
	TRINITY_DN107221_c0_g1_i1.p1	K01674
	TRINITY_DN107221_c0_g2_i1.p1	K01672
	TRINITY_DN1072231_c0_g1_i2.p1	K08827
	TRINITY_DN107226_c0_g1_i1.p1	K09420
	TRINITY_DN107227_c0_g1_i1.p1	K02115
	TRINITY_DN1072444_c0_g1_i1.p1	K13126
	TRINITY_DN107246_c0_g1_i2.p1	K14835
	TRINITY_DN107246_c0_g2_i1.p1	K03349
	TRINITY_DN1072634_c0_g1_i1.p1	K17943
	TRINITY_DN107265_c1_g1_i1.p1	K02890
	TRINITY_DN107279_c0_g2_i1.p1	K10408
	TRINITY_DN107286_c0_g1_i1.p1	K03247
	TRINITY_DN1072881_c0_g2_i1.p1	K03253
	TRINITY_DN107291_c0_g1_i1.p1	K01679
	TRINITY_DN107298_c0_g1_i1.p1	K10364
	TRINITY_DN1073019_c0_g1_i1.p1	K14379
	TRINITY_DN1073153_c0_g1_i1.p1	K00757
	TRINITY_DN1073242_c0_g1_i3.p1	K17497
	TRINITY_DN1073262_c0_g1_i1.p1	K09494
	TRINITY_DN107332_c0_g1_i1.p1	K08866
	TRINITY_DN107340_c0_g1_i1.p2	K08866
	TRINITY_DN107346_c0_g1_i1.p1	K01599
	TRINITY_DN107346_c0_g1_i10.p3	K01599
	TRINITY_DN1073464_c0_g1_i1.p1	K07943
	TRINITY_DN1073494_c0_g1_i1.p1	K01469
	TRINITY_DN107359_c0_g1_i1.p1	K02183
	TRINITY_DN1073775_c0_g1_i1.p1	K14618
	TRINITY_DN1073882_c0_g2_i3.p1	K08956
	TRINITY_DN107400_c0_g1_i1.p1	K05863
	TRINITY_DN1074016_c0_g1_i2.p1	K03320
	TRINITY_DN1074043_c0_g1_i1.p1	K03327
	TRINITY_DN107405_c1_g1_i1.p3	K01802
	TRINITY_DN1074059_c0_g1_i1.p1	K15728
	TRINITY_DN1074183_c0_g1_i1.p1	K17785
	TRINITY_DN107421_c0_g2_i1.p1	K02212
	TRINITY_DN107427_c0_g1_i1.p2	K10878
	TRINITY_DN1074303_c0_g1_i1.p1	K10614
	TRINITY_DN1074366_c0_g1_i1.p1	K01126
	TRINITY_DN1074392_c1_g1_i1.p1	K22503
	TRINITY_DN107440_c0_g1_i10.p1	K13663
	TRINITY_DN107440_c0_g1_i16.p1	K13663
	TRINITY_DN1074402_c0_g2_i2.p1	K00799
	TRINITY_DN107443_c0_g1_i1.p1	K09489
	TRINITY_DN107443_c0_g2_i1.p1	K09489
	TRINITY_DN107443_c1_g1_i1.p1	K09485
	TRINITY_DN107444_c0_g1_i7.p1	K08866
	TRINITY_DN1074475_c0_g1_i1.p1	K03254
	TRINITY_DN1074529_c0_g1_i1.p1	K00249
	TRINITY_DN1074570_c0_g1_i1.p1	K02293
	TRINITY_DN1074595_c0_g2_i1.p1	K15102
	TRINITY_DN1074711_c0_g1_i1.p1	K18465
	TRINITY_DN107480_c0_g1_i4.p1	K01930
	TRINITY_DN1074803_c0_g1_i2.p1	K00134
	TRINITY_DN1074932_c0_g2_i1.p1	K09490
	TRINITY_DN107505_c0_g1_i4.p1	K19519
	TRINITY_DN107509_c0_g1_i1.p1	K03231
	TRINITY_DN107511_c0_g2_i1.p1	K14801
	TRINITY_DN107528_c0_g1_i1.p1	K01431
	TRINITY_DN107530_c0_g1_i2.p1	K11885
	TRINITY_DN107535_c0_g1_i1.p2	K01259
	TRINITY_DN107542_c0_g1_i1.p1	K15523
	TRINITY_DN107555_c0_g1_i1.p1	K14521
	TRINITY_DN1075673_c0_g1_i1.p1	K01939
	TRINITY_DN1075698_c1_g1_i1.p1	K04043
	TRINITY_DN107575_c0_g1_i1.p1	K02155
	TRINITY_DN107577_c0_g1_i3.p1	K07515
	TRINITY_DN107577_c1_g1_i1.p1	K14304
	TRINITY_DN1075802_c0_g2_i5.p1	K20715
	TRINITY_DN1075802_c1_g1_i1.p1	K20715
	TRINITY_DN1075947_c0_g1_i1.p1	K10875
	TRINITY_DN107596_c0_g1_i2.p1	K01637
	TRINITY_DN107603_c0_g2_i1.p2	K00942
	TRINITY_DN107606_c0_g1_i1.p1	K12418
	TRINITY_DN1076068_c0_g1_i1.p1	K01866
	TRINITY_DN107625_c0_g2_i1.p1	K17609
	TRINITY_DN107660_c0_g1_i2.p1	K01802
	TRINITY_DN107676_c0_g1_i1.p1	K04345
	TRINITY_DN1076809_c0_g1_i1.p1	K00215
	TRINITY_DN1076821_c0_g1_i1.p1	K07052
	TRINITY_DN1076964_c0_g1_i1.p1	K11684
	TRINITY_DN107698_c0_g1_i1.p1	K05288
	TRINITY_DN107699_c0_g1_i6.p1	K07375
	TRINITY_DN107699_c0_g2_i1.p1	K07375
	TRINITY_DN1077071_c0_g1_i1.p1	K03320
	TRINITY_DN1077102_c0_g1_i1.p2	K14837
	TRINITY_DN107719_c1_g1_i1.p1	K00898
	TRINITY_DN1077358_c0_g1_i1.p1	K14835
	TRINITY_DN1077363_c0_g1_i1.p1	K14165
	TRINITY_DN107737_c0_g1_i2.p1	K04427
	TRINITY_DN1077393_c0_g1_i1.p1	K07304
	TRINITY_DN107754_c0_g1_i3.p2	K09487
	TRINITY_DN1077548_c0_g1_i2.p2	K00434
	TRINITY_DN107773_c2_g1_i1.p1	K20028
	TRINITY_DN1077752_c0_g1_i1.p1	K14209
	TRINITY_DN107807_c0_g1_i4.p1	K04885
	TRINITY_DN1078103_c0_g2_i1.p1	K01363
	TRINITY_DN107811_c0_g1_i1.p1	K14436
	TRINITY_DN1078119_c0_g1_i1.p1	K00670
	TRINITY_DN1078136_c0_g1_i2.p1	K05681
	TRINITY_DN1078148_c0_g1_i1.p1	K21867
	TRINITY_DN107818_c0_g1_i2.p1	K21915
	TRINITY_DN107818_c0_g1_i6.p1	K21915
	TRINITY_DN107819_c0_g1_i1.p1	K00472
	TRINITY_DN107821_c0_g1_i11.p1	K05658
	TRINITY_DN1078253_c0_g1_i1.p1	K10080
	TRINITY_DN1078323_c0_g1_i2.p1	K01845
	TRINITY_DN107861_c0_g1_i1.p1	K09586
	TRINITY_DN107876_c0_g1_i1.p1	K11583
	TRINITY_DN107877_c0_g1_i2.p2	K06171
	TRINITY_DN107877_c0_g1_i3.p1	K00799
	TRINITY_DN107877_c1_g1_i2.p1	K06978
	TRINITY_DN107878_c0_g1_i11.p1	K08908
	TRINITY_DN107886_c2_g1_i1.p1	K02995
	TRINITY_DN1078923_c0_g1_i2.p1	K10151
	TRINITY_DN1079030_c0_g1_i1.p1	K13448
	TRINITY_DN107905_c0_g1_i1.p1	K14753
	TRINITY_DN107924_c0_g2_i8.p1	K07023
	TRINITY_DN107932_c0_g1_i4.p1	K17616
	TRINITY_DN107932_c2_g1_i1.p1	K01876
	TRINITY_DN107932_c2_g2_i3.p1	K01876
	TRINITY_DN107943_c0_g1_i1.p1	K09415
	TRINITY_DN107952_c0_g1_i1.p1	K10859
	TRINITY_DN1079619_c0_g1_i1.p1	K01921
	TRINITY_DN107966_c0_g1_i7.p1	K14557
	TRINITY_DN107968_c0_g1_i4.p1	K01485
	TRINITY_DN1079746_c0_g1_i1.p1	K18598
	TRINITY_DN1079766_c0_g1_i3.p1	K03357
	TRINITY_DN1079766_c0_g2_i1.p1	K03357
	TRINITY_DN107989_c0_g1_i1.p1	K03097
	TRINITY_DN1079976_c0_g1_i1.p1	K21377
	TRINITY_DN1080082_c0_g1_i1.p1	K00565
	TRINITY_DN108019_c0_g1_i3.p1	K12619
	TRINITY_DN10802_c0_g2_i1.p1	K01104
	TRINITY_DN1080257_c0_g1_i1.p1	K11975
	TRINITY_DN108031_c0_g1_i1.p1	K14842
	TRINITY_DN108035_c0_g1_i2.p1	K09503
	TRINITY_DN1080531_c0_g1_i4.p1	K01493
	TRINITY_DN1080596_c0_g1_i2.p1	K01954
	TRINITY_DN1080606_c0_g1_i1.p1	K01183
	TRINITY_DN1080638_c0_g1_i1.p1	K03061
	TRINITY_DN108064_c0_g1_i2.p1	K03234
	TRINITY_DN108071_c0_g1_i1.p1	K03005
	TRINITY_DN108073_c0_g1_i2.p1	K01061
	TRINITY_DN108075_c0_g1_i1.p1	K20028
	TRINITY_DN108075_c0_g2_i3.p1	K20028
	TRINITY_DN108102_c1_g1_i2.p1	K13800
	TRINITY_DN108104_c0_g1_i1.p1	K14399
	TRINITY_DN1081145_c0_g1_i1.p1	K10625
	TRINITY_DN108118_c1_g1_i14.p2	K02870
	TRINITY_DN108118_c2_g1_i1.p2	K02870
	TRINITY_DN10812_c0_g1_i3.p1	K04682
	TRINITY_DN108122_c0_g1_i1.p1	K02989
	TRINITY_DN1081340_c0_g1_i1.p2	K00951
	TRINITY_DN1081347_c0_g1_i2.p1	K00877
	TRINITY_DN108136_c0_g2_i1.p2	K02960
	TRINITY_DN108143_c0_g1_i1.p1	K10808
	TRINITY_DN1081520_c0_g1_i1.p1	K04382
	TRINITY_DN108159_c0_g1_i3.p1	K02925
	TRINITY_DN108159_c0_g1_i5.p1	K02925
	TRINITY_DN108160_c0_g1_i3.p1	K02975
	TRINITY_DN108163_c1_g1_i1.p1	K10808
	TRINITY_DN108164_c0_g1_i1.p1	K01363
	TRINITY_DN108164_c1_g1_i2.p1	K01363
	TRINITY_DN108167_c0_g1_i1.p1	K19787
	TRINITY_DN1081803_c0_g1_i1.p1	K02838
	TRINITY_DN1081988_c0_g1_i1.p1	K10592
	TRINITY_DN108206_c0_g1_i7.p1	K03686
	TRINITY_DN1082093_c0_g1_i1.p1	K20369
	TRINITY_DN108221_c0_g4_i1.p1	K10579
	TRINITY_DN1082274_c0_g1_i1.p1	K14768
	TRINITY_DN1082327_c0_g1_i1.p1	K13176
	TRINITY_DN1082408_c0_g1_i1.p2	K03671
	TRINITY_DN108242_c0_g1_i1.p2	K02896
	TRINITY_DN108244_c0_g1_i1.p1	K01051
	TRINITY_DN108244_c2_g1_i1.p1	K06972
	TRINITY_DN1082570_c0_g1_i1.p1	K20457
	TRINITY_DN108258_c3_g1_i1.p1	K00453
	TRINITY_DN108263_c0_g1_i2.p1	K01493
	TRINITY_DN1082719_c0_g1_i1.p1	K14411
	TRINITY_DN108276_c0_g1_i2.p1	K04755
	TRINITY_DN1082766_c0_g1_i2.p1	K00276
	TRINITY_DN108280_c0_g1_i1.p1	K08272
	TRINITY_DN1082820_c0_g1_i2.p1	K04371
	TRINITY_DN1082876_c0_g1_i2.p2	K00252
	TRINITY_DN108288_c1_g1_i3.p1	K00589
	TRINITY_DN108292_c0_g1_i1.p1	K13701
	TRINITY_DN108294_c0_g1_i3.p1	K12450
	TRINITY_DN108297_c0_g1_i5.p2	K11547
	TRINITY_DN10831_c0_g1_i1.p1	K03530
	TRINITY_DN1083119_c0_g1_i1.p1	K00789
	TRINITY_DN108316_c0_g1_i2.p1	K01694
	TRINITY_DN108345_c0_g1_i1.p1	K00236
	TRINITY_DN108345_c0_g1_i10.p1	K00236
	TRINITY_DN108350_c0_g1_i4.p1	K01382
	TRINITY_DN1083615_c0_g1_i4.p1	K01365
	TRINITY_DN108371_c0_g1_i2.p1	K01689
	TRINITY_DN1083745_c0_g1_i1.p1	K21806
	TRINITY_DN10838_c0_g1_i2.p1	K09490
	TRINITY_DN108388_c0_g1_i3.p1	K01081
	TRINITY_DN108390_c0_g1_i3.p1	K02213
	TRINITY_DN1083904_c0_g1_i2.p1	K12585
	TRINITY_DN10840_c1_g1_i1.p1	K08956
	TRINITY_DN1084031_c0_g1_i1.p1	K02934
	TRINITY_DN108409_c0_g1_i2.p1	K00789
	TRINITY_DN108420_c0_g3_i3.p1	K02882
	TRINITY_DN1084249_c0_g1_i1.p1	K02925
	TRINITY_DN1084251_c0_g1_i1.p2	K19348
	TRINITY_DN108435_c0_g1_i1.p1	K00218
	TRINITY_DN108435_c0_g1_i4.p2	K00218
	TRINITY_DN1084639_c1_g2_i1.p2	K01875
	TRINITY_DN108466_c1_g1_i1.p1	K01535
	TRINITY_DN1084710_c0_g1_i1.p2	K15382
	TRINITY_DN1084908_c0_g1_i1.p1	K05761
	TRINITY_DN108515_c0_g1_i11.p1	K11519
	TRINITY_DN1085286_c0_g1_i2.p1	K04078
	TRINITY_DN1085338_c0_g2_i3.p1	K00026
	TRINITY_DN108536_c0_g1_i11.p1	K03846
	TRINITY_DN1085446_c0_g1_i1.p1	K11594
	TRINITY_DN108549_c0_g1_i4.p1	K01711
	TRINITY_DN108565_c0_g1_i1.p1	K15177
	TRINITY_DN10857_c0_g1_i1.p1	K01365
	TRINITY_DN10857_c0_g1_i2.p2	K15272
	TRINITY_DN1085719_c0_g1_i2.p1	K03231
	TRINITY_DN108601_c1_g1_i1.p1	K01315
	TRINITY_DN108602_c0_g1_i2.p1	K00856
	TRINITY_DN108626_c0_g2_i1.p1	K01937
	TRINITY_DN1086266_c0_g1_i2.p1	K15281
	TRINITY_DN1086358_c0_g1_i2.p1	K04986
	TRINITY_DN108637_c0_g1_i1.p2	K11547
	TRINITY_DN10864_c0_g1_i3.p1	K04079
	TRINITY_DN108640_c0_g1_i1.p1	K10808
	TRINITY_DN1086420_c0_g1_i1.p1	K00826
	TRINITY_DN10865_c0_g1_i1.p1	K01251
	TRINITY_DN10865_c0_g1_i11.p2	K01251
	TRINITY_DN10865_c0_g1_i5.p1	K01251
	TRINITY_DN108652_c0_g1_i1.p2	K11578
	TRINITY_DN1086603_c0_g1_i2.p1	K13412
	TRINITY_DN108670_c0_g1_i3.p1	K09487
	TRINITY_DN10868_c0_g1_i1.p1	K00624
	TRINITY_DN10868_c0_g1_i1.p2	K06627
	TRINITY_DN108714_c0_g1_i2.p1	K17069
	TRINITY_DN108722_c0_g1_i1.p1	K15633
	TRINITY_DN108744_c0_g1_i1.p1	K08819
	TRINITY_DN10875_c0_g1_i2.p1	K02503
	TRINITY_DN108750_c0_g1_i3.p1	K03704
	TRINITY_DN1087568_c0_g1_i2.p2	K07376
	TRINITY_DN108770_c0_g2_i1.p1	K01068
	TRINITY_DN1087710_c0_g1_i1.p1	K13412
	TRINITY_DN108772_c0_g1_i5.p1	K02519
	TRINITY_DN1087771_c0_g1_i1.p2	K10144
	TRINITY_DN108791_c0_g1_i2.p1	K06027
	TRINITY_DN1087923_c1_g1_i1.p1	K00516
	TRINITY_DN108793_c0_g1_i2.p2	K22066
	TRINITY_DN108799_c0_g1_i1.p1	K01265
	TRINITY_DN1088194_c0_g1_i2.p1	K12627
	TRINITY_DN108829_c0_g1_i2.p1	K01365
	TRINITY_DN10883_c0_g1_i3.p1	K02226
	TRINITY_DN108839_c0_g2_i1.p1	K13412
	TRINITY_DN1088495_c0_g1_i2.p1	K06013
	TRINITY_DN1088617_c0_g1_i2.p1	K02903
	TRINITY_DN108866_c0_g3_i1.p1	K07375
	TRINITY_DN10887_c0_g1_i3.p1	K21989
	TRINITY_DN1088833_c0_g1_i1.p1	K05538
	TRINITY_DN1088929_c0_g1_i1.p2	K02977
	TRINITY_DN1088945_c0_g3_i3.p1	K02332
	TRINITY_DN1088960_c0_g1_i2.p1	K12160
	TRINITY_DN108914_c2_g1_i2.p1	K01382
	TRINITY_DN108914_c5_g1_i2.p1	K01377
	TRINITY_DN108916_c0_g1_i5.p1	K03977
	TRINITY_DN1089165_c0_g1_i1.p1	K01507
	TRINITY_DN1089495_c0_g1_i2.p1	K00140
	TRINITY_DN1089635_c0_g1_i1.p1	K01530
	TRINITY_DN1089695_c0_g1_i1.p1	K00939
	TRINITY_DN1089812_c0_g1_i1.p1	K01889
	TRINITY_DN1089850_c0_g1_i6.p1	K01958
	TRINITY_DN1089950_c0_g1_i1.p1	K14950
	TRINITY_DN108996_c0_g1_i1.p1	K13127
	TRINITY_DN1090092_c0_g1_i1.p1	K00981
	TRINITY_DN1090234_c0_g1_i1.p1	K04851
	TRINITY_DN109043_c1_g1_i1.p1	K03063
	TRINITY_DN109043_c2_g1_i1.p1	K03063
	TRINITY_DN1090532_c0_g1_i1.p1	K01275
	TRINITY_DN1090582_c0_g1_i1.p1	K11204
	TRINITY_DN1090708_c0_g1_i2.p1	K00960
	TRINITY_DN109077_c0_g1_i1.p2	K03937
	TRINITY_DN1090853_c0_g1_i1.p1	K08994
	TRINITY_DN109101_c0_g1_i1.p1	K01890
	TRINITY_DN1091016_c0_g1_i2.p1	K19469
	TRINITY_DN109104_c0_g1_i2.p1	K00789
	TRINITY_DN1091174_c0_g1_i1.p1	K00235
	TRINITY_DN1091258_c0_g1_i1.p1	K02641
	TRINITY_DN1091295_c0_g1_i1.p1	K04905
	TRINITY_DN109148_c0_g1_i12.p1	K01166
	TRINITY_DN109151_c0_g1_i1.p1	K15104
	TRINITY_DN1091553_c0_g1_i1.p1	K02183
	TRINITY_DN109169_c0_g1_i5.p1	K08678
	TRINITY_DN1091720_c0_g1_i1.p1	K04371
	TRINITY_DN109183_c2_g1_i1.p1	K04499
	TRINITY_DN1091970_c0_g1_i2.p1	K09487
	TRINITY_DN1092009_c0_g2_i2.p1	K02440
	TRINITY_DN1092402_c0_g1_i1.p1	K08907
	TRINITY_DN109245_c1_g1_i1.p1	K07937
	TRINITY_DN1092600_c0_g1_i2.p1	K03321
	TRINITY_DN1092653_c0_g1_i8.p1	K00587
	TRINITY_DN1092660_c0_g1_i2.p1	K22197
	TRINITY_DN1092795_c0_g1_i1.p1	K02685
	TRINITY_DN1092926_c0_g1_i2.p1	K00293
	TRINITY_DN109305_c0_g1_i1.p1	K02030
	TRINITY_DN109305_c0_g1_i2.p1	K02030
	TRINITY_DN109313_c0_g1_i1.p1	K03109
	TRINITY_DN1093402_c0_g1_i3.p1	K03259
	TRINITY_DN1093428_c0_g1_i1.p1	K01854
	TRINITY_DN109372_c0_g1_i10.p1	K10808
	TRINITY_DN109372_c1_g2_i1.p1	K10808
	TRINITY_DN109372_c3_g1_i1.p1	K10808
	TRINITY_DN109377_c0_g1_i1.p1	K01711
	TRINITY_DN109386_c0_g1_i1.p1	K10408
	TRINITY_DN109386_c0_g1_i2.p1	K10408
	TRINITY_DN1094009_c0_g1_i1.p1	K15026
	TRINITY_DN1094050_c0_g1_i1.p2	K16241
	TRINITY_DN109419_c1_g2_i1.p2	K08908
	TRINITY_DN109431_c0_g1_i5.p1	K02927
	TRINITY_DN1094381_c0_g1_i1.p1	K21437
	TRINITY_DN1094484_c0_g1_i1.p1	K14365
	TRINITY_DN1094505_c0_g1_i9.p1	K03841
	TRINITY_DN1094518_c0_g1_i1.p1	K03978
	TRINITY_DN1094528_c0_g1_i1.p1	K14753
	TRINITY_DN1094545_c0_g1_i2.p1	K14457
	TRINITY_DN1094567_c0_g1_i1.p1	K06941
	TRINITY_DN1094689_c0_g1_i1.p1	K03124
	TRINITY_DN1094703_c0_g1_i2.p1	K01958
	TRINITY_DN1094753_c0_g1_i1.p1	K01363
	TRINITY_DN1094855_c0_g1_i3.p1	K08794
	TRINITY_DN109489_c0_g1_i1.p2	K03530
	TRINITY_DN1094995_c0_g1_i1.p1	K12874
	TRINITY_DN1095002_c0_g1_i2.p1	K09272
	TRINITY_DN109502_c0_g2_i2.p1	K10808
	TRINITY_DN109504_c1_g1_i1.p2	K04079
	TRINITY_DN1095077_c0_g1_i1.p1	K04802
	TRINITY_DN1095089_c0_g1_i2.p2	K02440
	TRINITY_DN1095287_c0_g1_i1.p1	K02641
	TRINITY_DN109529_c1_g1_i3.p1	K17669
	TRINITY_DN1095299_c0_g1_i1.p1	K01509
	TRINITY_DN1095345_c0_g1_i2.p1	K10755
	TRINITY_DN1095396_c0_g1_i1.p1	K01179
	TRINITY_DN109548_c0_g1_i3.p1	K00602
	TRINITY_DN1095520_c0_g1_i1.p1	K11303
	TRINITY_DN1095544_c0_g1_i1.p1	K09228
	TRINITY_DN1095547_c0_g1_i1.p1	K07198
	TRINITY_DN109560_c0_g1_i1.p1	K01275
	TRINITY_DN1095626_c0_g1_i1.p1	K01120
	TRINITY_DN1095638_c0_g1_i1.p1	K03235
	TRINITY_DN1095639_c0_g1_i2.p1	K03283
	TRINITY_DN109569_c0_g1_i1.p1	K18816
	TRINITY_DN1095813_c0_g1_i1.p1	K02982
	TRINITY_DN109586_c0_g1_i5.p1	K02989
	TRINITY_DN1095891_c0_g1_i1.p1	K18178
	TRINITY_DN1095904_c0_g1_i2.p1	K12663
	TRINITY_DN1095946_c0_g1_i2.p1	K10380
	TRINITY_DN1095951_c0_g1_i1.p1	K08287
	TRINITY_DN1095998_c0_g1_i1.p1	K00326
	TRINITY_DN109602_c0_g1_i9.p1	K03231
	TRINITY_DN1096025_c0_g1_i1.p1	K06972
	TRINITY_DN1096048_c0_g1_i1.p1	K01802
	TRINITY_DN1096102_c0_g1_i1.p1	K00558
	TRINITY_DN109617_c0_g1_i1.p2	K03258
	TRINITY_DN109621_c0_g1_i1.p1	K02326
	TRINITY_DN109621_c0_g1_i3.p1	K02326
	TRINITY_DN1096267_c0_g1_i1.p1	K09580
	TRINITY_DN109642_c1_g2_i1.p1	K17362
	TRINITY_DN109644_c0_g2_i1.p1	K01379
	TRINITY_DN109662_c0_g1_i1.p1	K00927
	TRINITY_DN109671_c1_g1_i1.p1	K01870
	TRINITY_DN1096717_c0_g1_i1.p1	K13412
	TRINITY_DN1096762_c0_g1_i1.p1	K06662
	TRINITY_DN1096781_c0_g1_i4.p1	K14342
	TRINITY_DN109745_c0_g1_i3.p1	K07088
	TRINITY_DN109746_c1_g1_i1.p1	K01710
	TRINITY_DN1097506_c0_g1_i2.p1	K09705
	TRINITY_DN1097568_c0_g1_i2.p1	K09580
	TRINITY_DN1097615_c0_g1_i1.p1	K01363
	TRINITY_DN109770_c0_g1_i1.p1	K10408
	TRINITY_DN109773_c1_g1_i3.p1	K03234
	TRINITY_DN109775_c0_g2_i1.p1	K02998
	TRINITY_DN109778_c0_g1_i2.p1	K07374
	TRINITY_DN1097814_c0_g1_i1.p1	K02151
	TRINITY_DN109784_c0_g1_i6.p2	K00855
	TRINITY_DN109786_c0_g1_i1.p1	K03029
	TRINITY_DN109790_c0_g1_i6.p1	K01858
	TRINITY_DN1097900_c0_g1_i1.p1	K04728
	TRINITY_DN1097911_c0_g1_i1.p1	K02734
	TRINITY_DN1097942_c0_g1_i1.p1	K09648
	TRINITY_DN1097958_c0_g1_i1.p1	K02941
	TRINITY_DN1097958_c0_g2_i1.p1	K02941
	TRINITY_DN1098009_c0_g2_i1.p1	K10413
	TRINITY_DN1098059_c0_g1_i3.p1	K01466
	TRINITY_DN1098097_c0_g1_i1.p1	K00963
	TRINITY_DN1098113_c0_g1_i1.p1	K20899
	TRINITY_DN109818_c1_g1_i1.p2	K14565
	TRINITY_DN109820_c0_g1_i1.p1	K14453
	TRINITY_DN1098260_c0_g1_i1.p1	K13412
	TRINITY_DN1098317_c0_g1_i1.p1	K00208
	TRINITY_DN1098382_c0_g1_i1.p1	K09562
	TRINITY_DN1098431_c0_g1_i1.p1	K02971
	TRINITY_DN1098533_c0_g1_i1.p1	K03521
	TRINITY_DN109858_c0_g1_i1.p1	K17609
	TRINITY_DN1098592_c0_g1_i1.p1	K10395
	TRINITY_DN1098665_c0_g1_i1.p1	K02111
	TRINITY_DN109872_c0_g1_i1.p1	K18749
	TRINITY_DN109872_c0_g1_i3.p1	K18749
	TRINITY_DN1098779_c0_g1_i1.p1	K11446
	TRINITY_DN1098806_c0_g1_i1.p2	K21803
	TRINITY_DN109885_c0_g1_i2.p1	K14724
	TRINITY_DN1098879_c0_g1_i1.p1	K00390
	TRINITY_DN1098936_c0_g1_i2.p1	K12872
	TRINITY_DN1098936_c1_g1_i1.p1	K12872
	TRINITY_DN1098979_c0_g1_i1.p1	K20222
	TRINITY_DN1099003_c0_g1_i1.p1	K14709
	TRINITY_DN1099107_c0_g1_i2.p1	K00951
	TRINITY_DN109913_c1_g1_i1.p1	K03265
	TRINITY_DN1099341_c0_g1_i1.p1	K11865
	TRINITY_DN1099348_c0_g1_i1.p1	K16437
	TRINITY_DN1099494_c0_g1_i1.p1	K20285
	TRINITY_DN1099526_c0_g1_i1.p1	K01487
	TRINITY_DN1099571_c0_g1_i1.p1	K01869
	TRINITY_DN1099585_c0_g1_i1.p1	K17080
	TRINITY_DN1099602_c0_g1_i2.p1	K05794
	TRINITY_DN109965_c0_g1_i1.p3	K09578
	TRINITY_DN1099672_c0_g1_i1.p1	K17292
	TRINITY_DN1099752_c1_g1_i1.p1	K07376
	TRINITY_DN1099870_c0_g1_i1.p1	K03240
	TRINITY_DN1099984_c0_g2_i3.p1	K01191
	TRINITY_DN110007_c0_g1_i6.p1	K18190
	TRINITY_DN110009_c0_g1_i1.p2	K12661
	TRINITY_DN1100142_c0_g1_i1.p1	K00780
	TRINITY_DN1100258_c0_g1_i2.p1	K02325
	TRINITY_DN110028_c0_g3_i1.p1	K07198
	TRINITY_DN110033_c0_g1_i1.p1	K18158
	TRINITY_DN110033_c1_g1_i1.p1	K06236
	TRINITY_DN110040_c0_g1_i1.p1	K11492
	TRINITY_DN1100457_c0_g1_i1.p1	K06889
	TRINITY_DN1100475_c0_g1_i1.p1	K13412
	TRINITY_DN1100541_c0_g1_i1.p1	K21630
	TRINITY_DN1100584_c0_g1_i1.p1	K03377
	TRINITY_DN1100630_c0_g1_i1.p1	K20028
	TRINITY_DN1100639_c0_g1_i2.p1	K14774
	TRINITY_DN110077_c0_g2_i1.p1	K02183
	TRINITY_DN110087_c0_g1_i1.p1	K01859
	TRINITY_DN110087_c1_g1_i1.p1	K01859
	TRINITY_DN110093_c0_g1_i1.p1	K14457
	TRINITY_DN1100994_c0_g1_i1.p1	K01905
	TRINITY_DN1100994_c0_g1_i2.p1	K01905
	TRINITY_DN1100994_c0_g1_i3.p1	K01905
	TRINITY_DN1101004_c1_g1_i1.p1	K10256
	TRINITY_DN110107_c0_g1_i7.p1	K14645
	TRINITY_DN1101100_c0_g1_i3.p1	K00972
	TRINITY_DN1101110_c0_g1_i3.p1	K20179
	TRINITY_DN1101199_c0_g1_i1.p1	K05956
	TRINITY_DN1101355_c0_g1_i1.p1	K01710
	TRINITY_DN1101490_c0_g1_i1.p1	K09568
	TRINITY_DN1101594_c0_g1_i1.p1	K15449
	TRINITY_DN1101615_c0_g4_i2.p1	K02729
	TRINITY_DN1101628_c0_g1_i1.p1	K02132
	TRINITY_DN110165_c0_g1_i1.p1	K03462
	TRINITY_DN1101705_c0_g1_i1.p1	K07198
	TRINITY_DN1102008_c0_g1_i2.p1	K06962
	TRINITY_DN1102020_c0_g1_i1.p1	K02726
	TRINITY_DN110211_c0_g1_i2.p1	K04708
	TRINITY_DN110215_c0_g1_i10.p1	K00616
	TRINITY_DN1102259_c0_g1_i3.p1	K11883
	TRINITY_DN110227_c0_g1_i1.p1	K00615
	TRINITY_DN1102340_c0_g1_i1.p1	K01802
	TRINITY_DN110240_c0_g1_i4.p1	K00134
	TRINITY_DN110240_c1_g1_i2.p1	K00134
	TRINITY_DN110247_c0_g1_i1.p1	K14050
	TRINITY_DN1102548_c0_g1_i1.p1	K00021
	TRINITY_DN1102587_c0_g1_i1.p1	K16601
	TRINITY_DN110260_c0_g1_i1.p1	K12888
	TRINITY_DN1102816_c0_g1_i1.p1	K12655
	TRINITY_DN110285_c0_g1_i2.p1	K12436
	TRINITY_DN1102962_c0_g1_i3.p1	K14803
	TRINITY_DN110298_c0_g1_i5.p1	K19704
	TRINITY_DN110331_c0_g1_i1.p1	K10400
	TRINITY_DN1103439_c0_g1_i1.p1	K14731
	TRINITY_DN110351_c0_g1_i2.p1	K00058
	TRINITY_DN110353_c0_g1_i1.p1	K12471
	TRINITY_DN1103688_c0_g1_i1.p1	K19307
	TRINITY_DN110369_c0_g1_i6.p1	K02716
	TRINITY_DN1103706_c0_g1_i1.p1	K01872
	TRINITY_DN110372_c0_g1_i1.p1	K00134
	TRINITY_DN1103748_c0_g1_i3.p1	K02183
	TRINITY_DN1103800_c0_g1_i1.p1	K11323
	TRINITY_DN1103800_c0_g2_i1.p1	K11323
	TRINITY_DN1103818_c0_g1_i1.p1	K00390
	TRINITY_DN110382_c0_g1_i1.p1	K04597
	TRINITY_DN110388_c0_g1_i1.p1	K10614
	TRINITY_DN1104241_c0_g1_i1.p1	K01802
	TRINITY_DN110429_c0_g1_i1.p1	K02698
	TRINITY_DN110432_c0_g1_i2.p1	K09577
	TRINITY_DN1104364_c0_g1_i1.p1	K15382
	TRINITY_DN1104433_c0_g1_i1.p1	K01410
	TRINITY_DN110444_c0_g1_i3.p2	K08869
	TRINITY_DN1104466_c0_g1_i1.p1	K02209
	TRINITY_DN110458_c0_g1_i8.p1	K01868
	TRINITY_DN1104584_c0_g1_i4.p1	K06579
	TRINITY_DN110468_c0_g1_i7.p1	K12830
	TRINITY_DN1104743_c0_g1_i1.p1	K01054
	TRINITY_DN1104747_c0_g1_i1.p1	K03301
	TRINITY_DN1104756_c0_g1_i3.p1	K13412
	TRINITY_DN110480_c0_g1_i1.p1	K00820
	TRINITY_DN1104820_c0_g1_i4.p1	K03695
	TRINITY_DN110485_c0_g1_i2.p1	K01948
	TRINITY_DN110487_c0_g1_i1.p1	K14617
	TRINITY_DN1104882_c0_g1_i2.p1	K08239
	TRINITY_DN1104938_c0_g1_i1.p2	K06177
	TRINITY_DN1104990_c0_g2_i1.p1	K09005
	TRINITY_DN1105018_c0_g1_i1.p1	K01187
	TRINITY_DN1105042_c0_g1_i1.p1	K04799
	TRINITY_DN1105132_c0_g1_i1.p1	K02706
	TRINITY_DN110532_c0_g1_i2.p1	K06890
	TRINITY_DN1105343_c2_g1_i1.p1	K11883
	TRINITY_DN110535_c0_g1_i3.p1	K00831
	TRINITY_DN110538_c0_g1_i2.p1	K02137
	TRINITY_DN1105508_c0_g1_i1.p1	K00698
	TRINITY_DN1105530_c0_g1_i1.p1	K15424
	TRINITY_DN110565_c0_g1_i2.p1	K15277
	TRINITY_DN1105670_c0_g1_i1.p1	K02891
	TRINITY_DN1105697_c0_g1_i3.p1	K01647
	TRINITY_DN1105797_c0_g1_i1.p1	K11839
	TRINITY_DN1105816_c0_g1_i1.p1	K01952
	TRINITY_DN110583_c0_g1_i1.p1	K00602
	TRINITY_DN1105917_c0_g1_i1.p1	K11806
	TRINITY_DN110592_c0_g1_i1.p1	K20800
	TRINITY_DN110597_c0_g1_i2.p1	K11723
	TRINITY_DN1105993_c0_g1_i1.p1	K02331
	TRINITY_DN1106006_c0_g1_i1.p1	K05681
	TRINITY_DN110608_c0_g2_i2.p1	K02934
	TRINITY_DN1106113_c0_g1_i1.p1	K00780
	TRINITY_DN110612_c0_g1_i1.p1	K02515
	TRINITY_DN1106172_c0_g1_i1.p1	K00521
	TRINITY_DN1106264_c0_g1_i1.p1	K06643
	TRINITY_DN1106298_c0_g1_i3.p1	K00889
	TRINITY_DN1106329_c0_g1_i1.p1	K16794
	TRINITY_DN1106436_c0_g1_i1.p1	K18626
	TRINITY_DN1106481_c0_g1_i1.p1	K17496
	TRINITY_DN1106616_c0_g1_i1.p1	K10357
	TRINITY_DN1106737_c0_g1_i1.p1	K01183
	TRINITY_DN110674_c0_g1_i1.p1	K02357
	TRINITY_DN1106749_c0_g1_i1.p1	K04615
	TRINITY_DN1106833_c0_g1_i1.p1	K20103
	TRINITY_DN1106918_c0_g1_i2.p1	K01802
	TRINITY_DN1106977_c0_g1_i1.p1	K00793
	TRINITY_DN110707_c0_g1_i1.p1	K12492
	TRINITY_DN1107084_c0_g1_i1.p1	K15106
	TRINITY_DN110710_c0_g1_i1.p1	K06212
	TRINITY_DN1107213_c0_g1_i1.p1	K03921
	TRINITY_DN1107250_c0_g1_i1.p1	K09510
	TRINITY_DN1107389_c0_g1_i1.p1	K01509
	TRINITY_DN1107402_c0_g1_i1.p1	K01674
	TRINITY_DN1107570_c0_g1_i1.p1	K11835
	TRINITY_DN110759_c0_g1_i1.p1	K00611
	TRINITY_DN110763_c0_g1_i1.p1	K02871
	TRINITY_DN110773_c0_g2_i1.p1	K10418
	TRINITY_DN1107787_c0_g1_i1.p1	K21893
	TRINITY_DN110779_c0_g1_i1.p1	K11434
	TRINITY_DN1107796_c0_g1_i1.p1	K10357
	TRINITY_DN1107841_c0_g1_i1.p1	K15286
	TRINITY_DN110792_c0_g1_i4.p1	K01858
	TRINITY_DN1108036_c0_g1_i1.p1	K06811
	TRINITY_DN1108045_c0_g1_i1.p1	K21104
	TRINITY_DN1108072_c0_g1_i1.p1	K06127
	TRINITY_DN1108083_c0_g1_i1.p1	K02183
	TRINITY_DN1108106_c0_g1_i1.p1	K12132
	TRINITY_DN1108121_c0_g1_i1.p1	K03439
	TRINITY_DN1108258_c0_g1_i2.p1	K09122
	TRINITY_DN110826_c0_g1_i1.p1	K16570
	TRINITY_DN110828_c0_g1_i1.p1	K00128
	TRINITY_DN1108400_c0_g1_i1.p1	K14427
	TRINITY_DN110846_c1_g1_i3.p1	K02883
	TRINITY_DN1108493_c0_g1_i1.p1	K02078
[truncated: 437,336+ more rows]
