# Supplementary material for: Marine phytoplankton downregulate core photosynthesis and carbon storage genes upon rapid mixed layer shallowing
Source: ISME J. 2023 May 8;17(7):1074–88. doi: 10.1038/s41396-023-01416-x (PMC10284824; doi:10.1038/s41396-023-01416-x)
Supplement: Supplementary file 9 — Supporting Data 5 [file 41396_2023_1416_MOESM9_ESM.xlsx]

## Sheet: Supporting Data 5
GENUS	GeneID	LHC Type	AASequence
Chaetoceros	TRINITY_DN101121_c0_g1_i1.p1	LHCF	IITRAGVHLPGDIDKSGTAFDSIPDGWAAISAIPGAGLAQIILFVGFLELGVMKDVTGEAEFPGDFRNGSLDFGWDTFDEETKISKRAIELNNGRAAMFGILGLMVHEQLGGSVPIVGE
Minutocellus	TRINITY_DN10463_c0_g1_i1.p1	LHCF	PPLGFYDPIGLLKKADQERFDRLRYVEVKHGRISQLAFLGHLATTVGLRLPGYLSPSEGIRFAEIPPGLATLDKIPLAGYTQLFFFVGFLEVAGWKQAEGSFPGDFSASKLFPVGWVGDLTEEEKIDLRAKELNQGRAAMMGILALMVHEKLDGNPYIFFDPANGFAPTY*
Chaetoceros	TRINITY_DN10463_c0_g3_i1.p1	LHCF	LGWLDPSKDPASGFATYHANFERRRAVERKHGRIAMAAVVGMLFHNADIEFPGYLSKELGIRFSDVPNGMNGLFSLPLAGLSQIVFAIGFVELAIWPASDYSGDYGTGYGRPFVPNVLEGEELKYKLDMEINQGRAAMMGIMGAMVGEAVTGQTLAEQIASNNLGLFSTLFE*
Minutocellus	TRINITY_DN108202_c0_g1_i1.p1	LHCF	FEASNLTLSSQSKPNYQANNTTMKCAIFSTLLVGAAAFAPAQTGKASTALQADLTAEVGAQAPLGCFDPLGVLGDPKDGDQEQFDQLRYIELKHGRVAMLAFVGYIVTYAGVRFPGAEDIPA
Fragilariopsis	TRINITY_DN10873_c0_g1_i1.p1	LHCF	MYVVLSTTLSSHSLDTNLTSSLSNFTVHCSVTPTFVKQSKYSKMKLAIAALLAGSAAAFAPSQTAKTSTALSVNELELGVTEPLGVFDPLGWLDTEPEAFERRRAVERKHGRIAMAAVVGTIVHNNHIVFDGYLSPSQDLKFADIPTGMAGIATVPSAGLAQIFLFIALIELAWLPASKYDGDYGVGWFGRDIEDPEEKARKLNVELNNGRAAMMGIMGNMVAEQLTGQTMYEQYAAQHISPFGDGQGVF*
Thalassiosira	TRINITY_DN110045_c0_g1_i1.p1	LHCF	FAPVQTGKAVTALSAFENELGVQAPLGFFDPLGLLDDADQERFDRLRYVEIKHGRISMLAFLGQIITRAGIHLPGSINLAGDSFESFPNGWAAIYGPDAIPGAGLAQIVVLAGFLELGVMKDSANGAAPGEFVGDFRNDSIDFG
Thalassiosira	TRINITY_DN111505_c0_g1_i1.p1	LHCF	MKSAIIAATVASCAAFAPAPVAKTTSAINAFEQELGAQPPLGFYDPLGLLDDADQDRFDRLRYVELKHGRISQLAFLGQITTRAGFHLPGNIDGAGDAFDSFPNGFAAIGGPDSIPGAGTGQMLLFVGALELFVMKDSANGAAPGDFVGDFRNGYIDFGWDNFDEDTKLQKRAIELNQGRAAMMGILGLMIH
Chaetoceros	TRINITY_DN112027_c0_g1_i1.p2	LHCF	MKLIIAATLAASAAAFAPSKVAQTATSLSAFEGELGVQEPLGFFDPLGLVEDGNQAKFDRLRFVEIKHGRISMLAVVGYLIEQAGVRLPGNIAQDGTTFADIPAGFA
Thalassiosira	TRINITY_DN1184865_c0_g1_i1.p2	LHCF	RLRYVEIKHGRIAMLAFLGNIFTRAGFHWDNKIDYAGHMCESFPNGWAAIWGPDAIPVRGTAQIFSLIGLMEVAFMKDIPGTGNEFPGDLRNGWLDFGWDTFDDETKLFKRGVELNNGR
Thalassiosira	TRINITY_DN118706_c0_g1_i2.p2	LHCF	MLAFLGQIVTRAGVFLPGSIDKAGDSFDSFGVGYAALDGPNAIPQDGFCQILLFVGLLEASVMKDIPGTGNEFVGDFRNGSLDFGWDTFDEETKLSKRAIELNNGRAAMFGILGLMMHEQLGGEIPIVGSM*
Thalassiosira	TRINITY_DN1195_c1_g2_i1.p1	LHCF	NTTKMMKLTILAALAGSAVAFAPAQTGRASTAVALDITGKIGAQAPLGPFDPLGLMSDADEAEFDRLRWVELKHGRVSMLAVTGYLVTYAGVRFPGAEDIPSGFAALDAIPGMVWAQMIATWTMMEAANQDQYAAPWGTNQNALGESPAEFKGDFRNGFIDFGWDKLSDEKKISKRTIELNNGRAAMCGILGLMVHEKLGNIDAILPGGGN*
Thalassiosira	TRINITY_DN1195_c1_g3_i1.p1	LHCF	LPGMLWAQLIATWGMMEAANQDQYAAPWGLNVNSLGESPAEFKGDFRNGALDFGWDKQSDEWKMNKRAIELNNGRAAQMGILGLMVHEKLGNIDLLLPSN*
Thalassiosira	TRINITY_DN1195_c1_g3_i2.p1	LHCF	GAEDIPSGFAALDAIPGMVWAQMIATWTMMEAANQDQFVGPWGTNQNVLGDSPAEFKGDFRNGALDFGWDKQSDEWKMNKRAIELNNGRAAQMGILGLMVHEKLGNIDLLLPSN*
Thalassiosira	TRINITY_DN1198_c0_g1_i11.p1	LHCF	FVDAFGYTTDADQEEFDRLRWLELKHGRIAMLAVTGYLVTYAGVRFPGAEDIPAGFAALDNLPGMVWAQLIATWGMMEAANQDQYQAPWGFNKNALGDSPAEFKGDFRNGALDFGWDKLSDDAKRRKRTIELNNGRAAQMGILGLMVHEKLGNIEAILPLGGPSHL*
Thalassiosira	TRINITY_DN1198_c0_g1_i8.p1	LHCF	LGAQAPLGFFDPLGCVADGDKDNFDRLRWVELKHGRIAMLAVTGYLVTDAGLRFPGAEDIPSGFAALDNLPGMVWAQLIATWGMMEAANQDQYKAPWGMNQNSLDESPAEFMGDFRNGAFDFGWDKFSPEAKMRKRAIELNNGRAAQMGILGIMVHEKMGNLDAILPGH*
Minutocellus	TRINITY_DN123215_c0_g1_i3.p1	LHCF	SEDTHCPCTTYFISQKIRTAHVPLILSLRRYALPTALVDWRAMRRLCGCSTAALVLPRFRRQRQRGAPPPIREEMGISRLPIFNNELFDPLELADDDNFAIYREAELKHGRVAMLATLGMMLPDFFRNELVPEDLYLSKSLELRFQEIPCGLQALGVVPREGWLQILLAVGFVDTFVLVQQDADAMPADYGVGYFGLVDKARHENELEAEIEIGRLAMVAFAIQLVEELVTGQTVAEFWSSLAPYGAKGDEILAAMSFAMN*
Thalassiosira	TRINITY_DN125073_c0_g1_i1.p2	LHCF	ELGAQPPIGFFDPLGLLDEADQERFDRLRYVEVKHGRIAQLAFLGNIFTRAGGHFGGNIDSAGHAFDSYPNGWAAIYGADAIPVKGAVQIFSFIGLLEIAVMKDMDGFGNEFPGDLRNGTFKSA
Chaetoceros	TRINITY_DN125245_c0_g1_i1.p1	LHCF	GDIDFSGTSFESIPNGWAAVDAIPDKGLLQILAFVGWLELLVMKDVTGGEFIGDFRNNYIDFGWDLFSEEAKLQKRAIELNNGRAAMFGILGLMVHEQLGGSLPIVGEM*
Thalassiosira	TRINITY_DN1444793_c0_g1_i2.p2	LHCF	QIVTRNGQHWDGAIDKAGDLYSSYPNGLAALFGPDAIPTKGFLQILIFIGVLEVAVMTDWTEKAEFPGDLRNGTFKSWDSWDEKTKLQKRAVELNNGRAAMMGILGLMMHEQLGGSIPLVGQM*
Chaetoceros	TRINITY_DN1472841_c0_g1_i1.p1	LHCF	MKTIILATLIGSASAFGSFGSKKKKAAPAPVVIGDPRSPDGLGVDPGPLDLFDPLGLAEDTESFARRRAVEIKHGRISMIAFVGMLVQELGITFPGTIDLKGEVPFSEIGTGFEAIGNIPSLGLAQIVLFGGLADTVAMPSKQYTGGPQNLPGGFDGSSGTIPGGYPFTTQIEDVEKRTRTLNVEIQNG
Thalassiosira	TRINITY_DN148587_c0_g2_i1.p1	LHCF	FDPLGLMKDADQEEFDRLRGVELKHGRVSMLAVVGYLVTYAGVRFPGAEDIPSGFAAWGALLESESGVQVLGQMALSLALFEAANRDQWKWGVQDLEGESPAEFNGDFRNGFLDFGWDSFSEETKLQKRAIELNQGRAAQMGLLALMVHEKLGVSLIP
Chaetoceros	TRINITY_DN151407_c0_g1_i1.p1	LHCF	QNGPYGSPEENFRHYRGVEVKHGRIAMAATVGMLVQQTTRFEGYISPSADLKFSDLPNGLGALEAVPLAGWVQMIVVIGLHEVFIKERPNRAPGDFGTGYFGFTMDDQSSKQLSSLSAEVSNGRLAMLGILGMFASEVINGEVLAETKIFG*
Chaetoceros	TRINITY_DN1550156_c0_g1_i1.p1	LHCF	LGLLEDADQEKFERLRFVEIKHGRISMLAFLGNIITRAGIHLPGTIDRAGDTFDSIPNGWAAIGAIPQAGLFQMIIFVGFLEIGVMKDVTGENEFVGDFRNDWIDFGWDTFDEETQNFKRGVELNNGRAAMLGILGLMVHEQLGGVLPIVGQM*
Thalassiosira	TRINITY_DN15565_c0_g1_i1.p2	LHCF	AAFAPAQTGKASTQLNAFESELGVQPPLGFYDPLGLLDDADQDKFDRLRFVEIKHGRISMLAFLGQITTRAGFHLPGSIDSAGDSFDSFPDGFAAIGGPDSIPSAGTGQILVFVGLLELLVMKDEANGAAPGEFIGDFRNGYIDFGWDSFDEETKLFKRGVELNNGRAAMLGILGLMIHEQLGTDMPIIGQL*
Chaetoceros	TRINITY_DN15565_c2_g1_i1.p1	LHCF	YVEVKHGRIAMLAVLGHITTASGTHLSGAIDKAGHSFSDVHTGLAGLSDIPTNGLLQILAFIGFLEIYVMKDVNGTGETPGDFRNGFDLGMWDKFSEEEKAQKRATELNQGRAAQMGILGLMVHEKISGDPYVINELLGYHVSI*
Chaetoceros	TRINITY_DN1590699_c0_g1_i1.p2	LHCF	LMASPYENELGVIKPTGFWDPFDLSGGASPETFAQYRAAELKHGRVAQLAVVGYVVQECYRFPGEISPGIAFADVPNGIAALDAIPSLGWAQMFFFIGAVDYWGFLGDFGTGKLNFDEEEFEKRQLQELQHGRLAMIAMLELFRHDSQNLVQPGFDGMEKLITGLPFIY*
Fragilariopsis	TRINITY_DN165894_c0_g1_i1.p1	LHCF	FYDPLGLLDDATQRRFDRLRYVEIKHGRICMLAFLGQITTRYGIHLDGAIDKAGDRFDSYPNGLAAIFGPDAIPQLGVLQMFLFVGFLELAVMKDIPGKGNEFVGDFRNDSLDFGWDNFDDE
Thalassiosira	TRINITY_DN1672935_c0_g1_i1.p1	LHCF	PFGLLDDADQERFDRLRYVEIKHGRISMLAFLGQITTRGGIHLPGDIDLAGDSFDSYPNGFAAIGGPDSIPSTGTGQILVLVGLLELLVMKDSANGAPPGEFVGDFRNGYIDFGWDTFDEEAKLFKRGVELNN
Thalassiosira	TRINITY_DN169512_c0_g1_i1.p1	LHCF	TIMKSAIFAALIGSAAAFAPAPVAKTTSAISAFEDELGVQPPLGFFDPFGMLSGDVTQERFDRLRYVEIKHGRIAQLAFLGNIITRAGIHLPGNIDYSGDSFDSFPNGIAALIG
Thalassiosira	TRINITY_DN1704550_c0_g1_i1.p1	LHCF	GRISMLAVVGYIATYTGLRIPGMEDVPYGLGALDGSLYERGSLTETNLWLTIITILFLELMVVRDATGTMKHPGDYLNGFGEQRWDFRSDEVKMNQRAKELNNGRAAMMGIA
Thalassiosira	TRINITY_DN1731674_c0_g1_i1.p1	LHCF	ITPTMRNTILTSLVAGAVAFAPVSKAPSGVALNNDLSKEIGALPPLGFFDPLGLCADGDKEYFDHLREVEIRHGRVSMLAIAGWLTTAAGVRLPGMEDAPFGFKALVMEGLPSDIQGTVPLTAMTVFLITCFMQDSTGENAFPGDYRNGIIDFGWDSQTQQWKDRKRSIELNNGRAAQCGILGIMVHEQLGNLNDIGLPQP*
Thalassiosira	TRINITY_DN174062_c0_g1_i2.p1	LHCF	FPGAEDIPDGLASWQAMLDSKDGVFVLYQMLAFFVVAEIINRDAEWLDNEAEFVGDYRNGALDFGWDKLSDSAKLNKRAIELNNGRAAMMGIWGLVTHEIMGVSILPGGYLPGH*
Chaetoceros	TRINITY_DN1894706_c0_g1_i1.p1	LHCF	LGFFDPLGLLDDADQEKFDRLRYVEIKHGRISMLAFLGNIITRAGIHLPGAIDKAGDKFDSIPDGWAALSAIPAAGLTQIILFVGFLELGVMKDVTGEA
Thalassiosira	TRINITY_DN190666_c0_g3_i1.p1	LHCF	VAGHVTTAAGVRLPGMEDVPFGFKALTMEGLPMEVRGTLPLTLMTVFAITPFMQDIGQSTFPGDYRNGAFDFGWDTQTEEWQNKKRSIEINNGRAAQMGILGIMVHEQLGNLNDIGLPQP*
Chaetoceros	TRINITY_DN191688_c0_g2_i1.p1	LHCF	FDQYRTAELKHGRVAQLAVVGYVVQESYRFDFDIAPGLPCADVTNGIAAINEIPALGWAQIFFLVGAVDYYGYLGNFKIGKPELEPDVLEERQLQELQHGRIAMLATLELFRHDSQNLVSPGFDGMEKLITGLPFLYN*
Chaetoceros	TRINITY_DN196862_c1_g1_i1.p2	LHCF	FIGMMVQELGYTFSGSLDLSGQYPFDAVLKDGMGFPALANIPSAGIAQIVLFCGCAEAAAIPAREYTGGPQDLPGGYDSNGSPFVPCGYPFATQIEDVDERDRKLNIEIQNGRGAMLGVTGAMMHSCLD
Chaetoceros	TRINITY_DN1980435_c0_g1_i1.p1	LHCF	MAAFIGMMVQELGVTFPGSLDLAGDYPFSEVLKDGMGFPALGNVPTFGLVQIALFGALAETVAMPASEYTGGPQDLPGGYDGSSGTIPGGYPFTTQIEDADERDRKLNIELQNGRAAMLGVTGAMMHSCLDSCD
Minutocellus	TRINITY_DN206612_c0_g1_i1.p1	LHCF	MRVTAAIALMAGSAAAFAPANTGRVSTAVAGAFDSEIGATDFGDRTVCWDPLNFVNNGDQARFDRLRSVEIKHGRVAMLATLGYASTYGNEYRFPGCENFPGGHAAVIGDSAINTIDLVLPILAVCGALELGVFKQKDGSFPGDLSAGAAPVGFGPYARDEADMIDLRTKELLNGRAAQMGILGMMVHEQLDGKPFIFFEKFTPYFLGPVAI*
Chaetoceros	TRINITY_DN212138_c0_g2_i1.p1	LHCF	FATFHASFERRRAVERKHGRIAMVAVVGNILHNADVEFPGYLSKELGIRFSDIPNGMAGIAAVPTAGLTQIVFACGFVELAIWPASNYSGDYGTGYGRPFVPNFLEGEELKRKLDMELNQGRAAMLGIFGAMVGEAVTGQTMAEQYASNNLGLFSSLAN*
Chaetoceros	TRINITY_DN215453_c0_g1_i1.p1	LHCF	GIRAVPTAGLLQILFFFAFVELAWMPASQYDGDYGVGWFGENIEDPEEKARKLNVELNNGRAAMLGIFGNMVAEVLTGQTMYEQYAAGHFSPFGDGQGVF*
Thalassiosira	TRINITY_DN225709_c0_g1_i2.p1	LHCF	FDRLRWVELKHGRVSMLAVTGYLVTYAGVRFPGAEDIPSGFAALDAIPGMVWAQMIATWSMMEAANQDQYAAPWGTNQNALGDSPAEFKGDFRNGALDFGWDKLSDDSKRRKRSIELNNGRAAQMGILGLMVHEKLGNVDNLLPPH
Thalassiosira	TRINITY_DN230403_c0_g1_i1.p1	LHCF	LLKDGDQSTFDDLREKELKHGRISMLAVVGYLITAAGVRFPGCGDIPDGFAAFSGLYGSKEGQFVALQMGLFFVVAEIINREAYWAGCKSEFPGDYRNGWIDFGWDTFSDEVKLQKRTIELNNGRAAMMGIWGLMLHEQMGVSILPGGYLP
Thalassiosira	TRINITY_DN232564_c0_g1_i2.p1	LHCF	MMKLAVLAAMAGSAAAFAPAPVAKTSVSLNAYEDEIGALPPVGFWDPAGLSDGISQEKFDEYRLAELKHGRVAQLAVLGYIAPETYRFGYDLTPDGLSTNDIPNGIAAINAIPFLGWVQIVAFVGCVETYGWFTSPTGVLDL
Thalassiosira	TRINITY_DN232687_c0_g1_i1.p1	LHCF	ELGVQPPVGFFDPLGLLDDADQERFERLRYVEIKHGRIAMLGFLGNIVTRAGFHWDNQIDLAGHMCKDYPNGLAALFGPDAIPAKGFAQIFSLIGLMELFLMKDIEGTGNEFVGDFRNGWIDYGWDSFTEEEKLFKRGVELNNGRAAMCGILG
Thalassiosira	TRINITY_DN242004_c0_g1_i1.p1	LHCF	QAPLGFFDPLGMLDDADQERFDRLRYVEIKHGRISQLAFLGQIVTRNGIHLSGDIDYAGDSFESFPNGAAALFGPDAIPQAGFAQLVAFIGALELGVMKDIEGTGNEHVGDFRNGAIDFGWDTFDEETKLSKRAIELNNGRAAMM
Thalassiosira	TRINITY_DN247746_c0_g1_i1.p1	LHCF	RLRFVEIKHGRVAQLAFLGQIVTRNGIHLPGNIDYAGHSFDSFGNGWAALEGPNAIPQEGFSQILLFVGFLEASVMIDVEGTGNEHIGDFRNGYIDFGWDTFDEETKLSKRAIELNNGRAAMMGILGLMVHEQLGGE
Fragilariopsis	TRINITY_DN248859_c0_g1_i2.p1	LHCF	MKFSIFASLIASAAAFAPAAQKASTTSLSAFESELGAQEPLGFYDPLGFVEDGDQAKFERLRYVELKHGRISMLAFAGQLVTRAGIHLPGNIDLDGDSFDSYPDGWAAISGPDAIPSAGVGQIILFIGLLELAVMKDVTGEAEFAGDFRNGAIDFGWDTFGPQTKLRKRAIELNNGRAAMMGILGLMVHEQIPENPVIGLFLNY*
Chaetoceros	TRINITY_DN25309_c0_g1_i1.p1	LHCF	FDRLRYTEIKHGRISMLAFAGNIITRAGIHLPGTIDKAGTTFDSIPNGWAAVGAIPQYGFLQILLFVGFLEIGIMKDITGGEFIGDFRNGWIDFGWDNFDEEEQLFKRGVELNNGRAAMLGILGLMVHEQLGGVLPIVGEM*
Thalassiosira	TRINITY_DN2537642_c0_g1_i1.p1	LHCF	MKLAIFASVVVGATAFAPSPKHSLKSMALNAELSKEVGATAPLGFFDPAGMATEENFDSLRYNELKHGRVSMLAVVGYLTTYAGIRIPGLEDVPSGFAAWKALPAEVWFQMVATWTLMELANQDITGKGEFPGDFRNGYLDFGWDKQTDAWKLKKRTIEINQGRAAMMGILGLMVHEQMGNVEKLLPW*
Thalassiosira	TRINITY_DN260016_c0_g1_i1.p1	LHCF	LGAMQPLGLFDPLGLLKDGDQARFDRLREVELKHGRISMLAVVGYLTTASGYRFPDFPADVPAGFGAWGALASTDDGKQVLVQMFFTLAVAEIVNRDADWLDNEAEFVGDYRNGALDFGWDKFDDATK
Thalassiosira	TRINITY_DN261974_c0_g1_i1.p2	LHCF	LGAQPPLGFFDPLGMLDDADQDRFDRLRYVEIKHGRIAQLAFLGQIVTRNGIHLSGDIDYSGDAFDSFPNGWAAINGPDAIPGEGLGQIIAFIGALELGVMKDSANGAEPGDFVGDFRNGSI
Thalassiosira	TRINITY_DN269659_c0_g1_i2.p1	LHCF	RNMKTSIIFATLVASSAAFAPSPKAPTSIAALRSAVEDVAVEAVPEVEAVVEKTPSPFPPEGLQSGFAAAATTENKFANEIGAQVPLGFFDPLGVLSSEDDMQFEWWREAEIKHGRISMLAVVGYITTYAGYRIPGCEDIPAGFAGLDKSFWPTGSLAATNLYWTLTTILILETAIMKDTLGYAEHPGDYRNGVGTGRGWDSKSDKYRRNERAKELNNGRAAMMGMWGIAVHDSMGNIDEIIGQFKPIAAAAIDAAPQ*
Thalassiosira	TRINITY_DN2731_c0_g2_i6.p2	LHCF	NGVAALFGPDAIPKEGLLQMIAFVGFLELFVMKDSANGAEPGEFVGDFRNGALDFGWDTFDEETKLSKRAIELNNGRAAMMGILGLMVHEQLGGELPIVGQM*
Thalassiosira	TRINITY_DN2731_c12_g1_i2.p1	LHCF	IVTRAGAHFGGNIDKAGHAFDSYPNGWAAIYGADAIPVKGALQIFSFIGLLEIAVMKDMSGFGNEFPGDLRNGTFKSGWDKFDDETKFQKRAIELNNGRAAQMGILGIMVHEKLGNIDALLPSN*
Chaetoceros	TRINITY_DN2741_c1_g1_i7.p1	LHCF	MKLAILATLTASAAAFAPSKVAQTSTSLAAFENEVGAQQPLGFWDPLKLCEDADQEKFDHLRWVELKHGRVSMLAFTGYVVTGKLTSMCFYLVSPSFHGQSDFRSSVVQKISCNLSHIKCLFLASVNSRRYSLPWRR*
Thalassiosira	TRINITY_DN275753_c0_g1_i1.p1	LHCF	FAAAIASAAAFAPAQTGKAITSLNAFESELGSQPPLGFYDPFGLLDDADQDRFDRLRYVEIKHGRISMLAFLGQITTRAGIHLPGDIDLDGDSFDSFPNGFAALGGPDSIPG
Thalassiosira	TRINITY_DN282405_c0_g1_i1.p1	LHCF	NCQDLLTASMKLAVLAAMVGSAAAFAPAPIGKTSTSLNAYENEIGALPPVGFWDPAGLSDGISQEKFDEYRLAELKHGRVAMLAVLGYIAPETYRFGFNLTPDGSINTNDLPNGIAAINALPFLGWVQILAFVGCVETYGWFTSPAGVLDLPDDILAKRQTAELQHGRLAMLAFLELIRHDSQNLTVPGFDGYDNLITGLPFIYN*
Chaetoceros	TRINITY_DN284319_c0_g2_i1.p2	LHCF	FDPLGYIKDEETFIRYRAVERKHGRIAMMAMLGTFVHNNGWTFDGYLSPSQGLKFSDIDSGIGGLFQVPPAGLAQIILFCGFVELTWWPASDLSGDYGVRLGTLNDWEEQPAKYYRQKNAELNNGRAAMMGILGTFTHEVITGQNFAEQAA
Thalassiosira	TRINITY_DN285830_c0_g1_i1.p2	LHCF	MKLELAVLAAFIGSAAAFAPSPVPQTHRTPLDAYDCSKEIGAQPPLGFFDPLGLVADVDKDEFDRLRWVELKHGRVSMLAVVGYLVTYAGIRFPGADEIPSGFAAFDNIPLYIYPQMA
Chaetoceros	TRINITY_DN285864_c1_g2_i1.p1	LHCF	IITTSTFTSNMKLVILATAACSTAAFAPANQKASSTALNADARSPDGLGVDPGPLDLFDPLGFADDGEIESFARRRAVEIKHGRISMMAFIGMAVQELGVTFPGSLDLAGDYPFSEVLKDGMGFPALGNIPALGLAQIALFGGLAECVAMPSGQYTGGPQDLP
Chaetoceros	TRINITY_DN285864_c1_g3_i1.p2	LHCF	LGVDPGPLDLFDPLGFVDDVDSFARRRAVEIKHGRISMMAFIGMAIQELGWTFPGSLDLAGNVPFNEVLKDGMGFPALANIPGFGLCQIILFAGLAEGVAMPSSEYTGGPQDLPGGFDGAAPFIPGGYPFATQIEDPEERDRKLNIEIQNGRAAMLGVTGAMMHSCLDSTQHHFFYPITHN*
Chaetoceros	TRINITY_DN28816_c0_g1_i1.p2	LHCF	ITRAGIHLPGNIDSAGTSFDSIPDGWAAINAIPQAGLLQIVAFVGTLELFVMKDVTGESEFPGDFRNGSLDFGWDTFDEETKLVKRGVELNQGRAAMMGILGLMVHEQLGGEIPIVG
Thalassiosira	TRINITY_DN2904028_c0_g1_i1.p1	LHCF	AKFFRWREAEIKHGRISMLAVVGYIATYTGLRLPGMEDVPYGLGALEGSLYERGSLHDTNLWLTITTILFLELMVVRDFTETGKHPGDYLNGFDGRWDSRSDEAKMNQRAKELNNGRAAMMGIFGLV
Minutocellus	TRINITY_DN2934_c0_g1_i4.p2	LHCF	MKLAALVISLAVAAPAALAFAPSSNPATGRTQQLAAASQFENEIGAQAPLGFYDPFNVVANDTTENFSKWREIELKHGRVAMLAFTGYITTLAGARLPGMESVGAGFKAFDLANVSPEVRGVFPLTLFTILCMEFGVMIDATGESEFPGDYRNGFDFGWDKQTDEWKKNKRTIELNNGRAAQMGIAGIMVHELMGNLG
Minutocellus	TRINITY_DN2934_c0_g2_i1.p1	LHCF	ILKILDPFENHPNPRIMFRSALLAAILGSAAAFAPQQASSRSTALSGSFDNEIGVQAPLGFFDPLGYLEDGDQERFEHLRWVELKHGRVAMLGVVGYLATYAGMRFPGAEDVPAGFAALPAVPGMVWAQFIATVALMEAANSSQEDTDGVKAGWKPDFQGDFRNGFIDFGWDKQTDEWKKKKRTIELNQGRAAQMG
Thalassiosira	TRINITY_DN294079_c0_g1_i1.p1	LHCF	RIPGMEDVPSGLGVFNLDNYSSDLARANVYWTIGTMVLLETVFMKDAYGLAEFPGDYLSAWTMNGHVRWDERSDEFKISSRAKELNNGRAAMMGILGLVVHENLGNVDEL
Chaetoceros	TRINITY_DN295546_c0_g1_i1.p2	LHCF	LGATAPLGFYDPLDLVADGDEAKFERLRYVELKHGRISMLAVVGYIYTYAGARIPGDIDLDGTSFEDIPAGLEALGAIPALGLLQTVGFIGFLEMFVMKDVNGTGEFPGDFRNGYIDFGWDRFTE
Thalassiosira	TRINITY_DN2990_c0_g1_i10.p2	LHCF	FAPAQVGKTSTSLNAFESEIGAMVPLGFFDPLGLLKDADQAEFDRLREVEIKHGRISMLATVGYLTTASGYRFPDFPADVPAGLGAWKALASTSDGQNILGQMAVFFALAEAANRNVDWNDGWEPEFPGDYRNGSLDWGWDRFDDATKIKKRTIELNQGRAAMMGILGLMVHEEIIPLGYDPDLPIIGHL*
Minutocellus	TRINITY_DN2990_c1_g1_i3.p2	LHCF	SLGVLGDPKDGDQEQFDQLRYIELKHGRVAMLAFVGYIVTYAGVRFPGAEDIPAGFAALPAVPGMVWAQMIGTWTMMEMANGGFSRDGRDFTGTAEFPGDFRNGALDFGWDKLDEATKKKKRSVEINNGRAAQMGILGLMVHEIMGNINDLPIIGGH*
Minutocellus	TRINITY_DN2990_c1_g2_i1.p1	LHCF	ALFGPDAIPKEGLLQMIAFVGFLELFVMKDSANGAAPGEFPGDFRNGALDFGWDKQSEAWKLEKRAVELNNGRAAMMGILGLMVHENLGNGASLPFIGSGF*
Thalassiosira	TRINITY_DN3196643_c0_g1_i1.p2	LHCF	GNVWTRAGFHWDNKIDLAGHACKDYPNGLAAIFGDNAIPTQGFAQIFTLIGLMELFFMKDIPGTGNEFVGDFRNGWIDFGWDTFTEEEKLFKRGVELNNGRAAMCGILGLMVHEKL
Thalassiosira	TRINITY_DN3199112_c0_g1_i1.p1	LHCF	FDPLGLLDEADQARFDRLRFVEIKHGRVAMLAFLGNIITRAGVYLPGNIDYAGHSFSSFGNGWAAIDGPNAIPQDGVSQILLFVGLLEASVMIDVPDTGNEFVGDFRNGYIDFGWDTFDEETKLSKRAIELNNGRAAMMGI
Thalassiosira	TRINITY_DN322144_c0_g1_i3.p1	LHCF	LDDADQERFDRLRYVEIKHGRISQLAFLGQITTRAGVHLGGDIDYAGDSFDSFPNGWAAINGPDAIPGAGLGQLVAFIGLLELGVMKDSANGADAGEFVGDFRNGAIDFGWDTFDEETKLQKRAVELNNGRAAMMGILGLMVHEQLGGDLPVVGAM*
Minutocellus	TRINITY_DN350695_c0_g1_i1.p1	LHCF	CCNATFTFSALFVLLHSSVSNQSILATMFKSTIIASLCAGALGFAPQQTSSSSSALKAADFSKAVGVQAPLGLFDPLNMLEDADQERFERLRYVELKHGRIAQLAFLGNIITRAGVHLPGTIDYEGHTFDSYPNGLAALFGPNAIPAGGFWQIFAFIGIMELGIMNPDMAKNMGVFDPEFRGDLRNGIKHGDKFAWDNFTPEQKLKKRAIELNNGRGAMMGILGLMMHEKIGGSFPIIGQM*
Thalassiosira	TRINITY_DN3669_c0_g1_i1.p1	LHCF	NELGSQPPLGFYDPFGMLDNADQERFDRLRYVEIKHGRIAQLAFLGQITTRAGYHLPGAIDGAGDLFSSYPNGFAAIGGPDSIPGAGTGQILFFIGALELFVMKDSANGAEPGEFVGDFRNGYIDFGWDSFDEETKLQKRAVELNNGRAAMMGILGLMIHEQLGTALPIVGEM*
Thalassiosira	TRINITY_DN3669_c0_g1_i3.p1	LHCF	QITTRAGYHLPGDINSAGDSFDSFPNGFAAIGGPDSIPSAGTGQILLFIGALELLVMKDSANGAEPGEFVGDFRNGYIDFGWDTFDEETKLKKRAIELNQGRAAMMG
Thalassiosira	TRINITY_DN3669_c0_g1_i4.p2	LHCF	ALNAFDNELGAQPPLGFYDPLGFLDDADQERFDRLRYVEIKHGRISQLAFLGQITTRAGYHLPGNIDGAGDTFDSFPNGFAAIGGPDSIPGAGTGQILAFVGLLELFVMKDSANGAEAGEFVGDFRNGALDFGWDTFDEDTKLQKRAVELNQGRAAMMGILGLMVHEQLG
Thalassiosira	TRINITY_DN3669_c1_g1_i1.p1	LHCF	AAFAPVQTGKATTSLNAFENELGVQPPLGFYDPFGLLDDADQDRFDRLRYVEIKHGRISMLAFLGQITTRAGIHLPGDIDTAGDSFDSFPNGFAALGGPDSIPGPGTGQILLLCGALELFVMKDSANGAAPGEFVGDF
Thalassiosira	TRINITY_DN370676_c0_g1_i1.p1	LHCF	AVAGKFDNALGAQAPLGMFDPLGLLDSENDAVFNRLRETEIKHGRISMLAVAGYLTTASGIRFPGAENIPDGFASWGALYETPEGRNVLGQMVAFVAVAEIANREASWAGIKAEFPGDYRNGALDFGWDKLSDEDKLKKRAIELNNGRAAQMGILGLMVHEQLGVSILPGNYLPGH*
Chaetoceros	TRINITY_DN3707855_c0_g1_i1.p2	LHCF	QERFERYRYVELKHGRISMLAVVGYLIGNSHVRLPGAIDKAGDTFADIPGGFAGLEALPQEGFYQVVFFIGVLEAAFMKDLGGGEFIGDFRNGFIDYGWDKFDDATKLEKRAIELNNGRA
Chaetoceros	TRINITY_DN380583_c1_g2_i1.p1	LHCF	ETATMKSIAAILALASTAAAFTPQTSTIKSTTLAAKEDALDPSIGVTEPLGLYDPLGWLDPSKDPASGFATYHANFERRRAVERKHGRIAMAAVVGMLFHNADIEFPGYLSKELGIRFSDVPNGMN
Thalassiosira	TRINITY_DN383799_c0_g1_i1.p1	LHCF	EDQSKFDILREYEVRHGRVAMLAVVGWLTTASGARLPGMEEVGFGFKALDMYSLSPEVRGVIPLTLGCIWMLTMFMQDVTGTSDFPGDYRNGKLDFGWDSQTDEWKKDKMNTEINNGRAAQMGIMGIMIHEQMGNLADLGLPQP*
Minutocellus	TRINITY_DN386037_c0_g1_i3.p1	LHCF	MSMTRMKTAVSGTYWQNAVNSALENHTPSSGREIHSVITGHVMGNRRSIEQSFLMILMVGGFGGMLPMVDALQLNRRGLLTLVRRGPRNVGSLELPSGTPIYAKSALHARVFRRPSEVPDIADEMGAHSVHGNGVTGTLPPSSSNPSGVSANSASDNDYFDPLGLANDDTFPIYREAELKHGRVAMLASVGMVVPDVLLRLDFPLLCPGAMFCTKVGSGAATGAAPVHVPPGLGALGWFPFETWVALISAIGAVDAVILVQREADAMPGDYGVGYLGLRDKARHESELEAEIKVGRVAMVAFVLQVALELSTGKSATGQWMWLVGQAQAHGIGMGAGVGT*
Chaetoceros	TRINITY_DN389092_c0_g1_i1.p1	LHCF	RSTKMNKLITLATLIGSAAAFAPVNNMASNSALHMSDARSPDGLGVDPGPLDLFDPLGFVDDVDSFARRRAVEIKHGRISMMAFIGMAIQELGWTFPGSLDLAGNVPFNEVLKDGMGFPALANIPGFGLCQIILFAGLAEGVAMPSSEYT
Thalassiosira	TRINITY_DN390475_c0_g1_i1.p1	LHCF	KHGRISMLAFLGNIITRAGLHIPGSIDLAGDSFDSYPNGLAALFGPDSIPTDGLLQIVFLAGFLELFVMKDVTGENDFVGDFRNGSLDFGWDNFDEETKYSK
Chaetoceros	TRINITY_DN41792_c1_g1_i4.p1	LHCF	GTMDLKGEVPFSEIGTGFGAISNIPSLGLAQIVLFAGIADTVAMPSGEYTGGPQNLPGGFDGSSGTIPGGYPFTTQIEDPEQRDRTLNVEIQNGRAAML
Chaetoceros	TRINITY_DN41792_c2_g1_i1.p1	LHCF	HGRISMMAFIGMAVQELGVTFPGSLDLAGDYPFSEVLKDGMGFPALGNIPSYGLVQIFLFGALAETVAMPSGQYTGGPQDLPAGFDGSQGTIPGGYPFTTQIEDPDERDRKLNIEIQNGRAAMLGVTGAMIHSCLDSCDHHFFYPITHN*
Chaetoceros	TRINITY_DN424359_c0_g1_i1.p1	LHCF	MKLALLSALVASAAAFAPAPQAAQTTALNMEMKDQIGAQAPIGFFDPLGFIQNGPYGSPEENFRHYRGVEVKHGRIAMAATVGMLVQQTTRFEGYISPSA
Thalassiosira	TRINITY_DN4266596_c0_g1_i1.p1	LHCF	MKTSIIATLIASAAAFAPSQKASPSTSLSVNKFAAELGAQAPLGFFDPMGFLASEDDSKFAYLREAELKHGRISQLAVVGYLTTYAGYRIPGMEDVPSGLGVFNLDNYSSDLAQ
Minutocellus	TRINITY_DN4270_c2_g1_i1.p2	LHCF	AMRPWRGALLFALRCFFAWPPTILFVTTQQFHQIATMMKLAITALLAGSAAAFAPAQSGRVATDLAVSELELGVTEPLGVFDPLGWLDSEPEAFERRRAVERKHGRIAMAAVVGTIVHNNHIVFDGYISPSNNLKFSDIPTGIDGIFTVPTAGLAQIIAFVGFVELAWLPASQYDGDYGVGYFGGDILDPEEKA
Chaetoceros	TRINITY_DN4270_c8_g2_i1.p1	LHCF	MARLSTAIALCLAASASAFAPAQQAAQTSALNLAPEKQIGAQAPIGYFDPLGFVKNGPYGSPEENFEHYRGVEVKHGRIAMAAVVGMLTQQTTRFEGFLSPSSDLKFSDVPNGLGALKAVPLEGWAQMAVLIGAHEMLVKQRPGKAPGDFGTGYFGISLDDQSTKQLSALSAEISNGRLAMLGILGMFASEIVHNGEVLAETKVFG*
Thalassiosira	TRINITY_DN44854_c0_g1_i2.p1	LHCF	FDPLGMLDDADQDRFDRLRYVEIKHGRIAQLAFLGQIVTRNGQHWDGAIDKAGDLYSSYPNGLAAILGPDAIPAKGVLQIILAIGVMEVTIMSDWTEKGEFPGDLRNGTFKSPWGEDGLRKKRAVELNNGRAAMMGILGLMVHEQLGSNMPIIGQL*
Thalassiosira	TRINITY_DN4505289_c0_g1_i1.p1	LHCF	FAALDNLPGMVWAQLIATWATMEAANQDQYAAPWGMNQNSLEESPAEFKGDFRNGFLDFGWDRLSDENKLKKRAIELNNGRAAMMGILGLMVHEKLGNVDLLIPGGGAN*
Thalassiosira	TRINITY_DN453137_c0_g2_i1.p1	LHCF	SFPTNSTILPNLYLYLVQYPTMMKIALLVSAIAGAAAFAPAQQGQINTALSSTKVEYANEVGVVAPLGVWDPTSHLEKGRDEFERLRALEIKHGRVCMLGVVGYLTTQAGVRLPGMEDVPNGFAAWSALPEGVLGQMVATWIFMEIANRDQTGKAEFPGDFRNGFLDFGWDKQSDDWKKKKR
Fragilariopsis	TRINITY_DN458663_c0_g1_i1.p1	LHCF	YDPLGLLNNASQERFEQLRYTEIKHGRVSMLAFLGFITNYAGIRLPGDIDFHGTSFDSIPSGLSALSAIPKGGAVQLVAFVFVLEFIMRDNSGDGEFVGDFRSGTIDFGWDDFDEEEKLSKRAIELNN
Minutocellus	TRINITY_DN4784_c0_g1_i1.p1	LHCF	CAVDCGLRIYPLPEAYEGLTSVTAHDALVEYGALTQMFLWFGLAEVIGTVALMQTMNGSGRAPGDYGLDPVGFLTDKSEEEVNRMKLRELKNGRLAMLAFSGVVTQAVLTQGPFPYV*
Thalassiosira	TRINITY_DN482898_c0_g1_i1.p2	LHCF	MLDGADQERFDRLRYVEVKHGRIAQLAFLGQIVTRNGQHFDGPIDKAGDAYSSFPNGLAAILGDNAIPKEGVQQILIFIGILEVTLMSDWTESAEFPGDLRNGTFEGAWNKWNDKQKLQKRAVELNNGRAAMMGILGLMMHEQIGGSFPIIGQM*
Thalassiosira	TRINITY_DN488525_c0_g1_i1.p1	LHCF	ALKMKSFVFATLVASAAAFAPASQRASSSTAISAINKFANELGAQAPLGFFDPMGFLGPEDDTQFQWLREAEIKHGRISMLAVVGYLTTYAGYRIPGMEDVPCGFGVFDKTVYTTDLALNNVRWTIATMLILETAIVKDGYDLAEFPGDYLNGFGKVRWDGRSADFQYSSRAKELNNGRAAMMGIFGLMVHESMGNVDEILPFLNK*
Chaetoceros	TRINITY_DN488667_c0_g1_i1.p1	LHCF	SSSIARTTTIRMSEMTEEPVEPDMSQSMPFMARPPALTGELAGDVGFDPLGFVQTEEELLNYRECEIKHSRLAMLAAAGWPLSELFDKKIAAALNMPALVDASDRAPSTLNGGLGQVSPVYWIGVLAVAGAIELYGISKLRSNDPEYFPGNLGFDPLGVYPKGAAEQKNMQLAEIKHGRLAMIAIFAFAVQEFVTKAGVVDETPFFFFPLIQTLKMYTNSGYVQ*
Fragilariopsis	TRINITY_DN5167955_c0_g1_i1.p1	LHCF	MKTTILVSLIASAAGFAPAQKRAASTSLSAFEDALGAQPPLGLFDPLGLIENGDQDRFDRLRYVEVKHGRICMLAFLGNIITRAGVHLPGSIDQAGNSFDSYPNGWAAVWGDDGISRAAVYQIVAFVGFLELFVMKDVNREGEFPGDFRNGFIDFGWDKLSPETQLKKRAVELNNGRAAMMGILGLMVHEQLGGSLPIVGEM*
Minutocellus	TRINITY_DN51690_c0_g1_i9.p1	LHCF	MKTVACLAALLASASAFAPAQQGASSTQLQASELDQEIGAVAPLGFFDPLGYITDEETFVRYRAVERKHGRIAMVAMTGCLLHNADVEFPGYLSVSQQLKFSDIPNGGQGIFAIPPQGLAQILAFAALVELAWWPANKYDGDYGCGFFGSE
Chaetoceros	TRINITY_DN5199215_c0_g1_i1.p1	LHCF	MKLAVATLLCGYAAAFTPSPVSKSATKLGMVNELELGVTEPLGFYDPLGLLEAEPESFERRRAVERKHGRIAMMAVIGTIVHNNHIVYDGYISPSNNLKFSDIPTGFNGLFSVPTAGIAQIVALCGLIEIAWWPASQYDGDYGVGYFGNDILNPEEKARKLNAELNNGRAAMMGIIGNMVGEGITGQTMYEQYAANHFNPFSDGEGFF*
Minutocellus	TRINITY_DN52091_c0_g2_i1.p1	LHCF	MKSVLALSFAAGAAAFAPSANVARSSTALAGDLSGEIGAQAPLGFWDPLDMTNGGEKDTFEELRAIELKHGRVAMLAVVGYLSTYAGNRFPGAEDSPSGLQALWNMSLEDYLWIFGTCAILEICNSDRAGTSEFRGDWRNGFDFGWDKQTDEWKTKKRAIELNQGRAAQMGILGLIV
Thalassiosira	TRINITY_DN522437_c0_g1_i1.p1	LHCF	TRTATIMKTAVFATLAATAAAFAPSQTGRASTSVSETKADLEVLAKKLNPIVGFYDPLNLAEADFWGQGNEATIGFLRHAEIKHGRVAMFAFVGYIAHANGFKFPWAMQMDGTPFPDANGNPPAVWDAVSDDAKWQILGLVGFLEFWSELSTPSSKHYMRGGKPGDFPDFVSGPEGIPHPVPFNFYDPFGWSKNRSEEAKASGLVKEINNGRAAMIGIFGFLCAQTIPGSVPLLSGVVPTYSGEVMAPFSINYIGEPFIN*
Thalassiosira	TRINITY_DN544557_c0_g1_i2.p1	LHCF	VHYMKGGKPGRYPSFQLFRDEVHFILDLYDPFGKNKRMSQEKKDRRLLMEINNGRLAMLGIFGFLSADKIEGSVPGLTGIAIPYDGQVMAPFFADGSFFSNVSASASEAASDAISSASEVAIDTISSTSEVVIDVVSSL*
Chaetoceros	TRINITY_DN5917671_c0_g1_i1.p2	LHCF	EIKHGRISMLAFLGNIITRAGLHLPGSIDKAGTTFDSIPNGWAAIKAMPEGGLLQIIIFCGFLELGVMKDITGENEFIGDFRNGWIDFGWDTFTEEEKSFKRGVELNNGRAAMLGILGLMVHEQLGGSLPIVGEM*
Thalassiosira	TRINITY_DN602135_c0_g1_i1.p1	LHCF	IIPSQHTNSLSLHTLYPNMKFSAVLIASIAASTQAFAPARTSVARPLSAATLDAPTEEAKDAAPVAAEEVTSDMGVEKDWPVEQGENFVKDSERVVPGRYNDLENSIAIPFLPRPAALDGTHAGDYGFDPLGFSEKYDFYAMQESEIRHARLAMLAVIGWPMSELLAPSWMLQNGCAPSVLNGVNPLSFLAIAGFLGAAGYFEYKTAFRGSQSTPMGKMHEKDMSAVWKYGVAGDYNFDPLNLYASCGDDFAGRKGLRDVEIGHGRMAMLGISYFAFWEYLTGHPIVENNMLFHPNALFPALVLGATAWSQIYEVGPLNEYPIEIKYTSEGEMKLARVQRGIEDIVDQVKESTTKSKAQMDELDEQFDIYAAPKKIEAAIRSTYKYW*
Thalassiosira	TRINITY_DN6475609_c0_g1_i1.p2	LHCF	SGATSATVHDAAVEFGALGNIFVFLGLAEMASWIGVSQMLQGSGRAPGDFGFGSAYLVGKSEEQIERLKLQEITHCRLAMLAFSGVVTQSVLFDKGFPYF*
Thalassiosira	TRINITY_DN65212_c0_g1_i1.p1	LHCF	PTLYWMREAELKHGRVCMLAWTGWLATDGAFGPVPFRFPGEIYQNAPSSVEAHDVMVANGSLGFMLFVIGFIEFCTSAVLVEVAKGESDREAGDFKLDPLQFLKDKSKDEVDTMKLKELQHGRAAMLAFSGVVTQAALGGIEFPYLVPYDNLADVTW*
Chaetoceros	TRINITY_DN6596406_c0_g1_i1.p1	LHCF	DQTKFDRLRYTEIKHGRVAMLAVVGYLVGQSGLSFPGAISYDGTQFSDIGGGFDALANIPAAGAAQIFLFAGFLELFVMQDVTGEGEFVGDFRNGFIDYGWDTFSDEVKLQKRAIELNNGRAAMMGILALMVHEKLEVPLIP
Thalassiosira	TRINITY_DN6636201_c0_g1_i1.p1	LHCF	MKAIAALLLPSSAFAFTSSDSLRAASSTSMPMADEVAPVTTSKSSAVDDLKSLAGDLNPVIGFWDPLNLAEADFWGQGEEATVGFLRQAEIKHGRVAMAAFVGYCVQSNFVFPWAQTLAG
Thalassiosira	TRINITY_DN687928_c0_g1_i1.p1	LHCF	ICQTMSKLAILATAIVGSSAFAPSNTGVRSATSLAAKSTALPFLEAPPNCEGYVGNAGFDPFRFSDFAPVDFLREAELKHGRICMMAWAGYVAVDLGLRVLPVP
Thalassiosira	TRINITY_DN6926_c1_g1_i7.p1	LHCF	ALNAFESELGAQPPLGVWDPLGMIDGDSDKFDRLRYVEIKHGRICMLGFLGQITTRNGIHLSGDIDYSGHSFDSYPNGIAAIKGPDAIPFEGQGQIIAF
Fragilariopsis	TRINITY_DN6963_c0_g1_i1.p1	LHCF	MKLAIAAILAGSAAAFAPQQQAKTSTALNVNELEIGVTAPLGVYDPLGWLETQPESFERRRAVERKHGRVCMAAMVGVIVHNNHIVFDGYLSPSLNLKFSDIPTGVDGIRAIPTAGLLQILAFFALVELAWMPASQYDGDYGVGWFGENLNPEEKSRKLNAEINNGRAAMVRPSLRLRCLDSRCSFYTSFVHYS
Fragilariopsis	TRINITY_DN6963_c0_g1_i2.p1	LHCF	MKLAIAAILAGSAAAFAPQQQAKTSTALNVNELEIGVTAPLGVYDPLGWLETQPESFERRRAVERKHGRVCMAAMVGVIVHNNHIVFDGYLSPSLNLKFSDIPTGVDGIRAIPTAGLLQILAFFALVELAWMPASQYDGDYGVGWFGENLNPEEKSRKLNAEINNGRAAMMGIMGNMVVEVITGQTMYEQYAEGHISPFGDGA
Thalassiosira	TRINITY_DN703860_c0_g1_i1.p1	LHCF	SQDVTTTDPIDAILQADPQWWAQWIVICGVFETWKYKQELDGKSFLGGESPAVDYLKLWPEDAAAQEEMKLKELKNARLAMIGIAGFAANHFLPGACPVPDFA*
Thalassiosira	TRINITY_DN7211596_c0_g1_i1.p1	LHCF	ELGSQPPLGFYDPLGLLDDADQDRFDRLRYVEIKHGRVAMLAFLGQIVTRAGIHLGGSIDFAGDRFDSFGNGWAAIDGPNAIPQAAVSQMLLFVGFLEANVMKDIEGTGNEFVGDFRNGSLDFGWDTFDEETKLFKRGVELNNGRAAMLGILGLMVHEQLGGELPIVGQM*
Chaetoceros	TRINITY_DN7251905_c0_g1_i1.p1	LHCF	MKFVSAIINLTLLSGAYAFVPSASKSSKVGLRMSDTIEQAPAPATPETLEKKDDLKKLANTLNPIVNYFDPLQLADANFWEQGEGATIGFLRHAEIKHGRVAMAAFVGYCIQSNFVWPWANTLAGDPFPSTELSPEAQWDALPGVAKAQIFTVIAALELWDECGGGGSTNHYMSGRQPGKYPSFKNFSDSVHPVLELYDPFGINKNMSAEKKEKRLAMEINNGRLAMIGIFGFLAADAVPGSVPLLKDIAISYGGNVMAPFSYN*
Chaetoceros	TRINITY_DN8203167_c0_g1_i1.p2	LHCF	ISIKMKLAVFSLLLSGAAAFTIPQAPAFSTRLFEEAEAAEEVEVAAPVEAAPAYECISKEAVLASPNTIEIGQLWDPLGLAENAGPETLAWYRHAEVKHGRVAMAAFVGWWVVGAGIRLPGQLATDLD
Thalassiosira	TRINITY_DN8276463_c0_g1_i1.p1	LHCF	EIGAQAPLGFWDPMGFLGNEEQETFNWIREAEIKHGRISMLATVGYLTTYAGVRIPGMEDIPSGLGVFDSSLYTSDLAKANVRWTIATLLILELGVVKDAFGMGDFPGDYRNGLKAAGWEMKKDSEKLKDRAKELNNGRAAMMGILALVVHENIGNLDDLLPFITKG*
Minutocellus	TRINITY_DN8295942_c0_g1_i1.p3	LHCF	TAFAPAGQHAARSTALNAEPIGAITPAGFLGKGVWEKLTEDWGSEETGKFIRAAEVKHGRSAMLATVGYGIHRSGLTLDKISPHDYLSVTEGVKFADLAAMTPLEAMRHVPAGGLTQMFALIAVAEIYELTHKDGKLAE
Chaetoceros	TRINITY_DN859161_c0_g1_i1.p2	LHCF	CNSEKHYMKGGKIGEFPAFDASVIPGGALNLYDPFGWHKNRSEEAKAAGLVKEINNGRLAMLGIFGFLSAQTIEGSVPALKGVVPAYSGEVMAPFTKSILPVIPTPF*
Thalassiosira	TRINITY_DN9589792_c0_g1_i1.p1	LHCF	MKIAATLLATASAVSAFTTPDAKSKTSTAIRMSDEPDAGLVDLSNKLNPTIGYWDPLSLADADFWEQGSDATIGFLRQAEIKHGRVAMAAFVGYCVQSNFVFPW
Minutocellus	TRINITY_DN9615_c0_g1_i2.p1	LHCF	EQTSKVGSFNIRRNFRRNSPSLQAHSNLPHEQTRLLTMFRSALVASLIAGSAAFAPAARPASASSALQAASPFAEEIGAQVPLGFWDPLGICADGDKENFDRLRYVEIKHGRVAMLAVVGYLTTYAGVRFP
Thalassiosira	TRINITY_DN96248_c0_g1_i2.p1	LHCF	CTQTPTMKLAIVSTLLAGAAAFAPSSVSRSGTELAATRAVKDGPPKSGKKNLSFNKGFDDPVPPQAEGLIGVLPPVGYWDPLGLAEKRSAEAVARSREVEIIHGRFAQLAIVGFLVPESYAASGAYGDDFLAPTGTALEAFNTDPIWLFLTFGIIAALETVRILQTEPGNRVNAGILENGLYSVPSPEKLEEYKLKELQNGRLAMLAFAGAVAQELVNETPLLVNLQG*
Chaetoceros	TRINITY_DN104787_c0_g1_i1.p1	LHCX	QFLHLFHFSIIMKTTAAVLAAIATSASAFAPSTVSKASTALNANAENLVGALPPVGLFDPLGLADKATEATLARYREAELAHGRIAMLAVIGFFVGEKVEGSSFLFDAQISG
Thalassiosira	TRINITY_DN107878_c0_g1_i11.p1	LHCX	MPGALAPMGFFDPLGFAAKADENTLKRYREAEVTHGRVAMLAVIGFLVGEAVEGSSFLFDAQISGPAISHFEQIPDGWDALIITLIGAAEAQRAQIGWVDPADSRYDQPGLLRDNYYPGDVGFDPLGIRPEDPAELDDMITKELQNGRLAMLAAAGFLAQETVDGLGIAEHFQVSMIEKAIQL*
Chaetoceros	TRINITY_DN10819_c0_g1_i1.p2	LHCX	ITHITQVPDGFWPVIIAFIGAYEASRAEAGWVDPADCPVDQPGLLRDDYLPGDLKFDPLGLKPEDDEEFAIMQTKELQNGRLAMLAAAGFLAQEAVDGKGIIEHLQSMSA*
Thalassiosira	TRINITY_DN1092402_c0_g1_i1.p1	LHCX	TKMKLAIFATIIGSAAAFAPSAPVGTSSSLYMSETTTEEVVANGDVIAATEESAVVEETPFVPAVAAINGWSSDASLPCYGLPGAVAPLGFFDPLGFTKNMDLNGVKRFREAE
Thalassiosira	TRINITY_DN1242647_c0_g1_i1.p1	LHCX	PTARASTSLAATRAVKGSTGKKNISFNEVPNETGLIGDLPPVGFWDPAGLAEKATPEELSRYRECEIMHGRFAQLAVIGMLLPEKYAASGAFGDDFLAPSGTALEVFNTDPVWVGLTFGVISVLETIRLLETEPGTRTNANTLETGLYPTPDPETLADYRLKELQHGRLAMLAFAGEVAQELTNSQPLLG*
Thalassiosira	TRINITY_DN146075_c0_g1_i1.p1	LHCX	EKYAAEGAFGDDFLAPTGTALEVFNTDPIWVALTFGVISLLEVVRLIETEPGTRTNAKILETGLYSDPGAEKLAEYSLKELQNGRLAMLAFAGAVAQELVNSTPLIENLQG*
Chaetoceros	TRINITY_DN1475855_c0_g1_i1.p1	LHCX	MVNSVFVLSSFILIGSVSAFAPTSISISIRTPKISASSFPSSSSSTAVSASLDGLVGALEPVGVFDPLGLAEKATDATLKRYREAELAHGRVAMLAVVGFLVGEKVEGSSFLFDASISGPAITHITQVPDGFWPVIIAFIGAYEAYRAETGWVDPADCPVDQPGMLKADYVPGDLKFDPFGLMPENYRELEIMQNKELQNGRLAMLAAAGFFAQEAVDGQGIVEHLQSMFA*
Thalassiosira	TRINITY_DN15482_c0_g1_i3.p1	LHCX	AINGWVADKSQPCYGLPGALAPLGFFDPLGFTKDADLNTVKRYREAEVMHGRVSMMAVVGYLVGESTPTITYGMDVHHTIANNQLPEVPGTVLFPFFLAINIAEAWRASAGWVEPGMGPLFSLRENYYPGDIGFGSGFKPTDAKDFANLQTKELQNGRLAMLAAAGMCVQEQVNGVGILENL
Chaetoceros	TRINITY_DN16357_c0_g1_i1.p1	LHCX	MKLVILSATISAASAFAPSATTSISSALHSSPEPLSDAEELALAEEAAAPAPLATINGWAPDANQPCFGLPGVVAPTGYFDPLGFAQTGISLNDVKRNREAEVMHGRVAMIASVGYLAGEAVSGPFNAVGPANDQLQQIPFPVVLLLGLAIGNVEIKRAQRGWVEPDLGNWNKTLWTLRENYYPGDLDFDPLGLKPTGPKDFANMQTRELQNGRLAMLGVAGMCAQELVNHRTIMETFSFYSKVYGGSDPYEMCGDMIVC*
Extubocellulus	TRINITY_DN166991_c0_g1_i1.p1	LHCX	LIPKLQTMKLILLSMTVAITNAFSSSSLKPNQKGVYSTESSTESTTENDMTYSILSTEDPVPTPASKPPPPLPPRLNGWVADENLPCWGLPGSLPPTGFFDPLGFAQRGISLNDVKRNREAEIQHGRVAMLATMGYLFGELTEGPFGIKGPANDQLQQVPLPAFVLLTVGIAAAELKRARIGWVEPDLGQWTKTLWTLRENYYPGDIGFDPLGLKPEDGKEFANMQTKELQHGRLAMIGVAGMCSQELVNHKTIMGTIDFYQKVYSGINPYEY*
Chaetoceros	TRINITY_DN187903_c0_g1_i1.p1	LHCX	MKLFAALSLFIASSNAFAPSPKVTQDTALNDSLNGWVPDESKFAWGLPGSLDPVPEFDPLGFAANADLNQVKKYREAELMHGRVAMLAALGLLVTEEPIEFHPLFEAYNKDIGPAIRHLDEVRAISPFFFELLGLVIGSLELNRALTGWKAPNQSTLGRLESDDGVMFQDLNDDYYPGDVGFDPLGLKPTDADEFAALHTKELQNGRLAMLGIAGMVAQELVDGKEIFVSMGVSPDRFDPSTLPVQF*
Chaetoceros	TRINITY_DN187903_c0_g2_i1.p1	LHCX	SVLVGSATAFAPAHKAAKTTALNDSLNGWVPDESKFAWGLPGSLDPAPEFDPLGFAENVDLNQIKKYREAELMHGRVAMLAAIGLLVTEEPIEFHPLFEASNKDIGPAIRHLDEVRAVSPFFFEVLGLVIGSLELNRALQGWKAPNKSTVGRLESDDGVMFQDLNEDYYPGDVGFDPLGLKPTDAAEFAEIHTKELQNGRLAMLGIAGMVVQELVNGKEIFVSMGVAPDRFDPSMLPVQF*
Thalassiosira	TRINITY_DN19346_c0_g1_i10.p1	LHCX	MKLAILSTVFAGAAAFAPASVERSPTSLSATKKVGGGTKSILAGSRSLVSENPTGLIGDLPPVGFFDPAGFAAKASPEELTKYRQAEIMHGRFAQLAIIGFLLPEKYAAEGAYGDDFLAPTGTALEALNTDPLWAGLTLGVISVLETLRLLSTTPETRVDAGILEAGLYPTPSDDKLEEYKLKELQNGRLAMLAFAGAVSQELVNQTPLIENLNL*
Chaetoceros	TRINITY_DN2023455_c0_g1_i1.p2	LHCX	MKLLIISAAITSAAAFAPSSTSSVSFALRSTPEPVADEISTPSPVATINGWAPDAALPCFGLPGAVAPTGFFDPLGFAQTGISLNDIKRNREAEIMHGRVAMVA
Fragilariopsis	TRINITY_DN2109236_c0_g1_i5.p1	LHCX	MKIANSLLFAAVTAQSASAFAPSTNYAVSNTVALRASDASSSVPESTEDETPPPPPPLGPEINGWTPDDTKPCFGLPGAIAPLGYFDPLGFCEG
Fragilariopsis	TRINITY_DN2482857_c0_g1_i1.p1	LHCX	GSSFLFDASIKGPAITHLAQVPTLFWLILLITIAGLEQTRAELAFVEPENVPVDKPGLMREEYIPGDLGFDPLGLKPEDADEFAIMQTKELQHGRLAMLAAAGFIAQELVDGKGILEHLQ*
Thalassiosira	TRINITY_DN2561431_c0_g1_i3.p1	LHCX	STAVNAFSLETMPGALPPMGFWDPLGFAEKADLNTLKRYREAEITHGRVAMLAVIGFFVGEAVEGSSFLFDAQITGPAISHFTQVPDGWDALIVTMIGAAEAQRA
Thalassiosira	TRINITY_DN259136_c1_g1_i1.p1	LHCX	SIIHFINIIKSKMMKLAIASLLVGSAAAFAPAPLAKTTSAMNAFTVDTMPGALAPMGFFDPLGFAAKADEKTLKRYREAEVTHGRVAMLAVLGFLVGEAVEGSSFLFDAQISGPAITHFTQVPDGWDALIV
Thalassiosira	TRINITY_DN270604_c0_g1_i1.p1	LHCX	MKLALLSTFFAGAAAFAPASVDRSGTSLSATRAVKQSTPTSTGGRKNINLNRKPNDTGLIGDLPPVGFWDPAGLAEKATPEELSRYRECEIMHGRFAQLAVLGMLLPEKYAAEGTFGDDFLAPTGTALEVFNTDPVWVGLTFGVIAVLETVRLLETEPGSRQNGKTLEAGLYPTPDPEQLLDYQLKELQHGRLAMLAFAGQVVQELVTSEPLYDTFISKISG*
Chaetoceros	TRINITY_DN2894689_c0_g2_i2.p1	LHCX	KISKMKFCLAPLLLSTAATAFIAPKSASMKTSMEASTLKGGEAMNGWVPDAKKFAYGLPGTLDPVPEFDPLGISENASLDQMKQYREAETTHGRVAMLAVIGFLVTEAPFEYHPFFATANRDIGPAIRHLDEVRVAAPFFFGILTLIIGTVEIQRALYGWESPGNPDKVLKDEYYPGDIDFDPLGLKPESWDEFSEMSTKELQHGRVAMLAAAGFLAQELVNGKEIFVNLGLAPDDFDPSSLPIQFN*
Thalassiosira	TRINITY_DN290436_c0_g1_i1.p1	LHCX	MMKLAILSTTIAAAAAFAPSNTLSVKSALHSTPTETEEVTVTEATSEIPADIPQPVPAVKPINGWVADESLPCYGLPGAIMPTGYFDPLGFAQSGITLNEIKRNREAEVMHGRVAMIACVGYFVGEQFPSPFGITGPANDQLQQMPAIPFIMLSSTIAALEIRRASIGWVEPDFGDWTKTLWKLRDNYYPGDVGFDPLGLKPTNAKDFANMQTKELQNGRLAMIGWAGMCSQELVNHRTIMGTIEFYQKVSAGINPYESCGDGIIC*
Thalassiosira	TRINITY_DN2970_c0_g1_i2.p1	LHCX	MKLAILLSTASIAATSAFVPTTSRNTAAPRIINQLLRSSTEDVTESNVPDTVNGMSAEDAAAAAAEAANKKFEETGRVSDADIAAKWEANEMLPTEVVVAAQQAQAQMSKTIALNGWTPDESKPCWGLPGAVAPTGYFDPIGFAQNGITLNEVKRYREAEVQHGRVAMLATVGYFVGEAFPGPFGLTGPANDQLSQLPLPVLLLFGFGIGYGEIQRARTGWVKPDFANWTKTLWTLRDNYYPGDVGFDPLGIKPFSSTEKGAEEFAKMQTKELQNGRL
Thalassiosira	TRINITY_DN30021_c1_g1_i2.p1	LHCX	GYFAGEAIPGPFHLTGPANDQLAQLPFGVLPLFGAMIGAAELNRATIGWVEPNFGKPYKTLWKLRDNYYPGDIGFDPLCLKPSDPKEFATMQTKELQNGRLAMIGVAGMCSQEIFNHRGIVDTAIFYNKVFSGINPYENCPEGIDIC*
Thalassiosira	TRINITY_DN3053033_c0_g1_i1.p1	LHCX	PYRSPINKMKLAILAVTAGSATAFSSPISRGVTSSTLRLSSAATEDGTLNFWSPDAALPMYGLPGAPYKFFDPLGFTENASLDTVKRLREAEIMHGRVAMMATVGYLIGESTPTITYGMDIHHTIANNQIPEVSIYVLFPFFLAINLAEAFRASVGWVEPSKGTLFTLRENYYPGDI
Chaetoceros	TRINITY_DN3076106_c0_g1_i1.p2	LHCX	SPTITYGMDVHHTIANNQIPEVAGTVLFPFFLAINISEAIRASIGWVEPGLGPLFTLRENYYPGDIRFDPLGLKPKGAVEFDNMQSKELNNGRLAMIAAAGMCVQEQVNGQGILENLGF*
Thalassiosira	TRINITY_DN3274485_c0_g1_i1.p1	LHCX	PAIRHLDEVRAAAPFFFEILAVAIGAAELKRALTGWESPDTDTGRVLKEDYFPGDIGFDPLGLKPDDPDEFMIMSTKELQHGRLAMLAVAGFVAQELVDGKEILVHAGLAPDNFDPSSLPVQF*
Minutocellus	TRINITY_DN3439363_c0_g1_i1.p1	LHCX	EAELQHGRVAMLAAIGMLVTEEPIEFHPLFEAANKDIGPAIRHLDEVRAVEPAFFAALGLIIGALELNRAQVGWKAPDSGTLGSVSSSGTMFQDLNDEYYPGDVGFDPLGLKPNDPDEFAELHTKELQNGRLAMLGAAGM
Thalassiosira	TRINITY_DN37479_c0_g2_i1.p1	LHCX	FPSKPTIKMKLALLSTLFAGAAAFAPSSVDRASTSLSATRPVGGGSKNIKFNDVPNDTGLIGDLPPVGFFDPAGFAAKATPEELARYREVEIMHGRFSQLAIIGMLVPEKYAADGAFGDDFLAPTGTALEVFNTDPVWVALTFGVISLLETVRLLETVPGERTNAFILENGLYNNPGPEKLAEYSIKEIQNGRLAMLAFAGAVAQELVNQTPLW
Thalassiosira	TRINITY_DN37479_c2_g1_i1.p1	LHCX	KMKLAILSTLFAGAAAFAPAQVGKSNTALSATRAVKDAPAKSATLTGSRSLGIENPTGLIGDLAPVGFFDPAGFAAKASPEELIRYREVEIMHGRFAQLAVLGFLLPEKYAAEGAFGDDFLAPSGTALEVFNTDPVWVALTFGVISVLETIRLIQTQPGTRTNAGILEAGLYVTPTPEKLAEYKLKELQNGRLAMLAFAGEVAQELVNSTPLWENLQG*
Thalassiosira	TRINITY_DN409349_c0_g1_i2.p1	LHCX	MKSAIIATIIGSAAAFAPSSTGRAPSAIRMSETPTKEEISIEEETVVVAEPAAAAINGWVADKSQPCYGLPGALAPLGFFDPLGFTKDADLNTVKRYREAEVMHGRVSMM
Chaetoceros	TRINITY_DN419021_c0_g1_i1.p1	LHCX	LALAASASAFTPAPVNKAQSALSASAEGLPGALDPVGFFDPLGLAEKATDATLKRYREAELAHGRVSMLAVVGFLVGEKVEGSAFLFDASISGPAITHITQVPDGFWAVIIAFIGAYEAQRAETGWVDPADCPVDQPGLLKDDYLPGDLKFDPLGLMPEDAEE
Chaetoceros	TRINITY_DN438921_c0_g1_i1.p1	LHCX	GALHMSEVNSDEVVTEEPVVVEPVIAPINGWVPDKSLPCYGLPGAIAPMGFFDPLGFTKDMELLGVKRFREAEIMHGRVAMMATIGYIIGESTPTIAYGMDTHHTIANNQIPEIPGTVLFPFFLAINVAEALRASTGWVEPGLGPLFTLRESYYPGDIRFDPLGLKPTDPKEFATMQAKELSHGRLAMLAAAGMCVQEQINGKGILENLGF*
Thalassiosira	TRINITY_DN5302539_c0_g1_i1.p1	LHCX	KSTKMTKLTLAAAIVGSAAAFAPAGSKSSSSSAMNAFAKNWQDSFTINNLPGALPPMGVWDPLGFSNVDEKTLKRYREAEITHGRVAMLAFVGFLAGEAVEGSSFLFDAQISGPAITHFTQVPDGWDALIVTAIGATEAQRAQRAFVDPAEVKFDQPGLMRDRYYPGDLGFDPLGLKPTDSEELNIMITKELQHGRLAMIAASGFLAQEAVDGKGILEHFSS*
Thalassiosira	TRINITY_DN5317220_c0_g1_i1.p1	LHCX	DQSYAKMKTVAALIVLASSAAAFAPHPVSREGVALSYAAELDSITGVSAESGNQVFDPLNLSDYVPVDWARRAELANGRSAMLATVGWVFPKLFGTFDSQDVTTTDPVDAILQADPQWWAQFILLCGVCETWKYKSELEGKSFLGGIEPAVDFLK
Extubocellulus	TRINITY_DN5445_c0_g3_i1.p1	LHCX	FAPSAGSRAGSALRADLSGEIGATAPLGYWDPFDMTNGGEQETFDALRHIELKHGRVSMLAFVGYCYTFDPSHRLPGCEDVSTGLAALTSMGQAQWLEIFFTVGLLEIWTSDITGNAEFAGDSRNGLDFGWDKKSDDWKRSKRTIEINNGRAAMMGILGLMTHEGVVGNLSEIFPPVH*
Thalassiosira	TRINITY_DN5593228_c0_g1_i1.p1	LHCX	WANTLAGDAFPGTDLSPEQQWDALPGPARWQIIFVIGLLELWDECGGGGENARKHYMRGGRPGDYPTFQNFRDDVHFVLDLYDPFGLFKKMSPEKKERRLLMEVNNGRLAMLGIFGFLSADKVPGSVP
Minutocellus	TRINITY_DN62987_c2_g2_i1.p2	LHCX	QASVPATTALNSAVPEGYDDLVGIDLESGGKFFDPLNLAQWIPAKWARETELANGRSAMLATVGWFFPYTLGTFDSQDVTSTDPMAAILEADPQWWAQFVVLCGTFEAYKYKKALEGKSYTGKGEPVVDYLKGYPTDEDERRKMEMKELKNGRLAMIA
Chaetoceros	TRINITY_DN651509_c0_g1_i1.p2	LHCX	PLGLLDGVDQARFDRLRYVELKHGRISQLAFLGNIITRAGIHLPGRIDSAGDTFDSIPNGFAALDAMPVEGIYQIVGFVGFMEFYVMKDLTGEAEFAGDFRNGAIDFGWDSFDEETKLQKRGIELNNGRAAMMGILGLMVHEQ
Chaetoceros	TRINITY_DN8085110_c0_g1_i1.p1	LHCX	GATAPVGPFDPLNLADWGSDETFAWFRAAELKHSRVAMLATTGYIVQGSGIHFPGMLSSDVSFESLSSMKPLDAWDAVPDEGKAQILGTIFIAELITESKGVHYTKGGSLPTIVFPPVDFSGVDAATLKKKQDAELNNGRLAMISIMSFFAAVSIPGSVPALVGN
Thalassiosira	TRINITY_DN81718_c0_g1_i6.p1	LHCX	MKLSIIASTIATSAAFAPTTTYSTKSALHSTPEETADIPADIAQPTPALEVVGNGWTPDESLPCYGLPGVVAPTGYFDPLGFAQTGITLNEIKRNREAEVMHGRVAMLATVGYFAGEAIPGPFHLTGPANDQLAQLPFGVLPLFGAMIGAAELNRAKIGWVEPDFGKPYKTLWKLRDNYYPGDIGFDPLGLKPSDPKEFATMQTKELQNGRLAMIGVAG
Minutocellus	TRINITY_DN817787_c0_g1_i1.p1	LHCX	MSGGKVGYFPPFDSKYIPGGALNLYDPFGRNKSMSDEVKERRLIAEINNGRAAMLGIIGFVSASKMEGSVPLLKGVIPHYDGDVMAPMAKSILPFVVPEYSGPSL*
Thalassiosira	TRINITY_DN892339_c0_g1_i1.p1	LHCX	MEGVVPAEAGVGSGMLPGDEGFDPLGLSTKDYFNQIQSFILGLFPERKVKEPVEEEGAAMPTVGFVGQDERPPALILRDYREAEIRHGRLAMLAAVIWPLQEILDRIFIPKSFGSTTVIYGGPTLPFLPLIMTFLMLNLGYLDVYSSEIKEKESGDAFLPGECFWDPIKILQGASDSTKRNMQEREILNGRAAMIAVAAYIFEETMTHKPIIQLPTNALLFEPAYQIPFIQEWLDMQFGQFEYVGPSE
Minutocellus	TRINITY_DN9870277_c0_g1_i1.p1	LHCX	SINGCNENFLIYLIFTRKLLEVSLFVGDMQIVDRTCGTAKQQNAVPFHTLFSVKNQINMKLAIAALLAGSAAAFAPAQTGRVATDLAVSELELGVTEPLGVYDP
Thalassiosira	TRINITY_DN103568_c0_g1_i5.p1	LHCR	ISTMMKSAIIAATVASVCAFAPAPTGKAATSALNAEMSESLPFLTNPSKTDGLIGSVGFDPLGFSETWDIKWMQEAEIKHGRVCMLATVGFVASQFYNFPMFASMHVDDSNLAP
Chaetoceros	TRINITY_DN105499_c0_g1_i1.p1	LHCR	QSKNCHLCYYQNRMMKIYSLLAASSLLVSTSGFSQSVSRTGLSKTAVKMSWKEDTVVGITAPVGFFDPLGLSVGKSDEVMNLYREAELKHGRVAMAACLGWYITAAGVHPAFNSSLSSDPLEAAKQLPLVGWLQFILGCGAIEWLAQKIKERPGYQAGDILGAAYWVDNSDEGWVDYQNREINNGRLAMVAFMGILVQDLLYGNYGDQIFR*
Thalassiosira	TRINITY_DN1093697_c0_g1_i1.p1	LHCR	LGFTERSPELINWFREAELKHGRQAMLATVGIVAPEFFRVPGEQFSFEAVPNVLDAHNALIDTSMKQILLWIGLFEAMTFAAVNNMNEFDRMPGDYGFDPLGLKPNDPEKLKKMQLRELKNGRLAMIAIGGMVVGASITGKPFPYL*
Chaetoceros	TRINITY_DN116146_c0_g1_i2.p1	LHCR	FAPTKTSKNFDPAGFAERSPEWLPWYREAELKHGRAAMLATVGFVVPEFVRIPGEQFSFEAIPKVIDAHDALPDSMIQIFGWISFLEAVSFPALAGAGAGYDRAPGDFSFDPLGLYPTDPEKQKEMQLAELKNGRLAMIAIGGMVTGAAITGNGFPYL
Chaetoceros	TRINITY_DN119911_c0_g1_i1.p2	LHCR	RRKMKFAAIASLLIGSASAFAPSANSGRVSTAIAAEKSQALPFMNRPALLDGSMAGDVGFDPLGLSNIDDVGIDLYWLREAEVKHARVAMLAVVGILQVEIFGPAPGCEMATAKCQMDSFWQIWGAHPQYIAFALIMIMITEMISGIAATQGRESGERAPGDFGLDPLGYGKGDPEKFARLQAQEIANGRLAMWAAAGEIVQGCTTHQGALENLMTSLRDNSF*
Chaetoceros	TRINITY_DN1349874_c0_g1_i1.p1	LHCR	SISYIIPIMKSAAIISTLLASASAFAPVSQTATRSTSLNAWKDETVVGITAPMGFFDPLGFSAGKSDEVMNLYREAELKHGRVAMAACLGWYITAAGVHPAFNSSLSSD
Chaetoceros	TRINITY_DN1620817_c0_g1_i1.p1	LHCR	ACNLYQYIKYTKMKTVAILAALAGSAAAFAPAQVSRTSTAVNGMADMVGGEGPEPMPFAPTKTSKNFDPAGFAERSPEWLPWYREAELKHGRAAMLATVGFVVPEFVRIPGEQFSFEAIPK
Fragilariopsis	TRINITY_DN1632476_c0_g1_i2.p2	LHCR	MMKSATVIIAIISASASAFTPSCNIQRSSSAVLNAAERSTSLPFMNRPPLLDGSMAGDVGFDPLGLSEIDGVGIDLYWLREAEVKHARVAMLAVAGALQVEIFGPAPGCEMADAKNQMDAFWQLWNAHPQYIAASLIFIMMIESFSGIAATSGRVSGQRDPGDFGLDPLGFGKGDPAKFDRLKTQEVANGRLAMWAAAGILMQGMTTDDGAIGNLMHALKDNGF*
Chaetoceros	TRINITY_DN1634019_c0_g1_i1.p2	LHCR	EGYLGDVGFDPLRISDYIPMDYLREAELKHGRICMLATVGWMAVDMGMRVYPVPAGLEGLTAATAHDASVAQGGLGQVFGWIAVAEMASWIGISQMLQGSGREAGDFGFDPMGFMNGKTEEQKNAMKLKELKNGRLAMLAFSGICTQSVLFDKTFPF*
Fragilariopsis	TRINITY_DN178788_c0_g1_i1.p1	LHCR	MFKTIVLTTLLASASAFSPTHFSGRTATAIRSDAAAPTEAVEEEVNVPTYVASESLPFLEYPPNLKGYVGDVGFDPFRFSDFVPVDFLREAELKHGRMCQLAVVGFAAVDCGFRIYPTPEAYQGLTSVTAHDALVEQGAMSQLFLWIGLAEIIGTVAVIQMLQGSGREPGDFGLDPVGFLKGKSQEEIDDMKLKEITHCRLAMMAFSGMVTQAVLTEGPFPYV*
Fragilariopsis	TRINITY_DN178788_c0_g1_i1.p2	LHCR	MMNTAIIIATLLSSAAAFAPSQIGGSTSSTALNAGKKSAAVPFLPYPSNLEGYVGDDIGFDPLRISDYFPMDYLREAELKHSRICMLAITGYITVDLGITVHPFGEGLSSAAAHDVMVEKGVMGNALVFIGLFEIVSYLGVAEMLQGSGREPGDFGIGTWYLQGKTDEEIKKLKYQEIMNGRLAMMAFSGAVTQSVLFDQSFPYVGSP*
Thalassiosira	TRINITY_DN183162_c0_g1_i1.p1	LHCR	IGDVGFDPLGFAEMFDIKWLREAEIKHGRVAMLATVGFLTSEFVTFPMFQDMHVDDSNLAPTAIGASAMFQIIFAAGFEEIRTNKGAITMETMFEDPDRVPGDLGFAVNRLAGKSEEEVNTLKLQELKNGRLAMLAIGGMIHHNFVTGEPLIMI*
Thalassiosira	TRINITY_DN185266_c0_g1_i1.p2	LHCR	MKTALLLSTLSSAAAFAPSSTGRAASSLAEKSQSIPFLPSPPNLEGYVGNVGFDPLGISNYFPMDYLREAELKHGRMCQLAWLGYVAVDIGLRLPGYPEAMTGATSSTAHDAAVEFGALGNIFVWIAFAEMTSWIGISQMLQGSGRDAGDFGLGKQFLKGKSEAQINEMKLKELTHCRAAMLAFSGVVTQSVLYDKGFPYF*
Thalassiosira	TRINITY_DN201328_c0_g1_i1.p1	LHCR	SLDAMPDRMWDSMVDKTERSAALPFLPRPINLDGSYVGDVGFDPFYLSSIPKNFAGFIQPPQWEDVEGIPTLYWMREAELKHGRVTMLAWLGFLATDGAFGPVPLRFPGAMYHDVANSYEAHNVMVDQGSMGFLLLVVGFVEFCMSGALVEVAKGESDRAAGDFKLDPLQFLKGKSEEEVNAMKLKELQNGRLAMLAFSGVVTQAALGGTEFPYLVPYTEAGLPDVAVTW*
Chaetoceros	TRINITY_DN204054_c0_g1_i2.p1	LHCR	MYKLALLSSLVASASAFAPQASTTSATSSSLAAWKDETVVGITAPVGFFDPLGLSAGKSDEVMNLYRAAELKHGRVAMAACLGWYVTAAGVHPAFDSKLSSDPLEAMKELPTVGWIQFVLGCGAIEWLTQQIRQRPGYKPGDILGASYWVDDSDEGWVDYQNKEINNGRLAMVAFMGIFTQALYFDNYGDMIFKN*
Chaetoceros	TRINITY_DN215080_c2_g1_i1.p2	LHCR	NLEGYVGDVGFDPLRFSDFAPMDFLREAELKHGRIAMLAWTGFVAVDLGARIYPLPEAYEGLTSVTAHDALVQQGAMSQIFLWCSVFETVATVSLIQMLYEDSGREPGDFGLDPLGFLNGKSEEEVNRMKLRELKNGRLAMIAFSAVVTQSVLTQGPFPYV*
Minutocellus	TRINITY_DN216473_c0_g1_i1.p2	LHCR	RSGTVAVNGKMSSAIPWLEVPEKLDGSMVGDVGFDPMGLSEIQADLKYARWAEIKHGRAAMLAIVGMVWQEYGPHVPGDRFAGRDPFTAVQEIGFVGNMQIFLAIGCVELANFNKHYGEGEPGDIGFGSDRLKGKDEAFIRKTREQEIAHCRLAMIAILGAGIQTHLTGKFLFDLS*
Thalassiosira	TRINITY_DN220194_c0_g1_i1.p1	LHCR	TESNFRCIVSLNTSCTRSATVMAKIAVVALLGSATAFVPAPAGKATTSLCADKMSPSMPFLRYPSRTDGLIGSVGFDPLGLSDMWGSTDADLKWLQEAEIKHGRVAMLATVGFITSEFFTLPMFTDLHVDDSNMAPSAIGMSGMMQIIVFAGFEEWRTNKGRITMETMFEDPDREPGNLGFALERLKGKSEEEVNMLKLQELKNGRLAMLAIGGMIHHNWITGEPLL*
Thalassiosira	TRINITY_DN2331710_c0_g1_i1.p1	LHCR	LTARARATMNAAVLSFLLGSAAAFAPSVQQDVAKTSLDAMPDRMWNKMVDKTERSASMPFLPRPINLDGSYVGDVGFDPFYLSSIPKNFAGFIQPPSWEDVEGIPTIYWMREAELKHGRVAMLAWTGWLATDGAFGPVPFRFP
Thalassiosira	TRINITY_DN247734_c0_g1_i1.p1	LHCR	LNVQWNEGTKALPFGSSPDTLDGSLPGDVGFDPIGFSTQPFASFNNPLYVEGNFMSDLEWLREAELAHGRIAQLAVVGFLWPGLFGTLPGAEGYADFSELNPFTALSTVPESAIYQIIGGCAWFEYQRVVRIKEQGANRVVGDIGIGYPGAFNPLNINYTPEEFAEKQLQEIKHCRLAMIAAFGLICQASNSGTDVISQLA
Thalassiosira	TRINITY_DN262037_c0_g3_i1.p1	LHCR	FLQVELFGPAPGCEAATVKCQTDAFWQIWNSHPQYIAAGLIMIMMIEAVSGIAATSGRESGDRAPGDFGLDPLGYMKGDPEKAARLQAQEIANGRLAMWAASGLIAQGCSNHMGGVEALTQSLNDNMF*
Minutocellus	TRINITY_DN27544_c0_g1_i1.p2	LHCR	LRISDYFPMDYLREAEIKHGRICMLAWTGWVAVDLGARIYPLPQEWEGLTSATAHDPLVAYGSLGNLLVWIAMAEMTSWIGISAMLQGSGRAPGDFGLGVGLLDGKSEEAVNDMKLKEIKNGRLAMLAFSGVVTQSVLTGGGGFPYTGERVLELGTFIN*
Chaetoceros	TRINITY_DN281828_c0_g1_i1.p1	LHCR	VKMMKIAALATLLAGSVSAFAPSINNGRVNTAIAAEKSQALPFMNRPALLDGSMAGDVGFDPLGLSNIDDVGIDLYWMREAEVKHARVAMLAVVGILQVEIFGPAPGCEMA
Thalassiosira	TRINITY_DN291080_c0_g1_i1.p1	LHCR	PFRFSDFAPVDFLREAELKHGRICMMAWAGYVAVDLGLRVLPVPEALEGVTAATAHDASVEQGGLSQMFLWFSLLEVLDLIAIKQMLDGSGRAPGDFGLDGGLLKGKSAEYVEDMKLKEITHCRLAMLAFSGVVTQSVLTQGPFPYV*
Chaetoceros	TRINITY_DN2990_c6_g1_i1.p2	LHCR	MKSVAALITLASTAAAFAPAEVARSSVSVNAFANDMVGGEGPEPIPFSPTLTSVNFDPVGFAERSPEWLPWFREAELKHGRAAMLATVGMVVPEFIRIPGEQFSFEAIPNVINAHDALPDSMIQIFGWISFLEACTFPALANMNEYDRRPGDFSFDPLGLYPTSEEKQKEMQLMELKNGRLAMIAIGGMVTGASITGNGFPYLP*
Chaetoceros	TRINITY_DN308706_c0_g1_i1.p1	LHCR	LVLSTIKFIYSIMVRSVLIAALVGSAAAFAPASVSRNSVALKAEMSESLPFLPKPEKLDGSMAGDRGFDPMGLSEIQQDLTYARWAELKHGRIAMLAIVGMIVQEYIHLPGEAYQNSDPFGAVSTVGMGVNAQIFAAIGCVELANFNKHYDGSEPGDIGWTGGFLKNKSEADIMKAKEQEITHCRLAMIAITGATVQTLLFHQPLLG*
Chaetoceros	TRINITY_DN308706_c0_g1_i2.p1	LHCR	LVLSTIKFIYSIMVRSVLIAALVGSAAAFAPASVSRNSVALKAEMSESLPFLPKPEKLDGSMAGDRGFDPMGLSEIQQDLTYARWAELKHGRIAMLAIVGMIVQEYIHLPGEAYQNSDPFGAVSTVGMGVMHRSLLRLGVSNLRISISTMMVLSLGILAGLEGF*
Thalassiosira	TRINITY_DN368778_c0_g1_i2.p1	LHCR	PFLPRPINLDGSYVGDVGFDPFYLSSIPKNFAGFIQPPQWEDVEGIPTLYWMREAELKHGRVTMLAWLGWLATDGAFGPVPFRFPGAVYQDVPSSLEAHDIMVAQGSMGFLLFAIGFIEFCTSAVLVEVAKGESDRAAGDFKLDPLQFLKGKSTEE
Thalassiosira	TRINITY_DN37413_c0_g1_i3.p1	LHCR	MKSVIIASVVGSAAAFVPTPSTRSSVALNNAEKSQALPFLNRPALLDGSMAGDVGFDPLGLSNIDDVGIDLYWLREAEIKHCRVAMLAVAGFLQVEIFGPAIGCEAATAKCQTDAFWQIWNSHPQYIAAALLFITIFEAISGIAATSGRESGDRAPGDFGLDPLGYMKGDPAKAARLQAQEIANGRLAMWAAAGLIGQGCYNHLGGVEAMTQSLNDNMF*
Thalassiosira	TRINITY_DN39086_c0_g1_i2.p1	LHCR	SKTIETIIMKIAVASLLAGSAAAFAPAQQGTVVKSTELNAMPERMWNKMVDKTERSKAMPFLPRPINLDGSYVGDVGFDPFFLSSIPKNFAGFIQPPSWEDQGEGVPTLYWMREAELKHGRVAMLAWTGWLAADGAFGPVPFRFPGELYK
Chaetoceros	TRINITY_DN396325_c0_g1_i1.p1	LHCR	MKLALLASLIASASAFAPASTGARASTSLDYKKSEALPFLPYPENLEGYVGDVGFDPLRFSDFAPMDFLREAELKHGRICMLAWTGFIAVDLGARIYPLPEAYEGLTSVTAHDALIQQGAMSQLFLWISVAETISSVAVMQMLYEESGREPGDFGLDPLGFLSGKSEEEVNRMKLREIKNGRLAMLAFSGVVTQAVLTQGPFPYV*
Chaetoceros	TRINITY_DN402355_c3_g2_i2.p1	LHCR	MSRYKVHLLLSVINISPSNICYLFLHTVRSVTSLEAKKAAALPFLPYPENLEGYVGDVGFDPLRISDYVPMDYLREAELKHSRICMLAWTGWVTVDMGLRVYPVPEGFESLTSATAHDAAVAQGGLGQIFGFIAIAECVSWLAVAQMLQGSGREPGDFGLDPLGFLKNKSEEEINSMKLKEIKNG
Minutocellus	TRINITY_DN4056892_c1_g1_i1.p1	LHCR	MKLAILSTLLGAAAAFAPATTGGRASVSLAAEKSPSLPFLPYPENLKGYAGDVGFDPLRFSDFVPMDYLRESELKHGRICMMAWLGFVSVDMGFRVYPLPEAYEGLTSVTAHDALVKSGAMGQMLLWFGLAECISWLAISEMLQGSGREAGDFGLDPIGFLNGKSEAEIERMKVRELKNGRLAMLAFSGVVTQAVLTQGPFPYV*
Extubocellulus	TRINITY_DN4056892_c1_g2_i1.p2	LHCR	LTSVTAHDALVEQGAMGQMFLWFGLAEVIASVALMQMLEGSGRQPGDFGLDPVGFLEGKSEEEVNRMKLRELKNGRLAMLAFSGVVTQAVLTQGPFPYV*
Thalassiosira	TRINITY_DN46448_c0_g1_i5.p1	LHCR	MKTAIVASLVASAAAFAPAKNTIPASTQLNAWIDDTVVGVLPPAGFFDPLGLSKGKDDVTMQYYREAELKHGRVAMAATLGWYLDAAGVHPAFNSELSNDPLKAMVELPAVGWLQFVLGCGA
Thalassiosira	TRINITY_DN4707383_c0_g1_i1.p1	LHCR	ISMLAWAGWLATDGAFGPVPFRFPGAVYHDVPNSLEAHDIMVSQGSLGFMLFAIGFIEFCTSAVLVEVAKGESDREAGDFKLDPLQFLKGKSKEEVDNMKLMELQNGRTA
Chaetoceros	TRINITY_DN482263_c0_g1_i1.p1	LHCR	FDPLNLVADGNEIDFDRLRYVEIKHGRVAMLAVVGYLVEAAGIRLPGDLTMDGTTFADIPDGFDALSAIPYGGLFQIVGFIGFLELFVMQDVTGEGEFIGDFRNGFIDFGWDTFDEETKLKKRAIELNQGRAAMMGILALMVH
Thalassiosira	TRINITY_DN5158785_c0_g1_i1.p1	LHCR	MMKLSLLAAFAGSAAAFTPIPAAKSSTALNSFENEIGALPPVGFWDPAGLSDGISQEKFDEYRLAELKHGRVAQLAVLGYIAPETYRFGYDLVPGQLSTNDVPNGIAAINAIPFLGWVQIVAFVGCVETYGWFTSPTGVLDLPDDILAKRQTAELQHGRLAMLAFLELIRHDSQNLAVPGFDGYDNLITGLPFIYN*
Thalassiosira	TRINITY_DN54779_c0_g1_i4.p1	LHCR	MIGAAEAQRAQKGWVDPAEQAPDQPGTLKDDYYPGDIGFDPLGIKPEDPEELDLMITRELQNGRLAMLAAAGFLAQEAVDGLGIVQHFQVGMIEKAVQL*
Chaetoceros	TRINITY_DN622285_c0_g1_i1.p1	LHCR	ANPTIGYYDPLSLADKDFWGKGNEATIGFLRQSEIKHGRIAMFAFVGYIVQSNFVFPWAQTLAGAPHPSADLSPEAQWDAVPVGAKWQIFAVISMLELWDECGGGGALPHYMNGRKPGQYPPFTLFRDNVHFVLDLYDPAGFSKNMSEETKERRLVAELNNGRLAMLGIFGFLCADTIPGSVPALNDIAIPYSGDPMIPFQGQFSYFS*
Chaetoceros	TRINITY_DN6272893_c0_g1_i1.p1	LHCR	FDPLGLADASFWNESEEATIGFLRESEIKHGRVAMAAFVGFWVHSTFPAAIAQSGSSFYPWPGAEKLYPDGLPANAPDMWDALSFGAKAQIILLIGVLEFWGEAGRSSHYMRGGEPGRYPDFTGMGNGAGSEIPHPFPVKGLYKPFGSKPMAAEKSARGLLCEINNGRLAMIGIMGMCAAAKVEGSVPMLNGVVAHYDGDFMGPF*
Fragilariopsis	TRINITY_DN645601_c0_g1_i1.p1	LHCR	AFEDELGVQPPLGFFDPLGLLNGDADQEYFDRLRYTEIKHGRICMLAFLGNILPRAGIHFGGAIDTAGDKFDSFPNGIAAIKGADAIPFVGLGQIICFIGFLEISFMKDVPGTGNEFVGDFRNGYLDFGWDDFDEE
Fragilariopsis	TRINITY_DN650287_c0_g1_i3.p2	LHCR	IANTLLFAAVTAQSATAFAPSNAVSNTVALRSSDVSVPEGSVEDETPPPPPPLGPEINGWTPDDTKPCFGLPGAIAPLGYFDPLGFCEGRDLIGVKRFREAEIMH
Thalassiosira	TRINITY_DN6549870_c0_g1_i1.p1	LHCR	GLVADVDKDEFDRLRWVELKHGRVSMLAVVGYLVTYAGIRFPGADEIPSGFAAFDNIPLYIYPQMAATGLLMEAANTDQWEWGQNKSLTGKSPAEFRGDFRNGFLDFGWDKLTPEAKLTKRAIELNNGRAAMMG
Extubocellulus	TRINITY_DN688124_c0_g1_i1.p1	LHCR	IALFSLVGYAAAFKPAHQMASRTSSALSADFSKEIGVQAPLGYFDPLMQTVDADQETFDNLRHKELKHGRIAMLGCVGYLTHAAGIRFPGAENIPDGLASFPALWSTPEGKNVIGQMILFVLLAENCNRDVTGKGEFPGDYRNGALDFGWDKQSDEWKRKKRSVELNNGRAAMMGIT
Thalassiosira	TRINITY_DN717928_c0_g1_i2.p2	LHCR	MLSKLIPLTDATRPKQRRTPNLLLLINRSTMMKFAIVAALIGSAAAFAPAPTSKTTTTLNGVFDSEIGAASAELGCWDPLGYVTDGNRERFDHLRGVEVKHGRIAMLATWGYATTWCGARFPGCEDFPAGFDSLKIGAANLIPVLLTGALLENTWKQKEGSFPGDFSATSFPVGFGPYARDESDEIDLRTRELNNGRAAMMGILGMMVHEQLNGKPFIFFDTFDIYTPFGN*
Chaetoceros	TRINITY_DN772548_c0_g1_i1.p1	LHCR	NKMKLAILSSLIAASAAFAPAQTSKSQTAVAAGKADLEAIAKKANPTIGYYDPLSLADKDFWGKGNEATIGFLRQSEIKHGRIAMFAFVGYIVQSNFVFPWAQTLAGAPHP
Chaetoceros	TRINITY_DN836748_c0_g1_i1.p1	LHCR	VEIKHGRISMMAFIGMAVQELGVTFPGSLDLKGEYPFSGVLADGMGFPALSHVPTFGLAQILLFGGVAELVAMPSSQYTGGPQDLPGGFDGSSGTIPGGYPFTTQIEDPEKRDRTLNVEIQNGRAAMLGVFGAMCHSCLDSTQHHFFYPITHN*
Thalassiosira	TRINITY_DN843432_c0_g1_i1.p2	LHCR	VGEIGAQAPLGFFDPMGFLAAEDDNQFTWLREAEIKHGRVSMLGVIGYLTTYAGVRIPGMEGLPAGLAVFDKSLYVSDLAKTNVRWTIVTLIILETFVVKDGTETGEFPGDYRNGVGQKKWANKTDEYKTEMRAKELNNGRAAMMGMLALVVHEMIGNLDELLPFIQKG*
Chaetoceros	TRINITY_DN8724_c0_g2_i1.p1	LHCR	MVRTVLLAALAGSAAAFAPAAKSVTSSALNAEMSKSLPFVKAPAGTAGYVGDVGFDPLGFSEYFDMKWLREAEIKHGRSSMLATLGFVAQQYLTLPGYEHVDDSNLAPTVVGASAMLQIVCWMGVLEFWTNKGNVTMETMFADESRVPGDLGFDPMGFAVGKTQEEKDAMALKELKNGRLAMLAIGGMIHHNWVTGDPLF*
Chaetoceros	TRINITY_DN8724_c0_g3_i1.p1	LHCR	MVKIASVLALASSAAAFAPSAKPASTTALNAEMSKSLPFVVAPTNTAGYVGDVGFDPLGFSDNFDMKWLREAEIKHGRSSMLACLGFVAQQYLTLPGYTHVDDSNLAPQAVGASAMLQIVMWMGVLEFWTNKGNVTMETMFSDPARVPGDLGFDPMGLSVGKSQEEKDEMALKEIKNGRLAMLAIGGMIHHNWITGEPLF*
Thalassiosira	TRINITY_DN874859_c0_g1_i2.p1	LHCR	MKFSAILLATLATSTSAFAPSRPIVSSKILSAATLEAPESTADATPAVKEPVVADMAVEKDWPVDLSANFVKESERVQPGRYNDSENSIAIPFLPRPAALDGSHAGDYGFDLLGLSEKLDFYAMQ
Minutocellus	TRINITY_DN1479083_c0_g1_i1.p1	LHCZ	SIHQSALFSQNRIPTKSHPAPSHHNTILTMKLAVLSTAAASAAAFAPSTQRATTSTSLNAESKSEMSQALPFAPRPKLLDGTLPGDVGFDPFGFAGDDKASLVNQREAEIKHARLAMLAAAGWP
Chaetoceros	TRINITY_DN17163_c1_g4_i1.p1	LHCZ	NCINRTMKTSAAILAALFAQSASAFSPSGASPKVTSLSAATLDAEAKFTEEPGYKYGTDVESEQKFKVAEPTVDPSIFDPKKRVQTGRYNDKEMSIAVPFLKRPSKLDGTHAGDVGFDPLGLSENLDMYTMMEAEIRHSRLAMLAVVGWPLAELMGPNWMLHGANNLSPSVMNGFDPLSFLAVAGIFGGFGYFEYKTSLRRVDDKAIGKKHAEDMANVWKYGVPGDYNFDPLNLYSAFGDTADGRKAMRELEVAHGRAAMGGITSFAIWEALTGHQIVENNLLFHPNAVVPALAAAYLAFGFFYEIENDDQYLGQVKLTSEGATRIEGLKRKAALAASENSELIEQGIDIAGKVAQIAGDTFSDLKGKYETATEDYTKSVMSKNYDN*
Extubocellulus	TRINITY_DN192000_c0_g1_i1.p1	LHCZ	MSWITSSSVAAHAHPAWISGRSAVTARPRFNAHENACQYLRPLRQQKTLPLSLTSGKPSTIGHYLENRGIQQRCKREVAAFSSSSGGENQGDVAQNQSAPSESTADNDFEGDGEMGLEAEDDDIIFDYDEVEDEDHDDYDDETIDIDDFELFDDELLLQIDDNFIVAARKLDQFDEGWEGGFEEDGMEFRNIDDETLLEILGLPDEESTKKDIPSEDDLDESSADENPNEGGEEMDAQNDGSKDKSLEVPEAELSPSSTPIFTPLENALLQGVVPADAGVGSGRLPGDFGWDPLGLSSKDYFKKSQRFLLNRLPEREKLDNGDGGAVPPIRRSVADQDARPPALILRDYREAEIRHGRLAMLAAILWPLEELLDRILIPDVFGSTTVIYGGPTLPFVPL…
Extubocellulus	TRINITY_DN192000_c0_g1_i2.p1	LHCZ	MSWITSSSVAAHAHPAWISGRSAVTARPRFNAHENACQYLRPLRQQKTLPLSLTSGKPSTIGHYLENRGIQQRCKREVAAFSSSSGGENQGDVAQNQSAPSESTADNDFEGDGEMGLEAEDDDIIFDYDEVEDEDHDDYDDETIDIDDFELFDDELLLQIDDNFIVAARKLDQFDEGWEGGFEEDGMEFRNIDDETLLEILGLPDEESTKKDIPSEDDLDESSADENPNEGGEEMDAQNDGSKDKSLEVPEAELSPSSTPIFTPLENALLQGVVPADAGVGSGRLPGDFGWDPLGLSSKDYFKKSQRFLLNRLPEREKLDNGDGGAVPPIRRSVADQDARPPALILRDYREAEIRHGRLVSHPFYMLDLIYRVRRKHIQSFTHFCILSIFRNLKIIGNA…
Thalassiosira	TRINITY_DN19771_c1_g1_i1.p1	LHCZ	QEYGAHLPGDAYATTDPWEAISSVGFGPNFQILLGIGVLELINWDETFNGDSRPGVVPGFVPQWWDKISDAEKEIRYEQEIVHCRLAMIAFLGASHQTFLFHQNLLDFSAPN*
Thalassiosira	TRINITY_DN2182775_c0_g1_i4.p3	LHCZ	LGITYFAFWEALTGHPIVENNMLFHPNALFPLLVAGYVGVTQIYEVSPLDEYPIELRYTNEGEMKLKRMQRGIQDIAAKLGSSTASSKESLDKLDEQFDIYEKLAAAPKKVEEALRSTYKYW*
Chaetoceros	TRINITY_DN231269_c0_g2_i1.p1	LHCZ	MKYFILSLLALSAELQCHVNAFSASPSNPRTSQLNSAVVEDDDTWQGEEEKLPVYSKSIPFLRRPKFLDGSLAGDVSFDPLGFATSKDQLIEYREAEIKHSRLAMLAAVGWPISELLDPTIASKLDLEPVLDVNNRVPSLFNGGLEKVSPVWWGFCLGLTAAIDMYGVQRARTLPPSKYSPGDLNFDPLGLYPKDPEGRKEMQLAEIKHGRAAMIAVTAFAVQEYVSSIGIIDETPLFFRPLSTVESVLETIANSSV*
Chaetoceros	TRINITY_DN251989_c0_g1_i1.p1	LHCZ	GPSKVSTALNAEKESKMSKALPFAPAPKMLDGSMPGDVGFDPFGFGGSDKASLMNMREAEIKHARLAMLAVVGWPLAELWDKKIASFFGISDSLTSTGASPSLLNGGLDKIEPEYWVIVVALAALFENESKCQKEEMGKKYVAGDCGFDPLNFWPEDKAAQFEMQTKEIKHGRIAMMAILGFAAQEALYRTPVVAETPFFFQPIF*
Fragilariopsis	TRINITY_DN288698_c0_g1_i4.p1	LHCZ	MSRKRKSIKVLVPCTRIKLSSMRILMKVILMTMLPSRNYSFSTKCNFHNRSYCSVQKWDLYPMAIISTANNAKLNTSKHETSLPLVVRMASNDNNFDRVSDEYENSNGEESEDDCDNSSLLLDHEFGVAESMDTFLKELEELYDIDDNDDESQVDELGDFETFLSFLEESSSESGGIDAPSSSSFDDIKDPSEVGCMGPASSRTSPKESGAEGINDDAVEAPNTGGTLNILTTRGLENALQDGVVPVDANVGSERLAGDWGFDPMDFANKDYIKQFQCQMLSVLPGSSPIDNYNLTVFDEQRRPSALVLRDYREAEIRHGRLAMLAVVIWPIQEKLDQLLLGDNEFGSILRPNAITLPYFPLLMTLIMMLLGYLDIYAKEIQEDQNIGDAFLPGDCFFD…
Thalassiosira	TRINITY_DN3164728_c0_g1_i1.p1	LHCZ	MLGITYFAAWEALTGHPIVENNMLFHPNALFPLLVAAYAGWSQIYEVGPLNEYPIEIKYTSEGEMKLKRLQKGFEDFTQQLSASTLKNKHQMDKLDAQFDIYEKISAAPKKVEEAIRGTYKYW*
Thalassiosira	TRINITY_DN3186127_c0_g2_i1.p2	LHCZ	PALTSSGASPSLLNGGLDKIEPDYWVIVASIAGLAELSNKEAKEEKGKKYTPGDCGFDPLGLMPSDKEGMLAMQTKEIKHGRIAMMAVLGYVVQEALYRSPVTEETPFFFKSIL*
Thalassiosira	TRINITY_DN3217838_c0_g1_i10.p1	LHCZ	TQQLSKYSPSIPFLRRPQHLTNEFAGDVGFDPLNLATSREQLLYYREAEVKHGRLAMLAAVGWPISELFDKSITQTLDADFDLNLVPIVDDSDRAPSLLNGGLDSISPIFWGLCLGLAAAIDLKGIQNTRYNDNEDNTYIIGDYNFDPLNLYPIDKEGQDRMQLAEIKHGRLAMIAITAFAVQEFVSKVGVVDETPMFFKPLF*
Chaetoceros	TRINITY_DN357688_c0_g1_i1.p1	LHCZ	YKSTSIQNQNGIYCLLKYKQHQFPNNSFNMKSIATAIVILASSTCAFVPTSNGPLSSTSSLRLSDEVLEVLEEVPNDPANLNEFIRKTQSKAIPFMERPDLLDGSMAGDVGFDPLGLAKSPKILRIFREAEVKHARLAMLAAAGWPLSELLDQKIAGLFNLAPALDAAGRATPTALSHISDEYWIGVLAFAAMVDLYGSKLALENDEAYFPGNLGFDPLGFYPDDSDPKGQKAMQLAEIKHGRTAMMVFLIYLVEESVSQGSLFTPFALGGN*
Fragilariopsis	TRINITY_DN375300_c0_g1_i1.p1	LHCZ	DAPKTFRFKKRITDPLGLYPKGSFERTFGMIEPFEPPATAPINEQDSAKAIVDPLSLYKGNDRMDVVQMSKSLPFLPQPKHLEGTLPGDRGFDPLNLASALDGSSTLSLDWYRESELKHG
Thalassiosira	TRINITY_DN380583_c3_g1_i1.p1	LHCZ	IQDKPASHQQHATMMKTACLATLAASAAAFTPSQVGRSSVALSEMSKSIPFLTVPEKLDGSMPGDMGFDPMGLSDIQTDLRYSRWAELKHGRVCMLAVTGMVWQEYGPHLPGAAYATTDPFEAISSVGFGSNFQILLGIGVLELINWDETFNGESRPGVVPGFVPNWWSKISDAQKEVHYEQEIVHCRLAMIAF
Thalassiosira	TRINITY_DN406520_c0_g1_i1.p1	LHCZ	MKISSMLSSASLLPLAAAFVPQPSSINTKTTSLNNAELAIESEELVYLPLNKAIFDPLGLYPKDSPERVNGLIQPLESVSSTSYDDKMVQDPLSLYQDQSQVSVGGDMSASLPFLPRPAMLDGSLAGDRGFDPFNFASDESSLQWQRRAEVKHGRLAMLAAVGWPIAELAHKSIASVFDLPTMLASGDRVPSVLNDGLENAGFPLFWIATIAAASFFEIEETVHEDRYTKINPADISFNPFAQNMRYIEEGELFNGRLAMLAITGFAIQESFLNSAVVDQIPIFFKPMNVVFEQLMNAQ*
Thalassiosira	TRINITY_DN416243_c0_g1_i1.p1	LHCZ	GMVWQEYGAHLPGDAYATTDPFEAISSVGFGSNIQTLLAIGVLELANWEETFNGDSRPGVVNGFVPQWWSKISDAQKDIHYEQEIVHCRLAMIAFIGATHQSFFFPGHKLLDFTAPF*
Thalassiosira	TRINITY_DN453137_c0_g3_i1.p2	LHCZ	LLAPEKLDGTMPGDVGFDPMGLSDIQTDLRYARWAELKHGRVCMLAVTGMVWQEYFPHLPGAAYATKDPWEAISSPGFGANMQILFAIGVVELINWDETFNGDSRPGDIGWTGAGFDKLDEAGKAKRYEQEIVHCRLAMIAFIGATHQTFLLHKGLLDFSAPN*
Chaetoceros	TRINITY_DN501461_c0_g1_i1.p1	LHCZ	SNMKSVAILTALAGSAAAFAPASVSKPSTSLAGSVFDEYVGAVDFRGKEMKFDPLKLSETYEPFQGWFRECELRHGRTAMIAVMGFIATDFARIPGDMYSFEAIPKTIDAHDALLKTGPMYQLALWIGLFDLIVTAPAVMAMGNGDREAGDFGWTWFGPDEKEAFDKKREGELLNGRLAMIAVGGIATQSIITGHGYPYV*
Chaetoceros	TRINITY_DN6151840_c0_g1_i1.p1	LHCZ	KMKSVIALLLAAGSASAFAPQQNSRASVQLAAESKEGLEVLAKELNPLVGFWDPMGLSEGNFYDMGEEATIGFLRQSEIKHGRVAMAAFVGYCVQSNFIFPWPQHLDGTTGPSADFSPEQQW
Extubocellulus	TRINITY_DN6209631_c0_g1_i1.p2	LHCZ	VVGFIAPGLFGTLPGNEYTGFDAYSNTNPLEAFSQVPGAAILQIFLFMSYLEIKRINIIREEGASYQPGDLRIGQGEGRWNPFGLDYTPEEYEEKQLQELKHCRLAMVGIFGLWAQAQASG
Chaetoceros	TRINITY_DN6390807_c0_g1_i1.p1	LHCZ	TDLSPEAQWDAMPANAKWQIFTVIAALEVWDECGGGDADHYMRGRTAGKYPSFKNFSDNVHPVLNLYDPFGLNKKMSQEKKDKRLVMEVNNGRLAMIGIFGFMAADAVPGSVPALNNIAQPYDGDIMAPFAANFHIFS*
Thalassiosira	TRINITY_DN672625_c0_g1_i1.p1	LHCZ	TYFAAWEALTGHPIVENNMLFHPNAVFPLLVAGYTAWSQIYEVGPLNEYPIEIKYTNEGEMKLKRIQKGIQDTMDQITEATTKSKAQMDELDEKFGIYEKAGSAPKKIEDALRSTYKYW*
Chaetoceros	TRINITY_DN676283_c0_g1_i1.p1	LHCZ	MKATSAILAFFLAQSASAFTPSAGKATLPSLASTVAGTDEIKQTFTSDDAYKYETTVNTEQKFQVKSVDKNIYDPKKRVQTGRYNDKEMSIAVPFLKRPTKLDGTHAGDVGFDPLGLSENLDMYTMMEAEVRHARLAMLAVVGWPLSELFGPNFMLHGKAHLAPSVLNGFDPLSFITIAAIFGGAGYFEYKTSLRRVDDKRIGMKHKEDMANVWKYGVPGDYNFDPLNLYSMFGDTADGRKAMRELEISHGRWAMLGITGFAAWEALTGHAVVENNLFFHPNGVIPALAAAYLAFGFFYEVKNTDQYLFQIEMTSEGQVRKENLQRRAELAASEAEEKFEEALPYFLTAVDVATDTAKDLKNKYDKVTEDYTNNVMKNIKEQ*
Chaetoceros	TRINITY_DN677829_c0_g1_i1.p2	LHCZ	IPNSTMKLAIFASLFASAAAFAPASSGRATSQIAETKADLEALGKQLNPIVGYFDPLDLTEAALWGQSNEFTIGWLRQAEVKHGRVAMAAFVGYCVQSNFIFPWPQHMDGTTGPS
Extubocellulus	TRINITY_DN771823_c0_g2_i1.p1	LHCZ	AAAFTSSPSAKPSVALHETKADLEALAKDLNPVIKYWDPLQLADSALWGKSDEFTVGWLRHAEIKHSRVAMMAFVGYIAQSNHLHWPWSMTLGGEPFPSADLSPPEQWDALPIAARIQIILAVGFFEFYSELTPADNVSSGLAHYTKGGQPGKYPKFADGVPHWVPFELYDPFGLSGSMSDEKKERRLRMEINNGRLAMLGIIGFLSEQVTPGSVPILKGLVPEYSGNVMAPFPEWA*
Chaetoceros	TRINITY_DN883329_c0_g1_i1.p1	LHCZ	MKLILAATLFASATAFAPTNGSAKATARSMADVAAPIEEIEEEPAFVYPTVNGWTAAPEKFCAGLPGAIAPFGNFDPLGFTNDLPVQEVKRFREAEVTHGRVAMLA
Thalassiosira	TRINITY_DN9183813_c0_g1_i1.p1	LHCZ	DWCTIPAKSKMMKVALLAVLSGSAAAFAPSKQARVSTAVAVTEAQKDFFDITSVDFSKEVGVVPPLGFFDPLGLLTEGNEETFDDLREKELKHGRVSMLAVVGYLTTAAGIRFPGAEDIPDGLASFGALLESKDGMNVLGQMTAFFIAAEICNRDAPWIDNKAEFVGDYRNGVLDYGWDNLSPELKIKKRNIELNNGRAAMMGIWALVIHEQMGVSILPGGYLPGH*
Bathycoccus	TRINITY_DN1215016_c0_g2_i3.p1	Other LHC	MMKKSFLPRFDFTPTHFASAIVNPQNYKDMYSFSTFSSFTGKSLTGPSNGTCSKHTARASWMPGSKLPSYLDGSKPGDYGFDPLGLGEVPANLERFREAELLNARWAMLGVAGCWGVEAGGFGTWQEAPLAAQQSWGGIDLPISNMSTLVGFEILLMAFAEQQRISETDVSKRMYPGGSFDPAGLSKGDGFESLKRKEIANGRLAMVAFLGILAQNQAYPDGLGPVQALLNHVADPWHVNAASNSLAVPWI*
Micromonas	TRINITY_DN1257321_c0_g1_i1.p1	Other LHC	STHRNSLRCSSIAMAALTYYSPIVARASSFAGRKVARATNGTSNVSMRATWMPGSAPPSYLDGTMPCDYGFDPLGLGKEPENLARFQEAELIHARWAMLGVAGAAGAEIITGVNWVEAPVQSQQTYLGNDIPFPLPAIAAIEVFVMAYVESQRGSETDRTKRMYPGGAFDPAGFSKGADFEKLKRKELANGRVAMLAFAGIIGEAQANSLEGPVAALTRHIADPWHVNAATNVAAVPYL*
Bathycoccus	TRINITY_DN139359_c0_g1_i1.p1	Other LHC	MSFASTIANRAALATRVVSQVTKSSNNKRRSLIVKAEGDVPAETEKPAAAAPAKVARNTDNLAPLYMLGVSDQSLSYLDGTLPGDYGFDPLGLSDPEGAGGFINPGWLAYAEVIHGRWAMLGVAGATAPETMKGFIPDSTAVVWFKNGIIPAQGSYDFWAPPTALFWVMVCMMNFVEINRLTEYANPGFRTKQSLAGLEKGMGGTGNPAYPGGSFNPMGMGKNDMDAMKVKEIKNGRLAMMAFFGIMVQAIITGEGPVKNLTDHVTDPFAHNLLTNFANVGGVSPF*
Bathycoccus	TRINITY_DN234541_c1_g1_i1.p1	Other LHC	SKATILISKMSAIVSSSARITSRVNTSALKSRSVSRQSARASFVVKAQRDVWWPGVDAPAHLDGSLPGDFGFDPLGLSVDPEMKKWMVQAELQHARWAMLGVAGMVGPDLAPWDTPSWIEAGKFEYWAPAGPLFFIQMAMMNWAEVRRWQDMKDPGSMNKDPLFGYNANDTNTDVGYPGGLFDKLGYAKKDLDTLKLKEIKNGRLAMVAIAGCFVQGATTGVSPLTNLTSHIANPGAVNIFN*
Micromonas	TRINITY_DN251474_c0_g1_i3.p2	Other LHC	LNLGADPENLKWFVQAELMHSRWAMLGLAGMVGPELLTKIGMADLPNWIDAGSWDGYWLGAGPLFFTQMAMMNWAEVRRWQDMKAPGTMNEDPLTGANKGDTNVDVGYPKGLFDPMGYAKDPKKAEQLKRKEIAN
Bathycoccus	TRINITY_DN276123_c0_g1_i3.p1	Other LHC	MMTTTQTLTTTQSSTLMGSSWRSSLRAKQHQQRAVMRTKVSAQIGFGADKKWLKTSIYPEWGSFPNSKEGVPSEWSNLTPEEYRKNADIEVIHGRWAMLAVSGVWAQENAGAGPWWEAGKECTIDSCKLTYAGFGDFKSSPTGALFGLIFIETLLLGGAEAYRTGLLENPFQDGLKQNDAYPGGRFDPFNYAEKEDLDLMKIRELKHGRLAMLAWLGIVGQAVSTRAGAVSNATAHIGDVYHCNVFDRSGCGF*
Bathycoccus	TRINITY_DN2970_c1_g1_i1.p1	Other LHC	MAVTVNALFKKSAPAPAKTVKKTAPAKKAVPAKKPTPAKKAPVTVKKTVKKTVKKAAPVKSTVKTADLSKWYGPQRKLYLPSGLLTTADIPSYLDGKLAGDYGFDPLGLGADGAIKQYRVAEVIHARWAMLAVPGIVIPEALNVAGGDWRETGKVFLEGSTGRFGPAELWLGIAVAPLIVLMGGAEKFRSDPASAPSGFVPFKGSFTGSDFAKLDPINPGGPLDFYNVAATPQDLEILKVKEIKNGRLAMIAMLGVFVQGATTGEGPAANWGKHVADPFGYNFVTLNAVDRTPVL*
Bathycoccus	TRINITY_DN326245_c0_g1_i1.p1	Other LHC	SSSNSCSLFLNKNMFALSSTVATRAFAQKVSSSRSVNKTRSASVVVKAEREMWYPGATAPDYLDGSMAGDYGFDPLRLGANKESLPYLQEAELMNGRWAMYATIGVLATDSNPSLPKFWEAGAADYDIDFKTLVITQVIVMGILEALRIRGFMKTGESGLGANFPFDPAGMDSPAARVKEVKNGRLAMVAFLGMVSQWAVTGMGPVEGFKAHLADPTAVNIYTSAVGGETVAFIAFLSCAPVWLIAQRQLTDGSEEEFKPIPW*
Ostreococcus	TRINITY_DN331693_c0_g1_i1.p1	Other LHC	MGISNLPNWHEAPLYDGYFTDATTLFWVQMLMMNWAEVRRWQDIRKPGSVSEDPTPFSNAKLPAGVVGYPGGIFDPLGYAKGDLKTLKAKEIANGRLA
Bathycoccus	TRINITY_DN438241_c0_g1_i1.p1	Other LHC	MASMLKTQFGTQRISTYISATKRTVRSSVIASAESRPLWMPGTAAPSHLKGMLPGDYGFDPLNLGEDSKDLDWYVQAELQHARWAMLGVAGMAAPELLTMFGVSDLPNWHDAPFYNGYFASSTTLFTVQMFMMNWAEIRRWQDIKNPGSVSEDPAFPGNKLPAGDVGYPGGIFNPMNYGKSTDELKALKAKEIANGRLAMVAALGCFIQYDHTGVGPVENLTSHLSNPGVNNVFKAAFIGF*
Bathycoccus	TRINITY_DN4462920_c0_g1_i1.p1	Other LHC	GREGRERMRALAKAKFPMYFGKERGRWMPRKSVSFFSGGDPDDDDDASSSFMFPSYLDGTLAGDAQFDPLRLSDTEEKRRRNVELELLHGRWAMLAVVGVCVPEILSRSGALELSEPIWWKIGEKVLEGIDVNYLGIEGFHIAGASGIIGIAFCQAVLMGGPEYARYVGIESLEPVGVYLPGDTNYPGGGPFDPFNLSADAERDVELRVSEVKHGRLAMIAMLGVFAQAFVTREGPVSNVLEFF*
Ostreococcus	TRINITY_DN5205472_c0_g1_i1.p2	Other LHC	GDYGFDPLRLGANPETLPYLQEAELMNGRWAMAATAGILFTDAVGLPKWWEAGAVDYGMDFQQLVGFQVVAMSILEAARTRGFMKSGESGVFNAFPFDPAGLDAPDKRVKEVKNARLAMVAFLGMVSQYAVTGLSPLEGLEAHMANPQAVNLFTSSVGGEAVAFIAFLSTAPTFLLAQKTLGDGK
Chaetoceros	TRINITY_DN5349356_c0_g1_i1.p1	Other LHC	TTMKLAILTATVGAAAAFAPSASRSAPMVLSMSTTEEAAPVTNGEGTVEEVEAPAEPLVQPINGWVPDAAQPCYGLPGALAPLGFFDPIGFSKDADLDTVKRYREAEVMHGRVAMAAVLGYLIQESTPTITY
Bathycoccus	TRINITY_DN6105628_c2_g2_i1.p1	Other LHC	ATQIIKMSFAVSSFVGTRVVAKTNVRASASSRRASVQVFAERKLWLPNIKTPDYLDGTIAGDYGFDPLGLGSDPERLKYYQEAELMNARWAMMAVAGICTTEALGIQSKWYMAGQEDYGFPINAQLAVLFPTMGFLETKRITGWLATGKSGINETFPFDPLGMGADSDSMKLKEIKNGRAAMIAFVGICVQALVLREGPLAALQDHVANPFGNNLATNVMNLPINLA*
Thalassiosira	TRINITY_DN6175367_c0_g1_i1.p1	Other LHC	SVLNGGLGHAIEPYWPFMAAALALASGVEIIHKYDKTANPALYEERGPGDLAFDPLNLSGGKFDRRTLELAEIKNGRVAMLAVTAFAFQEAFTGAGVIPQLTAWLHPHSAEFLAEQGLSSNLEAVLAGAF*
Minutocellus	TRINITY_DN632261_c0_g1_i1.p1	Other LHC	MTMKRTMKLAVLSASAATTSAFVAPNRASSSTMLAMADGDDMSQALPFAPRPKLLDGSLPGDVGFDPFGLAGDDKASLNYMREAEIKHARLAMLAAAGWPLAELFDKGIASAIGLQPALTSTGESPSLLNGGLDKIEIEYWVMVVSIAGIFEIQSKLTQEEAGKNYVLGDCGFDPLGLFPESKEDQFKMQLKEIKHGRIAMMAILGFSIQEALYNTPVIDETPQFFK
Chaetoceros	TRINITY_DN668482_c0_g1_i1.p1	Other LHC	MRTSQILLSCIMAGLSTSDAFVPTTQRSALTNQLHSATVPDMDMFENDNDKKDLPKYSQSIPFLARPKFLTQELAGDVGFDPLNLAKNRELLMEYREAEIKHSRLAMLAALGWPMSELYDVKIADLLNRPPVLDATDRVPSVFNGGLDKINPVWWGFCLGMTAAIDLYGVNRARTVEGYSPGDLGWDPLSLYPDDVEGRRNMQLAEIKHGRLAMIAVTAFSVQEYVTGVGIIDETPLFFKPLEVIEEVLEEVVEMV*
Thalassiosira	TRINITY_DN725872_c0_g1_i1.p1	Other LHC	FILIIGYAFIAMASNHNDNVMDALVDRFLDKLIDRISNVPINEADQDETTLASLASPMASRSAALFRPNFASPLAGYSNRPQVQAAAIRGSTMFSAPALSASPMTPMSFGGRHQVAKLSGMSVDDQMGVLAKYGCPPSQLERLALTAVAAQRDPSMRAQYDKVFSSMTPFNQDKVRNVRKAIIAKVAEYETPKGEAEISLDTLPGAIQPLGYWDPFKLGEMASPNVLYYWREAELKNGRVAMLATIGIFAADNGIRPWWPAGKEFVSSVSSHMGANPNVWLTLLVAVGFLEIGSGFPDRSKAPGDLGFDPLGLKPKNEKDLLEMQNKE
Thalassiosira	TRINITY_DN81718_c0_g1_i11.p1	Other LHC	NTYFDSSSPTVTTSRHTYKVKAHKFESTLFVTYYYYKSTTIMYKLAIIASTIATSAAFAPTTTYSTKSALHSTPEETADIPADIAQPTPAIQAVGNGWTPDESLPCYGLPGVVAPTGYFDPLGFAQTGITLNEIKRN
Ostreococcus	TRINITY_DN8282983_c0_g1_i1.p1	Other LHC	AELMNARWAMMAVAGIVGTEIAGIEPRWWEAGTEDYGFPPQALLAVQLPVMGYLENKRIQGWLATGSSGVNETFPFDPMGMGGKDEKMKLKEIKNGRAAMIAFV
Thalassiosira	TRINITY_DN860102_c0_g1_i1.p1	Other LHC	AALLGSASAFAPAPVAKSGVALNAEMSKSLPFLINPSKTDGLIGSVGFDPLGWSDMWDIKWLQEAEIKHGRVAMLATVGFVTSQFVSFPMFEAVHVDDSNMAPTAVGVSAMMQIITIAGAEEWRTNNGKITMENMFEDPDRVPGDLGFAKDRLKGKSEDEVNKLKLQEIKNGRLAMLAIGGMIHHNFVTGEPLF*
